# Supplementary material for: Improved detection of differentially represented DNA barcodes for high‐throughput clonal phenomics
Source: Mol Syst Biol. 2020 Mar 18;16(3):e9195. doi: 10.15252/msb.20199195 (PMC7080434; doi:10.15252/msb.20199195)
Supplement: Supplementary file 3 — Table EV1 [file MSB-16-e9195-s003.xlsx]

## Sheet: Table EV1
Name	Sequence
Barc.LGMU6.templ (ssDNA)	TCTCCTCGGAGAGATAACCGCGGCNNNNNNNNNNNNNHNHNVVRNGGHNNNNNNHNHNVVRNGGHTTCACCCGACTCGGACCTGA
Barc.LGMU6.aarI.ampl.F	TAGCTGCACCTGCTGCAATCGTCTCCTCGGAGAGATAACCGC
Barc.LGMU6.aarI.ampl.R	TGTTAACACCTGCAATGACCTTCAGGTCCGAGTCGGGTGAA
B-GLI_Barcoding (9301 bp)	CCCGGGTGCAAAGATGACACCCACACTCCGGTGGACCGAAGCGCGGCACCAGGGTTTCCTCTTGATCGGCATGCAGGTGTACGTATTGCTATGTGCGCACCTGCTTCGAGGTGCACCGGCGCCGGCCATCGGCCTTGGAGGCCGTGGTAGGAtaggcgtgtacggtgggaggcctatataagcagagctcgtttagtgaaccgtcagatcgcctggagacgccatccacgctgttttgacctccatagaagacaccgggaccgatccagcctctcgacattcgttggatccgccaccATGACCGAGTACAAGCCCACGGTGCGCCTCGCCACCCGCGACGACGTCCCCAGGGCCGTACGCACCCTCGCCGCCGCGTTCGCCGACTACCCCGCCACGCGC…
P5.seq-B-GLI.v1	CCCTACACGACGCTCTTCCGATCTNNNNNNNNNNNNNNNCTTGATCGTCTCCTCGGAGAG
P7.seq-B-GLI.v1	GTGACTGGAGTTCAGACGTGTGCTCTTCCGATCTCCTTCAGGTCCGAGTCGGGTGAA
Illumina_indX_F	AATGATACGGCGACCACCGAGATCTACACNNNNNNNNACACTCTTTCCCTACACGACGCTCTTCCGATC*T
Illumina_indX_R	CAAGCAGAAGACGGCATACGAGATNNNNNNNNGTGACTGGAGTTCAGACGTGTGCTCTTCCGATC*T

## Sheet: Description
Table EV1. Oligonucleotide and plasmid sequences used in this study
