# Supplementary material for: Improved detection of differentially represented DNA barcodes for high‐throughput clonal phenomics
Source: Mol Syst Biol. 2020 Mar 18;16(3):e9195. doi: 10.15252/msb.20199195 (PMC7080434; doi:10.15252/msb.20199195)
Supplement: Supplementary file 4 — Dataset EV1 [file MSB-16-e9195-s004.csv]

barcode	P1	P2	null_660.1	null_660.2	null_330.1	null_330.2	null_160.1	null_160.2	null_80.1	null_80.2	null_40.1	null_40.2	null_20.1	null_20.2	m_null_160.p35.1	m_null_160.p27.1	m_null_160.p18.1	m_null_160.p35.2	m_null_160.p27.2	m_null_160.p18.2	m_null_80.p35.1	m_null_80.p27.1	m_null_80.p18.1	m_null_80.p35.2	m_null_80.p27.2	m_null_80.p18.2	m_null_40.p35.1	m_null_40.p27.1	m_null_40.p18.1	m_null_40.p35.2	m_null_40.p27.2	m_null_40.p18.2	m_null_20.p35.1	m_null_20.p27.1	m_null_20.p18.1	m_null_20.p35.2	m_null_20.p27.2	m_null_20.p18.2
AACCAGACTCTTTTCAGGGGGGGTACAAAGTTCTGGGAGGT	0	25278	6086	5993	5471	4752	3677	3471	3792	3484	1605	1407	1236	1639	2365	2054	2398	2302	2414	2558	2416	2714	2712	2379	2265	2493	2152	2194	3670	2599	2090	2873	2581	2516	2869	2354	2441	2524
TGTGACACCTTATTCCGGGGAGGCAACATTCAAGGGGCGGA	0	19160	4538	4606	4060	3674	2582	2581	2906	2311	1091	1172	998	1120	2145	1753	1903	1541	1873	1821	1640	2000	1862	1763	1541	1824	1492	1366	1972	1616	1905	1948	1818	1722	1841	2276	1675	1826
TCCTTATCCGGATATACGAGTGGTACAAAGTCCAAGATGGC	0	14950	3529	3603	3165	2909	2184	2190	2145	2094	912	866	698	835	1600	1302	1713	1314	1493	1677	1327	1514	1604	1421	1343	1576	1042	1249	1607	1686	1850	1648	1150	1523	1319	1209	1319	1572
GAGACGTATATACAGCAAGGAGGTCGTTAGTGCAGGGTGGC	0	14744	3473	3467	3076	2727	2058	1912	2180	2139	1028	890	864	1131	1590	1430	1601	1183	1363	1639	1171	1451	1372	1366	1249	1539	1232	1519	1708	1262	1395	1831	1563	1851	1570	1199	1336	1327
CCCCAGGCATGTACACAGGGGGGACACAAGCTTTAAGAGGT	0	14468	3332	3448	2900	2609	2121	1961	2081	2061	932	838	625	832	1578	1343	1305	1091	1164	1777	1087	1557	1490	1127	1098	1414	1323	1341	1628	1497	1526	1656	1353	1388	1569	1399	1417	1088
GATTGTCCTGAAATGCCACAAGGCGATCGCTGCAAGAATGT	0	11822	2700	2749	2379	2226	1599	1665	1705	1605	747	670	586	833	1322	1164	1205	994	970	1252	958	1143	1377	978	973	1094	1240	1181	1563	957	1005	1188	784	1398	1126	915	1344	1134
TTTTAGCCATCACAAAAAAGGGGATAGCAGCAATGAAGGGT	0	11718	2902	2756	2404	2417	1569	1614	1842	1756	791	692	690	727	1329	1111	1083	955	1049	1330	887	1116	1267	1135	964	1251	1061	991	1667	1045	1234	1237	1421	1100	866	1093	1118	1319
CCTGGGCTCGGCGTCTGAGATGGTAAGTGATTCCAGGTGGC	0	10140	2541	2474	2133	1891	1369	1359	1441	1584	549	563	539	561	964	1180	927	940	978	1017	909	990	965	908	910	1153	773	879	1061	907	800	998	1309	1065	980	1094	838	1067
TCTCGGCACGTGTTTTTAGGCGGAAGAACCCACTACAAGGT	0	8852	2124	2156	1866	1598	1100	1155	1154	1196	576	513	630	378	1003	928	874	854	868	873	625	1018	997	913	849	921	877	968	928	1012	662	809	1007	831	679	852	855	813
CCAGGCGGCCTTTAACCACATGGCAGTGGCTTACAGGGGGT	0	8686	1997	2105	1874	1667	1292	1302	1272	1531	464	504	545	551	980	749	952	744	835	793	772	767	893	823	722	763	944	683	883	724	819	1057	868	1091	1070	789	834	945
CTATGAGGCACGGCACAGGGGGGAAATCTTTGTGGGGGGGC	0	8338	1970	1977	1715	1611	1232	1103	1217	1194	684	640	471	494	859	760	847	734	764	854	860	921	919	679	789	1080	922	1069	826	814	774	1116	841	670	837	827	848	961
GTACCAGAGCCCCTCAAGGGGGGCATGGGGTTATGGGGGGT	0	8132	1958	1937	1761	1631	1159	997	1208	1160	451	493	448	572	882	654	801	656	735	903	810	872	651	751	857	844	794	700	954	660	572	805	1016	803	932	839	682	761
AAGGAATCCCTGACAAACCGGGGTCATCATTGCTGGGGGGT	0	8114	1742	1839	1776	1532	1223	1009	1020	1134	496	443	449	423	741	732	813	653	753	771	558	773	871	767	654	853	688	717	866	788	707	961	547	979	918	848	838	567
TCAGTATGTTGGGTACAACAGGGTTTGTCTTGAGCGATGGA	0	7912	1872	1633	1512	1398	1044	930	1041	972	389	550	322	437	875	608	842	633	639	774	675	728	646	660	601	771	599	722	872	700	546	777	495	724	836	692	623	580
ATTGTCGGCAGGAAGAAGCGTGGTGCCTGCCTTGGGAGGGT	0	7798	1817	1785	1619	1449	1221	962	1122	1016	433	389	411	455	827	664	839	585	583	839	646	774	705	909	643	834	494	697	891	720	525	737	722	726	733	559	760	631
CAGTAGCAATGGCTCAAGCGGGGCAAGTGAAAATGGACGGT	0	7776	1823	2085	1563	1569	1073	1019	1196	1093	499	488	360	628	775	837	869	667	793	791	723	711	860	659	681	712	804	676	903	625	790	903	743	589	758	638	556	753
TGGGGTGGTTTCATATAGCAGGGTCTTTAGTGAGGAGAGGA	0	7456	1721	1769	1570	1271	1016	909	1005	1028	354	386	286	408	839	559	706	547	698	736	468	564	677	630	760	763	613	636	689	698	855	592	837	581	586	573	807	594
AAAAACAGAGGGTTAAGGAGGGGTAGTGCGTCTGACGAGGC	0	7344	1772	1783	1638	1346	925	968	1001	988	448	432	295	421	865	584	771	571	565	576	587	755	789	660	567	784	619	672	935	793	642	817	806	719	807	619	490	593
TGGTCATTGCGGGCGTTAAAAGGTCCATAGATCCAAAAGGT	0	7266	1822	1808	1521	1432	1039	891	1227	1038	608	365	393	477	854	618	785	661	567	726	536	733	651	634	578	901	619	669	787	661	789	878	579	565	445	781	574	559
TAAAGGTTGAGTGTTAGAGGCGGTGCCGCTAATCGGGCGGA	0	6828	1607	1635	1357	1478	973	1016	1058	825	504	397	289	488	687	778	835	568	578	770	602	640	827	736	659	727	555	661	955	660	633	656	814	555	808	687	654	757
TTGATGGTGATGGTCAAGCGGGGATAACGCTCTGGCGCGGT	0	6490	1586	1622	1366	1227	923	833	1011	893	348	458	302	388	742	596	715	614	672	612	533	719	520	516	546	745	668	496	711	574	811	847	594	745	688	801	531	451
CGTTACTCGGGGGATTCCGGGGGACATGCGTGAGGCGTGGA	0	6118	1613	1436	1319	1163	943	751	968	933	410	333	345	371	734	537	601	548	511	690	461	566	627	594	496	661	448	562	625	503	638	561	570	621	672	620	686	504
CCAATATTTTAGATACAGCGGGGTACCTTTTAAAGCGTGGA	0	6118	1441	1521	1251	1068	898	755	1032	936	351	338	352	382	725	580	584	498	558	628	539	544	597	647	602	563	617	577	790	614	625	693	860	529	614	685	378	549
CTGAGGGGTGTACACTGGGGTGGTGTTACTCACCCAGTGGA	0	5780	1401	1315	1130	1119	814	754	856	879	304	423	275	372	668	651	639	454	529	536	485	661	597	512	562	580	455	629	512	565	738	697	654	492	688	501	597	759
ACACTGACGATCCTAAAAGGTGGCCCCATTCCCAGGGCGGA	0	5758	1369	1272	1188	1190	686	704	739	922	313	374	247	349	559	508	676	451	486	664	485	823	482	546	531	640	482	538	777	464	667	707	595	549	526	562	591	600
ATGTCCTTTCCTATACAAGGCGGAGATAGTAGATCCGCGGA	0	5680	1286	1448	1232	1088	879	822	710	846	366	367	328	245	641	457	547	473	579	619	577	554	622	477	749	707	579	594	586	594	469	484	462	459	503	542	479	416
AATATCTCTATGAACTTGAGCGGCTGCCTGCCCCGAGTGGT	0	5562	1328	1269	1158	948	813	633	895	700	321	371	273	313	625	422	506	424	486	529	510	582	553	507	447	549	465	515	660	397	525	567	546	562	452	334	445	403
GGTCGTAATTAACTCAGGAGGGGATGTTCGTAAAAGGGGGT	0	5512	1251	1227	1154	1008	835	729	805	790	344	369	222	322	584	432	677	383	499	418	413	548	605	419	382	657	549	476	702	516	486	706	668	463	522	514	609	628
GAATAGCCCGCGCTCTGCAGGGGTCACATGCCATGGGAGGT	0	5298	1294	1303	1105	1077	715	752	778	713	361	259	214	295	565	397	441	463	423	461	489	592	598	591	476	416	417	359	642	512	496	686	413	318	435	528	499	436
CCTTTCGATGGGTTTACCCGCGGCTCACGCTTATAAGCGGT	0	5194	1383	1290	1188	1017	754	744	697	847	349	428	302	338	653	532	546	415	441	549	454	472	590	592	428	671	384	591	619	524	558	675	357	694	585	496	582	738
TTACTAATACTATACCCGGGGGGCCGCGTGTCTCGCAAGGC	0	5034	1279	1276	1196	961	785	612	926	843	206	294	293	332	500	503	485	489	464	490	574	516	524	435	460	510	525	537	692	675	488	579	772	604	367	463	493	497
AATGTGCCCGTTCTGTGGGGGGGAGAACACTCACGGGGGGA	0	4936	1000	1129	1072	774	711	719	583	699	256	230	257	335	409	420	554	343	497	518	371	402	543	406	431	389	349	472	479	358	413	571	527	400	434	267	469	482
TGGCTTCGTTAAAACAAGATTGGTATGCTTTGCAAGGCGGA	0	4714	1106	1050	996	827	654	617	660	607	213	292	278	321	495	472	490	336	431	521	353	455	481	427	293	500	508	313	467	454	440	415	401	567	477	460	448	432
CATTTGGGTGCTTTTATGGGTGGAGTTTCATAAGGGGTGGC	0	4616	1168	1044	1022	832	692	509	783	594	368	261	231	379	565	431	497	376	493	565	358	505	396	448	377	538	389	445	470	360	375	622	527	514	372	521	467	419
TTTGCGTGCTAGTAGTTGGATGGTTTTCCGTCCGGGGGGGT	0	4492	1005	1173	917	898	694	619	523	848	275	259	193	164	462	496	500	360	434	443	497	460	502	476	431	451	373	433	476	360	446	509	464	533	320	266	605	380
TAACTACCCTCCTTACAGAGGGGATCCTTTTTCAACGCGGT	0	4394	1096	995	948	771	702	586	666	655	225	346	238	244	452	409	458	329	493	378	343	445	535	345	420	463	323	531	469	350	378	525	280	391	544	299	417	399
CGCGCATTTTGTTAGCGCAAAGGCAATCTTTCCTCGAAGGA	0	4088	949	912	797	700	595	520	564	472	188	229	191	193	413	316	362	324	334	489	257	438	380	353	290	507	343	221	360	346	348	356	396	341	390	418	410	418
GCGAGCATGAAATTTACCGAAGGCGTTGGTATTGCAGTGGC	0	3670	888	869	745	803	623	549	624	599	211	180	101	225	397	342	348	279	308	364	366	409	410	367	334	413	319	411	438	341	320	409	328	456	474	382	325	325
TAGTAACCAACAACTATCGGTGGTGCCCGCTCAGGGATGGT	0	3518	832	889	759	748	468	436	511	515	229	172	177	146	362	417	373	279	369	415	255	418	409	406	336	411	300	347	348	292	204	564	262	444	345	248	347	295
TTCTACGGTCTGTAGCGGGATGGTGAGTGAAGTGGGAGGGC	0	3404	750	787	646	671	530	487	563	511	215	196	140	161	377	286	245	227	297	388	288	267	376	369	350	409	317	356	392	497	243	361	320	485	212	186	414	244
GTGCAAATGATGTTGTGGAGGGGTCAACATTTTGAAAGGGT	0	3336	797	713	671	681	420	364	575	418	172	151	144	102	310	325	312	317	215	319	293	263	303	294	284	390	265	346	409	322	311	373	244	318	305	444	165	161
AGTGTGTTTTAGGTTCGGGGTGGTCCATAGACTTGGGTGGA	0	3294	719	797	607	594	395	394	465	342	172	194	102	155	336	223	329	274	227	284	288	300	318	357	241	364	255	386	368	230	289	403	216	375	287	295	182	293
CACAATTCTCTCATACTAGGGGGAGCAGGGTTTTGCGGGGT	0	3086	721	721	707	567	464	473	509	483	188	236	106	263	385	253	277	239	341	348	342	262	305	268	314	425	228	283	422	237	334	295	388	339	320	457	317	325
TTTCCCGCCCTGGCGTTCGGGGGACTAGCGAATGGGATGGA	0	3072	668	794	655	552	403	456	438	402	155	155	109	188	342	248	315	220	283	316	214	283	333	284	265	363	279	251	287	327	324	335	329	376	302	329	128	268
GACGCCTGCGAAATGTTGGGGGGCCGTGCCTCCAGAAAGGT	0	2940	711	752	635	558	349	437	493	353	124	153	145	134	265	281	274	241	230	283	223	226	254	304	170	279	289	217	321	282	194	376	163	341	472	309	257	282
AGAAAGTGGCTTGCGTACCGAGGTTCAAGCTGTTCAACGGC	0	2902	629	672	612	608	399	314	479	487	143	169	138	157	288	190	292	203	290	334	191	200	248	234	232	242	253	186	277	271	116	285	402	479	320	324	198	332
AAAGTCCTTCGTTCCACACATGGATTGTATCTCAACGCGGT	0	2876	692	671	537	507	366	328	392	438	227	167	144	88	293	335	218	294	254	252	183	297	220	237	194	281	153	248	351	297	294	284	258	375	326	228	360	343
TCACATTTAATCTTCACGCGAGGCGCCTTAAATTGGGCGGC	0	2810	704	691	628	497	341	385	453	479	170	152	137	143	261	269	254	234	310	285	223	283	350	192	236	392	192	237	297	216	302	415	267	313	316	127	310	293
ATTCGCAGAAAAACTCAGGACGGCGATTGATTTCCGAAGGC	0	2786	684	601	517	570	479	446	307	394	155	243	110	245	393	292	300	256	316	325	235	303	270	224	322	233	190	316	357	307	276	319	325	267	320	259	464	201
TATCATTCTTCAATGACAGACGGTGCTAGAAGTAGCGTGGA	0	2782	642	647	521	550	385	267	353	334	138	129	53	154	321	232	241	161	191	201	200	302	208	229	168	208	169	243	309	177	302	245	200	270	226	220	273	263
GCGGACGACACCTTACTGGGGGGTCCTTGTTCTGCGAGGGT	0	2756	625	675	534	496	412	317	393	397	127	122	128	169	242	234	351	168	244	247	211	332	225	278	296	265	202	180	312	222	232	390	373	150	180	271	232	279
TAGCGGCTTCTTTCTATAGGGGGCGACTAGCCCCGAGCGGA	0	2660	572	670	539	484	379	271	381	364	103	142	138	146	262	225	292	177	266	257	206	221	268	265	238	260	178	263	348	248	188	352	217	134	221	292	134	345
AAGATACCGTGGCTGTAGAGTGGTATCATTTTCACCGGGGT	0	2570	620	708	515	464	346	344	373	406	118	177	140	73	235	232	238	225	271	203	261	266	301	176	292	211	302	231	265	229	311	328	180	281	216	145	132	224
TAGTCTTCTATAGTACAGCGGGGTCTTCAAAGCTGGAGGGT	0	2556	543	594	487	410	292	351	265	309	142	128	70	101	178	214	227	197	266	269	211	288	270	234	233	263	175	202	182	203	227	102	257	238	355	183	146	222
CCCATGTTCTGGGCCATAGACGGCACGCAATCAGGAGTGGC	0	2550	650	607	507	513	388	373	326	322	179	194	177	244	237	297	357	226	278	251	244	289	228	212	228	229	219	193	338	195	223	392	412	279	192	271	322	141
GGTCAAGGACCTGTTTCGGGCGGTGGTGACCTCGGGGCGGT	0	2542	552	624	549	468	313	384	305	453	122	159	129	155	301	186	277	273	202	237	201	226	140	197	179	254	280	223	202	171	286	195	299	174	264	155	101	268
CTTCAAACGATGCTTTCGGGCGGTGGGTGCTAAGGGGTGGT	0	2528	721	656	447	456	401	410	426	371	170	162	171	198	259	177	263	264	206	252	226	300	236	261	215	329	164	177	383	231	261	388	173	359	299	180	195	166
TGTCAGTAAGCGGTACAAAAGGGCCAATTCAGTCGGAAGGA	0	2528	620	583	546	495	337	390	348	377	145	121	153	123	213	245	275	176	205	240	188	239	205	298	195	271	282	268	334	210	243	327	254	293	262	188	226	284
GGTTTAGTACAGGCCCTACGCGGATCGGGGAAAAACAAGGT	0	2514	657	645	512	481	362	322	442	451	171	130	173	173	248	293	298	276	224	230	214	375	274	330	193	321	234	172	342	247	314	253	168	244	403	206	156	315
TTAGGGTTGTGCTCACTCAACGGCCTAGTGTTCCGGGGGGC	0	2484	617	620	534	499	354	308	377	330	213	165	139	125	282	269	391	221	229	307	242	268	252	328	216	248	201	172	366	253	369	297	332	308	184	351	236	172
GTACTTTCACAATAAACGGGAGGAATTGTCTCTGGGGCGGT	0	2468	600	572	536	408	437	337	396	410	90	195	119	108	275	269	191	251	286	285	286	229	235	212	201	295	248	257	140	183	203	234	115	189	140	328	236	252
ATAACACATCTTGATACAAGGGGCTTCGTTTGTAGCGCGGT	0	2462	610	572	451	535	285	307	367	360	130	113	100	131	235	272	299	207	167	243	229	192	223	250	163	261	192	92	375	248	213	341	203	210	210	95	228	269
TTCACGATAATCACACTGGGCGGAGTGGACATTTACACGGT	0	2436	549	555	478	505	357	365	320	337	134	142	141	134	250	189	259	171	226	228	192	217	231	224	228	174	153	242	238	336	244	259	224	242	190	235	205	123
TTACTGCTTTAATTGATAGATGGTGGATTAAGACAGAGGGA	0	2424	604	570	548	425	345	288	335	351	129	181	104	187	239	207	329	195	251	278	230	373	284	234	155	245	230	166	345	269	194	195	254	307	268	146	114	165
TAGCAACTATGTCTTTAGCGCGGTGTCTAATTTTAGGTGGT	0	2402	570	588	522	473	399	321	425	383	144	157	122	233	282	196	278	186	287	259	215	267	240	265	163	282	147	228	368	180	264	255	345	305	279	160	330	169
CAAGTGTCCCTTAATTGCGGCGGTAACAGACTCAAGATGGC	0	2394	541	584	464	464	322	302	391	306	166	114	55	133	235	151	170	184	194	234	198	250	180	165	193	226	195	171	279	163	211	215	135	263	263	222	138	97
TAGCCGGGAAAAATGAACGGTGGTTCCTTGCGACCCAGGGA	0	2380	596	621	518	510	319	352	327	344	144	140	103	125	219	191	287	189	201	285	212	220	276	275	232	207	225	184	235	223	238	237	163	333	323	323	213	314
TTATGATTATGCCTTCAGGGTGGATCGCAAAAATGCGGGGC	0	2342	530	447	472	417	348	283	353	378	103	155	101	198	234	299	267	256	218	272	205	227	268	210	230	260	194	180	226	178	216	266	115	190	155	237	249	271
GTAAACGCAGTTATGTTGGGTGGTAATGAGCCTCGGGGGGA	0	2296	541	491	467	426	387	280	297	322	115	158	142	167	247	270	263	198	193	274	276	226	171	173	218	232	118	176	322	147	207	178	223	159	210	211	183	230
GTTGCCGGTCCACCTTTGCATGGAGTCCTTTGTTCGGAGGT	0	2268	515	580	447	379	254	304	251	265	139	154	70	127	206	213	274	174	156	213	160	188	205	216	166	257	137	223	168	167	221	291	232	224	416	140	231	211
ATTCGGATCTGCTTGAGGGGTGGTGCGTTTACTTGGGCGGT	0	2264	458	509	453	352	290	293	308	263	103	81	125	129	252	219	173	155	224	183	150	213	123	236	149	266	265	142	273	123	154	185	82	214	120	92	138	181
TGAGTTGCAAAGCTCTCAGACGGATCGTTTCGTGGGGGGGA	0	2254	541	509	555	514	372	462	390	294	123	139	79	196	209	201	286	175	202	232	210	263	228	194	193	279	320	189	280	251	214	384	379	209	236	155	208	154
GTCTCTGGCGGTCTGCCCGGCGGTCTTCTTTCACGCGTGGC	0	2246	520	581	519	390	312	338	397	237	157	174	138	124	254	280	222	181	245	328	163	327	155	172	312	277	171	193	269	243	188	254	196	318	148	219	235	238
TCTAGGTGGCTTCCGTAGGGCGGTTTCATATAATGGGCGGT	0	2220	585	520	500	419	250	353	367	425	164	139	147	142	248	160	229	173	188	256	197	243	290	218	203	241	191	215	318	254	208	202	106	397	196	162	145	170
AAGGATGCATGGTCCTGGGGCGGTAACTCATATCGAACGGC	0	2192	521	542	430	478	257	295	299	307	169	90	31	146	166	200	260	206	175	172	96	217	198	158	167	215	226	271	270	143	259	190	127	124	290	202	198	280
GTAGTCCGTAATATTTTAGGAGGTTTCAACTGCGGGGTGGA	0	2186	571	498	505	416	315	308	291	273	187	159	86	105	268	147	174	184	142	202	152	235	241	197	152	193	216	239	231	101	160	249	101	207	67	168	205	212
CGCAGTCACTACGTCACGAGGGGTTCGCTCAATAGGGTGGT	0	2172	422	492	490	450	256	310	358	250	177	112	177	244	222	209	249	241	252	333	188	247	179	251	202	232	156	263	228	254	204	192	163	201	283	260	165	245
TACCGCGCACATTCACCAGACGGTTAAGTTTAAGGGAAGGT	0	2144	496	552	557	445	327	266	300	299	151	84	76	172	263	218	209	217	197	193	214	197	230	217	135	311	202	193	179	165	244	201	218	223	351	54	133	215
AGTACCCCCATCCCTAGAGGGGGAGGCTAACAATACACGGA	0	2142	447	519	465	403	250	260	344	217	120	94	49	83	231	171	188	112	162	236	147	233	238	126	156	199	95	106	205	141	189	216	190	190	254	121	198	103
ATCTGGGAGCGGTCATAGGGGGGTAAACATTAAGAGACGGC	0	2130	557	592	445	420	363	243	269	275	204	127	167	188	324	208	244	172	214	264	215	320	247	242	254	191	130	160	292	239	269	317	151	310	344	227	200	258
ACTGCGGTGGGCTTGCAGGGGGGTATCTGTTGAGAGGGGGC	0	2102	483	499	452	372	269	299	311	320	178	96	92	127	208	169	208	173	150	234	173	183	272	133	134	347	154	229	338	200	230	225	196	215	109	32	105	126
GCTGCGAGAGTGTTCAAGAGCGGAACGTAGTATGCGACGGT	0	2090	475	528	451	361	292	300	226	309	96	109	95	83	181	204	152	150	206	179	100	221	190	191	161	184	166	220	241	136	297	105	232	213	198	204	246	179
AACGTAGTTAACAACTCGGGTGGATTCATTCGACCGGAGGC	0	2062	419	491	381	404	296	288	281	321	122	111	120	182	200	204	213	154	209	180	170	207	177	211	171	196	141	144	265	239	272	273	213	167	127	142	77	128
CGCTTCCTATACTTGATCGATGGCGCCGTACAACCGATGGT	0	2062	511	469	467	365	255	300	330	266	141	145	61	99	170	177	216	174	157	265	152	266	205	173	147	180	233	107	293	186	280	191	218	331	232	254	235	108
GAGACTTAGTCTGCCAGAGGTGGTCACTCTATAGGGATGGT	0	2048	473	489	409	461	347	230	234	339	118	160	70	130	238	242	232	194	194	228	215	152	248	254	168	187	153	251	166	261	286	272	124	217	181	299	179	188
TTGCGGTATCACATACGGGGGGGCCACGTGCACTGGGCGGT	0	2030	509	513	425	361	325	297	318	390	94	134	136	140	254	217	191	150	204	252	193	272	274	166	199	277	175	148	338	166	214	192	281	205	188	164	120	181
CTCCGGCAGAACTTCATGCGTGGTCTGAAGTGTGGCGCGGT	0	2014	511	498	323	394	250	289	273	318	133	160	62	129	183	126	200	133	201	150	151	176	176	193	214	211	164	147	182	136	231	173	185	196	103	189	79	156
TTGCTGAGTCAGATGAAGGGCGGTCTCTTTCCTCGAAAGGA	0	1998	458	443	354	365	250	204	288	265	97	115	161	48	233	114	175	127	191	206	138	160	228	152	182	205	252	214	250	142	230	195	71	135	175	341	109	134
GTTTCTTGGGAAGCTAAGAGTGGTGTTGAATTTGGCAGGGC	0	1992	401	449	368	313	285	306	284	276	157	123	102	70	156	194	144	171	211	172	155	206	132	212	178	214	164	154	255	158	131	221	296	262	231	153	211	271
TTATGTTAGGGTGTGACAGGGGGTTGTTACTGCAGGGCGGC	0	1980	537	533	449	366	281	314	329	394	122	111	84	128	146	218	195	171	194	196	170	229	218	200	219	132	128	162	190	215	224	301	173	194	262	204	203	163
TTGGCATTAGTACCTTACGAGGGAATCCACCGTACAACGGA	0	1972	436	481	394	345	236	201	180	168	103	136	123	97	177	159	181	147	194	188	173	249	122	128	154	210	159	131	347	196	189	154	276	247	85	124	157	224
ACATCCTGAATTTACATCAAAGGCGTCCAAATCAGAGTGGA	0	1940	424	487	389	383	251	246	251	334	188	121	60	142	227	209	168	174	150	171	119	267	263	168	145	189	215	104	282	147	200	191	211	188	229	161	187	174
TATAGTTAGAGTCACCACCGGGGCGTTAAACCCGGGAAGGC	0	1934	458	422	340	376	276	214	285	290	67	127	110	119	282	202	199	141	191	257	136	206	183	154	117	146	204	165	276	161	185	179	66	231	77	79	290	99
AAGACAATTCGTGTATAGGGAGGCCCGAACTGACGGGTGGT	0	1870	467	454	409	294	263	191	310	241	98	68	65	112	166	155	228	138	153	235	123	212	148	178	162	196	139	142	144	147	165	238	138	154	207	125	122	93
GTCCACTCTCGCGAGTTGGACGGTAGGGTCAGAGAAGAGGT	0	1852	456	492	343	362	359	239	371	236	121	96	51	80	188	254	212	164	155	190	206	190	172	147	163	150	109	173	231	230	211	252	216	225	239	179	164	215
GTGAAGAGCTACATTAGGGGAGGTTTAGACTCCCGAGAGGT	0	1834	448	456	392	356	282	222	300	283	150	136	64	130	177	178	159	121	176	181	105	172	152	249	166	158	193	176	316	189	190	248	173	202	166	153	171	212
CTACGTCGGTGGTCTCGAAGGGGACCGAGCCTTCAGGCGGT	0	1814	396	380	411	327	201	260	237	265	86	77	105	123	234	188	160	154	153	155	151	238	117	141	122	161	149	147	105	199	158	240	193	130	117	78	174	233
GCGGGACGAACTGTGTAGGATGGATATAGTTTCTGAAAGGA	0	1808	443	378	375	382	260	228	226	269	110	123	78	106	172	163	170	115	144	170	185	207	159	140	177	249	125	177	154	125	156	284	151	141	183	159	149	177
CAAGACGCTGAACTCCGGGGCGGCCCGTAGTAAAGGGAGGC	0	1800	417	433	313	312	230	205	274	277	90	120	135	152	167	154	138	157	152	131	142	134	157	157	127	207	138	165	242	172	191	211	103	146	258	171	169	187
CCATGCCGGCTCCACCAACGAGGTCGATGTTATTGGGTGGT	0	1780	469	451	325	365	292	295	319	238	59	68	113	158	160	202	133	104	203	209	168	216	205	170	142	168	115	145	96	140	126	244	148	174	154	117	240	105
GATCGATCTGAGCCTATGGGGGGCAACCGCTCCCGAGGGGT	0	1762	438	347	309	398	205	206	343	300	94	147	38	130	187	127	195	127	124	205	222	243	99	162	139	171	198	108	125	195	139	292	183	131	202	29	176	231
CTAAAGGAATGTATATTGGGCGGTTTACGAACTAGAGTGGA	0	1734	440	440	447	319	268	269	267	288	153	98	88	145	180	211	216	163	150	183	163	188	222	200	164	248	170	99	204	143	188	212	202	278	186	266	188	141
TCAATGTGCATAGCTAAGAGAGGTGCGCGGATTTGCGGGGT	0	1734	440	433	405	313	191	171	240	279	79	146	109	116	139	146	164	118	158	167	136	152	210	150	138	149	109	198	206	143	154	182	144	82	136	132	182	139
TAAGGGGTTGACAATCAGGGGGGACACGTTAGAGGAGAGGC	0	1714	506	430	330	325	258	249	272	253	97	106	86	141	165	162	227	180	182	196	160	212	121	230	97	173	135	201	170	190	165	155	148	231	226	203	130	141
GACCTCTTCAGCACCTGAGGTGGACCCAATCTTGGGGTGGA	0	1678	388	419	393	340	211	233	217	242	123	165	108	92	128	165	167	162	173	160	117	192	214	191	133	170	112	222	237	126	229	176	53	169	105	143	231	151
ACTTTCAAGATTTTATGCGGTGGAGGCATTTGTAAGGTGGC	0	1676	400	383	342	388	197	241	309	265	88	32	39	44	164	146	177	143	132	175	195	151	151	155	109	107	128	126	182	104	186	152	207	203	165	170	129	260
GGGTAGGCCTTTTATACCCGTGGTGATCGGTCAAACGGGGC	0	1662	413	423	320	296	279	197	139	230	93	120	96	126	173	130	143	140	178	141	147	194	192	115	176	187	180	161	169	210	112	197	125	263	200	178	75	157
ATAGTTAAGGCTAAAAACGGGGGACGAGACTCATGCGCGGA	0	1660	438	388	326	292	244	187	200	267	88	80	77	124	245	112	192	116	148	139	136	157	125	234	119	242	185	132	262	70	176	218	150	162	146	134	190	158
AAACATCAGCCCTCGAGACATGGCTTGTCACCTTGAACGGA	0	1612	348	367	370	304	277	196	169	224	66	138	102	100	152	153	193	132	196	194	110	149	111	246	153	169	161	117	324	201	91	218	142	179	284	180	122	190
TATCCTTTGTAACATACGGGGGGCGCCCTAAATAGAGTGGA	0	1610	404	417	353	267	252	194	329	203	80	80	97	86	125	197	142	141	153	176	157	227	151	167	112	120	134	111	114	120	145	140	201	249	215	128	99	141
CGTGTGGTATCTAATCCGCAAGGCCTGCATTTCCAGGAGGT	0	1602	307	368	308	262	186	159	222	221	149	96	76	90	174	119	157	119	95	116	154	113	192	147	101	210	140	201	199	120	140	190	146	119	175	32	128	195
TTCGCACGAGTGAAGCTACAGGGTGCCTTTTTATACAAGGT	0	1580	336	444	375	336	203	175	343	285	139	135	149	50	145	192	178	129	171	136	80	195	170	192	193	213	164	99	163	219	159	225	175	268	311	139	163	143
TAACCCTTTTTACAATTGGGAGGTAGAGAGCCACGGGGGGC	0	1540	371	367	353	261	197	240	267	195	82	115	58	94	139	119	163	127	130	122	116	194	184	144	100	124	152	161	144	94	182	135	148	218	164	111	104	144
GCTGTAACTGTCTAGTGGGGAGGTCTCATGCTAGGGGTGGT	0	1534	380	404	354	341	246	185	256	212	124	73	56	139	187	124	148	117	88	208	149	190	180	163	156	176	192	199	125	111	109	139	152	186	153	106	105	218
TGATCAGTGCAACTTTGAGGTGGTGAATTATGCTGCGCGGT	0	1532	394	348	301	285	205	212	316	182	107	88	84	93	229	123	162	152	149	207	188	140	169	145	160	182	146	96	240	168	290	161	179	258	213	137	119	189
TCCGCGCCGGACCTGATCGAGGGTCGGCACTCCTCGGAGGT	0	1524	333	346	301	300	135	215	180	224	72	105	48	108	136	148	165	126	130	164	182	123	209	169	148	118	190	88	165	200	118	298	170	192	233	142	212	214
GGGTCATAGTGTATATGGGGTGGTATGTGCTTCAGGGCGGT	0	1518	346	354	367	279	202	199	193	188	75	85	39	136	152	113	118	101	99	143	125	163	227	95	121	144	124	210	231	143	103	119	209	132	187	96	134	71
AGCAATTTGGCAGTATGCAAGGGAGCTTGTAACAGAGTGGT	0	1500	350	339	326	264	180	209	186	187	120	79	88	83	199	150	116	140	132	131	101	140	112	127	131	170	111	133	232	59	105	123	78	135	113	87	82	282
AAGTTATCTGTTGTTAGGCTTGGTTTTCCATGTGGGAGGGT	0	1480	313	372	276	223	221	200	158	296	95	100	63	99	113	133	178	122	188	186	100	144	155	126	138	166	171	113	194	179	112	173	175	136	244	176	86	98
GTAGTTCGTCCAAAATCAAACGGTCAACTCTATGAGGGGGT	0	1474	349	371	302	285	202	160	235	210	84	110	35	63	183	123	139	106	137	127	162	110	197	211	65	152	97	106	88	182	139	147	152	147	192	79	120	173
ACTGAGGCGATATTTAGGGGGGGCTTTTCTCATGGAGCGGT	0	1472	265	287	314	303	228	190	215	164	112	84	23	47	186	138	127	84	124	130	95	118	184	172	78	121	86	172	108	148	91	144	119	227	199	137	140	217
GATGATATCATGAAGTTCGGTGGTTGATTGAGTGCCGCGGT	0	1454	326	319	221	273	146	162	173	173	58	105	67	98	170	166	167	168	138	143	127	135	134	143	59	145	76	126	240	159	129	133	127	35	201	204	107	122
TCTTTTTCGCGAAAGTAGGGCGGTGAACACTTTCCAGAGGC	0	1434	349	308	324	270	142	238	146	169	27	70	86	101	160	96	116	103	134	156	117	149	84	118	76	130	63	142	135	64	109	194	185	173	171	124	109	213
CACCGCCATGGCTCAAGGGGGGGCGGCGGTATAGGGGAGGA	0	1424	312	222	306	256	222	154	232	170	44	84	37	78	121	66	123	102	119	138	94	149	131	180	113	108	61	89	71	209	145	174	114	135	183	83	173	117
ACACAAAATCAGGCACCGCGCGGCATTACCTGTGGGGCGGT	0	1392	373	362	356	280	153	116	150	246	87	78	94	44	202	132	76	130	106	162	116	102	93	112	105	116	110	89	141	137	112	149	140	84	90	65	141	98
ATCCGAGATAACCCAAGGGGGGGCAATGCTTGTCACAGGGT	0	1390	270	412	289	242	170	180	242	282	106	63	53	131	157	133	145	127	123	110	123	144	183	198	107	235	113	106	86	166	63	144	162	105	103	93	44	179
AGGACATCATGCTACCTCGATGGCCCCATACTCAACATGGT	0	1384	292	317	252	234	190	142	259	122	79	108	49	76	155	87	166	125	111	164	98	149	99	152	124	115	140	153	176	75	98	157	156	168	155	75	116	92
CCACGCACTGAGGATCGAAGTGGATCGGTTAGTCAAGCGGA	0	1374	325	330	294	277	177	153	179	232	62	93	27	21	147	128	153	104	128	156	69	144	91	113	128	132	170	128	154	125	124	132	176	296	134	75	60	128
TCGCAGTCCACTATCATGGGTGGTTTTTCCAGTTGGAAGGT	0	1364	319	404	252	292	233	197	225	139	66	46	53	118	181	104	193	139	107	97	85	101	167	171	124	180	157	124	214	102	102	217	150	58	250	57	106	127
GTGGCGAAAACGTTGTCAAGAGGCGCCGATTAATGGGGGGT	0	1356	307	333	287	245	162	171	174	134	52	59	48	71	168	141	135	142	85	152	109	162	168	104	111	114	91	90	139	160	119	190	56	85	80	134	46	114
GCATCGGGACTACTGAGGGGTGGTCGTTACCGATGAGGGGT	0	1352	299	313	329	210	165	156	207	198	92	91	118	143	181	151	148	121	135	143	125	166	141	115	142	123	79	168	224	129	156	166	212	86	154	144	134	138
AAGCACCCCCGCCATCTCAATGGTTCCACTAGCTCCAGGGA	0	1348	293	291	246	246	166	157	167	177	110	65	31	72	106	118	143	81	110	127	74	108	90	127	118	177	137	153	158	100	50	144	101	92	137	160	97	147
TATGGGAGCCTAGTCCGCGGAGGACGGGGAATTTAAGCGGC	0	1328	290	312	291	278	257	209	124	238	85	111	35	85	130	117	119	137	158	167	104	142	102	129	111	150	43	65	180	88	139	141	172	44	144	184	83	111
CTTCAGATTCTACAACGGGGGGGAAGTTAAATATGGGCGGC	0	1318	315	363	294	285	212	205	178	235	91	72	104	82	171	112	134	93	117	132	129	117	149	157	148	138	68	99	152	133	115	237	69	130	143	97	38	150
AGCGTAGTAGGTTAGCCGAGCGGTAGAGCAAAATGGGTGGT	0	1310	339	302	296	260	196	214	195	207	58	40	37	150	131	110	127	91	96	124	127	150	213	90	140	175	66	114	163	86	229	149	66	101	128	138	131	193
GAGCACTTGGAATCACCCGAGGGATGTCTGTTCAGCACGGC	0	1310	299	334	329	229	211	156	190	193	78	131	45	74	85	127	83	96	106	101	60	133	184	110	125	131	78	167	98	120	109	162	204	77	166	102	121	103
GTACCGCTAAATATCCACGAAGGTTCAAGGTACAGCATGGT	0	1280	311	363	264	232	185	238	160	230	70	80	28	78	156	115	116	128	121	131	103	158	99	110	129	155	187	66	139	181	94	203	112	176	224	43	112	175
TCCCTATTAAATATGCTCAACGGCAAAAGCAGCCGCGGGGT	0	1276	277	253	262	279	199	194	167	183	84	43	124	41	106	139	140	125	91	131	129	88	179	130	83	112	104	106	213	193	78	95	191	90	216	129	70	152
ACTTTTGACCCCCAAAACAAGGGAGCACGTAAAGACGCGGC	0	1274	258	349	290	234	154	181	199	183	70	45	74	37	114	98	145	80	75	154	116	173	120	133	102	176	129	98	151	141	86	175	34	133	138	65	160	36
ACCGTTAGATACAAACTACAGGGACATTGATACTAGGAGGC	0	1270	286	279	300	252	140	167	173	187	90	96	68	61	81	80	100	91	132	173	41	136	107	111	110	184	120	62	147	181	141	143	75	201	102	194	123	136
GGCTTCGTGGCTCATTCGCAGGGCTGCTTTCGCGGGAGGGC	0	1270	276	264	256	186	165	116	203	167	58	65	50	90	114	85	105	132	79	119	115	115	147	93	123	97	106	115	173	86	69	99	130	174	169	128	144	67
CCATCATCTGCACATTGAAGGGGATTGGTTCTTTGGGGGGT	0	1262	286	269	260	274	240	170	215	229	87	103	78	33	166	177	143	82	116	151	142	133	216	127	114	113	121	124	167	144	149	179	200	235	165	60	122	163
ATAGCCTTCACCTATCGGGGTGGAAGGGATCGACGGGCGGC	0	1230	309	313	255	232	160	195	145	207	87	78	38	132	121	80	118	83	107	114	77	81	102	84	132	94	73	105	239	105	81	136	76	78	232	157	59	26
CACGTGATTGTAACATGAGGTGGTCGTGCGTTTAAAAGGGT	0	1224	280	254	263	230	175	109	212	160	108	69	22	69	146	90	169	111	97	119	82	184	128	97	127	84	107	126	148	76	82	130	174	125	222	112	76	102
ATTCGAGAATGCCTACCAGGGGGAACTAGAAAAGGGGAGGT	0	1218	301	299	273	323	166	189	267	159	92	38	41	68	135	117	103	95	138	133	74	209	121	76	107	144	74	90	129	72	116	125	142	158	157	71	79	110
CTCAAACTGTTCTTGCTAGGTGGCAGGTTGTACGGAGAGGT	0	1214	268	274	271	225	126	183	196	140	97	102	49	110	197	151	120	101	109	119	151	158	143	174	47	83	103	108	103	87	130	178	84	90	147	90	98	140
ATGCCACCGTTCCAGCGCCAGGGCGACCAATTCACCACGGC	0	1206	309	299	269	202	140	156	128	158	59	43	104	19	98	106	93	101	118	84	76	87	111	124	136	141	139	127	110	97	169	143	91	52	247	60	83	83
AGGGGGCTCTTTCTTTAGGGGGGACGGTTATTTAGGGGGGT	0	1198	247	288	247	202	161	139	154	186	71	90	85	138	145	110	195	111	85	123	81	119	115	123	120	133	77	97	72	126	81	140	80	195	163	61	70	112
ACGGAACACGTTGTATCGCGTGGTCAGGGTTTTTCCGTGGA	0	1174	292	260	243	204	124	145	161	166	51	39	45	26	91	92	112	114	78	195	79	115	119	124	57	136	72	123	85	112	136	61	94	121	135	44	57	82
CGACCTCTTATTATACTGGAAGGTAGTAGACGCCGGGAGGT	0	1160	230	263	206	203	131	149	149	155	67	77	111	70	110	108	91	102	110	127	131	175	149	83	110	120	70	89	72	91	108	100	191	123	86	101	113	141
CGTTGTCGCCAATTGCTGCGTGGTTTCTGGCTTAGGGGGGC	0	1156	189	299	226	224	187	167	132	146	86	52	57	96	145	74	145	81	169	128	85	67	77	95	116	148	56	121	109	91	180	86	112	59	125	108	140	172
TAGGTGTTTTTAACTAGGGGCGGCATATGATGCAACGGGGT	0	1154	266	229	270	203	117	140	200	131	75	55	63	63	85	72	120	84	92	106	71	137	74	106	93	85	72	104	104	73	129	116	118	109	114	95	100	125
AGTATAAACGTACTAAGCGGTGGTGGGAAATTTCGGACGGT	0	1122	276	274	283	256	196	149	102	175	103	60	46	24	121	92	120	105	91	134	82	57	107	166	112	143	116	151	118	99	74	131	64	79	159	103	114	172
ATCCCGGATGGAATTCAGGAAGGATGCGAGACTTAGGTGGC	0	1118	305	249	211	176	165	105	164	195	46	75	72	52	124	92	143	133	103	94	105	102	120	124	110	121	107	70	94	141	127	112	143	155	77	128	22	40
AATTTGGGTATCCACAAAGGTGGTGTGTCTTAACGAGTGGC	0	1116	264	298	216	265	154	175	192	216	112	95	53	51	137	133	119	105	80	142	111	154	119	92	125	104	73	152	101	132	126	145	103	22	212	90	121	87
AGAGGTTCGCTACAATACAGTGGTGGCCGAAGTAGCAAGGC	0	1112	304	305	209	219	156	117	146	139	59	63	101	80	113	94	87	80	142	122	109	132	156	64	59	82	53	88	181	63	180	160	115	155	139	89	34	98
TCGTGCACGTCAATCACACAGGGACGGAAATCAGCAGAGGA	0	1102	251	238	206	206	116	154	111	129	37	59	48	80	121	96	91	116	103	114	39	66	126	96	71	96	96	101	54	120	75	134	28	219	99	123	50	132
ACGTACCATATAACGAGGCGAGGAAAGGGTAAAGGGATGGT	0	1080	234	224	237	190	138	115	117	153	70	42	18	39	113	107	123	73	125	114	59	96	106	55	72	133	59	101	90	76	74	121	46	90	75	41	96	88
TTGTTACACTTGATTCCAGGGGGTTTGGGGCCAAAAACGGA	0	1080	261	239	215	174	165	189	213	170	60	83	26	90	87	95	100	67	118	76	107	121	117	118	89	113	104	118	101	86	113	114	84	215	155	98	43	166
TCTGTCTCTTTACAGCCCGGGGGCGGTGTACATCACGGGGC	0	1078	218	240	217	179	126	108	143	179	78	65	9	72	104	61	105	87	93	123	96	97	95	116	87	115	126	90	90	85	91	91	51	52	88	77	102	128
TACTCATAGGCTTTTCTCGGGGGTCGCACTTATTCGATGGT	0	1068	201	237	252	206	160	96	135	106	35	79	97	88	118	90	90	72	98	74	116	117	53	67	79	145	119	148	139	84	76	216	51	56	163	53	78	203
CGGTGCGCACCCCATTGCGGGGGCCTACACTGAAGAGGGGA	0	1060	264	258	239	264	114	177	220	165	27	45	54	113	143	111	142	84	109	101	93	83	138	106	76	102	142	115	96	45	138	168	59	58	145	41	128	62
GCGAACGGGGGTCACAGGCAGGGCACTTGTAGCACCGCGGA	0	1058	209	241	139	153	112	133	177	101	73	38	70	32	91	53	91	100	67	84	90	79	74	64	104	96	81	104	116	25	101	91	95	209	78	78	77	118
GAAACGTGCCCACCTAGGGAGGGACATCCGCCCAGAGTGGT	0	1054	176	258	226	221	143	121	162	76	56	79	40	13	82	79	99	58	81	106	84	106	134	70	77	106	63	44	110	57	87	90	54	88	109	135	121	88
ATTGGCAGTTTCTTGTCACATGGACCCGTGATAAGGGGGGC	0	1052	280	243	160	171	152	91	128	98	76	11	54	31	86	71	103	70	108	76	48	100	89	128	75	129	30	38	73	105	85	98	39	130	97	31	99	26
CTTTTCACTACGATGTAGCACGGATTGAGGCATTGCGGGGT	0	1032	259	253	298	216	168	153	203	172	126	45	70	48	172	104	144	123	142	91	96	95	122	108	84	115	68	180	142	69	89	104	122	282	258	116	170	108
AAAGTGATCGATCAAATCGAGGGCGGAAATTTTGGGGGGGA	0	1028	197	218	219	173	150	130	98	153	50	65	38	59	63	104	112	102	95	75	54	137	125	93	70	160	114	40	134	49	131	116	136	76	24	70	70	53
ATAGTATCTACTACTTCAGGCGGATCATAGAGTTCGGCGGA	0	1024	310	241	242	199	186	156	103	229	37	20	34	82	97	111	153	111	91	127	63	82	133	81	81	76	72	124	123	97	71	101	168	144	138	80	117	61
GCGAGTTCTATATCATTACATGGCTTTTCCCCCTGCAGGGC	0	1010	224	294	211	177	148	127	145	81	73	95	68	73	126	98	95	73	156	73	73	123	111	122	61	84	87	112	132	203	178	120	71	155	117	88	99	57
TGCGTTCTCCCAATGACAGGGGGAGGTTTTTAATGAGGGGA	0	998	228	223	146	203	126	159	111	99	44	35	63	77	134	72	88	91	106	79	81	83	74	62	73	90	70	105	129	50	104	74	169	115	117	146	156	92
AAATTGGGATCATCCTTTGGCGGTCCGGAATCCGGAGCGGC	0	994	247	232	240	164	156	185	153	160	84	27	81	40	106	123	105	114	80	106	81	104	121	97	60	82	178	67	54	129	106	142	143	108	109	77	136	36
CGGTGTTTCGAGATTTTGCGGGGTTGCACTTCCTGCGGGGT	0	988	227	195	220	153	142	157	146	86	58	22	60	76	90	88	115	111	52	126	73	153	55	84	106	98	77	71	71	112	92	145	76	85	123	81	40	29
GAATAGTTCTGACTTCCGGATGGTTGACCTTCTACGGAGGC	0	986	241	229	220	191	125	145	104	102	64	60	64	96	111	108	110	53	105	79	72	84	116	98	109	136	70	90	173	92	43	164	85	55	131	74	74	72
GACTTGCCCATCCTGTTCCGGGGCCCTCCCCGTCAAAAGGA	0	968	234	198	191	184	120	128	154	80	74	56	47	52	117	54	104	78	92	102	40	97	72	66	154	157	57	89	86	79	46	97	114	107	71	62	54	68
CGAAGTGTCGATCCCAAAAACGGAGCTCGCTTATAGACGGC	0	960	228	183	183	142	138	131	100	192	48	43	50	81	115	44	72	83	68	129	70	95	91	87	75	61	120	83	113	85	85	73	61	67	50	65	55	140
TGGCCTGGCGCGGAAACGCGGGGAAAGGCCATCTACGTGGC	0	960	201	234	246	169	141	156	111	147	44	60	26	74	92	80	71	73	104	87	62	64	142	100	88	108	102	48	200	133	66	103	77	116	109	123	15	98
ACACCGTTAATGCCGACGAGGGGTTAGAACTACCGCGGGGA	0	958	250	260	155	170	114	134	138	128	58	75	35	105	121	111	75	71	78	133	66	113	112	99	85	122	64	65	87	73	59	188	155	75	158	83	92	82
GCATCGTCGATCGTAACAGGTGGTAAGCCAACTTGCGCGGT	0	958	208	167	173	148	137	103	90	108	39	37	32	41	75	87	82	45	77	63	67	109	81	64	66	98	89	34	87	41	56	89	87	38	72	128	39	88
GGGTCTGGCGCATAATGGGATGGCACCTAAATACAAGGGGC	0	950	183	221	175	183	141	143	108	102	36	53	55	68	131	92	114	109	72	53	81	78	102	92	71	89	78	87	35	101	107	103	67	104	282	9	53	101
AGAGTATTAAATCTTTGGCACGGAATGTTCATACAGGAGGC	0	948	217	253	230	217	160	145	157	112	74	58	60	72	98	78	101	85	103	123	81	96	91	86	104	139	74	51	107	154	83	141	87	83	118	106	115	154
TATGACGGGGAGATGTGGGGCGGTCGATGTTTTGGGGGGGT	0	948	249	208	153	183	113	124	147	129	51	45	65	81	121	55	96	84	89	106	83	98	117	84	88	84	126	73	81	38	168	33	58	107	175	238	146	102
TTTAAACGGAGGTTATTGGGGGGTCGACCTATAGGGGCGGC	0	946	206	227	219	167	129	94	153	161	84	54	40	25	83	75	67	82	52	55	75	92	104	111	80	66	97	38	103	143	94	118	112	233	200	89	85	17
CTTCCCGTGGAAGACCGCAGCGGAACGGTATATTGGGTGGT	0	944	220	222	222	193	129	130	184	138	80	22	48	69	111	69	101	58	96	92	70	89	151	106	114	66	137	31	42	63	74	117	69	117	108	122	26	27
GCATTTCTTGCGGTCAGGGGTGGACCACTTAGTGGGGCGGT	0	942	225	222	186	187	191	116	224	169	46	94	44	95	123	89	146	102	78	98	170	98	145	104	66	134	82	110	161	99	86	109	78	129	119	76	77	120
TTGTGGGTGGGTCAGCTCGGGGGCTAGATGAACGAGAAGGT	0	934	187	200	234	202	152	113	126	163	40	57	14	123	129	122	121	64	85	136	103	98	83	78	97	99	112	108	125	77	73	158	107	80	88	87	76	88
CGTTCGATGAACCACAGAGATAGTATCACGAGAGGGGTGGT	0	932	199	183	190	178	147	137	138	189	49	50	53	58	90	78	115	65	125	94	99	66	117	89	56	123	80	89	104	86	71	87	77	208	130	99	112	78
TGCGTATCAACACCGTTAAGCGGCCGTCCCTTCTAGGGGGC	0	928	199	184	230	155	120	87	122	115	42	67	38	114	75	68	97	71	106	120	81	50	95	88	51	86	105	43	140	83	108	57	79	112	66	16	108	71
GGCATGCGCACCCATCTACGCGGCGGAGAGACCCCCGGGGC	0	924	174	226	195	188	156	110	135	110	67	63	55	94	124	108	134	102	67	78	67	145	90	95	74	76	121	41	152	136	88	171	167	50	94	21	79	138
GCTTGAGTCATGTTATTGGGGGGAGCCTCCCGTCAGGCGGT	0	912	198	221	192	149	111	107	80	96	68	55	46	48	100	80	125	91	96	101	104	70	112	163	42	78	69	102	56	118	73	98	74	4	94	91	112	59
TTTTATATACGTTCAAGGGGTGGTGTGTTAAAAAACGAGGA	0	908	225	193	176	188	120	116	145	86	54	43	43	48	69	114	134	60	102	100	77	78	61	76	90	98	43	134	41	60	92	159	67	26	119	60	90	97
TAACACGTTCGTGTTCAGCGTGGAAACTAAATTGAGATGGC	0	900	225	218	179	173	129	111	126	137	55	59	120	72	118	114	90	65	76	91	74	114	76	119	127	152	73	110	171	126	113	154	122	77	102	93	72	84
TCGTGCTCGGCTGTGATAGGTGGTACACCGAGCAGAATGGT	0	898	210	234	256	158	94	91	50	150	44	44	13	104	75	51	98	82	66	114	66	51	88	53	76	56	29	30	84	78	97	110	149	99	119	49	77	114
CTATTCTGGACCATTTAGGGTGGTATCAAGCAATGGGTGGA	0	882	220	233	176	172	99	94	127	127	55	67	44	67	69	97	103	53	65	90	43	82	85	142	98	68	50	77	96	70	57	82	64	84	60	78	123	81
CTCCGCATGTCTTCGACAGGCGGTATCTCACTTCGCGTGGT	0	880	207	196	194	172	131	130	191	65	92	56	19	84	119	108	79	72	78	74	86	89	109	108	64	79	104	107	112	58	46	152	94	89	67	67	47	78
GTTGTTTCTTTTATTAGCAGGGGTCTTAAAAACAACAAGGT	0	868	210	206	173	147	119	108	102	135	42	54	25	83	90	76	93	92	107	74	27	64	91	81	58	98	127	79	131	109	86	55	99	158	71	104	47	107
ATGCGGCTGAGTGACTGGGGAGGTGTGTTTTATTAGAGGGC	0	854	193	235	206	145	50	134	117	113	83	59	25	26	79	61	56	64	48	109	103	113	67	122	38	90	66	109	119	77	46	85	67	64	113	37	70	57
CCCAAGCGAGTGGTACAGGGGGGAAATAGTTGTCGGGTGGT	0	854	206	182	149	131	112	125	123	108	56	58	56	96	87	90	63	59	70	77	72	96	127	111	86	78	70	46	52	107	97	79	30	136	55	71	55	76
CAGTAAGCTTTGCTGTACGACGGACCCTCGTCACGGGGGGA	0	852	162	235	218	178	113	133	156	136	50	68	56	38	73	83	92	69	114	83	69	95	83	88	105	95	83	103	75	58	78	63	49	84	82	105	40	90
GTCCGTAAACGGTTTTCGAGTGGTCCAGGTCAATGGGCGGT	0	842	213	212	124	141	113	130	94	112	51	42	30	48	85	108	72	73	45	61	73	77	65	35	83	48	67	35	47	121	93	47	135	112	72	78	131	75
ATCCCACTCGATAAGAGACAGGGTCGTTTGTGAACGAGGGA	0	840	222	173	143	122	121	134	93	84	66	50	32	62	86	97	97	42	84	69	71	69	86	72	52	90	46	77	79	66	118	66	59	108	166	73	85	55
ATGAGAAAATCCATGATAGGGGGCCCTAGCTCTGGGGCGGT	0	826	199	210	188	172	106	111	95	91	49	25	72	45	78	83	62	95	88	73	75	77	87	60	102	80	127	80	94	143	116	99	77	187	34	53	54	40
TGGGCTTACTCCATATGGGAAGGCCTGGGATGTTGCGGGGA	0	814	188	198	141	107	84	115	139	126	43	53	64	79	75	101	73	89	72	108	95	96	97	73	67	31	67	80	64	56	99	100	98	61	106	85	191	61
GTTTGCATGCTCTCTTAGGGGGGTGTATTATATTACAAGGT	0	808	209	202	176	169	111	94	157	86	31	76	64	72	72	85	100	78	76	104	68	91	116	79	93	150	81	58	114	75	90	103	17	85	110	95	121	84
GCGTATCGACGGCTTTAGGGAGGCGATTTACCTTGAAAGGA	0	806	195	221	210	151	122	127	135	106	73	87	40	55	77	90	81	84	77	118	76	88	71	62	95	84	74	105	41	111	65	101	46	69	50	64	27	81
ACCTATGATCTCCCAATGCGGGGCTATGCTAGTGGGAAGGA	0	804	191	197	142	146	108	111	164	85	31	47	50	77	82	88	100	79	87	98	22	57	76	78	71	113	51	89	55	142	87	163	69	102	76	65	108	152
GTCCAGCCGCTGTCCATCGGTGGTCTCAGCAGCCGAGGGGT	0	800	199	197	168	135	132	104	155	82	46	70	0	81	91	77	113	67	117	58	89	60	50	87	50	121	78	77	116	66	53	50	95	68	68	48	19	62
TAGCGTTCACCCCAATCAGGAGGTTCTACCATCTGGGTGGT	0	800	161	163	165	121	107	108	89	101	13	44	33	32	72	35	89	52	52	78	78	77	32	63	54	69	154	49	129	96	57	113	103	160	119	101	40	100
ACACCCTAAATCCTGCTGGGTGGTGAGCCACCAAGAGCGGA	0	798	207	218	197	146	107	120	130	102	34	20	30	41	94	49	98	59	120	77	88	89	83	107	96	119	107	53	75	79	44	147	66	85	43	109	103	29
TGATAGATGTGTTTATTAAACGGAAGCAACTATGAAGCGGT	0	798	228	214	236	153	158	85	122	112	36	44	36	38	102	69	89	92	86	68	62	81	85	87	56	77	27	82	100	39	122	68	115	5	121	70	80	33
TCATCAGTGGGTTAGAAGAAAGGTTGATTATGATGAACGGT	0	796	194	185	180	112	119	108	92	68	20	61	36	74	49	52	81	67	35	71	66	99	90	96	62	69	110	159	72	24	22	81	86	109	64	63	36	163
GAGAACCGTTGACATAGAGAGGGCTCGGGCAGATAAATGGA	0	792	167	209	171	129	119	134	83	104	42	35	59	29	107	48	78	96	55	80	52	77	84	71	96	59	26	83	181	71	141	126	32	0	56	144	111	66
AAGGTTGTCACAGTATGGGGTGGTAGTTGTTATGGGGCGGC	0	788	176	202	130	115	83	77	76	157	23	31	26	32	62	40	64	44	32	65	77	117	51	58	75	77	75	76	93	67	53	55	38	79	101	41	52	77
CGGTCGTTGGTAGAGCAGCGCGGTACCTCGAATTGCGAGGT	0	788	185	160	130	151	104	94	52	102	94	37	10	46	86	65	71	60	76	58	56	81	39	63	37	100	26	51	97	42	49	90	104	202	82	41	40	22
GACGGAGACCGGGTGTGGGAGGGTTCTTCTAATGGGGAGGT	0	788	240	249	206	201	142	130	115	210	29	38	18	30	98	89	91	85	72	71	68	23	72	91	64	123	45	71	107	100	35	158	77	104	96	215	176	138
GAGTCTTAGGGCAAAATAAAGGGACTAAACCCTACGAGGGT	0	786	184	174	196	181	111	103	141	129	54	57	45	30	115	113	58	61	35	53	73	63	131	90	64	69	63	97	122	57	56	51	135	44	21	60	57	83
GCCAGTGGGCCACACCAGGAGGGATACCGCATATAAACGGT	0	786	219	190	190	132	112	106	139	118	53	52	26	54	118	87	163	51	100	88	94	55	79	27	74	89	58	79	126	72	68	106	83	0	109	67	84	105
GTGGTTTGCATACTTTAGGAAGGTTCCGAATTTTGGGGGGT	0	778	220	190	149	157	109	103	103	153	25	51	59	35	66	79	124	81	53	97	72	66	88	99	61	67	77	94	152	41	70	50	119	67	135	24	68	114
GTCCGATCGAGCTCTTCAAATGGCTGCAAACACAGGGAGGC	0	776	132	186	157	142	94	73	115	137	62	54	52	65	82	74	52	70	71	80	69	66	90	147	77	84	64	48	91	36	59	113	100	64	81	75	51	74
CATACTAGGTGCTAGTGCGGTGGTTCTGGATATTAGGTGGT	0	772	164	135	132	121	95	102	132	76	31	17	25	31	66	40	60	40	61	101	62	100	56	63	47	80	113	47	28	35	53	86	94	73	84	82	63	30
TTTAGTTGTGGGTTCAGCGATGGAAGTACTTAAGGGGCGGT	0	772	179	165	136	105	118	78	88	94	77	32	29	52	84	60	69	47	46	70	70	100	57	75	37	42	49	36	78	86	82	98	37	101	170	49	46	86
AACGCAGCGGTGCACTGAGGGGGAGGGGGTTCTCGGGCGGA	0	770	169	168	185	197	91	113	150	107	34	57	33	43	87	65	66	61	64	85	42	62	75	73	76	115	47	47	90	46	65	69	90	110	58	99	12	106
TGTAGACTCAGTAACTTGCAAGGCGGGGCATATGCGATGGT	0	770	170	246	138	121	124	89	99	117	27	36	49	53	69	82	131	56	64	77	49	68	63	111	42	77	32	85	43	123	56	94	43	85	158	147	123	66
TGTATCTTTGGGCCCCACGGCGGAATGGTATTACGGGGGGC	0	768	169	159	92	98	111	70	75	70	67	52	21	19	79	47	69	102	39	72	19	96	62	36	75	71	84	67	85	127	50	120	84	39	28	40	53	23
CCCGAGGATCCGACGCCAGGTGGATCCGTAATCTGGATGGC	0	762	190	157	143	121	112	79	137	160	47	26	8	52	71	43	110	70	41	57	31	63	68	61	46	66	91	93	60	40	57	36	55	73	41	25	59	47
TATGACCACACGACAAACAAGGGTTTTTATTCACGAGTGGC	0	758	238	188	206	165	122	170	116	116	71	43	44	13	97	105	95	72	121	64	74	91	61	47	83	65	112	80	74	42	101	68	100	108	54	161	49	33
TTGCGCACTTAGGTACGACGCGGACTTAAAATACGAGTGGT	0	756	177	148	135	134	63	93	147	118	52	36	8	42	74	64	55	101	80	69	41	80	41	43	132	54	120	112	85	61	90	71	55	48	108	107	78	95
CCCATAATTTGGGTTTACGGCGGATGGTTCAGAAAAGTGGC	0	754	180	171	172	116	96	135	69	99	34	45	41	54	89	49	109	73	37	83	41	107	56	125	61	80	37	97	81	42	32	47	60	50	104	32	44	49
GAAACTCAAGTGAATCCAAACGGTACGATATTATAAAGGGA	0	754	136	172	138	122	79	91	151	91	100	58	34	66	95	54	79	84	112	78	69	98	99	84	59	112	112	85	132	109	78	79	45	70	106	47	118	140
ACCATTAGAGGTTTTTAGGGCGGAGGTTACATTTGCGAGGT	0	744	174	189	162	138	116	100	67	91	20	37	18	6	52	42	77	51	68	73	36	67	56	93	53	31	83	42	70	24	67	47	45	24	66	86	63	40
TGTTTAGTAACGCAACCACGTGGTGTGATGCCCAAGGGGGT	0	740	166	142	169	126	76	65	99	133	50	31	31	23	104	51	63	87	50	97	65	60	75	36	53	51	65	50	21	106	65	81	30	134	88	53	32	53
TATTGGCTGGCCATAAAAGACGGCCCCTCGAAAACCATGGA	0	738	215	184	150	101	108	100	109	117	91	54	10	57	65	81	81	30	86	85	30	146	62	80	73	87	80	34	85	67	88	71	63	86	89	119	121	82
GCGTCTCACTTGTATCCGCGAGGTTTTTTTTGCACAGGGGC	0	734	201	195	161	189	149	106	114	118	46	31	59	37	44	95	63	36	83	62	48	64	95	104	54	103	95	60	54	91	69	98	42	114	45	74	86	54
GTTTTCGGTACAGTTATGGGTGGTTAGTAACCTTGCGGGGT	0	728	163	148	123	160	109	78	118	143	10	46	35	56	55	75	56	41	54	80	42	76	57	39	55	69	58	97	77	73	104	78	76	108	71	107	99	50
ACAGCCTTGGTCGACACAGGTGGTTGGGAGAGTTCGGTGGT	0	722	178	180	158	97	107	70	115	63	58	22	27	43	70	58	48	59	53	79	41	39	81	30	58	89	71	52	99	63	39	73	126	99	63	49	49	76
TTCGCGAATGCGATTTGAGGTGGTCACAGGTCTTAGGTGGT	0	718	153	201	144	127	153	101	89	160	12	37	29	64	77	52	54	79	86	86	47	101	44	47	74	91	50	83	147	60	79	59	17	57	102	93	74	70
CCTGGCGTTTCACCGAGCAACGGACTTGTGTACGGGATGGC	0	714	178	187	164	180	92	113	114	93	44	50	13	33	114	72	73	52	56	69	43	62	94	24	74	81	37	97	77	122	62	85	110	200	78	33	46	61
TTGTTACCGGACGAGCCGGGCGGCGGGACGTGTCGGGGGGT	0	710	171	142	148	128	105	104	88	107	60	38	44	55	75	67	81	68	56	49	20	73	67	33	48	76	62	22	68	80	62	36	58	80	29	110	81	36
GAACCAGCTGCCTCTCTACAGGGCACGTCCCCTGCCAAGGC	0	698	183	161	142	122	94	86	71	74	34	44	20	14	43	83	76	46	41	45	44	47	65	57	46	74	50	78	139	52	31	77	117	138	75	58	69	15
GCTATGAGCTCCACCTTAGAGGGCGATCTCTTAGGCAGGGT	0	698	161	193	150	165	90	135	77	141	29	45	52	38	109	32	85	47	91	49	61	28	50	78	63	75	30	48	64	97	82	83	12	121	87	31	115	41
TATTTCATAGTGTTGCTGGACGGTTCGCGATCAGGCGGGGT	0	696	159	189	167	128	109	85	102	158	60	57	7	58	82	99	88	35	81	39	60	86	63	51	60	71	76	63	118	138	107	70	70	192	97	49	42	92
TAGGTTTTTGTTATAAGAGATGGTCCGAGCTGTCAAGGGGC	0	692	184	144	122	134	117	77	97	74	22	29	16	48	76	63	51	31	58	52	105	55	75	81	49	54	48	97	66	66	55	38	150	34	86	36	112	116
GACATACTCCAGACGTGAAGCGGTGGCTCATGTGACGAGGC	0	680	126	177	128	104	80	75	98	58	90	40	27	33	71	59	51	54	52	83	78	61	50	59	33	64	45	52	46	46	87	57	39	71	167	76	90	42
GTCAATCGTCGGCTTTGCGAGGGATACTACCGTCAGGGGGT	0	680	166	176	145	141	94	99	119	88	22	35	37	25	79	43	58	90	56	61	74	65	52	44	89	88	39	49	93	56	31	63	63	94	124	94	72	58
TAACGAAACAAAGACCGGCACGGTGCACGCTATAAGGCGGA	0	680	134	162	165	110	77	56	124	92	25	32	54	24	54	60	72	39	51	69	67	39	96	45	56	59	72	119	93	68	44	136	99	59	48	31	134	92
TCACATTACTGTTTGTGGGGGGGTGTCCCCTTCGGGGGGGT	0	680	144	154	143	130	71	87	84	106	21	41	60	84	62	31	64	64	77	54	86	82	65	100	42	93	85	51	95	40	40	146	88	55	95	25	72	76
TTGTAAATAGATCAGTTAAGGGGCGTTACGATCCAAGGGGT	0	676	148	152	139	108	61	74	75	71	54	14	41	10	76	89	66	39	63	39	49	77	75	70	48	50	37	7	75	69	21	34	88	128	159	41	62	107
ATAGCTGCCGGATCTCGCAAAGGTGTTCAATACTCAAAGGT	0	674	111	137	114	109	99	52	102	133	48	29	16	61	47	41	60	47	75	75	65	54	88	39	52	68	60	59	72	68	52	61	51	35	13	76	29	67
TAGGTAGAATGTTTCAGGCATGGTGTTGGCACCGAAAAGGT	0	670	167	152	149	128	61	103	133	85	27	13	19	9	70	48	47	59	44	95	52	67	46	75	30	41	47	54	39	90	48	100	24	95	144	27	14	28
ATACCGCTCGGCTCGAACTGGGGACAACATCAAGACAAGGC	0	666	120	163	87	112	108	103	88	139	69	14	6	26	110	53	67	26	73	47	43	86	50	75	84	59	53	61	63	74	110	76	59	3	60	101	67	39
GGAAACACGTGCTTTAAGGGGGGCCCAGGGCTATGCAGGGT	0	666	149	130	141	137	58	64	131	57	45	35	23	6	78	38	67	48	38	69	62	51	80	49	32	65	88	30	78	7	24	59	32	33	82	116	22	52
GAGTGTCGAGGACTTTAGCAAGGATGTTTATTCAGGGTGGA	0	664	144	108	127	149	70	73	111	121	63	8	52	37	82	41	44	71	77	67	58	58	32	75	33	52	45	63	90	38	70	46	21	67	142	20	95	25
GTGGACGCTGCGGACAGAGGAGGATACGTTAGCCAGATGGT	0	664	183	213	172	134	104	85	99	188	47	32	32	51	61	77	67	36	59	82	57	86	50	151	49	75	61	69	41	44	62	72	36	38	69	78	39	67
AAGCTTACCTAAGAGTCGGGGGGTTGGGACAATAGCGAGGT	0	660	177	200	144	137	100	106	78	64	26	13	8	19	68	55	43	37	45	92	58	74	47	42	63	72	23	44	35	93	94	50	82	67	134	16	39	51
AGTATCCCTTAAACCAACGGTGGTGACTAGTGTTGGGGGGC	0	660	159	175	175	140	66	65	138	69	33	80	9	40	80	45	53	92	79	57	49	68	51	86	71	115	36	70	111	48	71	71	18	88	45	16	65	26
TCGCGCGTCCTGGCACGAAAAGGCGGTGGGTTTGGAGGGGA	0	658	131	141	167	148	89	85	102	112	63	38	59	9	51	61	77	56	47	78	45	71	37	61	55	73	23	70	63	48	97	70	139	57	87	22	49	43
CGTCGTGTTTCGCTGTAGCACGGTTTGAAACTTTGGGGGGT	0	656	184	182	158	121	100	127	160	67	57	33	25	60	100	57	80	52	70	92	45	74	75	75	51	75	93	59	66	39	84	107	55	47	162	23	104	52
TCGCAGGCACAGCTTTAGGAGGGTACTAGATTCGGGGTGGA	0	656	185	218	177	93	120	99	110	118	68	50	81	33	51	72	67	57	80	95	73	76	48	80	68	65	92	72	93	72	74	122	100	148	77	69	70	91
GAGTCCCGACGCATATAAAGGGGTGCGTCGAGTTGGGTGGA	0	654	159	174	127	102	70	112	83	66	61	60	23	18	68	33	50	60	55	48	50	72	35	42	35	77	23	56	66	122	51	72	45	12	48	33	43	50
CTTGTCGATTCTCACATGAAAGGTTGTTACTCCGCCGGGGC	0	652	166	182	186	148	100	124	189	74	18	19	49	39	90	56	62	62	69	48	41	67	61	70	59	64	85	52	97	89	130	59	78	159	41	69	105	100
TGGAATAGCCTCGTATAAGGGGGATGTGTGAAAGGAGCGGT	0	648	141	145	101	146	90	90	112	77	38	31	57	105	89	100	77	97	44	101	99	40	40	75	44	55	79	99	94	39	53	77	68	49	79	60	56	75
TTTAAGTGCCTCCCCTCAGAAGGTGATGAACGACACGGGGC	0	640	177	186	176	135	114	56	111	82	38	40	0	41	62	63	100	43	38	49	51	63	87	20	45	68	51	51	30	77	47	42	28	37	39	81	39	56
AAACTTGTGGTGACCAAGAATGGACCTCAATAAAGAGTGGA	0	638	167	135	102	110	74	96	124	41	23	44	31	96	90	65	43	40	54	66	76	54	50	48	83	54	63	32	55	14	84	57	146	23	66	77	103	83
GGGTTATTCGGAGCTTGGGGCGGAGGGCCGTTATGGGAGGT	0	634	168	170	134	137	79	85	44	82	21	13	56	49	70	42	63	59	76	58	43	43	69	47	45	38	50	116	116	62	29	50	67	11	84	66	61	79
CCATCTTGTCATATTTTAAAAGGTAACCGGTTACAGGCGGT	0	630	174	159	188	117	145	98	97	128	37	64	20	30	105	72	69	69	49	74	77	70	85	60	51	60	54	58	93	19	97	82	86	50	123	74	95	100
GGACCGGCTCGGGTCCCGGGTGGAAGCGGCTATGGGGCGGT	0	630	154	147	126	121	76	120	118	40	21	23	15	34	48	67	69	62	46	61	47	58	61	68	53	58	37	41	102	74	43	82	26	25	25	120	34	0
TGGCTTAAGTCAGTGCGGGAGGGCGCGAGGACTGGGGAGGT	0	624	144	163	146	138	62	56	89	85	20	44	25	46	59	70	70	59	71	76	78	47	38	56	22	34	42	21	12	51	57	41	86	62	14	40	46	57
GCTCAGAAACGCGCCATGGAAGGCGCTCGTATCGGAGGGGT	0	620	153	157	114	126	69	80	82	108	74	68	6	25	33	36	72	58	78	98	73	60	88	68	66	61	86	66	27	79	54	52	67	66	64	97	49	21
TCGATAGATAGAATTATGGGCGGTTACGCTCATCGGAAGGT	0	620	126	149	145	95	105	107	80	83	52	31	34	36	57	65	85	34	63	36	73	65	51	36	60	68	23	58	85	37	112	80	56	105	47	84	32	59
GAATTAGATGGACTACTGGGGGGAATCAAATTACGAAGGGT	13402	613	11985	11832	10319	9229	7232	6980	7321	7331	3530	3397	2488	3590	9286	7214	7456	7137	8037	7318	7430	7928	7428	7080	7413	8060	7844	7560	8003	7331	6792	7720	8604	9660	7296	9675	7788	7787
AGGGCTTCGGTCATTTACGGAGGATACGCCTCCGCCAGGGT	0	612	129	171	157	130	70	80	89	106	28	32	61	24	47	40	65	69	52	54	33	72	49	43	67	34	84	47	60	109	87	29	64	66	144	51	47	92
CCTTCCTAAGACAATCTCAATGGTTGGACGTCCGACAGGGT	0	612	146	162	119	99	91	57	54	108	21	39	8	26	77	52	75	48	78	40	27	52	60	64	45	56	30	47	60	75	42	100	46	118	25	73	31	54
CTAGCTTGCATACTTCACAACGGCTGACCTCTCTAAACGGT	0	610	124	118	135	150	124	81	62	108	62	33	22	62	57	79	64	49	105	83	56	86	73	64	13	74	59	46	126	48	70	48	56	91	16	75	35	36
GAGCCGAGAGAATTTTAGGATGGCGCTGAGCGTAACGCGGA	0	598	150	130	120	122	70	46	95	81	31	30	47	0	81	83	44	55	68	93	28	124	43	26	65	69	20	46	64	46	39	45	0	79	28	24	47	42
TTCTCTGTTACCGTGATAGATGGCAATGACCTTTGGGCGGC	0	592	139	155	108	128	118	85	123	64	36	39	69	45	91	79	109	53	84	102	29	83	75	18	42	65	56	71	50	50	81	102	138	110	37	28	79	51
CCGTTTAAGCTCCTATCAGACGGACTACTTTTAGGGGGGGA	0	590	117	145	118	104	111	78	76	66	37	34	18	21	61	47	68	51	53	75	49	109	53	34	63	69	59	55	141	62	87	89	59	59	65	42	54	135
AATAGGTAATCGTAAACAGAGGGTTGCTGGATTTCAATGGC	0	588	173	159	141	116	83	88	109	132	52	57	43	52	70	62	94	48	63	75	38	58	92	73	72	96	46	93	73	82	60	43	65	71	59	93	70	49
CAGGTGCAAGGAGACTAGGGAGGTTGATTTATTGAGGTGGA	0	588	110	108	106	103	72	99	62	90	20	23	18	25	30	49	67	33	35	81	47	51	65	23	35	87	44	34	48	74	35	19	74	113	34	41	129	92
GTGTGTTGTTAGCACAAAGAAGGAACCGACAGAGAAACGGA	0	586	153	133	128	114	74	79	73	84	23	15	29	57	56	48	82	34	71	58	51	82	50	74	25	43	22	71	63	69	47	106	30	31	62	64	89	24
CCCACGTGGATAGTATCAGGCGGTGTCCATTACCAGGCGGA	0	584	172	151	126	123	80	102	57	101	31	19	37	71	86	47	82	45	52	64	58	57	84	20	83	22	40	30	24	93	114	87	40	81	113	91	72	30
CTCACTCTAACTTTAACAGGAGGCACTTATTCCGACATGGC	0	584	134	114	133	113	82	100	126	42	33	42	18	29	54	47	61	22	46	69	23	46	60	42	43	46	42	15	33	9	77	48	105	40	74	44	63	55
GCAGTCCCAACTCTCTTGAAAGGTCCGTTGAACGAAGTGGT	0	582	147	149	128	120	97	97	86	112	112	37	28	0	69	74	68	62	45	79	59	51	46	71	79	64	97	73	88	69	74	84	38	48	66	64	70	54
GCCTGTAGCAAGGTAAGGGGTGGTCGATACACTGGGGAGGA	0	582	145	160	120	117	41	53	80	60	43	30	29	45	40	69	57	38	54	63	25	41	49	19	25	66	57	37	25	47	60	28	38	48	31	139	37	52
TTACGGGCCATCGTGTGGGGGGGCGGTCGGAACGAGATGGT	0	582	142	125	113	128	82	88	88	60	28	39	21	12	42	61	99	45	72	29	55	85	34	47	46	56	57	86	77	64	27	81	53	60	82	66	77	26
ATCGCGACGGGGCATCGGGGAGGTCGGAGTAAAGACAAGGT	0	578	170	167	152	116	85	88	71	90	36	30	11	28	45	51	46	32	52	62	53	36	73	91	39	76	54	16	33	75	37	75	15	48	47	25	67	28
TCCCACGGAACAGTTTAACGAGGTCTTTTCTGTTGGAAGGA	0	578	120	173	102	108	97	74	89	70	40	17	53	33	84	47	75	55	48	40	58	46	38	35	35	42	103	34	35	71	42	37	71	64	22	88	49	47
TCACCAGGGCTCATACCGGGTGGATACAGAAGTGCAGGGGT	0	574	131	105	83	86	57	75	63	119	56	23	16	44	33	41	30	50	57	65	37	46	54	59	33	33	62	24	117	34	14	40	31	94	31	23	69	26
AATAGGGTCGACATTATCGGTGGAGGCGGCACCTGGGAGGC	0	570	111	110	106	97	80	64	55	77	65	39	28	14	72	37	77	41	40	61	34	47	55	52	33	15	23	62	98	72	56	10	35	43	29	57	35	6
CTAGTTCCCGTGGTGATCCGTGGCATAACGTCACACGCGGC	0	570	137	154	113	114	78	109	60	64	26	26	47	18	30	45	63	58	54	65	40	39	68	31	50	46	37	29	78	11	32	48	53	24	108	45	70	34
CCAATCAGGTGGTTTTCGCGCGGTTATAAAATACAGACGGC	0	566	93	101	116	100	75	74	92	63	51	25	12	77	53	41	55	52	35	46	60	14	75	60	38	33	23	54	57	66	17	49	68	15	94	51	100	67
TCTATTGGTTTTGTCAGGGGTGGACATTCCTTTTGGGGGGA	0	564	154	133	109	103	77	73	43	38	83	45	50	38	58	39	75	34	57	37	54	88	67	81	77	90	44	86	93	13	38	44	31	95	78	49	94	51
TTAGAATGCGGGGTAACGGGCGGAGGTCGCATCTGGGGGGT	0	564	157	112	175	111	68	99	81	120	63	60	7	56	99	71	70	67	61	43	32	89	64	45	50	62	41	35	59	16	70	69	48	48	40	74	84	57
ACTTTAGTATGCGTTTACGGGGGAATGAACTTTGGGGCGGC	0	562	135	95	112	84	75	91	71	73	63	39	11	11	63	46	54	50	57	78	29	41	71	21	52	54	46	42	48	27	47	38	28	54	44	9	141	26
ACGGCGTAAGTCATGCTCAGAGGTGCCGGTTGTTCGGAGGT	0	556	93	110	123	123	47	131	87	100	29	32	21	45	84	32	58	47	36	81	41	57	48	50	49	74	76	79	70	54	47	69	49	114	24	0	30	57
TCTCTTAGCACATTACGACGGGGTATGGTCATCTGGGCGGT	0	556	112	141	90	107	65	71	37	104	41	23	13	34	80	68	42	44	30	68	43	48	52	36	48	41	58	64	55	46	98	56	44	45	41	24	101	51
CTCGTCGAAATTTTGATGGGTGGCCGCTTTTGTCAGGGGGA	0	554	144	134	117	94	76	65	91	63	43	45	40	28	37	71	80	56	48	45	52	82	72	103	21	75	13	63	64	35	37	17	98	0	108	23	81	111
TTTGGCAGAAAATTGCAAGATGGAAACAGGAGAAGGAAGGT	0	554	135	149	107	97	73	80	86	89	50	26	36	32	57	79	25	63	42	65	18	39	70	7	62	65	37	32	102	40	46	48	43	49	67	103	66	121
CACTTAGATAGAATATACCGTGGTGGGTGATTTGGGGCGGT	0	546	152	157	105	121	79	93	79	111	55	31	9	39	71	47	52	60	62	39	49	47	48	20	21	50	68	47	55	19	80	49	61	29	35	51	15	66
CCCTTTGCTTAACTGTAGGGGGGTCTAGCGTCTGGGGTGGC	0	544	127	136	110	102	91	100	114	57	32	24	19	20	72	31	41	45	57	75	38	55	65	36	36	65	41	26	54	55	62	98	93	25	61	21	70	88
CTGCCGGTAATTATACTGGATGGACAAGCTCGACAAATGGA	0	544	143	145	139	137	91	89	88	89	44	33	24	46	48	42	66	68	61	60	88	47	61	58	57	53	39	30	62	74	84	77	21	29	72	82	30	20
TGATGCATTGTTATAACCGGGGGACTAATTTCTAGGATGGT	0	542	115	100	101	89	52	60	78	100	68	31	15	10	93	49	36	44	73	63	33	37	85	33	41	63	47	70	38	65	59	83	51	17	67	43	95	59
CACTTAGTTCCTATCCCGGGGGGTAATGACTGTGGCAGGGT	0	532	153	104	122	116	72	57	125	145	48	24	67	36	106	41	89	53	83	72	54	75	69	58	77	61	26	42	144	70	54	115	0	20	67	55	64	65
GAGGCTCCTTTCACCTAAGGTGGAATAGAAATACCAAGGGA	0	532	105	153	101	103	77	75	72	47	50	31	35	22	52	45	38	39	48	64	50	81	61	65	44	25	60	31	65	58	65	45	34	12	67	20	68	48
CGCCGTAGCGTCACCCACCGGGGCCGGGGCTTAACGACGGC	0	528	124	114	148	67	48	50	109	59	18	55	18	46	39	68	44	59	56	71	45	45	24	56	22	133	79	41	23	27	67	42	83	69	46	9	51	11
GCGGGTGTGCCGGTACAGGGCGGCCCCAAGTGTGACAGGGC	0	528	151	137	150	104	82	102	105	57	11	16	14	10	56	52	51	29	61	73	39	30	20	45	19	55	47	60	83	31	69	35	54	47	14	67	74	67
TATTAGATCGCCGAATTGGGAGGTTATCAGTACCGCGCGGC	0	526	123	157	131	92	113	75	21	51	60	18	42	23	31	67	45	28	57	68	48	28	79	58	52	86	54	29	64	44	44	96	26	106	39	44	22	66
ATTCTTCCGTGCGTTCGGGGCGGCAGACAGTTTAGGAGGGT	0	524	141	106	106	99	99	70	108	87	16	8	21	34	58	36	66	44	56	33	60	47	43	41	22	42	47	47	88	55	22	45	24	46	38	76	66	29
GGCTTTACACAGGCGTAAGGGGGATGCGTAATTGGCGAGGA	0	522	141	134	69	65	56	78	63	64	27	26	12	78	46	27	30	35	38	33	55	40	62	59	63	32	39	19	66	37	73	32	33	124	31	53	27	41
AGACTCACTCTACCGTAGGGAGGAAAAGGCTGTTCGGAGGT	0	520	131	139	116	114	93	84	111	78	27	40	16	15	84	28	65	41	48	45	74	77	29	51	54	63	72	23	92	68	56	86	45	104	50	62	10	72
CAGGGAGACAATTTAAACAGAGGACTGGTATACTCCGTGGC	0	518	136	113	104	53	77	65	74	78	6	32	15	11	44	46	54	48	37	45	14	32	51	25	19	45	60	45	103	41	35	42	77	12	0	65	36	63
CGGATATGCGTCCTCCAGCAGGGCGTCGGCATCAAAGTGGA	0	518	119	131	75	108	82	82	48	72	46	50	24	26	41	33	45	32	47	56	65	62	42	66	40	33	21	48	112	46	23	86	39	43	27	25	73	26
CTCGTGGTCGCTAAACTAAAGGGCCTCGTATGTTGAGAGGT	0	518	110	99	117	92	86	69	56	97	28	10	35	12	49	42	55	47	36	54	23	38	52	99	34	101	10	72	111	22	81	32	47	24	35	71	21	42
CACCCACGTGGCCATTAGCGTGGCTAGTTTTATAGGGGGGC	0	512	91	95	90	73	69	56	106	67	37	44	0	22	46	64	41	46	37	42	24	31	51	34	33	22	68	66	101	35	43	41	105	107	90	10	16	62
TTGGGGCGGCATGTTACGGGGGGCGTTTAGCTAGGGGCGGA	0	512	111	125	112	101	65	55	99	58	10	42	27	40	42	34	55	41	77	35	34	68	42	75	32	86	46	27	49	42	50	54	86	56	94	0	68	64
CCTTATTCAGCGCTTCCGCGGGGCGCCCCTAGTAGGACGGC	0	508	131	129	101	101	78	48	75	61	52	24	13	31	58	44	75	41	35	64	20	84	79	37	24	59	27	53	31	46	29	42	151	32	89	33	30	39
GCGCGGTACAGTCATACAGATGGTGACGTAACATAAACGGA	0	502	78	106	107	113	40	71	75	43	36	17	20	43	81	36	60	41	35	38	24	52	45	26	69	49	8	75	11	21	60	82	171	27	48	33	25	7
TGTAAATGGAACATGAAGAGGGGTAGTCATATCCCCGTGGT	0	502	94	96	102	83	55	60	72	48	19	40	0	20	59	61	44	46	42	45	35	16	55	27	15	81	35	49	49	43	45	26	66	46	52	38	26	13
AGTCTTATTGCCCCAATAGATGGTGTGGGTTCTGGGAAGGA	0	500	166	150	111	116	81	85	64	66	22	27	72	3	62	35	43	42	39	79	49	90	48	81	54	44	43	50	78	38	46	43	54	217	21	17	53	60
GAGCGATTCCGCCCCATCGGTGGAGCTTTGATCTGGGTGGA	0	500	91	92	88	101	65	50	45	50	35	32	5	10	34	35	15	54	28	38	43	40	22	35	35	34	43	37	17	10	20	69	0	63	53	0	10	43
GAGTTCGCGTCGTCTCGAAAAGGCAGCAGCTCCTCCGCGGA	0	500	125	137	99	105	106	77	92	70	25	18	10	46	40	39	32	34	58	80	40	62	50	46	51	33	68	33	30	53	15	83	47	75	88	20	47	15
GTACGTGTGCAAAATTGGAAGGGTTTCGGCTTACAGGTGGT	0	498	116	122	120	70	78	51	60	92	32	29	22	54	45	48	77	48	72	53	39	57	53	54	49	24	8	73	52	65	29	65	24	50	39	77	50	66
TTCTGAACTGGTCACCGAGGGGGAGCCTCGTGCTCCGCGGC	0	496	127	93	121	114	50	52	68	48	37	19	14	38	56	25	22	51	43	37	47	93	61	21	43	31	36	36	67	46	63	63	0	42	24	62	42	34
TCCGATATATAGGTGTGGGAAGGTTTATTCAGCTGGGAGGT	0	492	85	85	122	106	70	86	45	97	17	7	4	22	73	41	17	59	34	47	45	46	26	25	49	50	22	31	79	57	78	109	8	62	109	44	39	76
AGGTCGGGATATCTACTAAGTGGTGCACTGAACTGGGTGGT	0	490	137	118	91	96	78	74	61	85	19	42	32	72	55	44	57	50	42	74	45	81	57	41	77	31	84	37	84	54	63	29	117	66	36	16	40	93
GTGTGGGTTGTACCTTCCAATGGAGCGACCTGTTAGGGGGT	0	490	96	117	85	65	103	56	53	81	41	21	57	0	83	23	59	31	33	37	49	46	34	66	35	71	17	51	24	51	35	54	43	144	0	75	28	49
TTAAGGGCGGGTTTGAACGACGGTAGTGCATGCGGGGAGGT	0	488	105	128	97	106	52	73	63	98	66	50	21	50	53	51	53	64	40	45	104	92	36	35	55	80	16	41	43	32	89	71	90	60	13	35	29	129
GTTACTTCGACGGATCCAGGTGGTCGGTAAATAGGCACGGC	0	486	115	139	85	116	49	89	79	46	22	48	30	8	61	34	34	25	35	46	38	42	45	57	29	40	44	43	56	45	39	76	20	13	50	76	65	23
ACAATATATCACTCGCGCAGTGGTGTTGGCTTTTAAGCGGC	0	484	103	96	103	70	49	61	70	67	23	17	33	23	55	41	30	32	54	42	28	60	66	54	26	81	42	47	47	43	33	39	15	110	26	22	86	30
AGGGGTTTTCAATCTAACCGTGGCAAAGGGCAATCAGTGGT	0	484	106	101	114	79	69	52	70	37	50	37	17	24	49	27	59	43	68	38	57	52	38	5	48	61	69	44	60	78	49	93	101	13	34	115	30	22
TTCACTGTCCACGTCCCGCGGGGTTACGTACTCGGGGAGGC	0	484	106	113	96	102	39	62	64	38	39	31	11	18	24	45	21	29	50	22	43	42	50	27	30	29	47	40	51	39	49	52	50	15	25	17	15	50
GTTAACTGCTAACTGTGGGGCGGTTAACTGTTTTAGGCGGT	0	480	100	87	124	107	47	70	108	58	23	31	18	5	63	58	32	27	39	36	26	44	35	54	26	62	32	79	39	32	28	14	36	16	33	25	34	0
TTGTTCCCCGGAATGCTGCGCGGTATTAATTACGGGGCGGT	0	480	148	139	143	105	96	62	72	69	23	41	24	33	52	57	41	54	51	70	49	30	28	29	67	71	54	52	17	30	99	77	31	92	11	64	34	39
TTTGCTGACGAGTTAAGGGGTGGTCAGTTTTCTCAAGTGGC	0	480	95	111	130	53	55	68	67	44	32	17	0	13	32	61	43	42	23	42	34	33	40	35	21	63	41	41	73	56	78	28	42	11	81	74	54	51
CCTTCCCCAACTTTGTGGCAAGGTCGTTTTCAATGAGCGGT	0	478	107	130	109	76	89	78	96	53	43	10	20	18	32	31	70	27	54	78	56	35	31	23	28	54	68	39	35	31	82	112	46	67	0	55	56	16
ATTCTCGGGGCTACCTGGAGGGGCGTAACATTTTGCGCGGA	0	470	105	129	112	79	63	71	86	66	19	27	15	47	88	38	40	35	42	43	31	44	54	66	54	45	24	25	26	38	60	45	49	90	119	15	61	20
GTGTCATTATTGCTTATAGGAGGTGTACTCTCAGGGGGGGC	0	470	102	85	103	104	83	91	42	94	27	27	18	47	47	34	47	35	47	38	39	45	63	42	35	81	117	55	23	43	5	88	14	30	13	18	42	6
TAGGACTGCATATTCACGGGCGGTCACACACAAAGCGTGGT	0	470	134	148	93	108	85	40	81	47	31	27	16	24	37	73	89	23	44	57	26	60	31	51	42	61	33	21	92	40	36	101	38	62	58	0	51	42
CCGGGCCTCAGCTTCTGGCGGGGTAGATTTTATGGGAGGGT	0	462	117	125	96	84	87	60	82	48	40	21	20	8	75	47	38	54	44	48	34	69	67	44	23	42	39	22	106	54	77	29	10	88	12	19	65	35
CTTTTCGAGTTAGCGAGGCGTGGTCGTAGTTCAAGCGGGGC	0	458	90	110	108	78	71	80	75	47	47	21	18	0	40	58	41	19	41	55	38	41	28	53	12	55	36	46	51	58	84	38	0	60	120	12	51	11
TAACATGGGTGGGTGTGGCGGGGTTGTCCTCCTAGAATGGC	0	456	79	97	60	95	69	78	80	61	34	6	7	63	39	48	76	28	44	72	44	68	44	17	56	40	46	58	71	72	38	43	27	41	27	14	59	70
CCGGAATAAAACGCTACAGGCGGTTAATTGTTAAGAGCGGT	0	454	95	114	44	61	49	89	74	32	28	8	51	80	33	36	44	61	29	42	20	56	38	59	48	57	11	120	62	40	93	24	45	89	10	49	50	89
AGTGCTGGCCGCTATTGAAGGGGCCAACCATGAAGGGGGGT	0	452	137	150	115	100	64	47	74	65	49	31	20	32	47	50	42	41	59	53	42	69	52	25	38	71	26	26	55	74	67	69	21	0	64	75	0	34
AGAAAGAGCTTTGCTTTGGACGGCTCCCAGCTTCCCGCGGC	0	450	113	112	115	79	57	55	72	36	9	26	15	71	19	34	43	53	56	34	29	53	26	46	24	89	38	24	38	7	49	49	35	66	73	28	69	12
TCAGCCGTGAGTTCTAGGGGGGGTTACTATCTTAGGGTGGC	0	448	129	122	91	77	97	41	66	106	21	25	8	26	80	26	61	45	20	61	45	42	40	19	29	51	27	41	94	20	35	100	57	26	81	42	79	42
AATGCGTGGCAGATTCCAGGTGGTTTTTGCCCTTGCGCGGA	0	446	94	96	75	96	67	41	60	76	21	15	53	32	42	23	40	26	62	44	32	51	37	31	37	44	41	16	23	61	79	49	19	0	112	0	22	82
GGCCGATGCTTTGTCAAAAAGGGACTGCGTTTTAAGGGGGT	0	446	88	92	124	47	73	39	33	44	42	52	10	21	22	36	27	22	18	44	55	23	33	46	37	25	44	29	96	46	26	75	24	44	32	65	44	19
AACGCGCTAGTATTTTTACAGGGCCTCATCATTAGCACGGC	0	442	132	102	98	105	64	41	54	45	17	43	14	12	56	22	54	38	38	58	31	52	27	43	45	51	54	37	20	41	50	38	31	27	96	22	34	68
GGGTGTCTGTTATCTAGGGGCGGTTGAAAATCATACGAGGT	0	436	104	90	110	74	43	66	78	65	32	40	9	34	55	30	45	39	53	24	35	35	40	58	21	29	15	64	36	45	67	34	54	0	0	78	44	33
CGGCTAGGGTAGTAACAGGGTGGCTTAGTATGTTGGGTGGA	0	434	132	95	96	80	61	44	66	68	9	29	11	11	41	52	50	34	27	21	42	47	59	37	17	51	39	31	47	19	46	41	21	13	10	0	61	13
GCGTGGCTTTTCATCAGGGGTGGTCTCCAGCGAAGGGTGGA	0	432	102	89	121	96	76	65	50	64	17	21	8	34	44	22	50	44	35	53	61	10	38	20	10	38	51	49	40	43	14	79	57	70	51	64	54	44
GTCCCTTTTGGACTCCTGGGGGGTAGTACTCATAGGGAGGA	0	428	95	86	127	116	59	50	75	77	38	20	23	16	69	22	28	32	51	54	38	17	45	29	45	84	69	38	156	53	58	73	69	22	70	18	30	0
GTGACTATGACCTTGCGGCAAGGTGTACGCAGACAAGGGGA	0	428	120	84	127	109	68	56	95	57	34	20	12	36	53	18	42	43	34	68	31	38	43	91	43	53	18	19	46	29	29	73	43	57	28	21	16	48
TGTCGCAGTCTACTTAAGGGCGGCATTTCAAGCTGGGTGGT	0	428	111	93	67	72	37	63	27	56	12	23	11	4	23	35	27	33	28	27	24	34	51	52	38	34	14	23	66	21	9	32	28	33	29	42	54	18
TCGCAGGTCACGTTAACGGGAGGTGCTGCGCACTGCGCGGT	0	426	98	117	102	108	34	66	61	55	34	27	17	45	41	40	42	30	54	55	68	43	48	61	58	41	24	42	83	52	25	86	55	54	0	26	37	55
GAATTAAGGTTGTTCATAGGTGGACTAGGGAGATACACGGT	0	424	109	99	68	93	69	67	73	56	20	5	35	26	50	34	31	47	31	43	13	73	64	27	44	47	48	53	30	60	69	54	63	25	86	37	41	62
GGACAATGAAATTTGCGCCGGGGCTTTCTACGAACCGTGGC	0	424	80	101	82	80	53	28	63	25	10	28	29	27	17	27	28	32	22	63	22	39	39	20	26	12	54	45	29	38	3	31	83	18	32	10	74	20
TAGTGGACCGCAGTCTGAAGTGGCTGGGTGCAATGCGCGGT	0	422	133	138	137	100	95	95	131	117	22	22	28	91	45	30	65	23	44	51	42	84	71	46	50	49	65	49	107	32	53	54	22	88	15	108	58	0
GGTGAGACCTTTTTATGGGAAGGTCCCCCGTCAGGGGAGGA	0	414	133	111	141	83	62	44	71	68	45	8	23	14	25	52	42	32	39	38	42	23	48	38	20	21	24	59	48	67	46	15	21	52	5	44	5	12
GACAAATTAGTTGATTTGGGTGGAAGTTTGTATACCGTGGT	0	412	106	109	104	77	101	76	142	34	19	11	42	31	57	40	83	77	44	82	57	79	49	17	24	38	44	37	88	67	53	51	28	41	27	0	64	65
TAAGCACGCTTAGTTTAGGGCGGATGGTAGCATTGGGGGGT	0	404	128	120	105	91	49	55	75	53	27	26	7	23	34	44	32	27	31	75	30	14	58	34	24	45	48	67	65	12	31	51	18	0	51	33	0	79
TCGACAGGGTTTACCAGGGGTGGACTTTTACCTTGGGTGGA	0	404	112	101	89	75	80	57	29	54	41	43	23	27	68	29	63	41	39	25	42	37	55	23	38	64	51	8	70	36	14	42	50	70	24	32	15	91
ACTTCTTCAACATCCATGGGGGGAGGTTACTGCTGAAGGGT	0	402	87	74	83	78	43	48	49	24	28	25	0	32	21	18	43	11	24	44	42	48	22	46	12	43	4	55	33	21	72	78	63	17	16	31	12	16
GAAGTTGGCGGAAACCCCAGGGGCTTAGTTCTCGACAGGGC	0	400	91	116	63	76	59	77	55	60	21	9	17	43	65	54	73	40	46	33	21	45	60	32	27	45	37	36	23	35	55	19	101	58	26	66	47	35
TAAAGTTCAGTTGAACTGCGGGGCCGACTGAAAACAGGGGT	0	400	72	83	67	53	51	38	97	36	4	32	34	19	31	43	33	28	25	38	28	47	17	53	12	39	44	70	12	20	14	40	80	29	28	65	43	49
AAGGCAGACGCACTTTTACATGGTATGGCATTTAGGGCGGC	0	398	88	103	104	85	109	56	40	85	41	36	16	0	49	48	35	24	42	49	61	31	31	57	46	45	36	65	70	40	43	81	25	46	79	0	0	44
CCTGTTCTTTTGTATCTGGGCGGTGCAACCTCTCGGGGGGA	0	392	83	97	55	74	37	41	28	44	11	22	32	6	15	26	21	29	20	27	25	40	29	38	15	67	7	30	67	30	35	27	34	54	28	6	9	72
GAGCGAGGGCACGTCTCCGGCGGTCTCGGTTTTAGGGTGGT	0	392	121	103	79	117	44	79	119	72	12	27	15	9	55	48	63	31	34	35	27	40	39	39	65	46	51	37	56	35	7	110	71	60	58	73	27	27
ACGCAGATGCCCCAGTCGCGAGGTCCCCACTGTCGGGGGGT	0	390	114	83	100	89	59	47	86	56	17	26	26	20	41	30	35	42	14	42	72	63	23	13	34	55	5	22	76	25	44	112	30	52	48	54	10	33
GCGAGTTATTTCCAGCTAGATGGAGTCTCGCTCGAGACGGC	0	388	90	92	60	64	47	35	44	28	30	6	0	15	46	37	40	40	19	15	59	25	36	35	13	27	49	22	74	19	0	24	21	22	54	35	38	0
TTTGGGCTGAACGTATAGGGCGGTACGAGGTCACGGGTGGT	0	386	69	82	121	111	73	67	77	62	15	43	17	14	39	26	42	19	33	70	44	26	32	33	48	45	21	70	28	44	3	5	35	0	11	38	29	0
TGTTCGGCCAACTTAAAGGGGGGTGGGCCATTTTGAGGGGT	0	384	76	77	83	100	29	47	77	50	21	22	10	11	33	34	45	32	42	14	22	56	24	55	30	11	10	35	37	21	27	36	30	13	24	4	49	30
CCCCGTTAACTAGCCATAAGTGGTAATATGTTTGGCGAGGT	0	382	78	117	114	95	41	80	50	64	19	12	0	20	50	44	28	53	42	41	51	37	21	41	30	25	53	47	36	22	31	58	71	23	45	12	51	0
CGACCTCCAGTACAGTGGGAAGGCATCTTTTCCCGGGTGGT	0	374	68	87	63	74	62	60	20	68	16	26	23	22	49	14	47	21	46	27	39	27	49	14	43	28	53	38	68	19	13	55	38	0	25	90	10	0
AGAGGTAGTTTTAATAAAGGGGGATACCCCCTAGAGGGGGA	0	372	77	67	74	46	67	48	34	60	23	30	21	15	28	54	43	29	16	63	53	20	30	13	23	71	12	22	41	23	29	18	13	17	14	32	0	9
ACTGGTGTTCTGATATGCCGCGGTACAGGGCATGAAGCGGT	0	368	110	79	91	85	27	41	24	64	37	22	25	0	14	18	38	27	33	42	44	38	37	24	15	17	53	48	22	26	46	35	24	22	66	23	49	27
TAGGCCTAGTGTATTTGGCACGGTTATTACTCATCCGAGGC	0	368	61	92	53	75	49	72	42	64	27	8	27	10	15	26	45	31	26	36	31	65	40	23	47	58	21	25	9	13	19	20	24	43	43	0	106	39
AACGCTGCTGAGCTAAGCAAAGGTCCCTATTAAGAGGAGGT	0	364	68	82	61	68	66	71	53	41	20	13	11	22	29	9	31	26	67	11	40	18	15	30	40	31	21	60	5	29	29	49	0	51	64	40	10	35
GAACTGCTATCCTCATAGGATGGCGTCCGCTGACGGGTGGA	0	362	82	93	72	85	58	80	59	57	15	13	60	40	36	21	67	33	47	44	39	59	70	52	33	23	32	19	20	0	58	30	47	77	56	24	51	9
GTTGATCAGATGAAATCCGGCGGTTACCCTTGACCCGGGGC	0	360	71	93	90	79	78	37	81	66	29	7	20	22	45	35	69	69	19	37	40	31	45	36	35	32	16	39	30	68	4	55	60	32	40	13	37	49
TCCGTCTCACGTCAAAAAGGTGGAGTCAGCTAACGCGTGGA	0	360	86	79	94	76	63	45	52	80	17	40	9	47	67	49	37	22	37	50	45	42	47	35	40	20	27	45	34	68	61	69	51	56	13	74	115	22
AGTCCCGGAGTCATAATGGATGGTCCGTGTTGTCGGGGGGT	0	358	76	71	68	75	47	69	55	31	28	3	39	20	31	32	36	40	21	23	43	44	25	42	22	37	36	19	61	19	8	14	36	19	24	63	17	55
CACCGATTTGGTATTACCGGCGGTCAGTTTTGTGGAGTGGA	0	358	65	72	70	63	50	42	60	43	11	23	21	9	50	15	29	8	9	62	18	70	8	28	29	68	0	16	66	31	23	61	29	13	28	5	14	33
GTTAAACGCAGCATTCGGGGCGGAGTCACTACATAGGAGGC	0	358	77	96	79	69	31	44	34	68	14	11	10	10	21	23	40	20	18	55	16	38	10	10	26	29	19	5	20	61	39	30	23	38	0	17	35	0
AGCGTCACACGCATACTCAGGGGACCGGATAGTAGCACGGA	0	354	63	83	71	97	64	58	37	63	8	11	4	42	18	36	29	18	40	35	12	12	25	22	29	40	36	7	61	24	3	8	39	13	32	10	0	11
CGGATGTAAGCTGAGCGCAAGGGATTCGTTACTACCGGGGT	0	354	71	92	86	51	54	54	76	70	8	34	9	0	28	53	52	21	38	28	33	30	54	44	2	33	4	13	17	19	43	48	9	92	32	16	0	13
CTTAGTCGACCCCATATAAAGGGAGTGTAAAGAGCAGGGGC	0	354	82	84	66	61	38	54	29	20	41	21	23	11	61	35	44	36	17	23	24	49	30	26	42	50	51	8	20	10	19	28	41	0	42	0	46	30
GTTCTCTCGGCATTCTGGGGCGGCTGTCTGTTTTGAGGGGA	0	354	76	71	68	82	63	54	86	40	20	19	36	15	13	23	34	30	40	54	59	19	34	64	41	26	29	43	10	35	45	53	0	10	24	57	11	67
TAGGTACGTGCGACATACGGAGGCTGGATAATCCACGTGGC	0	354	97	81	111	61	45	25	49	47	18	17	6	29	33	36	36	29	41	34	28	46	45	31	61	30	4	6	51	30	29	13	0	67	28	35	54	17
ACGTTGGGAATCATCAAGGGTGGTTTCGCGTGCAGGGTGGA	0	352	70	62	67	39	42	37	57	44	24	21	34	21	26	32	39	29	20	19	22	15	40	62	33	38	0	5	16	42	32	35	56	44	24	0	61	56
ATAGCGACGTGGCAAAGCCAGGGATCTATGATCAGCGAGGC	0	352	55	73	53	59	54	39	77	33	22	5	8	25	33	24	24	40	28	59	35	38	38	15	18	42	62	2	21	10	26	22	43	9	0	14	75	10
AGATTCCGCTCACATTCAGAGGGCCTTAGTCACGGAGGGGC	0	346	66	91	78	61	60	53	89	28	31	11	25	17	67	28	47	63	28	32	34	41	56	42	33	39	31	18	20	63	42	60	66	75	115	28	30	27
TTCGCATTCTAGTTGTTCGGAGGTCCACATTGATGGGAGGT	0	344	83	86	106	104	29	45	66	77	18	31	34	23	29	51	33	43	35	75	36	12	32	17	12	51	76	22	59	54	58	28	20	64	35	36	61	138
AACGTCTACGATCAATTAGGGGGAAATCGATTACAGAGGGA	0	342	62	61	96	49	67	43	23	47	16	24	15	20	53	22	20	25	50	31	41	16	41	37	15	28	24	50	53	7	38	19	24	11	72	23	41	26
GTATGTCCTGCTTTGTTGAGGGGCAAACTCTTCGAGGTGGT	0	340	100	78	86	58	53	42	44	27	12	7	18	40	61	25	33	32	47	19	27	26	47	33	3	56	31	42	15	29	44	61	25	45	40	6	8	17
TCCCGTTCACGTGCGTGACATGGAGGTTCACCTGGGGAGGC	0	340	127	96	80	103	60	62	30	61	6	40	16	0	39	21	43	33	33	20	21	77	31	22	45	28	44	47	21	17	16	42	56	25	51	41	12	101
TGTCTTGTGCGTGAGATGGAGGGAATCACAAGCTCGGCGGT	0	338	62	52	89	46	72	49	70	42	11	45	20	0	50	44	34	40	31	26	28	18	31	24	17	41	53	20	17	16	14	35	27	24	0	41	25	64
TCACCGGTTTCGGATCGGGGGGGACTATGCTCCAACATGGA	0	336	100	71	72	63	41	55	81	56	26	22	28	13	29	42	36	32	31	44	53	30	16	45	53	37	24	33	25	64	44	45	67	27	7	67	20	26
TTAAGTACTACACCATCGAGTGGTAAAGGCATCCGGAGGGT	0	334	98	111	60	74	84	69	81	71	29	0	0	33	71	18	39	36	44	38	18	12	64	26	44	26	7	28	59	29	34	35	59	49	103	40	48	0
AGGGATTTTCCAGACACGGGGGGTAGGTCTCTCAAAGAGGT	0	332	84	81	82	81	27	45	44	67	18	34	56	14	46	37	17	33	40	40	23	56	12	27	33	26	36	28	59	58	66	23	9	62	25	86	6	14
GGGAGGACGTGCACCTCCCGGGGAAGGCTTTCATGGACGGA	0	332	77	73	52	92	46	41	110	39	17	7	17	20	28	18	30	30	29	33	17	27	45	42	14	32	7	29	42	14	10	40	30	23	35	41	0	4
GCGTACAGCGAATATACGGGTGGTCAAAATTATCAGGGGGA	0	330	43	85	67	65	21	65	44	45	8	13	24	34	61	47	42	28	21	30	10	40	29	31	17	14	14	34	60	12	55	53	16	17	0	45	22	30
GGTAATACGGCCGAGATAAACGGTTCGCACAGTGACACGGT	0	330	110	116	71	77	49	42	60	51	0	33	32	26	33	29	67	21	27	42	25	43	46	40	48	38	58	45	91	46	58	18	10	0	73	33	63	99
CCATATATAGATTTGTACGGTGGACCTATGCGAGCGAGGGT	0	328	88	83	93	80	55	44	94	32	31	20	15	12	37	22	22	31	36	33	8	55	24	21	26	37	10	6	33	7	16	79	36	41	16	18	11	22
GAGCCACGGAATGTCCGGGGGGGAAGGGTTTTTTGGGCGGA	0	326	98	79	70	74	40	41	24	34	12	33	30	0	55	23	54	28	34	32	34	41	32	41	29	50	38	44	15	29	94	30	66	18	37	60	0	40
AAGGTACTCATAAAGTGCGGGGGAGTGGCCTGCCACGCGGA	0	324	68	53	75	67	65	63	48	47	11	20	9	0	28	21	45	26	48	30	21	41	31	25	26	33	10	7	81	2	14	12	8	43	59	22	25	21
TCCATTATTAACCTAAAGCGTGGTGGAGCCTCTGAGACGGA	0	324	95	92	101	98	43	32	26	40	34	4	0	39	24	11	31	33	20	49	34	38	37	20	63	80	24	43	58	41	37	28	11	77	8	50	56	92
TCATATTTACCCATATCGAGTGGAATTTGACCTTGGGTGGT	0	320	82	80	83	54	48	34	98	46	18	18	6	0	31	14	37	49	19	53	29	24	55	5	57	33	18	28	30	29	6	51	0	73	44	36	91	81
ATATCGTCCCACCTCCACAGGGGTCGCGCCCAAGCAATGGC	0	318	61	66	52	68	31	34	17	52	9	17	10	0	28	37	18	23	22	29	25	17	19	17	41	21	23	42	33	14	23	44	47	13	0	36	12	28
TGAGGATTTAGACATCGGGGTGGAAGTTTATACGGGGGGGA	0	318	92	103	113	86	60	44	40	49	34	44	0	8	37	39	58	37	37	12	43	30	51	33	23	24	33	6	50	8	41	22	6	65	26	24	67	32
AATATGTATTGGTATCGAAAGGGTGCAGGGCTAAGGAAGGT	0	316	78	80	62	48	48	65	47	54	21	22	21	0	78	58	28	46	26	30	28	10	9	12	49	25	31	37	42	25	18	15	50	43	0	15	14	16
TATGATACTCAATTTTTGAGAGGCCATTTTTACGGAGGGGA	0	314	68	75	73	72	49	39	40	36	9	46	21	8	21	37	24	24	34	31	12	30	23	34	19	32	13	48	6	40	22	0	51	0	33	0	78	82
TTCCTCGCTGGGATTCCGCGGGGATTCTTGTGTCGGGTGGT	0	314	80	67	37	54	41	25	63	39	23	16	10	0	23	31	8	5	21	48	20	16	16	26	20	41	18	7	48	30	47	29	27	36	25	60	0	43
AATTTGGACGTCCAGATGAGTGGTTTTCTATCACAGACGGT	0	312	91	112	100	61	45	56	70	31	13	11	0	0	24	23	25	45	37	16	10	8	23	33	14	7	43	55	35	9	29	25	25	17	32	0	20	0
AGACTTACTGCTGTCAGAGGCGGCGCATGCCCAAAGGGGGC	0	312	75	92	95	57	39	39	49	62	13	18	22	4	29	28	24	55	36	41	36	26	31	14	43	29	17	24	46	17	28	25	61	41	44	23	14	13
CTACTTTCAAGACAGACCGAAGGCTTGTGTACCAAAAGGGA	0	312	68	81	85	64	43	37	39	16	21	52	10	16	67	20	25	20	26	34	10	26	45	20	41	32	35	24	38	8	21	30	28	21	20	18	22	0
TTTTGAGTAGATTTGTGGGGGGGTAGGTCTTATGGGGTGGT	0	310	61	87	58	44	32	38	38	36	14	17	27	20	41	3	28	26	19	36	12	43	18	15	12	35	45	12	37	26	0	49	66	71	33	66	5	21
CTATGCGCCACAGTCCGGCGGGGTTGCACATAAGGGGGGGA	0	308	75	59	43	67	43	31	38	83	13	17	18	8	27	54	31	21	10	37	12	16	21	50	33	17	27	25	38	18	30	6	18	30	37	45	15	70
CATATATCCCCGGTTCGCCACGGTTCATTATTACGGGCGGT	0	306	33	55	52	35	41	56	32	39	4	6	8	49	22	27	31	21	19	19	32	33	18	33	23	55	49	39	14	8	0	49	42	0	15	39	8	12
CCAGTAGATAGCAACTTAGATGGATGCGGTTGACGGATGGA	0	306	79	61	46	60	61	36	12	29	20	34	4	11	44	25	31	26	26	16	12	38	29	33	25	37	19	38	5	31	29	24	55	33	53	18	11	11
GAGCATAACCGCGTCATGGGAGGTACGTAGCCAGGGGCGGT	0	304	70	85	41	58	23	26	59	30	4	11	27	0	18	34	19	28	32	24	35	62	17	72	9	55	18	14	36	43	14	80	3	20	41	14	15	12
AACCTTGATTAAAAGTCAGACGGTCGGTACTTTTCGAAGGA	0	302	98	87	60	72	21	72	67	43	11	6	17	35	40	34	34	22	33	15	8	35	30	39	37	20	58	51	27	28	19	38	14	56	0	25	20	38
CAGGTTTTGATCTATACAAGCGGTCCCAGTATCGGAGGGGT	0	302	59	64	62	58	31	26	23	41	24	11	17	0	40	34	17	28	44	43	23	21	7	22	24	10	25	25	33	10	24	0	36	12	35	32	13	46
GTTATTTAGTACGCCATGGAGGGTGGTGTCAGCCGCGTGGT	0	302	58	58	43	62	42	28	38	57	9	27	14	27	13	27	34	38	24	55	25	64	29	43	20	19	26	33	24	15	19	32	20	44	44	0	19	0
CCCCAACCTGAGATCTAACATGGTTCCGTAAATGGGGGGGT	0	300	55	62	62	54	36	41	77	63	26	20	5	37	47	19	23	17	51	21	18	22	51	7	34	29	2	18	26	65	57	21	22	61	26	46	59	27
GATGCCGCCGTTTTCAGGCACGGACACATTAGTTAGAGGGT	0	300	83	77	43	39	20	35	18	55	18	14	0	5	20	19	56	27	14	10	8	23	40	12	10	25	36	23	13	31	21	4	24	46	26	51	78	26
AGAACGTGTACAACCAGCCACGGTCAGAGCCGCTCGGGGGT	0	298	85	66	74	84	42	59	26	58	29	11	26	14	57	32	45	43	49	31	56	17	35	7	26	38	33	30	23	11	45	21	124	5	49	9	46	18
CGAGACTGCTTGAATTCGGGCGGATCGATGTGAGAGGGGGA	0	296	86	58	57	51	44	38	44	24	17	20	0	0	26	17	30	19	17	17	6	8	23	9	21	29	4	20	26	7	37	42	40	10	0	24	18	0
AACCGGGCATTACAGCCAGATGGAGCCCTGACATGAGTGGT	0	294	62	69	55	40	20	34	47	68	13	16	11	23	32	26	42	10	35	48	20	74	20	29	26	1	17	20	23	31	30	6	20	34	26	16	29	14
GCGCGATGCGGGACGTGGGGGGGTAGGATATTCGCCGGGGA	0	294	74	72	68	50	25	22	35	35	8	14	17	19	40	17	65	31	31	43	19	11	24	21	21	26	12	39	64	11	44	10	21	29	13	8	22	54
TTGTTGATACCGTTAAAGGGGGGATCGTCTTTTAAGAAGGC	0	294	94	74	62	62	49	54	48	60	20	16	26	0	38	50	30	18	34	28	25	41	45	23	25	47	21	22	52	46	13	12	43	68	40	13	40	25
AGTGGCGATAGATTCAAGGGTGGCATGGACAGTGGAAAGGA	0	292	72	82	60	65	23	26	55	35	27	17	0	46	30	28	42	27	26	20	18	38	11	21	50	19	12	23	46	7	16	43	25	22	53	12	0	50
ATGTATGAACGAACTATGAGTGGTCGCGTGACCTGAGAGGT	0	292	90	76	79	45	60	41	17	17	19	9	30	0	58	12	13	9	43	30	17	20	14	11	37	55	15	33	39	39	55	20	55	56	21	8	20	4
GTCGCCGAGTGGGTCACGGGTGGTAAGTAATCTAAGGCGGC	0	292	72	44	82	35	31	30	61	49	12	5	18	11	25	13	27	7	9	27	19	52	25	18	21	24	7	17	2	50	9	34	28	37	40	10	35	14
TAGCGCGCCCTAACTTTCAGGGGATCGGCAAATACGGGGGT	0	290	83	32	88	57	45	31	46	38	21	13	8	2	25	16	38	21	38	32	26	46	45	47	5	31	29	25	0	20	40	36	41	32	50	0	17	32
TCATAGTTTTTTAACAAGGGAGGTGGTGTATCCTAGGTGGC	0	290	54	57	73	71	27	32	66	19	19	1	35	30	19	21	22	14	33	31	54	30	25	51	24	42	16	24	38	35	42	28	53	95	51	41	13	0
TTGGCTTTCGTTGTTCAGGGCGGCGGTTAAATCTGAGGGGC	0	290	42	65	59	58	49	46	34	28	21	21	27	13	27	27	23	43	16	26	27	45	21	20	44	21	18	52	46	46	13	21	35	70	14	17	25	4
ACGGGTTGCGCTTTTCGCCATGGCCTGCGATGTGGCATGGA	0	288	40	55	49	51	50	36	35	20	21	16	22	23	20	29	27	29	10	26	25	5	25	46	14	8	30	13	28	18	28	52	50	18	0	31	14	10
TTCTCGGGTGCTAATACGGGGGGCTGTCGATCACGGGTGGA	0	286	43	79	58	51	37	32	25	33	19	19	0	53	30	15	30	32	34	29	13	44	22	31	27	38	0	18	12	14	12	22	69	0	64	0	8	30
ATGTCGTGCGCGTCATGAAATGGTTTCTAATATGACGTGGT	0	284	80	61	93	60	42	50	31	31	4	6	27	48	18	17	42	26	36	17	7	31	22	11	14	38	49	0	12	39	46	19	25	83	18	48	14	0
GGGAGCTGAAGCCCGAGGGATGGTGGCCACTATCCGGCGGT	0	284	92	77	62	74	58	39	45	73	32	25	23	0	73	28	53	45	37	43	35	64	28	38	15	51	38	28	21	31	2	77	24	68	11	0	8	25
TCCGTTAAATTCATGATCAGCGGTGTAGACTTTGGGGTGGT	0	284	56	58	42	44	48	42	54	35	18	16	9	9	38	28	42	36	22	27	17	19	20	15	18	11	9	38	26	31	19	15	16	49	27	3	17	55
TGCTTTCGTGAATTGCGGAGGGGCCCCGCCTGTAAGACGGA	0	284	73	66	52	44	42	35	31	38	5	26	7	0	26	17	41	20	50	33	14	19	49	16	16	33	34	3	20	23	0	18	44	76	0	0	27	0
CTTAGGGGATAACTATCAGACGGATCGGCCTAACCGGGGGA	0	282	78	82	61	64	38	40	28	51	2	15	16	30	35	34	39	6	20	41	15	32	28	21	25	16	8	22	42	64	23	9	42	35	101	29	36	21
TGTCGTTCTGCGTTCATGCAGGGTCACAAGTGTAGCAAGGC	0	282	40	68	70	42	30	26	20	13	11	0	0	28	12	25	32	13	29	11	3	3	4	32	20	7	20	24	33	28	47	19	0	0	32	18	19	46
GTTAAATGCGTTCAAATAAGAGGATCCTCTTTTTGCATGGA	0	278	91	82	77	60	25	48	44	12	35	23	34	14	34	22	18	19	41	46	16	37	64	14	30	22	10	19	11	50	45	7	0	47	64	12	0	22
ATTACTTGGATGGTGTGGGGGGGTCTGTTTACATGGGGGGC	0	276	45	45	49	35	26	28	54	38	17	23	0	20	19	31	15	28	27	23	13	14	25	37	40	36	13	0	1	22	37	0	11	19	29	9	26	9
GGAATCGTCCGAGTTTTGAGAGGTCATCGCTATAGCGCGGT	0	276	69	97	51	70	70	60	78	40	22	20	0	25	44	31	12	19	41	34	40	31	51	25	26	61	29	20	23	5	45	37	62	66	18	10	28	24
CACCGATAGACTGTAAAAAGCGGACGGATGTATGGAGAGGA	0	272	49	47	49	66	29	17	27	22	13	19	29	28	28	24	31	24	16	39	33	51	19	50	32	28	55	16	60	13	35	6	21	59	5	37	95	41
GGGGCTGTCCTACATTGGAGTGGTAAGGAATTCTGGATGGT	0	272	44	67	72	40	34	70	58	38	25	10	33	28	15	15	35	25	15	31	24	35	36	17	23	41	40	37	11	50	40	17	72	68	54	0	40	27
CTCCGCGACCGACATAGGGAGGGATGTGGGTGCTAGGCGGC	0	270	77	69	58	47	51	38	51	53	27	30	0	0	30	16	25	28	30	18	29	41	30	16	43	35	21	38	16	5	34	31	17	32	54	29	0	29
TTCGCCTTGACATCAACAGAGGGCAATCGACACGGAGTGGA	0	268	57	49	51	40	28	49	37	57	26	14	0	0	33	32	27	13	16	23	12	38	9	48	24	9	54	22	57	21	36	23	12	40	35	49	12	44
TTCTTAACCTTGGTGAGGGGAGGCAGTGGAATAGGGGGGGA	0	268	46	63	65	55	46	25	17	27	7	21	7	23	25	27	24	11	31	31	17	36	29	15	26	59	5	24	12	43	0	29	0	50	18	0	0	31
CTGGCCTGAAAATTCACAGGTGGATTTACTCGACGGGGGGT	0	266	44	36	33	38	38	20	47	31	15	11	7	0	18	26	21	19	10	31	17	6	28	0	27	10	5	68	12	7	9	7	0	9	21	8	0	20
CTTGACCGGAGAGTCTGAGGCGGATCTATGCGTAGAGGGGT	0	266	56	65	80	53	31	31	44	57	9	17	27	15	20	22	29	23	18	17	38	50	25	7	46	20	30	4	31	5	30	14	12	24	0	40	63	43
TGGCACGAATCGTTGAAGCGGGGAATGTCGTCTAAGGCGGT	0	266	80	58	56	47	44	16	56	54	13	14	0	0	24	21	32	8	15	19	66	42	33	6	30	30	13	19	40	36	28	26	0	8	24	15	23	0
TGTTGGTCTTAGATATGGGGTGGAACGGCATTTGGGGTGGT	0	266	50	66	49	47	50	20	46	35	12	21	21	60	20	33	45	12	15	10	32	25	36	45	42	1	38	27	87	25	19	21	76	43	91	47	25	45
TTAACCGTGTTCCTCTGAAGGGGACATGGTACATGGGCGGT	0	266	56	59	53	34	34	27	40	51	14	14	11	0	25	7	10	33	4	14	22	40	29	10	27	35	0	57	25	21	20	38	45	0	15	23	14	44
ATCAAAGGGCGCTCACCAGGGGGCGAACCGATTAGCAGGGT	0	262	66	65	71	60	38	23	18	9	0	15	4	35	45	36	29	13	41	36	13	37	45	0	15	25	39	0	67	71	8	36	26	41	40	26	72	24
CTGACCCATCTATCGAAGGGCGGTGTCTTCAGTGCCGAGGT	0	258	59	77	54	23	34	39	34	35	21	27	11	10	33	5	7	27	30	21	17	7	60	6	40	36	32	55	23	46	33	40	75	46	31	11	26	0
CTGCGCATAGGGGCCAAGCGTGGCCTTCCACTAACCGGGGT	0	258	47	45	63	35	17	39	70	29	17	17	0	12	19	13	31	12	29	3	25	19	41	22	9	57	0	45	40	11	9	8	28	48	36	25	56	28
GCGCTCCTTCTCGTTTAGGGAGGTCTGGTGTCTTGGAAGGT	0	258	59	65	64	40	36	23	39	43	22	44	0	32	39	36	31	25	25	16	15	14	30	32	23	29	26	23	28	7	59	0	0	29	30	11	22	23
TGAGTTAAGCTCCCCTGGGAAGGCTCGACGCAAGGAATGGC	0	258	46	41	59	35	40	16	73	34	15	15	0	16	14	22	33	27	30	21	10	27	6	7	2	15	31	12	40	34	12	33	15	0	0	0	41	0
TTGTCCATGACGGTGCCCAGGGGCCAACTGCATTCGACGGC	0	258	36	70	60	64	46	29	56	17	17	20	12	17	21	27	40	25	28	21	28	28	23	42	38	18	57	30	36	9	24	21	0	0	16	15	0	16
AGCTTTGAGGTGTTTCAGGGTGGTAATACTTTAGCGGTGGT	0	256	83	59	48	60	18	17	58	30	5	16	0	42	39	11	16	14	28	14	15	44	15	30	22	18	35	21	9	20	14	0	15	45	19	26	0	62
GTTTGACCACTCGTTCAGGGCGGTGACACCAGCCAGACGGA	0	256	55	70	61	82	28	53	57	36	16	33	9	0	25	15	8	42	21	28	14	22	15	65	15	34	56	5	15	29	47	18	0	20	22	49	4	9
CACGTAAGGTCATTATCAGAAGGAGGTATACACCGCATGGT	0	254	62	77	94	83	68	35	62	13	0	10	10	20	44	20	37	18	30	31	18	20	24	12	8	12	48	27	10	7	37	23	29	0	48	0	44	29
CAGACGATGAAGGAGACAGGGGGAAATCCTTGAGGAGGGGT	0	254	83	58	74	35	43	21	12	45	5	0	0	27	39	17	12	17	36	38	20	35	24	41	16	35	22	15	61	23	40	56	20	0	13	0	31	36
CCCGGACGTGGACCTATGGGAGGATGCCAGCGCCAAGCGGC	0	254	42	66	62	51	46	28	49	40	24	14	0	0	7	25	21	23	25	27	22	28	15	19	24	36	19	26	23	10	9	21	26	21	49	27	14	23
CCTTTACTCTACACACAGGGCGGTAATTCCAAAGGGACGGC	0	254	72	86	42	42	61	18	65	40	27	18	0	0	17	31	32	19	20	34	14	38	36	24	11	28	16	29	12	20	10	42	23	59	49	0	59	11
GCCCGGTATTTAATCTCAGAAGGCTCGCAGTCTAGGGGGGT	0	254	50	53	57	50	34	38	50	38	17	5	42	20	18	29	30	19	26	53	6	30	32	17	6	16	37	12	25	46	29	9	20	19	48	46	37	34
TCCGGAAGGTCCGTATGACATGGTAGACTCCACGGCGAGGC	0	254	81	63	60	63	52	24	12	33	38	20	26	12	38	12	29	24	32	25	43	14	7	42	12	21	69	12	36	13	9	38	67	0	44	38	19	16
TTAGTGATATTCGTTTAAAACGGTCGTTCATTTAGCAGGGC	0	254	49	43	81	40	40	20	77	20	20	19	10	14	21	12	31	8	9	14	10	22	21	23	31	35	53	28	61	35	9	38	14	21	0	13	36	49
AAACGACCTGTCGCCCTCAAAGGTATCTATTCCGAGGCGGC	0	252	38	31	32	28	32	20	13	13	3	14	19	26	9	7	16	24	17	1	15	13	27	12	16	54	11	21	17	8	17	39	14	16	20	14	16	0
TTTGGGCTCTGAATTAGAGGGGGATTCCTGTCTCCGATGGC	0	252	62	53	60	62	21	19	45	43	18	0	0	0	18	38	35	21	9	12	0	20	21	24	22	55	0	25	4	27	2	37	0	55	43	50	20	13
TAATGATTTCGAGATCGGGGCGGTGCTCCACCCGGGGCGGT	0	250	55	76	60	27	34	26	52	18	8	11	1	12	21	19	32	6	24	34	35	17	16	11	20	42	12	31	35	15	34	18	22	12	22	25	31	47
AAAGGCACCTTGGCTACAGATGGAGGCCCGCTAGACGGGGT	0	248	35	69	60	56	9	30	30	50	34	15	11	0	35	42	27	17	10	14	27	36	18	23	6	21	16	9	0	9	30	35	15	8	29	14	73	53
TGACGTGGCCACTCACGCGGTGGTAACGAATCTCACGGGGC	0	248	48	64	52	51	22	56	42	55	20	25	11	0	41	26	19	17	21	24	33	61	44	38	17	28	19	1	36	6	66	14	9	59	33	29	55	38
CTCCGTATTTTTTTCTTGGAAGGCTGAGCATTTTAAAGGGT	0	246	58	61	50	37	4	18	33	28	16	24	13	0	26	25	13	14	6	20	22	5	1	29	9	32	5	18	8	19	19	12	13	15	42	48	33	17
CGCAGAGACGATTCTCAAAAGGGCCTGTACCTATGGGTGGA	0	244	60	34	54	54	25	37	54	35	15	0	24	0	23	13	23	14	8	6	1	16	26	8	1	16	8	34	30	11	4	48	27	36	55	33	0	16
TGTGTGGCAACTTTCACAGGGGGTCAATTTCTTCGGGAGGT	0	244	53	53	39	36	21	25	49	32	8	33	5	14	45	23	10	18	7	7	11	6	14	22	7	22	27	11	8	8	27	27	0	15	17	0	47	0
TTAGCTCGCAGGCCATCAAGGGGTAAACGACCTAAGATGGT	0	242	65	72	64	66	34	34	72	16	0	15	24	0	30	12	29	40	21	21	17	18	13	32	18	24	40	29	50	23	27	42	0	17	38	0	0	10
TTTGGATCGGATACGACGCGTGGTGGAAGCATACGCGCGGT	0	242	70	76	44	52	86	30	100	43	11	14	5	29	40	23	25	36	34	34	29	21	56	13	22	38	15	40	64	19	16	29	19	0	32	31	21	30
GTTTATTCAACCTCCCCAGGGGGCGACCGGACCGAGACGGA	0	240	69	75	56	35	44	55	63	17	5	9	17	0	15	19	13	4	10	16	10	59	22	25	27	12	19	11	20	13	31	22	19	11	39	37	50	0
ACGGTATTAAGTGTCCCGCGCGGTCCGGGCATAGAAGTGGT	0	238	83	42	37	23	47	33	46	25	18	0	0	13	50	16	31	13	10	15	45	21	11	2	36	29	18	7	24	6	7	9	13	0	22	9	0	0
CACACTCTGTTCGTTTAAAGTGGTGATCCCACTCGAATGGC	0	238	38	59	20	27	24	32	52	13	22	30	0	8	42	7	18	8	23	15	11	10	55	7	24	15	1	4	44	16	2	56	13	0	63	25	16	28
GGCAGAACGGGGTCAACGCAGGGTCCAAGGTCAAGCATGGC	0	238	61	55	45	31	38	38	26	18	9	0	5	27	30	22	21	21	20	11	12	19	15	42	14	18	21	0	0	8	28	37	0	10	0	36	44	0
AATGCAGAGCTGGAAAGACGCGGTTATGTTCGTGAGGAGGT	0	236	53	48	54	30	36	21	22	24	2	15	3	24	7	18	19	25	14	22	8	19	25	6	9	10	18	5	17	11	9	0	20	0	26	11	19	11
AGTTCGATCATAGAGAGGGGAGGAGAGGGACGCTCGAGGGC	0	236	55	48	40	47	19	39	26	51	21	28	27	15	18	3	25	21	43	23	20	35	15	18	35	16	28	7	0	32	28	26	0	32	77	31	0	0
TAAAATAGTACGCTGTAGGAAGGATCTTAGAACCACGAGGT	0	236	69	62	63	55	30	35	14	31	35	13	31	31	39	18	47	15	31	35	28	36	43	48	30	61	7	43	49	63	47	30	64	17	62	0	49	87
TGATACCTACTGTAGCAGCGTGGTAATTGGTCAGGGGCGGC	0	236	51	60	70	57	24	52	53	47	13	11	12	12	24	30	26	24	28	37	12	27	19	41	21	57	12	41	21	60	40	47	14	0	0	0	11	5
AGGTTGACACGCGATACCAGGGGTATCTCTCAAACCGCGGA	0	232	88	50	33	26	35	39	45	59	14	0	3	33	30	37	26	31	28	22	18	25	30	36	28	21	7	33	35	18	35	18	27	62	28	22	27	33
CACATTGAACTGTTCAAGGGCGGTGCTAGATCAGAGGTGGT	0	230	39	44	27	51	32	31	22	26	18	0	33	0	18	29	19	25	15	15	24	48	18	13	12	7	27	21	8	25	11	14	31	39	27	0	0	17
GACGATAGGGGGGCCTCGAAAGGCCCGCATACAGCGGTGGT	0	230	50	66	22	33	46	34	22	46	4	0	2	7	12	2	30	5	35	17	14	9	7	34	7	24	27	0	9	19	21	32	18	13	13	0	0	35
GCTCGCAATATTGATCTAAGGGGTGATGAGCTAAGCGTGGA	0	230	37	34	37	29	2	34	11	25	18	4	8	13	11	10	12	8	21	17	14	24	14	15	10	17	6	24	25	4	28	49	15	20	14	28	0	0
TACGTTGATAAGGTCATGGGGGGTGATGGGTATTGGGTGGA	0	230	41	53	61	54	40	22	48	48	26	1	19	11	24	25	17	21	18	28	20	9	11	13	22	10	15	51	59	15	24	13	0	33	69	49	27	0
CTAATTTTTGTAGATTGGGGGGGTGTGGCGTGTAGGACGGC	0	228	66	51	75	71	49	27	47	41	29	5	0	10	26	29	55	27	21	37	9	24	11	6	36	24	24	7	19	11	6	13	18	0	14	0	14	29
AAATAGGCTTGTATTTAGGGGGGTCGTAACCGTCGGGCGGT	0	226	55	51	65	47	47	33	56	31	10	20	6	26	10	17	27	21	43	25	23	51	39	57	13	9	14	7	19	17	0	28	70	32	81	18	18	73
ACGGTTGGCGAAAAGTAACACGGCACATTCACTCACGCGGC	0	226	57	56	43	38	49	43	62	39	8	12	10	11	12	33	18	5	12	16	19	24	26	21	17	26	14	0	53	37	4	44	0	10	24	0	38	11
CGGAAGGACCTCGTTTTGGGGGGTGGTAACCTTGCGGGGGT	0	226	38	45	35	15	25	18	48	15	12	9	7	8	32	14	2	23	11	19	6	28	21	18	18	25	7	0	59	29	37	24	106	55	15	0	31	26
TTTATGTTTATGTTGTTACAAGGTTAAACCTCCAAAATGGT	0	226	78	32	37	50	48	39	35	22	11	14	18	28	32	38	13	24	8	22	11	19	15	13	23	25	19	21	45	11	44	33	0	35	0	107	54	33
CATCCGCTGGGAGCAAGGGGGGGAATCGATTCATCAATGGT	0	224	49	72	75	44	58	49	77	25	7	14	7	12	13	11	32	38	23	24	17	13	29	24	26	43	48	39	49	8	16	46	39	50	46	79	19	15
CACATTGTTAGGCATTAAGACGGTCGATGTTATGGGGAGGT	0	220	43	53	44	39	25	23	28	23	13	29	39	11	17	24	33	18	16	27	15	12	20	31	28	17	7	6	41	88	0	27	53	46	30	0	12	0
GACGTCCAAAATTCCTTCGGGGGTCGTAATTATCCAGTGGC	0	220	66	65	27	22	29	29	49	47	6	22	7	7	13	12	59	12	36	20	12	28	13	22	25	30	11	25	52	69	18	29	13	9	38	44	9	47
TAGTCGTTTGCTAAGTTGGGCGGTCGGGGGCATCAGGAGGT	0	220	56	52	43	31	28	33	26	28	0	9	27	24	30	22	33	18	17	25	12	23	15	16	21	21	18	12	30	15	13	3	7	47	0	0	0	27
AAGCAGTTTTTGTTTAGGGGGGGTGATTCCACCAAGGGGGT	0	218	73	51	77	47	25	32	55	29	10	17	18	10	35	33	21	17	26	37	16	27	17	13	29	23	29	53	7	29	33	39	21	25	54	0	39	15
CAAATTCCCTCATACAAAGGGGGAAACATTTAAAAAGAGGC	0	218	55	54	43	61	32	13	50	55	22	0	15	48	32	20	8	24	16	15	34	30	27	13	25	44	31	32	19	30	34	5	0	17	0	20	51	12
CACTGTTCAATCGATAGCAGAGGTCGTCCAAACAGCGGGGC	0	218	55	62	40	36	17	31	20	14	14	22	0	25	17	27	14	15	19	9	6	19	9	30	8	14	5	15	40	5	18	20	19	0	61	24	0	0
CGGTCGCTACCATTGATCCATGGTCGGCTGATCCAAAAGGC	0	218	40	48	38	18	6	30	42	37	19	3	3	6	25	6	5	14	17	27	9	14	29	13	24	23	0	5	26	0	9	9	0	23	12	20	0	0
GACTTGTCTTCCTAAAGGCGTGGCCTTGGGAATGAAACGGT	0	218	52	40	56	37	23	33	29	43	16	3	0	0	10	16	24	7	10	9	19	8	3	26	33	10	9	33	52	8	13	0	63	0	0	0	39	7
TAGACTTGTGTCGCTTAACGAGGCGCAATCCGTTGCGGGGA	0	218	59	60	64	35	25	21	14	22	10	15	6	16	11	21	28	13	13	28	28	34	44	43	20	8	9	25	21	13	31	62	25	17	28	21	0	34
TTGTTTTTCAGGACATTACGGGGTTGCTTGTACCAGGCGGA	0	218	62	48	47	35	34	30	31	54	8	42	27	11	62	12	19	12	6	44	22	14	4	31	9	5	34	34	64	8	34	54	27	18	61	54	33	42
AGTAAAACATTAATTAGGGGGGGATTCGATAGTACGGGGGT	0	216	52	56	38	31	46	16	46	11	13	0	13	19	12	12	6	6	27	12	10	14	24	8	12	24	12	0	26	14	71	8	15	19	0	64	9	19
GGTGAGTGACTCTTATAGGACGGCCGGAGTTTTGAAGAGGT	0	216	52	49	41	54	28	24	60	16	16	8	10	0	17	30	19	11	22	28	24	46	30	11	14	24	14	0	8	20	18	15	0	60	8	0	74	0
TAATACTGTTTTTTATTCGATGGTTGCACCTTCCAGACGGT	0	216	34	40	50	25	39	19	10	29	9	32	0	0	12	5	7	22	18	50	24	7	27	15	23	18	34	24	32	11	48	7	13	0	0	20	16	14
TATCTGTCCTCACTCCTAGGGGGTGATTCGTATGGCAGGGA	0	210	36	40	39	32	14	15	24	30	0	17	14	0	14	20	8	6	24	9	8	14	16	6	25	0	9	0	13	11	9	22	19	23	23	28	0	0
TCATCCTATATAGAATACAAAGGAGCTCTCTGTCAGAAGGT	0	210	55	42	31	45	22	41	62	52	0	26	0	35	30	11	18	13	23	21	7	3	13	36	18	19	21	52	12	17	9	21	0	47	20	6	0	35
CAGAACGAATAGCATCGACGAGGTTGATTTAGCTAAGTGGT	0	208	30	37	42	43	18	32	21	21	31	5	15	0	43	14	23	17	14	28	18	18	15	35	27	17	14	11	39	50	44	0	16	14	19	19	15	22
CGGAAGTTTGTACTGTGGCGTGGCAGGGCTTCCCGAGGGGT	0	208	66	35	30	23	46	32	4	19	8	21	0	0	23	2	31	9	30	12	12	12	21	9	10	27	0	20	28	28	8	8	19	0	46	26	0	20
ACAGTGCCCTGCAAGTTAGGGGGTTCGGGCAAACACGAGGC	0	206	48	31	48	44	39	17	47	38	6	16	19	3	16	22	15	30	11	38	7	6	15	20	10	26	15	21	34	38	9	2	51	30	34	13	21	16
ATTCGCTAATAATTTCTGGGGGGTCCACCGTTTGGGGAGGT	0	206	57	33	53	35	35	37	35	35	10	4	0	19	17	20	13	14	9	16	33	2	29	20	12	13	18	34	33	15	23	0	89	30	33	0	19	30
CCTGTGGCTACTTAGAGGCGTGGTGGGTTGTGTTGCAGGGA	0	206	37	46	43	52	37	19	50	33	8	11	16	0	40	18	2	10	15	18	22	20	17	28	9	34	11	0	31	30	23	0	7	21	73	16	30	18
GTGATGGGTGGGTCTCGGGAAGGCTTAGAAATATAGGTGGA	0	206	55	33	57	33	36	38	49	17	14	0	9	12	18	12	26	21	20	28	11	29	25	21	16	39	3	15	55	39	4	0	32	8	38	11	41	11
ATAGGATTAACGGAATCGGATGGATATTTGTGAAAGAGGGT	0	204	51	38	56	47	25	15	10	20	30	19	16	12	16	22	24	7	10	37	30	34	26	28	24	28	38	10	17	5	40	32	33	0	7	40	0	39
ATATAAGGCGTATTGACGGGAGGACGCTGTCCTCGGGTGGC	0	204	82	50	53	45	10	29	31	18	5	19	33	7	36	32	15	15	27	48	3	17	31	16	17	55	17	12	0	25	33	37	48	35	0	49	35	4
CCGTTTCTTCCGTCTCCGGGTGGTAGTACATCCGGGGGGGA	0	204	33	47	41	22	48	22	18	14	9	2	10	4	24	7	13	18	36	39	15	8	28	4	18	14	25	2	41	21	40	47	97	0	24	17	0	62
CGCTTTTAATTTCTTTACAGTGGTATTGGGTGTCGGGAGGA	0	204	34	59	39	0	36	34	41	0	22	16	0	0	33	17	3	10	9	29	23	16	28	14	23	17	5	5	14	20	11	6	65	0	36	0	35	22
TTCGGGTCATCCGACACGGGTGGTCTCTAACATTGAGGGGC	0	204	46	36	39	34	10	31	21	23	6	0	22	0	45	5	8	16	11	13	17	7	17	5	8	12	6	56	24	21	10	51	0	47	55	16	0	0
AACGTCCTGGGTTACTTCAGGGGAAACTTGATTCAAAGGGT	0	202	47	72	62	57	38	36	24	14	20	30	0	0	34	26	16	16	19	22	19	47	37	6	13	35	6	0	47	3	12	37	42	33	0	0	89	0
AATCTGTTAGCTCTGCTGGGGGGCCGCTAATCATGAGTGGC	0	202	21	35	24	20	26	20	39	31	0	10	0	6	10	11	10	2	21	18	3	6	0	14	7	15	0	13	16	38	0	19	0	21	0	0	25	0
AGGAATCACGTTAATCCGGGCGGTCCCCCCAGAAGCGTGGA	0	202	42	53	53	54	42	14	58	12	20	21	30	27	13	22	32	13	38	27	21	15	35	15	25	7	10	44	26	13	8	8	0	0	15	0	0	21
GTTTAGCCACGACAAACGGGTGGTCCGTACTTCCGAGTGGT	0	202	60	60	42	39	35	42	5	60	29	13	14	11	54	34	16	6	25	22	14	20	22	48	4	37	25	4	23	21	27	26	0	68	53	11	22	0
TATCATTGCGTTATGTCGGGTGGCATCCGCAAAAGGGAGGT	0	202	43	40	40	40	20	36	45	57	5	18	0	15	13	19	49	16	22	16	4	19	25	41	13	24	12	48	42	25	4	28	30	33	62	44	27	0
ACCTTAGTGTCTCACAGGGGGGGTACACGTTTCTGAATGGC	0	198	84	70	34	27	7	15	19	71	0	3	14	29	10	12	13	16	1	27	13	23	11	8	24	13	51	4	15	2	10	48	13	65	26	0	63	0
CGGCATAGGCTCTAGAGAGGTGGAGTCCGTTGCAAAGCGGA	0	198	89	51	55	68	52	30	42	40	17	30	27	37	38	31	15	4	35	28	29	43	35	35	16	52	29	28	19	28	30	50	48	57	126	25	46	11
GGCTCCGCTGTCTAGATCGAGGGATTGCCTAAACACATGGC	0	198	38	44	35	51	23	31	19	25	15	14	8	14	38	40	40	20	7	30	7	38	23	1	28	16	25	19	50	18	29	68	0	0	68	79	13	0
GTGGTGCCTGAAGTGTTAAGAGGTAAAGCGAGTCGCGCGGT	0	198	37	38	28	29	11	11	39	15	11	16	0	0	14	3	3	14	17	11	7	13	3	44	4	0	42	3	9	0	34	7	0	0	35	31	33	13
GGGGAGCAACCTAATCCAGAAGGCGTATATCTAACCGAGGA	0	196	41	39	48	41	28	18	29	32	18	4	12	18	22	17	24	19	15	8	19	16	13	21	12	21	14	3	28	13	0	23	16	0	12	22	0	0
TACTCTGCATGAAACCACAGTGGCGTGGTTTGAAGCGTGGC	0	196	46	59	46	53	53	31	41	13	21	22	20	0	34	5	40	24	30	42	20	15	34	47	20	9	8	11	26	27	42	24	12	29	48	27	25	22
GGCCTCGTATCACCGATAGGTGGCTGGTTTTTTTACGAGGC	0	194	38	29	40	27	7	15	21	14	6	5	0	0	3	23	19	2	10	15	22	31	7	8	7	0	16	18	13	5	5	22	29	15	16	16	15	10
GTCTCTCGTGCCACATGGAAAGGAAGACCATTTTAGAAGGA	0	194	78	39	57	54	48	45	33	33	28	18	0	11	22	38	22	27	18	21	35	15	17	21	25	29	23	7	56	29	2	13	19	11	32	11	8	62
GTAATTATACTTTTTCGGAGAGGCGAAATCTCCGGCGGGGA	0	190	47	31	38	43	25	16	34	23	1	7	11	23	16	14	26	15	16	4	8	7	12	20	22	40	23	27	0	27	37	63	0	60	24	17	47	0
TTCAGGTTCATCGTGTTGAGGGGTGGCCGGCTTAGAGGGGT	0	190	53	43	45	26	19	21	19	34	18	9	14	12	21	18	40	21	30	65	26	37	10	30	15	3	11	17	12	30	29	11	13	30	17	9	15	0
GAGTTGCGTGTCCCCCACGAAGGAATAGGGACTACCGCGGT	0	188	41	41	25	48	16	21	7	28	0	20	9	16	2	11	9	7	8	49	19	31	19	27	32	36	25	19	11	10	7	17	28	0	0	42	25	0
CTACTGGTCCGAATACGGGAAGGTCAGGCGTGTGGAGGGGA	3482	184	3079	3235	2598	2458	1814	1576	1919	1796	786	753	652	684	2538	2030	1793	1861	2037	1838	2134	1878	2132	2040	1616	2026	1847	1598	1960	1794	1978	1935	1998	2171	1908	2228	1934	1977
AATGCTGCTAGGTTATTAAGTGGTTTGACATGATGGGCGGA	0	184	58	58	57	27	26	21	27	17	7	7	23	41	22	42	19	15	23	34	11	39	16	20	16	17	5	17	0	8	11	10	77	57	0	18	21	0
ATCGCCACTCTCCCCCGGGGTGGTGACTAGCATCGGGAGGT	0	184	57	40	49	72	24	28	15	25	41	16	29	18	15	26	12	21	20	27	20	22	42	21	25	8	2	14	4	5	40	19	17	0	0	0	14	53
CGAACAATGGAGTTTTGCCACGGAGTTAGCAGATGCGAGGA	0	184	59	64	48	54	9	24	48	28	0	10	0	0	31	13	15	24	4	19	17	7	25	3	15	14	18	4	44	9	0	38	27	40	79	35	20	15
CGTTTCCTTGTAGCATCGGGTGGATGACGACCAGGAAAGGT	0	184	62	47	41	39	32	57	69	21	8	20	15	16	26	5	29	20	13	14	32	28	25	24	19	43	15	23	31	29	26	53	42	68	0	44	35	42
GCGGTCGCTCACGTGTTAGGCGGAGCCCCGAGCCCGAAGGT	0	184	52	54	54	51	33	29	31	13	7	9	10	18	12	16	25	15	23	16	17	30	24	33	13	13	10	30	22	19	13	23	0	16	41	7	20	49
ACGGGCATCCAAGTAATGGGGGGTAATATCTCAAAGGGGGA	0	182	42	30	32	42	8	31	15	28	9	23	0	10	18	4	27	21	18	15	9	10	1	7	19	7	13	33	28	21	0	17	14	0	14	48	0	0
AGAGATGGCACGGTTCTGGGAGGACGCGGCTATGGGGTGGT	0	182	40	30	44	63	62	9	43	40	14	3	6	0	29	9	12	14	10	28	1	27	24	6	14	19	11	10	38	8	14	39	16	40	0	18	32	0
GCGCTAGTGTACAATCTCAGTGGCGTCTGCACACGGAAGGT	0	182	65	47	33	23	22	29	33	3	14	16	0	6	10	2	17	11	9	30	15	7	41	41	14	14	11	6	0	6	0	11	22	0	0	0	31	10
GCAGATTCTGCTGCACAAAGAGGCGCTCTGTCTAGGACGGT	0	180	48	46	37	33	33	26	45	25	6	13	24	7	31	9	22	23	32	23	3	13	42	13	36	27	11	27	0	8	14	19	18	25	37	17	0	23
TCCATAATTGGAGTGAAAGGAGGTTTGCATAGTTGGATGGA	0	180	36	26	29	34	12	22	16	35	0	6	12	10	9	8	4	28	9	23	8	5	15	18	12	14	3	0	7	33	20	9	0	14	0	50	30	26
GCACTGGTCATACACAGGGACGGTGGTTATCCATAAGCGGT	0	178	29	31	35	24	30	28	29	0	0	0	29	0	10	3	12	5	13	19	8	13	16	27	6	27	45	4	6	0	16	15	22	47	31	79	53	7
AATTCGTTGCCGCAACGGAAAGGTTCGGGTTATAGGGAGGT	0	176	50	32	41	45	46	35	6	15	9	19	15	0	6	6	6	4	33	21	7	15	37	9	28	4	6	7	40	0	23	0	21	0	0	5	0	36
AGCAGGCCATCGGTTCGGCGCGGTGTAAACATTGCCGCGGT	0	176	39	56	48	36	18	4	35	42	23	23	0	0	17	20	30	12	2	14	10	24	29	21	13	25	16	39	37	40	19	33	20	0	0	0	0	10
GTGACGTATGGTTCTCGCCATGGCCTAATGAGACGGGTGGC	0	176	47	44	51	18	32	29	29	42	21	10	0	27	26	9	35	25	26	15	20	5	10	11	11	36	21	0	90	15	18	11	0	29	31	24	16	37
GCTGGTAGCAAGTTCATGGGCGGTCGAGTGTGCTGGAGGGC	0	174	36	38	37	47	51	17	25	15	5	12	0	23	11	7	7	24	19	10	9	16	14	29	14	20	24	10	5	22	14	24	28	11	0	11	11	23
TATTGAAATACATTATGGGGTGGTTTCACATTATGGAGGGT	0	174	41	43	37	18	19	16	19	21	4	0	1	12	29	6	20	12	34	10	18	11	21	0	4	8	19	9	13	6	6	20	21	0	12	0	24	13
TGCTAGGAGCGATTGTTGGGGGGTAGGAGAAAATGCAAGGT	0	174	45	73	32	20	52	26	51	29	13	32	11	25	10	16	42	25	8	23	18	22	37	21	34	1	35	21	22	4	33	54	28	40	9	27	7	25
TTGAGGGGCCCCTACTCAGGCGGTATATCTATTGGGGGGGT	0	174	50	38	38	27	39	27	38	25	12	22	19	12	24	17	22	44	13	10	23	26	31	10	8	28	29	11	15	7	10	14	25	49	15	23	13	34
GATACGCAGGTTTCTTTCGACGGTTACGATTCATGAGCGGT	0	172	36	32	18	42	27	15	14	19	9	0	0	0	10	6	12	7	16	3	8	0	7	9	8	25	13	11	35	13	9	15	0	0	23	15	0	37
GTTAAACAAGTTATCAAAAGTGGACTGGGATGTGCGGGGGT	0	172	41	39	32	25	20	23	34	31	8	7	10	27	43	17	19	13	13	17	8	7	19	9	25	37	10	24	51	1	5	7	46	14	34	18	26	0
TACTTTGGATGTGAACGGGGTGGACACCGCACATGGGTGGA	0	172	40	35	61	38	16	8	11	24	7	5	5	10	12	7	13	7	5	14	14	12	1	8	10	0	11	26	10	9	17	17	2	0	0	26	20	0
CGCACCAACCCGCTTTGCGGAGGCAATCTGATCGGGGTGGT	0	170	51	53	57	71	21	32	30	19	20	0	17	28	19	17	22	7	14	11	40	23	39	22	35	32	21	2	30	12	6	19	60	0	18	83	18	21
GTCGCGATACACATATTGCGGGGTATTGACTCAGCGGTGGT	0	170	40	24	25	17	10	3	14	39	3	0	10	0	9	20	20	5	27	27	7	9	6	10	5	10	13	0	4	3	16	25	0	29	54	0	57	36
GTGTTACCTGTAGTTTGGCAAGGTGTAAACTCAAAGGAGGT	0	170	62	54	48	34	24	43	44	38	29	4	11	5	16	14	11	30	35	28	15	20	37	31	19	15	7	17	9	4	22	14	24	55	12	42	17	29
CAGGCCGGTTGCGAATGGGGTGGACTTAAGAAACACGAGGA	0	168	25	22	28	21	22	23	23	1	0	12	0	0	8	13	9	10	0	11	2	24	5	9	13	15	6	4	21	6	7	0	0	0	0	0	16	0
GCAACAAACTTGACATGGGGTGGTGGACATTCTGGGGCGGA	0	168	39	49	28	21	21	32	17	5	21	3	0	6	31	21	7	8	3	13	7	10	20	15	30	9	10	4	32	23	0	26	0	0	12	0	14	0
TAATGATTTTTTATCCCAAAGGGCCTACTGACACCCATGGC	0	168	57	44	48	33	43	25	31	26	19	0	0	21	24	10	14	17	21	10	7	21	11	21	16	33	17	38	14	4	29	13	23	50	0	41	16	81
AATATTTGTAATTTGTGCGGTGGTTATCTGTATCAAGGGGT	0	166	34	29	50	34	28	12	16	22	12	13	0	0	14	20	5	16	30	16	18	7	38	0	19	25	12	12	9	6	36	7	52	38	0	14	35	8
CTGCCGGATCCTGACCTGGGCGGTATATCATTCGGAGTGGC	0	166	39	28	51	49	19	16	42	18	22	6	23	0	36	24	9	12	10	15	25	21	51	21	15	19	26	8	34	0	31	29	24	0	39	18	0	22
CTGTAATATAGAACGTAGGGAGGTCATGCCCCTCGAAGGGC	0	166	33	31	21	41	18	32	35	34	26	3	0	0	12	24	6	29	17	19	23	16	1	1	7	16	12	1	29	21	26	10	34	15	35	0	0	0
GACCATCCGACCAATTTAGATGGTTTTTCTATTGAGACGGC	0	166	27	33	25	10	28	47	16	14	24	17	20	0	24	11	18	11	25	12	23	8	15	14	8	28	13	0	28	12	33	13	23	91	18	0	53	36
GGGCCGGCAGTCCTTTGAAGGGGTGTATAGTTCCGCAGGGT	0	166	41	26	32	38	43	35	32	25	26	15	0	9	21	37	30	19	13	26	14	15	10	22	6	22	20	18	44	23	70	20	17	17	10	0	0	9
CACGTACCGGTGGAAAACCAGGGCTCAGGTCACCGGAGGGA	0	164	28	37	20	23	26	5	8	28	23	12	0	23	4	21	4	12	15	14	10	10	5	13	4	16	0	4	2	0	23	23	24	15	0	10	13	42
GCGTTGCTAGGGAACTCGGACGGACTATGTAATGGCGAGGA	0	162	37	31	36	36	17	3	32	31	16	4	0	14	25	10	13	12	25	19	1	7	29	26	12	15	21	9	28	0	16	0	11	27	16	22	0	0
TCATGGGCGCCATCGTGAAAGGGCGATACGCTCCGGAGGGA	0	162	65	42	34	24	25	9	40	28	9	0	10	7	5	13	9	8	12	17	3	5	11	13	4	8	27	20	0	30	6	12	0	13	0	14	22	20
TCGTATCAACGCTCCTTCGGCGGCGTATACTCAACCGTGGA	0	160	28	27	23	21	17	35	25	21	7	3	8	25	5	2	15	7	22	33	11	4	9	28	6	20	16	8	28	16	2	27	0	18	12	0	0	14
TTGCGAACTATTTTCATGAAGGGAGGCGGTATATGGACGGC	0	158	47	44	21	32	24	33	45	17	5	18	11	0	14	10	15	9	7	11	17	6	2	18	14	9	13	5	39	14	31	11	0	0	13	0	0	0
ATTCGTGTAGGGAATAAGGGCGGCCCAAACCTAGCGGTGGC	0	156	15	21	28	32	27	31	10	26	19	0	0	7	9	25	14	13	10	56	0	0	0	25	20	33	8	6	0	0	26	0	81	0	13	26	22	0
CCTTGAACGAGGTAGACCGGAGGCCTATGTTGAAGGGGGGT	0	156	44	16	45	48	29	28	20	29	0	0	0	38	18	19	29	10	17	46	34	13	28	6	12	21	8	13	0	27	21	0	0	25	7	0	33	12
GAACGTTCGGCCCCGCGCCAAGGATCAACCACTCCGATGGA	0	156	50	32	37	19	29	17	9	21	5	3	0	17	15	3	7	14	18	16	14	8	20	25	25	27	5	14	33	7	11	12	0	0	24	16	17	21
GCTTACACTTGTGTATAAAGAGGTGCGTGTTGTAAGGGGGA	0	156	39	54	44	11	10	21	31	39	0	0	0	18	15	2	9	4	14	10	3	17	13	6	2	12	0	28	18	25	38	5	44	0	27	23	30	0
GTCTACACGATCCTCACGGGGGGCCTCGGCTAAGGGGCGGA	0	156	25	36	45	23	35	22	12	26	9	18	0	0	12	13	23	7	11	19	14	40	12	4	5	11	14	30	33	30	6	30	0	11	0	0	31	9
CATTCATAGGGGTTGCGGGGCGGTCATTAGAATAGAGGGGT	0	154	41	40	35	33	26	17	27	0	0	21	0	15	2	16	5	15	13	29	14	0	1	3	13	37	18	25	13	0	0	15	25	13	18	16	0	0
CTGGCAGAATTATTATGGAGCGGTCGCGCTAGCCGCGTGGT	0	154	37	53	47	41	34	19	0	18	20	20	9	11	31	21	6	5	31	12	3	14	10	21	9	21	0	0	36	31	34	0	43	39	20	17	38	33
TAGATGAAGCCCCTTAGAGGTGGTTCTCGAAGTCGAGCGGT	0	154	23	46	25	30	41	13	10	19	1	3	20	25	10	11	23	22	8	10	18	0	18	26	33	20	14	26	12	48	28	34	0	28	0	0	16	0
TTCACCCACTGCGTAACGGGGGGCAGAGCATACGGCGTGGT	0	154	62	43	29	31	22	28	51	42	11	15	0	6	14	9	24	7	7	22	14	22	9	20	24	12	44	20	8	18	23	7	12	0	0	21	0	0
TTTAGGCCCCCTAACAAGGGCGGCAGTATTTGTGGGATGGT	0	154	55	46	33	46	13	14	43	15	18	14	0	5	32	10	14	11	9	11	17	9	16	20	25	23	29	19	2	16	0	22	14	12	15	0	39	26
AGACTGGGACCTAAGTGACAGGGAGAAGGCTAATAGGCGGA	0	152	58	46	38	32	20	24	27	16	16	9	26	9	31	24	37	23	6	19	35	32	4	18	9	12	18	31	22	27	10	14	16	45	0	0	17	14
GAGACGTGCACTATCTGGGGTGGCCCGCTTTCTCGCATGGT	0	152	36	52	16	36	21	39	26	12	18	6	14	0	6	18	23	18	4	29	51	15	17	21	43	13	33	0	59	4	15	25	17	58	15	14	0	0
GGAGATGGGTTGAAGTTGAGCGGCTTCGTGAGTGGGGCGGA	0	152	47	28	28	21	25	22	14	5	2	10	0	0	11	12	16	0	11	7	11	6	9	2	0	24	8	14	0	15	11	28	19	8	0	22	0	0
TGGACTGAGCTTGAGTCCGGAGGATCCCTTCCCTAAACGGA	0	152	59	39	34	42	20	4	26	21	6	20	0	11	25	24	19	5	8	36	3	2	31	15	20	23	14	20	39	12	58	11	0	58	0	19	0	12
ACAGACTAATCAGAGAAACGAGGTGTCAGACAATCAGCGGA	0	150	30	30	25	33	15	10	34	16	6	22	9	0	10	7	21	7	6	8	6	11	12	13	4	11	23	14	0	42	26	0	37	22	18	65	31	48
ATCTAGTGTCTGTTACGGAGGGGTCGGCACTTACGCGGGGT	0	150	26	33	28	28	6	36	17	18	35	30	0	0	14	24	12	2	14	7	17	18	23	30	6	49	10	5	0	0	0	25	0	12	37	49	0	11
CAAATCGTGGGTCACCCCCAAGGCATGGTTAGTCAGGAGGC	0	150	22	17	21	37	28	23	27	3	19	14	12	17	5	6	26	2	9	14	13	15	8	15	15	6	0	13	16	32	24	3	0	21	31	0	0	0
CCCGTAGCCAGCCACCGGCGCGGTGTGCGGTGCAAGGAGGA	0	150	28	31	18	23	1	13	23	10	16	0	19	15	5	2	1	4	11	6	11	13	6	35	10	38	0	27	15	5	30	24	20	18	0	18	0	13
GGACGGCTGAAAGTTTCAAACGGACCATCTTGTCGCGAGGA	0	150	30	37	28	18	22	27	11	8	4	11	15	0	7	16	24	7	5	7	7	5	21	12	5	4	7	17	17	6	10	35	37	0	15	17	0	6
TGGCATGATGGTCTCTAGAGCGGTCGCAGTCCTGGAAGGGA	0	150	46	31	48	25	21	14	12	26	15	9	14	13	6	16	12	11	12	12	14	22	23	9	0	1	0	28	55	15	6	34	53	11	0	0	8	61
TGTTTACACCTTAATCCCAGAGGTATCACTCCACCCAAGGA	0	150	57	28	35	34	23	10	49	27	8	0	12	0	29	6	10	10	12	27	12	25	9	11	17	29	5	0	45	47	13	0	25	14	0	0	43	15
AGTTAGGTTTTTTTATTGCGCGGTTAAACCCGCCGGGAGGT	0	148	23	36	24	10	10	21	25	5	6	0	0	0	25	12	14	13	3	3	23	8	3	14	9	5	17	17	45	15	5	9	0	0	12	0	16	26
CCAATAAAGCCGTTTTAGCGGGGTAAGCCACCTCGCGCTGT	0	148	23	27	25	46	18	24	8	29	0	0	10	0	21	9	7	10	25	7	14	2	13	55	4	23	2	14	0	0	3	8	41	0	25	42	0	10
TCTGTGATTAAATAGTTGAAGGGTCCAGCAATCTGAAGGGT	0	148	22	22	22	22	16	5	32	32	28	14	0	25	12	12	0	19	19	12	11	23	10	0	17	17	7	5	7	22	14	0	0	0	0	10	0	12
AGTAAACTAACGCATTAGAATGGTCTGCTTTTTTAGGGGGA	0	146	31	43	33	24	16	13	19	40	8	6	16	12	21	14	22	11	11	13	10	3	7	9	4	31	5	26	10	4	10	4	0	32	11	24	0	0
CAAACACCGCACATCTGCGGCGGCGTGTTCTTCACGAGGGT	0	146	19	31	37	20	21	26	6	11	3	4	39	0	38	16	9	11	29	15	6	4	18	21	5	9	16	0	0	34	39	7	22	17	0	25	10	27
CCGCGCAGTAACATAACAAAAGGACTTACCCTTAAAACGGC	0	146	31	25	22	26	21	13	5	20	0	0	0	0	8	10	17	13	15	20	2	8	0	12	0	19	15	0	22	12	9	17	22	11	0	20	0	0
GGGGGATGTGTAGAATGAGGTGGAGAGGTATGTAAGAGGGT	0	146	38	44	57	30	32	33	15	39	15	4	0	0	20	41	13	21	17	14	25	6	20	12	17	29	22	37	24	23	0	26	19	0	50	46	16	3
GGGTGAAAAGGTTTCACCCGGGGCGAAAATACCCAGGAGGC	0	146	22	28	22	46	10	11	48	22	6	4	10	14	11	24	19	14	7	16	2	10	1	13	13	7	27	4	28	0	17	9	13	30	23	10	0	9
GTTTATAGATCTTACCTACAGGGTACAACAAATAAAGGGGA	0	146	29	37	29	40	30	26	22	36	11	12	21	0	7	8	25	22	25	17	21	4	5	10	19	22	17	8	0	26	18	0	52	0	53	36	8	0
TTGCTTCCCAGGCTTACAGAGGGTGCTTGCCGCGGGGGGGA	0	146	23	49	44	32	23	25	19	6	9	7	0	14	20	18	12	8	17	11	1	29	18	26	17	6	25	21	8	18	24	33	0	24	70	0	8	0
GTTAGGAAGGTTCTCCGCGGGGGTACGGTTTTTAGGGAGGA	0	144	38	33	27	22	23	8	20	32	21	13	0	9	4	18	26	8	22	5	8	12	29	5	18	4	28	38	0	0	13	5	42	0	35	23	0	24
CTATCTCTTTTATTACGCGGTGGCGCCGGACAAGGGGGGGC	0	142	38	37	32	48	16	24	17	25	3	11	20	0	5	15	18	11	5	9	9	19	0	8	10	35	16	12	13	35	0	34	20	19	0	15	32	17
GGGCTGCGCTCGAAATCACAGGGTGGGAGTAGATAAGTGGA	0	142	29	42	14	13	20	25	7	8	6	10	0	0	17	17	13	4	17	12	16	0	6	17	18	11	5	4	4	17	0	3	9	0	0	0	8	0
TCCAAGGAACCAAAAAGGAGAGGCCGACTCACTCACGAGGA	0	142	28	36	44	26	11	8	34	8	7	11	16	30	11	10	3	24	15	24	14	2	26	5	14	23	12	8	29	16	20	30	0	12	17	0	15	30
TTTTTTAAATTTCTGATAAGTGGTTTTAGGTTATGAGAGGA	0	142	37	34	27	24	4	14	51	9	0	0	0	8	3	7	2	2	10	14	15	9	8	9	3	17	42	0	0	36	9	14	0	42	28	0	0	16
AGGGCTTCATTATCATGAGGAGGTTGTTTCATTACCACGGC	0	140	41	63	25	17	19	24	23	49	9	4	6	9	16	4	43	21	6	7	2	5	14	17	24	11	8	7	25	11	12	11	15	30	25	21	22	0
ATGTATAACGACTAGTAGGGCGGTTAAATATTTTCCATGGC	0	140	42	40	40	24	23	15	10	9	7	5	15	14	35	13	32	5	6	12	4	11	10	8	9	18	12	7	34	6	3	32	0	29	5	18	0	0
CGACGATTGTCGGACAGGGGTGGTACAGCTTAAGCAGGGGA	0	140	33	27	19	18	10	11	5	23	5	9	0	12	14	4	23	3	9	18	0	4	3	4	11	12	16	14	19	11	19	0	0	10	14	0	0	8
GGCGTCGTGTTGACCCACCAAGGCTACGACTGAGAGAGGGT	0	140	21	19	31	15	13	10	20	7	0	17	0	0	0	10	17	5	16	5	7	28	17	20	10	3	0	18	25	4	0	5	0	36	10	15	13	14
ACTAATCATAATGATTGGGGGGGAGCGATGTTTACCGGGGA	0	138	42	36	25	27	15	18	20	12	5	7	0	21	15	17	13	25	7	20	6	15	11	14	6	7	0	41	28	0	12	0	0	0	44	0	0	0
TACCTCATCAGGTTATGCAGGGGATCTGCGAATCCAGGGGA	0	138	44	32	19	17	10	20	9	7	16	5	16	0	17	3	14	6	2	5	15	0	11	19	3	19	1	0	8	8	0	8	16	0	29	11	41	19
TTTTATGGGGCCTTTTACGGAGGTTGCATACGTACAGAGGT	0	138	25	27	14	30	23	18	21	31	10	0	20	7	18	21	3	10	2	14	27	9	13	29	19	27	15	10	0	27	10	32	4	0	0	0	0	16
CTCTCGGGGATGTATCGGGGTGGATCAACGTGAACGGGGGC	0	136	26	47	22	46	20	14	25	21	12	7	0	0	13	12	12	11	6	5	6	18	0	8	21	4	30	11	23	20	11	12	0	5	0	0	18	8
GTCATCGGTGAATTATCGAGAGGTCGTATGCCTCCGGGGGC	0	136	17	54	62	34	16	21	24	48	14	5	4	6	12	19	9	21	8	18	10	7	11	46	19	8	5	12	14	3	14	18	0	0	17	0	0	14
TCCCAGAAAGACCCCCCGCAGGGACACTTCTCACAAAGGGT	0	136	34	31	25	52	9	9	4	19	8	0	6	17	18	9	0	8	13	1	0	11	17	10	9	12	6	0	0	29	23	11	0	0	16	18	0	0
TTAACTCCCACGAATTAGGGTGGTCTGCACATAGCAGAGGC	0	136	26	21	33	12	17	19	11	8	5	12	3	11	12	12	5	20	20	4	2	9	9	20	3	18	0	19	5	35	22	0	0	0	29	26	0	20
ACAGGCCAATATAAACGCGATGGACATACCTCCGGGATGGA	0	134	27	32	23	25	14	31	14	14	12	13	0	0	6	4	5	29	14	36	4	16	9	7	3	2	12	17	20	19	0	19	11	32	0	33	0	0
ATTCGTCGGATCGATCTCAAGGGATTAGGGTCCGGCACGGT	0	134	46	40	48	41	27	39	11	0	10	6	12	0	5	19	14	35	24	7	27	8	3	11	41	5	24	0	17	22	8	23	0	0	11	18	0	0
CATTACGAGTGCATGCAGGGGGGCTATCCCACCGGGAGGGT	0	134	36	25	23	29	24	10	27	6	5	18	0	0	13	14	8	11	20	8	4	17	6	0	2	3	0	0	24	10	4	7	0	0	0	0	14	27
CTTCGGATGTTTGAGTAAGAGGGCTAGCGTTCACAGATGGT	0	134	23	26	24	19	24	27	35	23	0	16	20	0	15	10	27	33	1	18	4	13	9	38	14	11	19	15	17	14	8	9	14	0	50	18	0	0
TTTCTCGCGTCCTTATCAGGGGGTTGCAAATTCAGGGAGGA	0	134	32	34	26	24	17	19	27	18	8	12	0	39	6	12	20	13	17	27	2	22	29	5	11	33	1	14	22	23	29	22	26	33	16	0	32	0
AAATGGGATTTATCTCCGGGGGGAAATGCCTGAAGCGGGGA	0	132	30	42	38	19	13	28	20	13	6	0	0	0	7	23	10	4	1	6	5	3	19	2	5	0	15	19	0	4	5	0	9	0	0	12	0	6
CCGGGAATGCTCAATCGAGGTGGCGAGCTGCTCCACAAGGC	0	132	43	42	38	23	26	0	26	0	8	0	0	12	29	34	7	18	25	13	0	7	7	19	8	18	18	13	45	20	6	6	32	46	25	3	6	23
GAGATCAGGGCTGAACGAGGTGGAAAAGCATCACACGCGGC	0	132	37	38	27	40	9	4	11	14	0	11	0	12	19	12	19	3	5	14	14	0	6	6	1	10	9	0	9	4	24	43	31	0	0	0	21	0
GTCAGGCGGTCCCTTATCAACGGTCATAGAACACGAGAGGC	0	132	33	36	27	24	11	27	18	6	0	11	0	10	6	11	3	4	7	5	3	25	1	15	2	37	0	0	3	0	13	7	0	0	32	35	14	12
ACCATAGGTATTATGCGGCAAGGAAGAAGGTCATGAGTGGT	0	130	36	39	16	19	23	7	28	0	11	7	0	0	5	7	22	12	10	15	6	12	3	41	4	3	0	19	43	20	9	0	29	15	0	0	13	0
ACTATGTTTTTTCATCGGGGTGGTCTCTCTATCGGGGTGGT	0	130	25	32	12	14	12	17	0	12	11	21	0	17	33	4	12	1	4	8	5	22	41	31	20	7	0	0	6	8	22	0	20	28	29	34	19	44
GTCCGCGTGGGATTCTGCGGGGGAAGTAAGCTTCGAGGGGA	0	130	18	15	13	33	12	5	22	25	5	0	7	0	12	16	0	10	5	13	9	8	9	22	2	22	1	0	15	17	0	33	13	0	0	53	0	0
GTGGACTTTCACACGCGCAGGGGCGCGTGGATTTGAAAGGT	0	130	25	43	32	15	25	29	8	14	4	7	14	0	4	3	9	14	8	8	28	8	9	12	18	14	13	0	0	8	6	24	0	47	11	14	13	0
AGATAACTGTGGTATCCGGATGGTGTTAACTGCTGCGGGGT	0	128	28	38	13	29	51	25	57	41	14	14	0	0	15	5	32	15	12	10	16	29	9	46	11	11	3	26	15	19	25	10	0	23	0	9	0	0
AGCTGATCGGGACAGAAGGGTGGTCGGCGGAGTAGGGGGGA	0	128	25	47	35	9	49	30	39	23	12	7	5	0	12	20	6	29	4	27	45	6	6	16	22	10	10	3	0	16	33	36	0	0	38	8	28	18
TTCCGCCAGAGGCAACGGGGTGGTTTCCATAAATGGGGGGT	0	128	38	27	19	24	7	16	0	29	9	5	0	0	6	10	3	21	2	16	7	0	1	2	5	18	30	32	0	5	8	29	28	0	19	0	20	0
ATAAAAGGGGTCCAATGGCGTGGAGGAGATATTAGGGAGGA	0	126	28	33	21	30	13	16	10	11	3	0	15	11	8	10	13	5	9	23	5	15	15	7	15	4	10	14	9	21	28	0	16	0	0	9	78	14
ATAGGTCGGGCAGTACCAGGCGGATGATTAATTTGCGAGGC	0	126	26	29	24	20	27	20	6	7	23	9	0	8	28	12	8	15	31	18	8	15	19	16	11	33	15	36	14	44	3	30	0	12	20	5	18	0
AGCAGTTAGAGCGCTCTCGGCGGAGGGTGCACTTGGGCGGT	0	124	35	16	19	15	16	25	53	18	14	0	9	27	20	16	16	8	4	21	11	24	23	0	10	33	18	25	17	0	4	12	17	24	50	0	0	9
CGCGCCTAGCTCATCAGGGGTGGACGAACATATGGAGGGGT	0	124	20	26	43	27	11	2	0	8	4	9	10	13	4	15	4	4	4	6	5	17	25	17	4	7	0	37	5	7	22	0	37	15	21	19	43	0
CGGCATTTTCGTATTTCGGGGGGAGGGCTCTGTGAAGCGGT	0	124	37	27	32	29	33	30	18	19	18	2	15	32	9	13	26	21	16	5	23	3	7	15	18	29	18	27	9	5	1	50	21	20	23	18	33	13
GATACCCGCCGTGAGTGCCGTGGTATTAGATTTTCGTCGGT	0	124	19	11	12	9	11	9	13	0	11	12	0	0	2	6	16	2	1	6	1	4	0	8	13	10	7	7	10	6	14	8	23	0	22	13	0	0
GCAAATCTACGTTCATAGGGAGGTTTTTCGTGTTAGGCGGT	0	124	21	30	5	10	16	15	14	13	0	8	14	10	17	12	6	5	2	4	6	22	11	6	2	4	3	7	19	2	10	47	0	0	0	0	0	0
GGGACTGGTCCCAAAATAAAGGGATTAGCACTACAAGTGGT	0	124	20	30	32	16	16	19	34	7	6	17	0	9	13	13	18	20	0	12	19	21	11	15	8	1	0	0	19	27	10	13	0	54	10	29	15	9
GGTTCCCCAGGGATGTGGGGCGGCGTGAGTTGCCGGGTGGT	0	124	30	25	30	17	12	0	2	41	5	13	0	0	21	12	2	31	21	3	0	5	0	14	8	2	0	11	0	36	0	25	28	28	0	10	15	0
TGTCTGTCGTGGCAGAAAGGGGGAAATTGATGAAAAGTGGT	0	124	36	35	25	25	16	20	11	11	5	9	0	0	27	10	3	7	3	4	1	19	14	10	12	14	22	8	11	25	5	0	8	25	38	43	13	12
ATTGCCTTATATGCTCGGGGCGGTTGCTCGACCTGGGTGGC	0	122	43	43	36	56	14	15	18	38	34	17	10	12	11	17	6	14	8	18	22	5	17	37	16	14	9	17	7	29	24	15	61	46	14	12	9	0
CACGCTATGGCCATATTGAAGGGAGGGTGGTCTTGGGGGGT	0	122	35	25	12	33	14	12	31	9	0	10	0	0	8	13	5	12	2	11	15	10	17	5	28	13	0	50	16	10	19	0	29	10	27	12	0	17
CGTGTTGACCCCACTTCGCACGGTACGACCTACGAGAAGGC	0	122	25	25	28	18	21	12	8	19	17	0	6	11	10	8	21	12	5	21	13	12	16	14	5	7	22	11	9	25	7	18	6	0	0	0	6	17
GCGCTTCAAAGAGTGCACGGGGGAGCACTTACAAACGTGGT	0	122	33	33	31	17	5	21	5	7	0	20	35	13	14	8	20	14	6	30	0	19	16	25	6	1	0	24	39	9	12	18	34	0	0	0	26	12
TCCCTGCCTTGGATTTGACGGGGATCATTGCTTTAAACGGT	0	122	21	24	31	33	14	7	19	9	23	0	0	0	27	10	7	15	17	15	16	13	7	12	1	13	11	8	0	0	7	10	38	0	11	32	0	0
TTTGTTTTCCATTTGTAGCGCGGTTTTACAACTCGGGTGGT	0	122	45	41	25	24	16	7	58	39	14	11	18	0	11	34	15	11	11	19	7	21	1	22	28	19	22	23	46	8	14	33	14	54	34	8	66	10
ACCACCGTGCGTCTTCGGGGTGGTCAGCGCTTAAGGGCGGA	0	120	21	12	37	7	8	13	8	9	0	12	0	12	13	1	9	7	5	17	24	11	1	27	4	2	11	6	0	0	0	20	0	0	0	30	11	0
ATCTGTATGTCCGCCAAGCGAGGTCAGAGTCCTTGGGAGGC	0	120	26	25	29	37	15	27	15	21	0	6	0	0	11	11	11	2	7	8	22	0	20	4	10	14	4	24	15	25	12	7	0	45	18	39	0	13
GCTTAGCCATATGTTCTGGGCGGCAGTCCGTGCCGGGAGGT	0	120	27	22	20	19	32	22	10	6	0	6	0	19	25	6	7	18	13	14	6	19	17	32	8	6	16	0	23	0	34	0	25	0	14	32	0	28
GGTTGGCTTACTCTGCAGGGAGGACGTGCGTGTGCGGCGGT	0	120	15	10	11	20	5	19	12	6	0	0	0	0	5	4	4	13	10	8	5	0	13	3	5	5	0	0	0	0	4	0	0	0	19	0	0	0
AGCAATGAGGCTTTCATGCGGGGATTTCCGAAATACAAGGC	0	118	15	34	34	21	8	15	34	28	0	9	11	7	9	1	18	7	24	12	6	7	10	28	5	6	0	30	27	10	16	24	0	27	50	0	34	0
CCGTCGGGGTCATTCTAGGGTGGAGCAGCTAACGCGGTGGC	0	118	8	12	25	13	4	16	6	0	0	0	0	0	0	10	8	11	21	5	10	2	0	1	0	9	0	17	0	36	5	7	0	25	0	12	0	0
GTTTAGTCACTCATATCAGATGGAAATGACTAACCCGGGGC	0	118	24	25	16	8	4	3	6	8	8	8	0	0	18	8	5	6	16	4	13	8	5	9	20	12	10	11	0	27	24	18	0	21	0	0	25	14
TATTGTAGTCACGATAACAGGGGTTTTCGCTAATGCAAGGT	0	118	29	32	21	21	26	7	3	24	4	0	14	0	24	9	16	10	15	21	7	5	14	14	11	3	15	0	0	28	23	24	25	0	31	0	0	24
TCATCGTGGTTAATCCTCGGTGGTCGAAACTACACCGTGGA	0	118	23	35	34	35	27	18	9	10	15	12	11	31	15	20	11	14	18	26	11	15	23	35	9	25	4	16	32	29	18	10	17	25	10	0	0	0
ACCACCGGGTTTCTGCCGGGGGGATATTACACATAGAGGGA	0	116	13	24	29	14	16	12	13	9	2	0	2	0	3	5	5	0	8	3	22	5	0	19	4	1	0	27	8	0	4	0	9	33	46	13	12	20
ATATGGTCCATGGATTGAGAGGGACTTATCCCAGGCGTGGT	0	116	36	31	41	13	3	29	11	11	6	3	10	17	7	4	12	20	8	17	8	11	6	8	13	35	11	41	26	10	8	21	0	0	47	9	48	0
GATAATAATATTTCATTGGGGGGTCTTTCTACTAGAGGGGA	0	116	21	31	18	27	5	11	26	7	0	17	0	14	6	6	23	16	10	6	0	21	10	6	17	5	9	21	8	0	0	4	11	0	0	19	18	35
GGCTCCGATATTATTTTGAAGGGTTAAATATGCGCAAAGGT	0	116	21	20	10	17	7	5	26	39	10	6	0	0	1	2	7	11	7	7	9	1	8	0	20	14	3	0	0	0	10	19	0	29	19	0	30	25
TTACCAGACATCCTACTGGGTGGCACAGTGTGCCGCAGGGC	0	116	29	38	18	16	18	9	3	36	9	14	4	0	2	3	27	6	17	17	6	13	2	24	31	0	0	12	12	0	9	28	0	0	24	30	6	0
TTGGTCCAGGACATAAGGGGCGGTTCTCGTTAAGGGGAGGC	0	116	37	38	33	27	16	7	22	29	0	22	0	9	13	8	10	27	17	6	14	9	0	47	20	10	0	16	22	28	24	7	0	0	0	10	19	11
TTTTGGCAGCCGGACCGGGACGGCACCTACTTACGCATGGC	0	116	17	20	19	24	20	10	23	6	17	5	0	0	9	2	8	8	13	8	19	5	28	4	8	24	9	0	2	6	0	12	0	0	16	5	18	0
ATCCCACAGTTTTTATTGGGGGGTAACTGAAGTAGGGAGGT	0	114	16	22	30	30	23	13	16	25	5	0	10	15	5	15	8	9	4	4	12	12	6	6	10	12	3	15	21	0	0	51	0	37	0	45	8	0
TAATAACAGAAGGTCTGGAACGGTGTTTAATGTGGGATGGA	0	114	53	42	23	44	28	17	11	15	4	4	7	12	14	14	8	3	7	23	21	2	21	13	4	27	21	33	29	7	4	11	33	12	0	31	0	0
ATGTAGTCACAACTGTGGGGGGGTATTTACTTAAAGGTGGT	2888	113	2373	2460	2098	1794	1435	1465	1461	1587	774	696	475	871	1979	1427	1279	1492	1427	1726	1223	1633	1390	2189	1480	1411	1518	1482	1956	1471	1670	1596	1763	1233	1541	1765	1524	1442
CGGCACGGGCTTCTGTTGGGCGGTATCTGTTTATGAGCGGA	0	112	27	23	12	10	9	14	25	12	16	3	13	0	8	21	5	4	11	16	13	8	6	2	13	26	9	14	14	9	6	9	0	0	27	13	0	20
TAGTCAAACTGTTCTCACAAAGGAGCAACCATCGGGGAGGT	0	112	31	20	30	7	11	26	15	19	0	11	14	8	6	6	9	16	4	23	14	28	4	9	5	14	17	0	7	36	28	2	0	0	0	31	29	0
TATCCCACGTTAGAGCCGGGTGGTCTTGGCTGCGGGGGGGC	0	112	15	23	24	12	23	9	31	0	22	0	0	7	8	8	9	11	7	10	2	13	4	6	31	2	5	23	12	0	14	22	0	28	14	0	0	44
ACTCACGCCGGTTAGTCGGAAGGTGCTGATCTTAGCAGGGT	0	110	27	32	30	21	27	6	4	33	7	0	3	10	16	14	22	5	8	11	23	4	13	9	1	5	6	18	22	0	8	11	9	0	0	28	0	19
ATTCCCAGGCCCATTCCGGGAGGTGCTATGTGCTGCGCGGT	0	110	20	18	23	24	7	19	2	0	16	0	5	0	3	4	3	8	3	7	4	1	1	6	9	12	7	12	9	0	10	0	0	40	0	0	28	23
CCGTCGTACTTAATTCGGGGCGGCATTTTATGAGAGGTGGC	0	110	25	17	12	12	10	8	7	3	1	0	0	0	10	5	10	9	0	6	13	15	4	3	4	6	6	0	27	5	0	3	0	0	13	12	13	0
CCTGGGAACTGTTCTATGGGAGGCCAATTCCAACAGATGGC	0	110	40	31	24	36	27	16	21	11	14	11	14	29	6	19	20	9	12	18	40	3	21	2	16	9	9	2	15	19	22	16	18	37	10	12	36	30
GCATTATACAGCATGAAGGGAGGCCTAGTTTACCGGGCGGA	0	110	28	42	24	19	20	16	6	8	0	0	0	16	10	10	1	13	7	17	18	0	11	10	8	16	10	8	0	17	11	1	0	0	19	0	0	36
GTTGTGGGGGCCCCATCGGGCGGAATTGTCTATGGGGTGGC	0	110	31	15	16	27	26	10	18	29	5	2	16	0	11	15	5	3	6	10	5	10	23	12	13	14	8	21	25	0	14	15	24	0	14	12	0	0
TAAGTCTCGACGAATATCGGTGGCCAAGGGTCAAGAGTGGC	0	110	25	37	12	11	22	20	8	5	0	12	0	0	8	5	21	6	4	10	10	19	0	24	6	11	16	7	26	8	0	6	0	0	21	0	28	51
TAGTATCAAGAACAGCTGAAAGGTACTGCCTTTGCAAAGGT	0	110	41	48	31	45	23	26	26	11	12	21	0	8	6	7	9	2	15	8	2	10	12	1	2	11	0	1	12	34	6	40	0	0	20	0	0	14
TTCCTGACGCGGGCGTGAGGGGGCGATGTGAATAGGAGGGC	0	110	23	39	7	21	23	1	3	20	0	17	0	0	2	2	4	4	15	6	13	36	2	19	8	6	0	0	28	3	11	34	0	0	0	0	0	17
AATGGAATGAACGAGTTAGGCGGACCGATCACACGAAAGGA	0	108	42	22	29	29	19	14	31	13	7	0	0	0	1	13	7	2	0	10	5	8	5	7	8	8	16	0	42	0	3	5	19	0	0	16	28	12
CAGTTAGAAAGGCCCCCCGGCGGTTGCACACTCTCAGCGGA	0	108	15	18	37	23	10	21	10	21	22	5	0	0	3	7	2	6	13	15	13	0	3	12	5	15	0	0	0	0	9	30	16	0	0	13	0	0
GCATCCGTAGGGGTTTCGGGTGGTTAGTGATTCGGGGAGGT	0	108	26	17	14	17	5	5	19	9	0	0	9	0	31	7	6	5	10	5	4	14	15	0	13	9	7	7	6	6	0	0	9	14	10	0	0	0
TACCTATACAGTGAATGGGGTGGTCGGGTATTAGGGAGGGA	0	108	25	12	19	15	4	3	4	22	12	0	0	13	6	8	11	3	5	11	3	13	0	19	14	13	8	0	0	0	0	6	13	12	0	5	0	0
TTAGCGTAATGCCAGCTAGAAGGACGATCCACTCCCGCGGC	0	108	29	19	13	28	15	14	16	13	18	0	21	0	7	15	22	12	3	13	14	0	12	3	4	22	9	13	20	27	2	8	35	0	0	0	0	0
AGTTAATCGAGCACGTGGGGCGGATACAGGCCTTGCACGGA	0	106	22	17	12	15	8	15	5	6	0	5	0	0	5	17	5	2	10	7	8	3	6	14	1	5	0	0	0	0	0	0	0	0	0	0	0	0
CGAGTACGAACGAACTTGGATGGCTAGGGAACAGGGATGGC	0	106	17	21	8	14	22	11	6	18	3	2	6	8	3	7	24	6	0	0	7	32	8	31	10	2	0	18	23	1	26	0	0	18	0	0	22	0
CTGGTTATGAGCGCATGAAATGGCGCGCGTACCAGCAAGGC	0	106	34	22	19	11	16	16	19	4	0	16	36	11	12	4	14	14	22	7	9	1	8	29	23	10	0	2	0	3	13	43	5	41	35	0	42	28
GAATGCCGGAATGTTTGGGGTGGCCAGTTTTGTCGGGCGGC	0	106	11	9	14	31	8	3	7	5	0	21	18	0	6	6	26	15	5	0	0	12	11	8	16	2	17	0	0	0	0	5	11	0	0	0	0	0
GGTTTTTCCTAGTCGTTCAGCGGTATCCTACTTAACACGGA	0	106	16	10	20	15	2	0	18	2	2	0	0	0	9	4	8	6	12	16	17	7	8	1	0	5	5	4	0	23	0	8	37	0	24	0	0	0
TCTTATTCCTCCGTCCGAAGCGGACCATAGATTCGCGTGGT	0	106	34	23	22	29	18	8	5	36	0	0	11	0	6	6	4	11	13	9	0	1	6	11	3	8	0	17	4	0	22	10	31	13	0	0	0	0
TTGGAAGCGGGTCTGTAGGGAGGTAGGCGGAAATAAGGGGA	0	106	27	17	26	26	14	13	10	10	0	7	13	7	7	19	31	5	16	21	11	4	8	6	1	7	18	20	9	26	27	14	0	0	20	0	15	8
CGCTCTCGTAGACTAATGGGGGGTGCCGGATTCGGGGGGGT	0	104	38	25	17	21	17	13	17	22	3	0	8	0	4	20	10	10	18	5	5	13	14	13	3	5	5	14	11	12	8	0	0	51	16	11	8	0
TATTGAGTTGGTATTTGGGGTGGTTACTCGCCTTAGGGGGT	0	104	21	12	37	5	4	22	25	14	20	8	0	0	7	2	9	11	10	6	10	5	9	4	0	0	0	0	6	6	11	11	67	22	0	0	0	14
TCCCTTAAGGCCTTTATAGAGGGATTATACAGCCAGGCGGA	0	104	28	32	45	41	15	28	5	17	6	17	0	0	3	8	7	12	7	6	3	0	2	12	17	3	5	0	2	11	13	6	0	4	36	0	17	67
TTCGTCTATATGCCCAAACAGGGTGCTTCGCATGACGGGGC	0	104	22	13	14	13	31	5	8	6	2	7	0	17	3	8	19	4	5	13	6	11	11	4	11	0	22	0	21	0	2	26	0	0	30	13	53	0
ATCGTACTAGATGTTAAGTGGGGTCTTGTCTTCCAAGCGGT	0	102	30	21	38	5	12	5	8	11	13	5	0	0	3	13	5	4	6	2	13	1	7	14	13	4	8	0	10	0	8	9	30	0	7	39	0	0
CAGTGATAGTTATTTCAGGGAGGTTCCGCTTCATAGGAGGC	0	102	15	16	29	17	31	4	8	3	7	9	0	0	5	17	5	1	17	8	0	15	18	5	0	10	0	7	8	8	0	3	26	0	0	22	0	16
CGTCATATCTAGTTGAGCAAGGGTGTTAAGTTCGGGAGGGA	0	102	8	12	13	3	11	10	21	2	10	17	0	11	6	14	8	8	11	10	11	9	9	3	5	0	7	7	5	0	0	0	0	0	19	0	0	8
CTTATAGTCCCTCATCGAGGAGGCCGACAGATAAAGATGGA	0	102	36	19	41	30	32	4	9	3	0	0	0	10	17	6	12	8	11	7	5	10	23	16	3	16	0	11	13	0	0	9	0	14	0	0	12	36
TGACTCGTCGTTATATAGGAGGGATGCTGTTATCGAGAGGA	0	102	19	16	5	22	10	4	1	10	7	3	0	7	16	21	4	4	13	2	4	8	9	7	9	13	0	14	13	0	8	0	0	18	0	0	0	0
TGCTTTCAAGTATTCCGGAGAGGTACGCGGTTCTGGAAGGT	0	102	23	21	11	38	17	6	0	22	0	0	0	11	14	11	8	5	3	18	31	9	3	0	15	1	16	22	6	0	21	18	0	0	22	0	0	31
TGGGAGCTGGTCTAGTCAAAGGGATAGCAACCTAGCGTGGT	0	102	27	37	26	51	10	13	8	37	5	0	0	13	5	13	3	11	4	18	18	18	0	5	3	6	7	0	6	3	14	0	13	13	0	0	9	0
TTACCCTCAAGGCTCTAAGGCGGCTTGTCTTGCCCAACGGT	0	102	31	14	24	8	10	0	12	15	0	3	7	0	4	1	13	10	13	13	14	0	4	32	5	0	11	9	8	6	7	28	0	0	0	0	14	0
CTGTACACGTAGTTGTCGAATGGAAGTGGTACATGAGTGGC	0	100	32	26	22	23	24	6	0	18	16	6	20	0	15	12	6	5	8	11	18	14	13	34	1	2	19	22	11	29	0	28	0	0	0	11	20	0
TGAATGTCCTTTTTGATGGGTGGCTACCGTTCACGGGCGGC	0	100	39	34	19	23	11	15	19	36	0	0	10	0	12	11	18	0	12	11	27	3	0	3	0	10	15	10	0	10	47	39	0	23	26	11	0	0
ACACGACGTGAATTCTTAGGGGGTACTAGGCGTGGGGTGGC	0	98	41	31	19	28	13	15	7	15	17	7	0	19	6	10	12	13	6	13	5	33	20	16	12	3	35	3	17	19	10	23	0	19	0	0	0	32
AGCCGGTTCCATGTTTGCGGCGGAGCGTCGTCCACGATGGC	0	98	21	25	30	18	12	15	0	6	2	2	0	0	15	12	2	12	3	1	18	3	14	14	15	9	10	0	24	0	0	4	0	24	9	0	0	0
GCGGGACTTATGTCATTACGGGGCCTTTAACGTTCCAGGGT	0	98	14	15	32	15	7	11	29	24	22	10	0	13	6	8	12	5	13	3	0	18	25	4	6	12	0	7	34	19	8	3	0	0	14	0	6	17
TCTACCGAATCTGTCATCAGAGGACCTGCCAATCGGGAGGA	0	98	11	28	14	23	15	18	15	22	21	3	6	33	28	2	14	7	9	3	10	21	2	6	0	5	0	0	9	9	19	28	0	0	11	0	0	36
AATTCGTGTGAGGACAGCCAAGGAGAATGCATAAAGATGGA	0	96	24	16	17	11	15	6	20	17	0	0	0	0	15	3	3	10	4	3	0	21	3	6	8	9	4	28	0	17	0	6	0	0	0	0	21	12
ATACTTTACACTCTGTTCCACGGTCCCGTGAGTGCAAGGGA	0	96	11	6	4	15	8	9	0	1	0	9	2	0	1	23	0	5	5	3	1	0	8	8	3	2	2	7	6	7	0	11	0	19	0	0	0	0
CCTGCGTTGAAGCTACCGGGGGGTGCACGCATACACACGGT	0	96	16	24	25	5	2	11	10	21	4	6	0	0	1	0	2	3	6	6	2	0	7	5	0	0	0	16	0	10	18	7	0	0	0	40	0	0
CGACTATAATCTGAGAGCGGTGGCTAGGGATGTAGAACGGT	0	96	8	9	20	9	1	16	6	0	11	4	13	26	7	0	16	4	9	20	5	0	4	6	19	15	10	13	0	10	0	12	0	25	0	0	17	0
GCCCTTCTGATTTTTTCAAGTGGTGTGTTTAATGAGGAGGA	0	96	13	17	8	6	8	19	15	8	0	0	0	0	6	1	6	1	7	7	10	7	3	1	16	7	0	0	0	0	0	4	14	11	0	0	19	5
GCTTGGCGGATACTATGGGAAGGTTAGCGCCAAGAGGCGGT	0	96	15	14	3	4	18	8	20	8	3	0	0	0	6	4	7	5	16	6	19	0	7	1	1	1	0	9	6	13	0	8	12	0	0	0	0	0
GGAAATCAAGGTCTATCGAGCGGTATTTATTTTCAGGTGGT	0	96	42	33	42	46	13	23	32	9	12	0	11	24	13	16	9	6	1	17	5	41	8	22	3	4	23	13	10	40	12	12	0	0	15	0	0	47
TCCCTGGTAACACCCACCAAGGGTTCGGGCTCCAGGGAGGA	0	96	32	17	26	28	28	18	26	43	7	0	0	12	22	12	8	11	4	21	16	23	12	36	0	12	19	5	42	27	19	0	18	44	43	0	0	0
TGGGGAGACTTTTAATAAGATGGCTGATGCTGACGCGGGGC	0	96	10	27	13	16	13	29	1	10	19	10	0	0	19	6	6	19	8	15	8	8	4	15	14	13	10	0	49	9	0	26	8	0	0	0	7	0
TTCGACTGCCGTCAGAGAGGGGGTATTCCGATAAACACGGT	0	96	40	18	27	35	25	11	41	24	9	4	11	10	15	4	5	10	4	13	10	10	11	7	3	27	17	0	25	34	13	15	0	0	19	7	0	0
TTCGTAGACGCACAATGCGGAGGATTCGGCCGCGGAAGGGT	0	96	28	26	16	15	6	8	10	15	13	8	0	13	23	1	13	2	17	6	6	9	8	6	23	9	26	3	0	6	30	0	0	0	0	29	0	0
TTTGCAGTAGGGATATCACGCGGAGTAAACCTTGAGGGGGT	0	96	32	22	11	9	23	9	4	0	0	0	0	0	5	16	1	1	9	8	13	11	4	2	0	12	0	9	0	0	0	0	15	0	22	0	0	29
AACGCGCATGGTACACTAAAAGGTGCTAGGACACAAGGGGT	0	94	17	23	35	19	8	11	9	15	0	23	0	0	7	8	1	4	6	1	2	7	20	15	9	4	6	18	11	4	4	0	0	30	0	0	0	0
AGGACAGATCGCGTCCAGAGGGGTTATGAGCATAGGACGGT	0	94	22	19	26	16	22	12	3	0	15	0	7	0	8	1	16	6	8	26	4	11	0	16	3	0	0	0	11	6	6	5	10	0	0	15	0	0
ATCGAAAGGGCGGAGTCACGCGGCGATATGTCTGCAAGGGC	0	94	11	19	13	29	6	13	13	0	0	12	0	12	0	5	2	3	3	11	10	6	0	5	12	22	14	0	18	9	40	0	0	0	9	11	0	0
CAACCATACTGGGCTAGGGGGGGTATAAATCTACGGGCGGT	0	94	15	16	35	28	9	4	7	13	0	14	5	9	4	8	5	9	28	43	4	10	8	6	0	3	6	6	13	4	0	4	0	0	0	25	18	0
TTCGCTACCGCTTTGTCAGGGGGCCAGTGTAGATGGGAGGC	0	94	38	39	40	48	17	20	23	0	7	6	0	14	14	14	8	36	5	9	19	30	13	8	11	36	0	10	0	9	17	6	12	35	22	0	5	29
AAGGGGCTGGTTCCCCACGGCGGTATGTTTAGCACGAGGGA	0	92	19	16	18	18	7	2	23	19	12	20	0	0	10	14	5	11	5	26	19	12	9	7	18	0	0	5	0	13	7	24	0	20	12	8	0	22
AGGCAGTCACTGCTCAGGGGAGGTTCTGAATTCAGGGGGGA	0	92	16	44	16	16	11	1	15	39	17	9	10	0	23	18	8	2	0	7	5	2	0	3	3	17	16	26	39	0	12	0	0	9	0	18	0	6
ATTTCTAAATGAGTCTTGGGGGGTTGACGTTATAGCGGGGC	0	92	20	23	11	8	10	5	19	33	0	0	0	3	12	4	3	7	1	6	5	2	4	14	4	17	17	3	35	34	0	34	0	8	0	0	7	11
CAAAAGACCACTATGATGGGTGGTTACACTTGTCGGGTGGT	0	92	23	24	29	22	17	4	10	17	6	7	0	9	5	15	13	8	10	7	3	6	0	9	17	6	12	39	9	17	17	0	8	0	0	0	0	0
CATCTTCGGGAGACGTGGGGTGGAGTGTGGCGAAAAGCGGC	0	92	14	15	28	28	21	14	19	31	8	5	0	15	31	5	18	5	11	14	9	3	16	0	8	32	9	13	56	17	0	14	0	0	24	0	23	0
CTCAACAGTTAAGAGCGAGGAGGCTGCGCACCCAAGGTGGA	0	92	21	24	32	14	6	5	5	27	7	0	0	20	10	24	3	1	21	8	3	21	8	8	0	0	7	0	11	9	10	17	0	11	0	18	0	16
CTCTCTATGTTTAAGCTAGGTGGCCAACGTTTTTGGGGGGT	0	92	12	19	18	48	20	17	4	18	9	0	0	16	15	13	16	13	16	16	22	26	2	21	37	5	10	3	15	0	0	0	0	0	90	16	0	16
GGTCACATTTTTGTATACCACGGTGTGGGCAATGGGAAGGC	0	92	22	18	21	5	22	14	3	0	0	9	6	0	6	1	8	0	0	24	0	17	18	3	1	19	4	8	18	3	15	8	0	0	0	23	26	12
TAGGGGCTTATGTCACAGGGGGGCGTACCGATCGGCGCGGC	0	92	20	18	28	7	14	5	5	27	0	15	0	13	6	5	5	0	10	2	1	13	23	6	6	8	9	3	0	20	19	10	0	0	0	0	10	0
CTATACACTATTTTTTGAGGGGGTATCACATTTTAGGAGGC	0	90	8	9	6	17	3	0	11	10	0	6	0	0	0	13	0	11	6	14	8	0	0	13	0	6	0	0	13	7	0	4	0	0	0	16	0	0
CTGACGCGGCATTTTCCGAACGGCCCTCTCTTACCGAAGGA	0	90	13	22	11	18	0	17	24	4	14	0	0	0	0	9	1	7	6	5	6	20	6	5	14	9	14	20	5	0	8	0	0	0	0	14	0	0
CTGAGGTGCACGTACTAAGGTGGTACAGAAAATGAGACGGC	0	90	15	17	9	11	16	5	11	9	9	0	0	0	7	2	1	1	14	8	0	3	3	2	0	5	15	5	0	0	0	0	28	38	22	0	0	0
CTGGACGTCTGTATGCCAAGTGGTTAGCATCGCAAGGCGGC	0	90	29	33	25	13	18	8	0	15	0	0	11	0	18	12	19	11	18	1	1	18	14	17	16	27	7	15	23	18	0	10	0	0	0	15	0	12
CTGTCAGTTTGAGTGTTGGGTGGTTGACGGCGTTCGAGGGT	0	90	17	23	26	20	20	26	35	38	12	0	0	15	2	1	16	1	10	8	17	18	5	18	3	4	7	27	53	10	14	25	0	45	0	0	19	0
TTTACCCGATTCGTTTTGCGAGGTCTTAGTCGTCGAGCGGT	0	90	7	20	15	9	14	0	0	3	9	9	0	0	0	0	7	12	7	1	12	6	2	0	5	0	0	0	7	0	5	9	0	15	0	7	21	19
ATCAGTGCGTGTCCGCCAGGCGGAGCCCGGTCTAGAGCGGT	2745	89	2298	2384	1842	1913	1316	1223	1503	1294	544	604	500	741	1676	1383	1361	1293	1219	1257	1501	1589	1388	1891	1392	1416	1354	1336	1455	1498	1318	1552	1577	1606	1448	1909	1724	1205
AAACTTCCTATGGTTTAAGAGGGCAGAGACAGTGGCGGGGC	0	88	28	16	21	8	17	14	33	6	0	18	17	0	10	17	14	10	2	20	12	27	22	6	1	7	9	12	49	0	0	13	23	0	0	13	10	44
ACACTTTCACTCGTTTTGAGGGGTCGCCTGTCACGAGGGGT	0	88	36	31	26	17	6	15	32	31	16	12	0	32	15	10	6	18	12	11	2	11	27	19	17	36	7	21	19	0	46	11	11	34	17	45	23	23
CGATCACAATGCCTTAGGGGTGGTCCCTTGTGACAGGAGGT	0	88	13	10	27	8	1	0	19	19	21	0	3	0	5	6	19	0	10	6	0	15	22	1	5	0	0	2	19	6	8	0	0	28	0	15	6	0
GTAGAAACGGGCCTTTCAGATGGAAGCAGATATGACACGGA	0	88	20	23	11	26	17	15	0	5	0	9	11	0	10	8	4	15	1	13	7	8	7	16	7	7	0	8	13	30	7	5	0	23	0	0	13	0
TCCGACACCAGTCACATGCATGGTAGTACGTAATGCAGGGA	0	88	17	13	5	13	14	6	7	0	7	0	0	0	18	3	19	6	6	2	3	11	0	9	11	6	0	5	0	0	8	21	0	22	6	13	0	25
TGGGCCAGTCATTTCTAGGGGGGCTCCCACTTAGGGGGGGT	0	88	17	14	17	31	13	10	8	0	0	0	11	0	6	4	1	5	7	12	7	7	13	16	6	7	0	0	0	5	0	4	0	0	16	0	25	10
TTCCGAGCGTAGTTCTCGCAGGGTGTTTCATTAGAAGTGGT	0	88	21	14	14	8	6	6	27	21	6	11	0	0	9	0	3	4	0	0	0	1	1	10	7	1	0	7	6	8	14	10	0	0	0	11	0	0
TCGATACGGCGGTAGTCAGACGGATGTCTCATCAAGAGGGA	2985	87	2400	2437	2153	1978	1449	1378	1313	1341	600	626	404	531	1808	1435	1621	1405	1314	1323	1564	1691	1521	1743	1607	1446	1378	1441	1483	1700	1656	1662	1644	1946	1377	1421	1295	1373
AATCTCTGTTAACACACGGGTGGCGCTCGGCATGAGGAGGC	0	86	11	12	10	10	5	9	28	9	0	10	9	14	13	7	3	6	18	8	5	7	4	0	13	0	0	22	0	5	0	0	0	0	0	14	0	23
ACGCAGGAAGTTGTAAGAGGTGGCGCAACCAGACGCGTGGA	0	86	26	36	32	28	6	16	7	16	3	6	4	0	5	9	7	7	4	3	8	7	13	10	8	16	3	15	32	11	0	5	0	0	0	7	0	0
ACGCTTGCCGTGGACTAAAAGGGATGGTCGACAGAAGTGGC	0	86	20	11	21	19	11	8	9	16	8	0	3	11	6	8	15	0	16	6	9	4	5	5	7	0	0	0	0	11	9	0	0	0	33	31	18	0
ACGGATAGTCTACTTTAAGGAGGCGTTACACCATACAGGGC	0	86	20	10	21	29	28	18	0	12	0	0	0	0	8	0	16	4	1	11	8	4	0	8	13	4	13	11	36	36	0	11	0	7	0	0	0	0
CTTTACTCAACCGATACCGGTGGCGGCCCGAGATGAACGGA	0	86	24	18	20	26	16	6	8	15	9	11	7	6	19	18	2	11	11	9	2	15	6	0	0	10	12	22	0	0	33	11	13	21	18	23	0	2
GTATCTTATGGCTACTTAGGGGGTACTAAATCAACGGCGGC	0	86	17	15	11	15	1	14	7	15	0	7	0	0	0	5	4	3	8	3	0	10	5	3	18	11	17	2	0	22	0	5	8	14	30	0	0	0
GTGTAAGGCTGCATGTGGAATGGAGGGGGTTCCAGCGCGGC	0	86	12	27	15	21	16	9	19	19	0	0	0	0	5	5	16	12	11	23	0	9	9	0	13	7	3	0	7	0	8	19	0	30	33	0	0	0
TCAGTGTGAGAAGATACCCAAGGACTCGGTCACGACACGGT	0	86	13	17	10	14	3	5	9	14	0	0	0	0	2	1	0	3	1	5	21	0	21	0	9	8	6	15	0	7	13	0	0	0	13	0	0	0
AGGCTGCCATTATTATGGGAGGGCCCAGAGCGTCGGGAGGC	0	84	21	23	20	13	12	18	24	25	4	9	3	0	3	0	18	7	14	2	7	10	23	10	9	10	13	12	16	10	30	0	0	0	17	0	0	11
CAACGCTGTGAATTATAGGGCGGTATACAGTCCCGCGGGGC	0	84	19	8	21	14	6	16	0	23	0	0	0	14	6	12	10	12	0	0	10	15	11	0	9	2	23	4	0	0	0	0	0	0	0	5	0	0
CTCGGTTAGGGGGCACGGGGAGGAGGATGATAATGGGTGGT	0	84	11	14	6	10	6	19	3	0	0	10	18	0	8	0	2	10	3	15	0	5	7	0	7	37	0	11	32	15	0	17	0	0	71	18	0	26
GAAAATGGTGGCTTGCTAGGAGGTCAGGTCAGAAACACGGT	0	84	23	15	18	7	0	12	4	6	0	0	0	0	3	9	8	3	0	0	2	14	13	12	6	0	8	0	5	0	15	0	0	0	10	18	0	0
GCTTTAAACAGTTAATCCAAGGGATTATTATAACGGATGGA	0	84	14	13	19	14	26	10	35	5	0	1	19	15	1	6	4	5	17	1	6	13	3	11	1	22	0	13	7	0	0	12	21	15	21	24	0	27
TACTATGCCCATCTTAAGGGAGGTCGTTGATTAGGAGTGGA	0	84	10	17	26	17	3	22	8	6	0	11	0	0	2	7	10	3	7	4	3	0	9	8	0	5	13	0	0	0	11	19	0	22	0	23	0	0
TTCGATGTTCTAAAGTGCGGAGGTCCAATAAACCGGGGGGT	0	84	37	24	11	17	7	11	5	13	2	0	4	14	9	0	13	6	3	1	12	0	3	4	0	0	7	19	1	18	0	0	0	14	12	0	36	10
ATAGTCAGATAGTTCCGGGGAGGTTCAGGTTCCGGCACGGT	0	82	27	7	28	14	17	9	29	0	12	0	0	14	12	10	8	9	4	12	1	12	29	8	4	0	0	10	6	29	10	31	16	6	29	0	0	28
CATAGGGTTCAAAAGATGGAAGGTTACGATTTTGGCAGGGT	0	82	12	18	12	16	13	8	0	18	16	4	0	0	17	1	6	3	2	2	9	5	0	4	1	2	12	0	5	4	4	20	0	16	0	9	0	0
CGGCCAGAAACGCTAAAGGGGGGCATTGACTCTTGGGCGGT	0	82	16	30	16	14	14	9	0	6	0	21	0	8	7	11	7	13	3	3	2	0	11	5	0	8	8	14	0	0	0	13	0	0	0	14	0	28
AGCCATGTCTTGTAGTAGGGTGGTGAGTAGTCTGAGGAGGA	0	80	21	12	15	11	12	20	0	0	11	4	2	8	4	7	5	6	4	12	6	4	25	10	18	5	0	8	0	11	0	0	0	0	0	0	0	0
AGCCCAGTTAGCTTTAGACAAGGTGCAAGCAGTCGGGAGGT	0	80	11	15	20	11	8	2	19	14	7	5	4	9	14	3	5	4	19	5	0	4	26	8	16	6	0	15	7	19	0	18	17	8	0	0	0	29
AGTTGGGTTCCCAATCTGGGCGGTGGGTCGTGAGGCGGGGT	0	80	39	23	35	22	36	12	26	16	28	16	0	0	30	3	23	12	14	10	5	19	3	11	18	21	0	3	0	18	19	12	21	15	41	12	0	0
ATTATCGAACCAGTATTGGGAGGTGGGGGATGTTGGGAGGT	0	80	19	22	21	7	4	8	17	0	19	0	0	8	12	11	2	5	9	12	3	7	0	17	22	1	6	30	22	6	8	6	0	0	17	16	27	11
ATTTGGCATTAGGAAACAGGGGGTCCCCTATTTTGGGTGGC	0	80	10	21	7	18	6	18	20	10	11	12	3	8	6	13	8	12	7	3	10	8	1	3	3	44	0	6	9	6	6	8	30	0	22	20	0	0
CAAGTGCCGTTGATGTTCGGGGGTGGAGCCTGTAGCATGGT	0	80	9	9	24	11	17	15	5	1	8	5	5	0	2	9	0	0	17	1	7	6	0	21	20	2	0	10	23	8	3	0	18	0	0	0	9	0
TCAGTTTGGCCTCTGTTGGAAGGTGTCCGCTATCGCGAGGC	0	80	21	34	14	16	8	9	0	20	0	0	17	0	2	8	14	8	7	8	0	0	1	19	12	12	0	17	0	0	17	0	0	29	19	0	34	15
CCCAGCGACTGTGACCCGAGAGGCTGTAGGTGCACCATGGA	4166	78	3405	3428	2989	2822	1955	2007	2049	2098	817	805	794	981	2532	2354	2037	2338	2167	2117	2538	2436	2070	2456	1674	1968	2286	1956	2403	2170	2456	2053	1887	2054	2203	2065	2192	1586
AAGACCGTTACATTCTCGGGGGGTAACCCCTCTGGGAGGGC	0	78	19	10	20	9	16	7	7	4	0	0	0	11	6	1	8	2	7	10	11	3	3	8	2	0	0	0	16	28	0	0	0	0	0	35	0	0
AGGCATCCTAACCTGCAGGATGGAAAGTGGATTTACGGGGC	0	78	29	30	17	21	17	16	4	12	0	18	11	9	9	6	13	6	5	7	5	29	6	3	13	24	0	11	10	0	19	21	0	14	32	10	16	0
GAGAGTTTGCTGTAGCAGGGTGGTAGGGGCAAAACCGCGGA	0	78	22	13	4	12	8	16	47	2	3	0	18	0	8	23	3	19	19	6	4	21	10	18	23	9	15	12	5	12	26	15	20	0	48	0	0	26
GGAGGCCCCCAGATCTGGGGTGGTACGGCGTTTTGCGGGGT	0	78	12	12	12	6	6	4	14	0	0	10	0	0	6	1	10	8	7	6	0	0	0	1	5	0	14	21	2	0	0	14	0	11	0	0	0	16
ACAGGATTACAAATGTCGAACGGTCATCGGTGTCGAAGGGT	1812	76	1427	1600	1274	1256	858	742	970	721	372	441	316	242	1037	914	869	765	883	915	1022	1072	846	993	791	834	1112	752	1101	777	1032	951	965	1254	839	1119	951	619
AATCTAACCCGTCCTACGGGAGGTTTTTAACCTCAAAAGGT	0	76	13	17	8	16	1	8	6	7	6	10	0	0	2	9	4	0	21	15	3	9	5	9	0	5	21	0	4	0	0	10	0	0	23	0	13	0
AGCGCGTCTCTGATCCAGCGTGGCTGCAGCCGAGAAAGGGA	0	76	22	33	26	22	17	7	4	8	6	5	0	0	2	5	7	2	2	14	1	9	24	2	6	30	18	14	0	0	6	20	26	11	0	22	24	0
CAATTCTTCCTGCAATTGGGGGGCTAAAAATCTAGCGGGGT	0	76	24	11	16	30	8	16	0	0	6	4	0	0	4	4	13	4	16	6	3	4	5	2	13	9	7	0	0	6	0	0	47	0	18	0	19	0
CACGAGTTAGGAACGAGGCACGGCGTCTAGATTTAAGCGGT	0	76	16	11	18	4	12	11	7	9	7	5	0	0	8	14	10	12	6	5	0	0	17	16	2	2	0	0	29	0	14	7	0	0	0	0	0	0
CGTGCATGAGAAGAGTGGGGGGGTGGCGCATCACGGGCGGT	0	76	18	30	22	7	6	9	20	13	7	5	0	0	6	4	9	9	10	2	5	12	6	0	6	3	6	8	18	4	0	20	19	0	21	14	0	0
GTGCTCGGGCATCAGTGCCGTGGAGCGTTGAGTCCCAGGGC	0	76	17	21	14	17	13	4	15	13	0	0	0	0	3	8	9	3	7	9	0	6	0	12	4	8	0	0	11	10	0	0	35	0	23	0	0	6
TACTGATAAGACCTAAGGAGAGGCGGAGTGAAAGGAATGGT	0	76	10	13	14	2	14	10	28	12	0	2	5	6	6	8	2	4	11	5	2	2	9	3	0	14	0	0	0	8	0	0	0	0	20	53	0	0
TAGAAATTAAACGTTAACGATGGTTCTTGTTCTCGAATGGT	0	76	12	23	2	10	9	1	26	0	9	0	0	13	14	8	1	7	7	5	16	10	0	10	11	10	24	0	0	0	0	26	0	0	17	21	16	0
TCAAGCTCAACACTGTAGGGGGGAAATACCCATAAGGAGGA	0	76	12	21	12	8	0	7	4	4	0	0	0	0	1	2	0	0	0	0	9	0	13	8	2	1	0	9	12	1	0	0	0	0	0	0	13	26
TCACCGGGGTTACCGCAACAGGGTCACGACCGTCCGAGGGC	0	76	24	25	17	18	7	13	10	0	0	8	0	0	4	3	3	9	8	4	7	7	3	10	20	5	4	19	21	0	11	24	8	0	0	0	0	0
TCCGAAAACGGTGTGATCAGAGGAAGTGTGCCACAAGCGGT	0	76	19	18	8	28	16	16	24	21	9	21	0	0	17	2	13	2	9	23	9	34	1	4	5	27	5	0	0	0	0	6	0	0	0	14	0	0
TGTTCATGGTGTTCCTGGCGGGGTATAATCCAACGGGTGGT	0	76	22	10	16	16	8	5	0	5	4	0	0	12	2	12	3	0	2	3	9	11	3	1	4	13	0	0	0	20	0	0	0	0	0	12	0	0
AGTACCGACACTGTCCTGGGGGGTTATAGCACTTAGGCGGT	0	74	19	16	17	3	4	2	6	7	0	0	9	0	2	0	9	2	5	4	3	0	4	6	2	0	0	9	0	0	0	7	0	0	0	0	0	0
AGTCTCGTCCCACTCTAGAGTGGAGTAAGGTATAGGAGGGA	0	74	10	11	13	14	3	3	0	0	8	0	14	15	8	9	12	9	5	0	2	10	0	4	2	39	6	0	23	0	11	0	0	0	19	0	0	0
CCAGAATCGGCCCCGACAAGGGGTGGGCCCTCTTGGGAGGA	0	74	15	18	16	17	7	20	32	19	6	8	0	11	18	10	17	18	21	30	0	5	4	1	14	37	15	0	0	0	18	8	0	0	0	0	92	0
CCTTCACCCCGCATTTTGCGTGGTCCGCACTCTTCGGGGGT	0	74	22	25	29	20	14	10	5	4	3	8	0	0	5	16	7	2	7	10	0	7	10	10	1	8	0	0	0	0	8	12	0	0	13	29	0	0
GCGAGGATGAGGACACTCCGAGGTATCCTTCCTTGGGGGGT	0	74	15	13	11	15	11	0	14	11	0	6	0	14	13	4	15	11	17	1	3	21	2	16	24	4	6	1	8	24	3	0	0	9	0	0	4	0
GCTTCGTGTTTGGAACACAGTGGCCAAGGACGAGGCGAGGC	0	74	11	32	17	16	5	11	11	0	0	6	0	6	2	6	5	8	4	3	6	10	5	0	0	20	9	0	0	0	10	6	0	43	15	7	22	0
GGTATCGGTTTTATACAGAGAGGTATCACGTCTCGGGTGGT	0	74	13	21	24	2	10	12	0	0	0	5	0	0	8	0	6	8	2	12	2	6	16	3	5	13	0	2	0	6	9	5	14	31	0	0	0	0
ACGTGTTCGCGCCCCTAAAGGGGTCGGTGCATTGAGGAGGT	0	72	11	2	15	11	0	2	18	0	0	0	0	0	11	0	0	2	2	6	0	0	10	0	2	0	0	0	0	10	0	0	0	20	12	0	0	0
GATTTGTAAGGAGTGCTGGGAGGTAGTCCACGTGCAACGGA	0	72	29	16	15	11	15	7	33	34	24	16	0	0	11	23	4	16	5	7	8	17	4	18	35	10	13	2	9	17	0	20	0	0	0	13	0	0
TAGCTAACGTAATAAAGGGGAGGTGCTCAACAAAGGGCGGA	0	72	11	23	10	19	4	10	0	11	0	7	3	0	14	5	1	2	3	2	4	16	4	12	0	1	11	23	0	11	14	6	0	21	0	0	0	0
TTAGTGGAATCATTCCCAGGTGGTGGTCAGTGTGAAAAGGT	0	72	11	15	20	6	4	5	0	0	6	0	0	0	17	6	1	5	9	3	0	3	10	1	6	0	0	8	0	0	5	0	0	0	0	17	0	29
AATAGAGTTTATAAACAGGGGGGTACCGGTACAGGGGCGGT	0	70	21	4	26	12	15	8	5	9	7	0	9	0	10	4	4	3	1	19	8	0	10	0	0	11	0	5	0	9	0	24	0	20	0	13	14	19
ACGGCCCATACGCTGCTGGGAGGATTAATACTCAGGGGGGC	0	70	2	11	12	1	8	15	0	0	0	5	0	0	0	10	3	4	5	2	9	0	0	0	0	2	0	0	0	0	0	0	0	0	0	0	0	13
AGATATTTAGGAGCTCTGGGGGGTCTGTGCATTCGGGCGGT	0	70	8	10	7	9	0	2	19	5	0	22	0	0	7	4	0	0	2	12	1	0	0	3	18	0	14	0	33	2	15	6	19	0	0	10	0	11
CGAATCCCTGGGCACCCGGGTGGAGCCAATTATTGCGTGGT	0	70	7	18	13	5	12	5	10	4	5	9	10	0	0	7	1	8	3	2	1	0	4	9	28	0	0	0	9	7	0	0	0	0	0	0	0	0
GAAATCGCCGATTAAATGGGCGGCTGTGATTTCAGGGGGGA	0	70	15	13	6	17	6	6	7	25	1	0	0	0	8	2	2	4	11	13	5	23	5	17	3	8	0	7	16	7	0	12	0	0	0	0	0	0
GTATCAAAGTATGTGAGGAGTGGCGCCCGATCAGGCAAGGT	0	70	21	27	7	11	29	7	0	14	8	11	0	13	9	8	26	11	17	16	0	4	9	13	2	23	2	8	16	0	17	0	0	0	0	0	0	0
GTGTGTCTATCAGACAGAGGAGGTGCTAACTTCCACGCGGC	0	70	19	33	4	24	14	3	3	10	13	3	5	0	22	7	4	4	6	3	1	0	7	8	2	14	0	0	0	0	4	14	0	0	18	16	30	0
TGGAAATCATTGTTTTTGGGCGGTCGCTTTTTCGGAGTGGC	0	70	24	14	15	10	12	5	10	13	0	10	15	10	21	6	24	6	4	7	22	3	0	7	8	2	0	5	8	4	12	7	0	0	0	11	6	14
TTGGGGTGCTCCGTCATGCGAGGCTCCCCGCCCCCAGCGGT	0	70	15	24	27	25	18	7	15	6	0	3	9	13	13	6	10	1	4	36	0	5	38	1	4	0	12	14	0	13	17	10	0	0	0	0	32	0
ATCTTCAGTTATATTCTGCAGGGTGTTGCCTATGGCGTGGA	0	68	22	9	2	13	0	7	7	9	4	0	0	0	0	3	3	0	0	4	3	5	0	4	1	17	4	0	0	6	8	0	35	0	0	0	3	0
ATTAGATTAAATTTGCCGGGAGGAGGAGGTTTTCGCACGGT	0	68	14	24	16	5	3	13	0	0	6	23	0	0	7	9	3	17	11	0	2	0	7	8	0	0	0	17	6	12	0	0	0	35	0	0	26	0
CAGGTTATTGGGGAACAAGGGGGCTGCTTAATCAGCATGGA	0	68	18	19	17	21	5	7	21	14	0	10	5	0	14	9	23	0	14	17	0	8	0	13	2	0	9	6	27	20	1	0	55	18	0	14	0	21
CTTCTTTTGGGTGATTGCGAGGGAGGATGCATTGCAGCGGT	0	68	22	23	21	3	8	2	9	21	0	0	0	0	3	10	3	2	0	6	7	16	0	1	3	7	6	8	0	8	0	0	6	0	0	0	0	14
GTCTTGCCCCGTTTAACGGACGGTTGTTATTATTAAGGGGT	0	68	9	14	0	7	8	22	0	8	5	4	0	0	9	0	5	3	10	0	8	1	0	6	1	4	0	18	0	2	8	7	0	18	10	0	0	0
GTTCGCGGCTGTGATAAACAGGGTTAGGACTGCCCAGTGGT	0	68	19	42	5	14	2	16	6	26	8	3	10	0	6	8	24	1	1	5	0	3	0	4	0	9	0	0	5	5	13	0	43	19	19	0	0	0
TAATTTTTTGACGAATCGGGCGGTGTCGTATTACCGGAGGC	0	68	14	30	35	22	13	15	19	6	1	17	7	8	4	7	6	7	5	1	13	0	21	13	13	5	0	20	7	9	24	30	0	0	0	0	0	0
TGTTCTTCGGGCGTGCACGGCGGAGCTACATCTGGGGTGGT	0	68	19	13	3	2	10	6	0	9	0	0	0	0	4	5	0	1	5	10	0	0	8	3	0	14	0	10	0	5	0	0	13	11	0	0	20	0
AAGGAATTATGCTAGTGGGGCGGATGTAACTATTGCGGGGT	0	66	11	21	23	4	16	1	8	0	0	2	8	0	11	2	4	0	2	13	0	26	3	1	1	1	0	15	0	0	0	13	8	0	0	0	0	0
AATACATATTGGTTATAGGGGGGACCTTTCACTGACAGGGT	0	66	16	28	9	11	21	15	13	4	0	0	0	10	15	2	0	4	5	3	9	7	5	6	14	6	7	0	21	12	12	1	0	0	11	0	0	0
AATTCTTGCCCCATTACAGAGGGAAAGGCGCCAGCCGAGGT	0	66	9	11	6	6	1	0	0	0	7	7	0	18	3	7	6	0	2	9	0	0	5	9	7	2	9	0	0	25	0	0	0	0	0	16	0	0
ACCGAGCCCGCAGCATGGGAAGGTCCGGGAAATTAGAAGGA	0	66	11	8	5	11	7	5	0	0	0	0	0	0	0	0	0	3	1	0	10	2	0	0	0	0	0	20	0	9	0	0	0	0	0	0	0	0
ACTGATATCAATCTGTCGGAGGGACAAATTTTCCGCGTGGT	0	66	16	12	0	8	15	8	0	0	10	5	0	0	6	4	9	1	0	4	0	5	0	0	4	0	0	0	13	0	0	0	0	0	0	0	0	20
AGCTTGACTGAATAGTCACACGGAAGGTTTCGATAGATGGC	0	66	8	13	2	14	4	4	0	0	0	0	0	3	5	0	2	0	9	2	0	2	0	3	1	10	0	8	0	0	20	6	0	0	0	0	0	0
CCCTCTACAATCGTGTAGGGTGGTAGTCCCTACGGAGCGGT	0	66	19	11	24	7	14	16	23	19	6	9	0	14	20	4	14	14	1	5	22	0	8	21	5	12	6	17	9	0	0	12	15	0	38	0	29	0
TCCTACCGTGGCGCTCGGGGGGGTTTTTCTTTTTACGGGGT	0	66	8	17	11	2	11	21	16	10	0	0	0	0	15	15	3	5	4	0	11	8	1	7	16	0	0	0	11	10	0	0	0	11	0	0	0	14
TCGAAATCACTATCACTCAGTGGCTGGCCGCGAACGAAGGA	0	66	14	17	16	14	8	10	9	7	0	0	0	8	0	20	9	8	4	5	3	8	0	2	9	3	0	0	11	0	8	0	13	15	0	0	0	0
CTCTTGGCTTTGTTATTGGGCGGTCACCATCCTCCAGTGGT	800	65	748	723	717	651	364	476	521	645	196	194	159	208	656	561	375	479	542	506	530	555	494	465	404	408	454	483	561	539	580	489	385	610	393	456	597	367
ACAATACGAGTTTTGAGAGACGGAGTGTGTCTTAAAAGGGA	0	64	7	15	17	2	15	0	0	39	6	0	10	0	4	1	9	1	3	2	7	10	5	4	8	6	2	2	0	18	21	8	0	0	0	0	0	16
ACATATACCAACTATAGAGGTGGCAGGCAGCATGACACGGT	0	64	27	9	6	19	11	2	4	17	2	6	16	5	3	13	10	3	9	2	5	5	0	0	3	5	8	0	5	0	11	3	0	22	53	0	0	6
CGGGAACCGCCTCTGTGGGGTGGTCCGATGCCAAGGGTGGT	0	64	18	9	13	3	3	3	0	0	0	0	0	0	10	13	0	6	4	3	3	0	6	0	0	0	17	0	0	4	0	20	0	0	0	0	18	35
ATCGAGTTCATGGTATCGCATGGTCAGAGCTCTGCCGAGGT	0	62	13	27	0	4	12	3	0	0	12	0	0	0	1	0	0	1	11	9	2	4	0	4	8	12	0	0	0	2	12	19	0	0	11	0	0	0
CATCGAGAGGCCCAATGGGGGGGTCTTTTATTCGAGGCGGA	0	62	16	11	11	16	6	16	11	0	9	0	9	0	2	20	11	11	2	7	1	0	10	0	6	3	0	7	0	6	10	0	0	13	0	0	0	0
CGTTTTTTTCGGGTTCCCCGGGGTTTCTAACTAGAAGGGGA	0	62	15	22	19	15	14	0	10	12	18	7	5	0	8	6	4	10	16	7	2	9	8	8	10	6	0	25	1	3	22	0	14	0	0	0	0	0
CTACCACCACTTCTCATAAACGGAAAGATGTCAACCGCGGC	0	62	17	14	3	7	9	6	0	13	10	0	0	0	8	8	0	3	5	0	0	15	12	0	3	12	0	7	3	14	2	0	0	0	21	0	13	0
CTCTCGGGCGGTAAATCAGAGGGAGCGAGGAGTTGGGGGGT	0	62	13	14	26	31	6	9	7	5	5	4	0	0	0	10	6	8	0	11	1	0	0	7	1	8	20	4	0	0	13	0	0	0	10	0	11	13
GAGAGAAAGATTTTTTCGAGGGGTGACGTTCCTTGAGTGGT	0	62	7	10	12	5	1	19	0	0	0	8	0	7	5	0	2	6	1	0	0	22	4	0	3	5	0	9	18	6	5	0	0	18	14	0	0	0
GCGAGGTCCAAGTATTGGAGCGGTTGCCTTTGTGGGGGGGT	0	62	17	4	4	32	7	2	19	6	0	0	0	0	6	5	16	0	7	10	7	3	13	6	2	10	0	0	0	0	9	0	0	0	0	0	0	12
GGGAACTCTAAGGAATGGGATGGACAAAAATGCTAAAAGGA	0	62	2	14	6	6	4	10	0	15	16	0	0	16	5	0	8	3	0	1	9	10	2	13	10	5	4	14	0	0	0	22	0	0	16	0	0	11
TACGTAGTAGAAGCGCCCGGTGGTATAATATGAAGGATGGT	0	62	29	26	22	14	22	7	9	3	0	8	21	0	10	3	17	5	22	0	1	1	11	8	26	32	0	19	3	0	7	43	0	9	0	0	14	0
TCCGATTTCAGCCCCATGGGTGGTAACTGCTATGAGAAGGC	0	62	13	15	18	13	0	13	0	7	2	3	11	0	7	3	12	9	0	6	6	15	0	9	2	0	0	0	0	10	0	14	0	0	18	0	9	0
TTAAACTCTCTTGTGCAGCAGGGATGATGGTCTAACATGGT	0	62	16	17	9	15	0	8	0	6	0	2	0	6	0	2	16	0	11	10	3	15	0	5	1	5	10	6	9	5	18	6	13	0	0	36	36	18
TTGCAATCACAATTGACGAGGGGTGTTAAATTCTGGGGGGA	0	62	6	24	13	9	10	11	22	36	2	6	0	16	5	6	15	13	10	15	5	4	3	0	2	12	17	16	6	21	10	40	9	0	12	0	0	19
TTGCACGTATCCGTGAGGGGCGGTTCATCAATACGGGTGGT	0	62	26	12	7	15	1	4	3	12	2	8	0	0	8	6	0	3	0	6	1	0	3	6	5	14	0	0	4	0	0	17	7	0	21	11	0	3
ACAACGAAAGTGCTATTGGGTGGTCTGATCTGTTGAAGGGA	0	60	27	17	8	8	0	4	0	2	0	4	16	36	14	14	7	10	2	7	0	12	15	27	0	15	10	2	0	0	0	2	0	25	24	0	0	19
AGTGTAGAAACGGTCCCGGGCGGCGGAATTAATAGAGAGGC	0	60	13	9	3	12	14	5	0	8	10	0	0	20	13	4	6	3	6	4	15	0	4	2	15	3	0	11	56	19	0	0	0	0	0	28	4	10
ATCCTTTAGCAAATTAGGGGCGGCGGTCGTTGACGGGCGGA	0	60	15	16	6	22	15	0	3	34	15	3	0	0	9	4	5	5	0	8	8	7	0	4	0	8	16	20	24	10	0	9	7	0	20	13	11	0
ATTCCCCTTTCCATGCTCCGAGGTTGTAGTCTCAGGGAGGT	0	60	12	14	0	4	6	5	0	9	0	0	0	0	0	1	3	2	0	0	2	3	3	0	0	1	0	0	0	0	10	0	0	0	0	0	0	0
CCAGCAAAATGTGATCGAAGCGGATGTAGTACCCGCAGGGT	0	60	23	15	13	18	5	9	10	15	7	5	0	0	8	4	19	5	6	16	8	11	0	0	18	16	10	0	14	0	0	6	0	0	17	34	0	0
CCGCTAAATGTGTCTCCCAGTGGCCTTTATAATCCCGTGGC	0	60	13	17	11	6	2	7	0	6	8	0	19	15	5	6	8	4	17	3	1	19	7	7	3	2	9	20	15	0	0	0	8	0	29	0	0	16
CGGGCACCTTGTGTGCCCCAGGGTAGCGCGATATGGGAGGA	0	60	12	6	9	2	6	3	4	10	4	0	3	21	3	17	7	7	0	5	0	9	8	0	0	10	18	15	4	0	0	0	8	11	0	13	0	0
CTTCCGCGCGCAAAAAAAGATGGCCACATGCAAAACATGGA	0	60	10	21	21	18	19	17	23	0	0	0	5	0	2	6	3	0	2	8	0	15	0	3	4	26	0	0	19	5	0	36	0	35	0	0	0	0
GGTCGTATGTTTACGCTGCGTGGTAAAAGAATCCGGGGGGA	0	60	23	16	28	2	12	16	6	1	0	10	8	7	7	1	15	11	8	12	0	3	12	6	35	7	5	19	11	0	0	0	0	0	0	3	25	0
TAAACGATGGCCTATAACAGTGGTATGCAGCACGGCGAGGC	0	60	10	16	14	7	19	5	10	8	11	9	0	13	3	16	8	4	13	8	1	3	21	8	1	1	6	34	11	0	11	28	0	20	0	0	0	0
TACGGTTGGTACTAGCGGGGCGGATCGACGATCCGGATGGT	0	60	13	4	0	2	7	7	0	0	0	4	0	0	10	0	12	0	0	4	0	0	0	5	3	11	19	0	0	6	15	0	0	16	0	15	0	0
TGACGATCGCTAATTCGGGGTGGTTAGGGGTGAAAGAGGGT	0	60	16	23	18	15	12	20	8	16	9	11	0	0	11	5	7	0	7	19	0	9	7	0	0	6	13	0	0	24	29	17	40	0	50	0	13	42
TCGCGCTGAACCGAGCGCGGCGGTAGTGACTGCAAAAGGGC	2068	58	1665	1839	1471	1363	981	948	1125	958	447	460	324	443	1317	1228	1039	933	1121	1009	1153	1214	1186	1203	1028	888	1263	1058	1158	1310	958	982	1212	825	882	1226	883	1004
AAGGGAATACCGGTTATGGATGGTGCGCCGACTTGGGCGGT	0	58	14	35	19	6	4	3	8	10	4	7	5	0	17	9	9	2	2	1	14	15	7	1	3	0	0	0	12	9	0	16	0	0	0	14	0	0
ATTATTCTGGGCATTCGGGGTGGTATTGATCTTAAGGTGGT	0	58	4	11	0	3	0	6	0	0	0	3	0	0	2	8	2	1	4	1	0	0	2	0	0	0	0	0	5	3	0	0	7	48	0	0	0	0
CAATGTTGTTAGGACAGCAGGGGTTTCTCATGATCGGTGGA	0	58	10	37	9	19	36	21	24	30	23	9	0	0	11	10	24	16	5	4	0	4	4	12	13	0	0	5	0	25	7	17	23	0	0	0	25	0
CAGGTGTTAGCTTTGATAAGAGGACTCAAGCACAGAAAGGC	0	58	23	12	5	10	5	5	5	8	6	13	8	0	9	14	4	1	3	2	4	15	15	2	9	6	3	23	0	6	39	27	43	9	0	0	25	32
CGACTGTTGCCTCAGTAGCAAGGTCGAGTTCGTAGGGAGGT	0	58	15	16	26	24	0	11	17	0	10	0	0	0	1	3	8	7	9	18	2	0	0	0	0	12	0	0	5	17	26	11	0	0	0	0	3	0
CGGTGCTACTCGACACACCGTGGTCTCAATCCCCGGACGGT	0	58	16	12	11	5	7	0	22	8	8	0	0	0	3	5	1	3	5	17	5	3	0	5	24	0	0	0	21	0	0	0	25	10	8	0	0	0
CTTCGGTTTATATAGATAAAGGGTTGACGGCCAAGAACGGC	0	58	6	7	13	9	0	4	0	12	0	0	0	16	14	3	3	4	15	7	1	0	0	0	4	15	0	8	0	0	18	3	5	0	0	0	20	0
GATAGAATCTTGAAGATGGGGGGTATCCAAATTAAAGTGGA	0	58	4	12	7	15	19	5	19	0	0	0	0	0	11	0	9	0	8	1	13	7	3	10	0	14	10	17	10	0	14	0	0	0	0	0	0	10
GCCGGCCCGTAAATCTCAAGTGGTGAATTTTCATGCGGGGC	0	58	15	22	10	15	10	17	15	7	4	0	0	0	1	5	1	0	0	8	1	8	4	6	0	0	13	0	9	13	0	0	15	23	0	0	2	0
GGCGCACAGGATTTATAGAGGGGCCGTAGCTATTGGGAGGT	0	58	10	7	8	9	5	5	5	5	0	0	7	0	13	5	0	4	4	0	0	2	0	0	17	0	5	0	0	31	6	0	20	0	0	0	0	15
GTACAGTCGGGTGCCTAGGGGGGCGTCTTGCCCTGGGTGGT	0	58	12	3	0	9	4	3	10	8	0	0	0	0	0	0	0	7	5	3	6	0	7	2	0	9	0	0	0	10	0	0	0	0	0	0	0	0
GTCATATTCTAGTATCCAAAGGGCATGCTATGTAGAGCGGC	0	58	13	12	4	9	10	7	18	0	0	0	10	0	6	3	2	5	8	5	0	14	5	0	13	5	12	17	12	0	0	0	0	18	5	0	0	0
TACAACGACACATTCCTGGGTGGCTCCGTGATTAGGGAGGC	0	58	13	30	6	13	15	4	0	9	7	0	7	13	11	4	6	1	0	11	22	1	1	11	2	4	1	4	0	2	0	0	27	16	16	0	30	0
TAGCCGACAGCTAAGACAAGGGGAATCGACAATCCGGAGGT	0	58	8	19	14	14	13	5	9	15	1	4	0	0	0	2	7	3	0	3	1	21	2	3	0	6	15	0	0	3	5	0	0	0	0	0	0	0
TCTAATTGAACGTTGATAGGTGGTCGGGGGTGACGGACGGA	0	58	25	16	17	23	12	8	3	2	0	3	0	0	9	7	0	6	0	4	5	0	0	8	5	3	9	18	0	8	10	7	0	0	22	0	0	0
AAGTCACATCTTCCGAACGGCGGTCATACATCATCAGGGGC	0	56	5	9	7	7	12	14	13	18	0	0	0	9	0	6	1	7	4	1	7	0	3	4	5	5	0	0	13	0	0	0	0	0	0	0	0	0
CGTCAACGCACCTACTTAGGGGGAATCGTCCAACGCGAGGT	0	56	19	21	24	19	11	14	8	3	0	0	0	4	9	5	7	14	13	10	6	3	3	0	5	10	16	0	10	22	0	8	27	19	0	6	8	37
CTGCTGAGGCGTATGTGGCACGGCTGTTGGTTTGAGGTGGT	0	56	17	18	18	0	8	11	0	0	3	0	0	5	1	0	10	1	4	2	0	7	8	0	17	9	0	4	0	0	0	0	23	0	0	0	5	0
GAAATTGAGACGCTTTAGCGAGGTATTCAGTTACGCGTGGT	0	56	8	12	4	1	6	2	5	17	6	0	0	0	13	24	0	0	14	3	12	6	2	1	1	8	0	0	0	0	0	0	14	24	0	0	0	0
GATGGGTCCATTGAAATAGGCGGCTGATTTTTTACAAAGGT	0	56	23	15	7	19	0	1	19	19	0	7	3	0	11	3	28	1	5	5	6	3	8	0	13	7	0	0	8	0	10	0	0	0	0	0	0	0
GCCATTTATGCATTCTGGGGCGGTAACCGGACTTGGGGGGC	0	56	22	14	7	11	3	3	5	0	0	5	0	0	1	0	17	1	4	0	9	10	0	3	7	18	0	0	5	0	0	0	0	0	20	20	0	0
GGCAGCAACAGGATTATGAAAGGATTCCGGAGTCGGGCGGC	0	56	13	10	0	16	1	6	2	0	0	0	12	0	0	8	4	0	1	0	10	6	7	0	0	2	0	13	0	0	0	0	19	0	0	0	0	0
GGGCCAGGAAAAAAACCGAGCGGTTCGTCACGTCCAGCGGC	0	56	20	6	23	11	7	18	20	0	4	17	0	5	7	5	0	5	2	6	11	3	0	0	9	29	4	34	0	1	0	37	27	0	0	0	0	0
TAAGGGGGCAGAACGTTCGGAGGTTCCGACTCACGGGGGGT	0	56	15	18	16	15	12	2	18	0	3	0	0	0	0	0	1	8	7	4	0	0	11	0	0	19	0	14	15	0	0	14	34	0	14	0	14	0
TGGGTCGAGATGGTGTTAAAGGGCATATAGTCATAGGCGGT	0	56	12	21	18	4	3	12	6	0	11	0	0	0	31	3	6	7	2	0	0	6	6	16	9	0	0	0	0	0	10	1	32	0	0	0	0	0
TGTTTTGGTTCTGTAAGCAGCGGAACGAACTGCTGGATGGT	0	56	6	5	4	4	0	0	0	12	0	0	0	0	1	4	0	5	1	6	1	1	0	8	0	0	10	0	0	13	0	0	0	0	0	0	6	0
AGCTGCTAACGAGCGATGCGTGGAAAAATAAGTGAAAGGGT	0	54	11	12	10	9	9	3	0	11	0	0	0	0	0	3	9	0	1	2	0	0	0	0	5	0	11	13	0	0	0	14	0	0	12	0	0	0
CAAAGGGAAGGCCAGCTACGTGGATCCACCACCTAGACGGA	0	54	9	15	22	7	22	2	3	8	0	9	0	0	2	4	13	6	13	2	1	11	9	13	9	22	13	0	16	0	0	0	0	0	19	30	0	0
CATGGTTAACATATGCCGAGCGGAGTTGCAATCAGATGGGC	0	54	16	19	22	9	0	3	10	13	4	0	0	0	2	4	0	4	0	0	0	2	2	8	2	16	13	7	0	9	13	0	0	0	0	0	14	0
CTCCAAGTTGCTAAAACAAGTGGAGGGATTCGTAGGGAGGA	0	54	15	6	5	20	8	7	15	2	0	0	0	25	6	5	5	7	0	21	7	6	14	3	10	4	0	0	2	9	0	0	0	0	18	0	8	0
CTCTGTACGGTTTTTCGGAGCGGTTCTTCGCACAGGGAGGT	0	54	12	10	11	11	10	12	4	16	0	0	0	0	14	0	5	5	1	1	6	23	3	0	4	1	0	0	0	0	5	9	10	19	0	0	17	0
GATTCACTCGATTTGTTGGGCGGCCTATGATCTAGGAAGGT	0	54	9	6	19	2	17	3	0	0	0	0	0	7	2	0	2	1	4	2	0	0	0	18	4	5	0	3	0	18	0	17	0	0	0	0	0	0
TTAGTGTGTGTGACGAAGCGGGGCTAATAGTCTAGCAAGGC	0	54	8	12	4	4	8	12	9	0	3	2	4	0	9	16	1	0	5	7	0	16	16	5	1	4	5	2	0	0	0	0	0	0	0	0	14	9
AATAAACGTGAGCCAAGAGATGGTATTCAAATTTGGGCGGA	0	52	23	11	14	14	8	10	5	0	4	0	6	0	4	14	10	8	0	1	12	8	7	4	5	21	14	3	0	12	8	0	0	0	24	12	9	0
ACACGCGGACGGCACACGCATGGATTCCGTTAAGCCATGGT	0	52	6	5	17	9	6	4	18	14	0	8	0	0	2	0	0	5	0	18	7	9	0	5	0	0	0	11	0	22	0	0	0	0	0	0	0	12
ACCGTGGCGTTTCTCATGGGAGGATAAATGTGTTGGATGGA	0	52	8	26	15	12	11	16	6	0	4	6	0	0	7	13	14	4	12	4	5	0	0	1	0	6	4	0	11	8	6	0	13	0	0	0	0	0
CGTAGGTTTCTCTTTTACGACGGCCGGCTAATATGGGAGGA	0	52	7	10	16	12	15	4	4	6	0	0	20	22	12	12	3	2	4	2	0	20	21	2	0	17	8	15	28	0	0	8	0	0	16	0	0	0
GACATCATTTTGCACTTGGGGGGAAAAAACAAATCGGAGGT	0	52	17	13	12	18	4	7	6	23	3	10	0	1	5	19	12	2	5	15	13	28	13	16	3	11	0	0	0	0	0	14	0	23	0	23	0	0
GATGTCTGCGTGCTGACGGGCGGCATCTGTAGAAGCGGGGC	0	52	20	9	24	14	1	1	0	23	0	2	0	0	0	0	8	0	2	2	3	3	16	5	9	5	4	8	0	0	0	0	0	0	17	0	15	0
GCCGTGTTTATCTAGTGCAATGGCGAGGCTATAGCGGAGGC	0	52	11	11	10	5	5	5	16	17	0	5	0	0	5	1	9	21	8	3	0	0	11	4	0	4	3	0	5	0	0	7	6	0	0	0	21	0
TGACAGACTCTCATGTGGGGTGGTTCTTCATACAGGGGGGT	0	52	0	9	4	6	0	6	0	3	8	0	0	0	5	5	1	8	4	6	2	6	4	10	11	0	0	0	0	0	23	15	0	0	0	0	0	0
TATTTCCGGAATCATTTACGTGGTCACTAGACTTCGATGGT	1290	50	1170	1098	1014	1013	604	609	653	649	299	286	215	278	946	523	613	733	533	549	629	769	709	798	566	626	646	555	752	769	655	569	675	608	613	746	675	834
AAAGGTTCCGACTACTCCAGGGGTCGGCCGACTTGGAGGGT	0	50	3	10	0	6	0	0	0	4	0	0	15	0	9	8	2	6	0	0	5	11	5	0	0	5	0	4	0	0	19	0	0	23	0	0	0	0
ACGAAGTCGTACCACCAGGGGGGCATTCCCTGTGACAAGGT	0	50	11	25	20	6	0	0	22	9	3	0	0	0	5	4	1	8	0	4	2	7	5	0	5	7	0	0	11	0	0	0	69	0	17	4	0	0
ACTCGGCTACCGCAGACCGATGGAAAGTGCTGCACCGGGGC	0	50	12	4	4	9	19	8	0	0	4	0	0	11	1	1	7	5	6	13	0	0	8	8	0	9	10	1	7	0	9	3	30	12	0	0	20	16
ATGTGCGAAGCGATGAACGATGGAGCTCTCTCAGGGGAGGC	0	50	27	14	15	16	3	0	24	2	0	16	0	0	17	3	13	0	12	7	9	10	18	9	3	0	10	0	25	18	3	24	26	0	0	0	12	0
CAGGCCACTTACACACAAGGTGGACCCGGGCGCACCATGGC	0	50	10	14	0	9	8	3	20	0	0	12	0	12	2	0	16	9	1	23	0	9	4	0	8	0	2	0	6	7	0	5	0	5	29	0	0	0
CATGTCGTTGCTTAGCTCAACGGACGAACAACCTCAAAGGC	0	50	12	6	11	4	7	4	0	15	0	0	0	0	6	3	8	2	1	2	0	10	0	2	0	7	10	0	0	14	5	0	0	0	0	0	13	0
CCTGCGTTCGTTTTTTAGAGTGGAGGTCTTTTATGAGGGGC	0	50	9	10	5	10	6	0	0	6	0	0	0	0	6	0	5	0	3	1	0	0	8	3	0	14	28	0	19	0	5	2	17	12	0	17	40	0
GCTCCATTACAAATGTGAAAAGGTATTATATGTTGCGCGGA	0	50	13	5	7	11	5	10	0	5	12	0	21	0	0	6	19	1	5	11	24	4	6	9	0	10	0	10	2	8	12	0	21	0	0	0	0	0
GCTTAAGTAGATCTCATGAGGGGTTTATGCTGACCAGGGGA	0	50	8	8	18	15	7	10	0	4	0	5	0	8	1	10	0	3	12	1	0	2	2	12	20	5	13	0	0	0	15	21	0	0	0	0	6	0
GTTCTCGTGTGGGTCAAGGGTGGTAATGCGTATGGGGTGGC	0	50	7	5	6	3	3	19	19	7	0	0	8	0	3	1	2	3	0	5	0	7	8	4	0	4	0	0	3	0	4	13	0	0	24	0	0	0
GTTTACACCGCTATTCGGGAAGGTTTGCTTTTAGGGGTGGT	0	50	7	4	6	8	0	2	3	3	0	7	0	0	0	10	2	3	0	2	0	6	0	0	5	0	0	0	0	3	0	9	36	0	42	0	12	0
TGGGACTATTAGTTTCTCCAAGGCCAATGAATTGGGGGGGT	0	50	7	6	14	9	8	2	6	28	0	0	9	13	8	0	7	6	3	7	1	9	0	7	6	15	20	0	0	5	18	7	0	0	0	0	9	0
TTCGACGCGGTATTTCAGGGAGGATACCATTGTAGGGGGGT	0	50	19	13	27	13	12	4	36	23	9	0	0	8	7	6	9	17	5	36	0	0	0	1	4	20	0	0	17	4	0	11	17	42	25	13	22	17
TTGGGGCGACTAGTTCGGAGGGGCCGAACCTCTAGCGCGGT	0	50	3	8	9	7	0	5	5	12	0	9	24	0	11	5	5	10	8	6	5	8	13	10	1	0	0	30	0	5	4	8	28	0	12	6	4	0
TTTGTTTTGTCTAACAGACACGGCACCCTGACCGCCGAGGC	0	50	5	19	5	15	10	11	0	3	28	2	0	22	8	7	3	6	4	4	0	17	11	8	0	11	17	4	2	5	0	20	0	14	19	20	0	0
ACTTTGCGCTTAAAACACGGTGGAGGGTTCACCCAAAAGGC	0	48	11	11	17	20	5	5	2	0	0	0	13	0	1	4	9	0	0	0	4	2	11	6	16	11	7	0	0	0	0	0	28	28	0	0	0	20
AGGCCGGGCTCCATTATCGGTGGATTCTGGTACGGCAAGGT	0	48	14	6	16	10	9	14	0	18	13	0	0	0	14	0	3	1	0	2	5	0	12	11	0	0	2	14	11	5	0	0	13	0	0	0	0	0
ATGGTGAACTAGGATTGGGGGGGTACTCACTGCAGCGGGGT	0	48	12	43	21	8	8	6	11	0	13	3	0	0	15	4	10	0	17	5	0	15	13	6	0	11	0	8	0	9	7	9	10	0	29	0	19	0
CCCAAGCGGTGTGTGCAGGGGGGAGCCGTTTCAAGCGTGGT	0	48	12	8	5	10	3	3	0	14	0	0	0	0	6	1	2	0	7	6	1	1	0	0	1	0	0	0	0	0	7	0	0	0	0	0	5	21
CGTTTATCAATAATGTGGGGTGGTAATTATCCAGGGGTGGT	0	48	3	5	9	3	0	0	9	0	4	4	0	0	0	2	7	0	0	0	0	1	1	1	1	6	0	0	0	3	0	6	0	0	0	0	0	0
CTACTTATTCAGAACCACAGTGGCTAGTGACTACAGGCGGC	0	48	18	11	11	9	4	13	4	37	0	0	7	0	3	1	0	2	7	0	3	9	3	10	25	2	0	0	10	0	15	0	0	0	0	0	0	23
CTTCAGTCGAGACTAAAGAATGGTTGCGGGTCTAAGAAGGA	0	48	8	3	7	4	2	13	6	8	5	0	13	0	9	3	12	2	1	1	6	1	5	0	0	15	0	9	0	0	15	0	0	0	0	0	4	0
CTTTACTGGGGAATGTTAGGCGGTCAAGTATTTAGCGTGGT	0	48	18	7	14	15	2	2	14	40	17	3	4	0	32	4	14	1	0	8	0	5	5	0	5	11	18	0	0	1	0	15	18	0	14	0	0	0
GAAATTGTATCCGTCACGGGTGGTAGTGTGATTTGGGAGGC	0	48	7	9	12	10	0	10	0	0	7	9	12	17	5	6	9	5	1	0	0	1	0	23	13	0	0	3	12	8	0	17	0	12	21	10	0	14
GTCTAGTGGCCCCCGTTGGGGGGTGGAGCGCCACAGACGGA	0	48	12	25	16	17	5	4	18	13	0	0	0	11	3	15	7	4	0	0	8	4	19	6	11	6	0	4	32	0	4	0	17	15	0	0	0	0
TAGCGGGGACTTCTGAGCGGGGGAACATTGTCTTACGTGGT	0	48	7	18	15	9	5	27	4	31	6	0	0	0	7	7	0	12	3	9	7	4	12	9	4	6	8	0	0	8	4	22	15	9	17	0	26	0
TTGATTGTGGTTCTCTCGCGGGGAACATCTAACCAGGGGGC	0	48	16	10	8	23	12	10	4	35	2	0	0	0	15	11	14	4	2	2	0	3	9	0	4	6	0	0	1	0	9	0	10	0	0	0	13	0
TTTGTGGCGTTTAACTTACACGGCCGGGACCACCAAGCGGC	0	48	8	11	23	22	6	9	12	36	0	1	0	9	3	2	19	13	7	6	4	0	17	5	18	12	0	10	3	24	9	18	0	0	0	0	0	0
GTATACAGGTCGTACCGCCGCGGCGCCGAACCAACCGTGGC	1166	47	1061	1032	818	820	560	658	652	505	240	252	169	226	758	583	664	623	610	610	516	656	647	666	507	573	664	404	510	517	460	624	787	695	504	661	687	471
CACGGTGTCAGTGTCCGGGGCGGTCCACTAAGATAAAGGGC	1448	46	1186	1198	1065	956	665	696	763	821	418	247	193	403	1031	767	628	710	691	686	938	863	716	950	743	734	735	727	933	804	652	825	951	823	700	800	1131	768
ACACGTCCCCGTACATAAAATGGTTCAATATGTACGGTGGT	0	46	21	0	6	10	4	4	0	0	0	0	0	0	0	0	0	5	0	6	15	10	0	5	0	0	0	0	11	0	0	0	0	0	0	0	0	0
ACTAATTTAACACTTCGCGGGGGACAAAGATATCGAGGGGC	0	46	18	18	30	13	8	11	20	0	7	0	0	15	6	3	1	7	1	7	3	5	1	0	0	21	0	7	15	0	10	0	0	0	0	0	0	0
ATCTGCGTATTGACGTGGAAGGGACATAAGTACGAGGGGGC	0	46	22	13	9	5	5	3	12	0	13	0	0	5	0	0	16	0	3	5	1	7	5	1	7	0	12	0	0	6	7	3	0	0	0	6	0	0
ATTTCCTTAGCCTTTAGGGGCGGTAGGTTCTTTAGCGAGGT	0	46	5	4	9	9	1	11	0	15	15	0	0	0	1	0	2	4	0	0	4	0	4	4	9	4	0	0	0	0	0	0	14	0	0	0	0	0
GCTTAACGCCCGACCTCGAACGGTCTCGGGTTTACGGCGGT	0	46	29	5	12	24	4	4	0	2	19	6	0	0	2	6	4	1	12	12	13	0	5	0	6	9	0	4	0	6	0	11	0	18	0	11	15	0
GGAGACGCGTATGAATGGGAAGGTGTTGGTCCTAGGGCGGA	0	46	9	8	0	7	3	2	12	0	7	0	0	0	3	0	1	0	0	1	0	0	5	0	3	2	0	0	0	0	0	10	0	0	0	0	0	0
TTGTGCATTCGAGTTTGGGGGGGTAGCCTCCCCAACGCGGA	0	46	7	19	13	5	7	6	5	7	0	0	0	17	14	4	10	0	0	1	19	23	0	6	12	2	0	12	0	7	11	0	0	0	0	0	0	17
TAGTCATCAAAGATGTAGGGTGGCTTCTTTTAAAGAGCGGC	1612	44	1377	1334	1164	1039	838	755	819	792	370	330	290	340	1035	825	763	807	747	874	875	1094	781	912	794	696	836	889	798	958	853	982	1018	876	553	778	893	769
ACAAACTCGATAGTTTAGAGGGGCAATAATTGTACGGTGGA	0	44	12	10	3	14	8	8	0	0	0	1	0	0	8	4	2	2	0	0	0	4	0	12	0	0	0	0	15	0	0	0	0	17	0	10	0	0
ACCATTTGCTTAGTTAGAAACGGTCAATTTTTAAAAAGGGA	0	44	5	12	8	10	3	5	25	0	0	0	0	14	3	5	0	9	0	12	0	0	0	0	0	21	0	0	0	13	0	6	0	0	16	0	0	0
AGGGTTTGATCACATCCGCAGGGACACATCCTTTGGAAGGA	0	44	9	3	3	3	1	6	2	0	0	0	0	0	0	0	2	0	0	0	0	0	0	0	4	0	0	0	10	0	2	0	53	0	0	0	0	0
ATTCCGTCCTGACATACGGGCGGCGCGCTGCATAAGGCGGC	0	44	9	12	21	6	15	7	2	12	2	0	0	8	4	1	12	3	3	0	0	5	0	7	4	0	11	12	11	0	0	0	0	0	0	0	0	0
ATTTTTCAATCCTTCCAGAGAGGTTTAAGAACTCGGATGGA	0	44	6	2	12	19	3	4	6	2	5	0	0	0	6	9	0	0	19	7	0	0	16	4	0	11	0	25	0	0	21	0	11	0	0	0	11	0
GAACTCTGCGAGGTTTCGGAGGGAGTCGACTATAGGGAGGT	0	44	12	10	15	15	1	2	0	2	7	0	22	39	12	2	5	1	5	5	1	7	7	5	13	0	7	16	14	9	0	12	0	23	31	15	11	31
GACATAGGATGGGTGAAAGGGGGTCATGGCAGTCAAGGGGT	0	44	7	0	0	0	8	0	4	0	1	8	3	0	0	0	2	0	6	11	0	0	0	0	8	0	0	0	5	0	3	0	0	0	0	0	0	0
GATGATTGTGTTCTTTGGAAGGGATGGGAGTTTTGAGCGGT	0	44	9	8	9	0	4	5	0	0	0	0	0	0	0	1	4	1	0	6	0	0	3	2	0	3	7	0	0	10	16	0	0	0	0	0	0	0
GCCTTAGACCACATTTAGGGTGGTGACTATTTATAGGGGGT	0	44	2	16	12	6	2	17	22	4	0	0	13	0	3	2	2	0	9	11	2	0	0	4	10	8	16	0	0	8	12	0	0	0	24	0	0	0
GTAAAATTAGAAGTGCTAGGAGGTATACTATCAAAGGTGGT	0	44	22	0	1	13	5	3	0	0	0	7	0	0	8	6	0	4	6	0	6	4	0	0	0	4	8	7	0	8	0	0	16	0	0	0	0	0
GTAGTACAGGTGATGTTCCGGGGATCTAACAATAGCGTGGC	0	44	8	5	1	6	5	0	8	22	0	4	0	9	3	4	3	0	3	1	10	4	3	9	0	0	2	0	0	12	22	0	0	17	0	0	0	0
GTCCCCGGTCTTTCTCGCAGAGGCTTTGTTAGCTGCGGGGA	0	44	8	22	5	8	3	1	0	0	0	0	0	0	10	0	0	1	1	9	0	14	2	0	0	0	0	7	0	1	11	0	0	0	0	0	0	11
GTTGTTTGTTTTTTTTTGAGGGGTGTTAAAAAAAACAAGGT	0	44	0	0	0	0	0	0	0	0	0	0	0	0	0	0	1	0	0	0	0	0	0	2	0	0	0	0	0	0	0	0	0	0	0	0	0	0
TAATACAGCCAAGTGTTGGGTGGTCATTAACTCAGGGAGGC	0	44	10	9	3	7	10	4	7	4	0	0	0	0	0	0	1	5	5	0	4	0	0	11	0	0	15	0	0	0	7	0	17	0	0	0	0	0
TAGGCGGGCCTGGTTCCGGGTGGCGCTTACAGTAGAACGGC	0	44	19	1	8	7	0	9	0	12	0	12	0	0	0	5	12	2	0	10	0	0	2	1	0	0	0	0	31	0	0	0	0	0	31	0	0	0
TATATTTGTGTCGTGTAGCAGGGTCGATTCAATGAAGAGGA	0	44	7	4	4	16	6	8	26	0	0	3	0	0	12	5	2	5	5	3	0	0	0	9	14	0	0	0	0	12	0	17	9	0	0	9	0	0
TGAACACGGCACGATATAAGCGGACGGACCAGAAACAGGGT	0	44	4	5	4	3	9	1	0	4	4	0	0	0	0	0	1	0	17	0	0	3	0	0	2	0	0	0	0	12	0	0	0	0	0	0	0	0
TTAGCGGCGATATCACGGGGGGGACGAGGCTTCCCCAGGGC	0	44	12	7	6	7	8	14	7	12	0	0	0	0	9	0	5	4	13	2	11	0	10	0	9	6	0	0	8	0	0	0	24	0	0	0	0	16
TTTCTGGGGGTCGTTTTAAAAGGATTTAGTACTGAAACGGA	0	44	8	6	2	0	12	3	7	2	19	0	9	17	10	3	6	1	14	7	1	0	0	11	10	15	4	9	7	18	0	20	12	0	0	0	10	0
TGGTTTTACAACGTTCAGCGGGGAACAAGTCAACGCATGGT	790	43	714	741	662	550	398	358	473	370	203	134	220	118	494	421	368	419	404	431	520	464	383	537	371	382	576	352	426	537	481	437	443	418	605	556	446	312
TTCCTGTCCCCTACGTTCAACGGATTTGTGATTTGCGCGGC	1140	42	999	1112	955	757	594	589	626	627	379	292	360	305	845	618	626	598	684	752	505	663	701	629	751	651	856	779	838	624	602	777	941	872	849	703	698	494
AATGCGTTATCACTGACGGGCGGAGCGTTTTTCTGGAAGGA	0	42	7	4	4	7	5	4	3	5	7	0	0	0	5	12	12	7	0	7	0	14	7	0	6	0	6	19	0	0	0	0	0	0	0	0	11	11
ACATCCCGTTGTATCAGGGAGGGCCAAGTCATTTGAGAGGT	0	42	12	11	13	2	3	3	7	0	6	0	0	0	0	0	13	0	12	0	0	2	0	0	0	0	0	1	8	0	0	0	0	0	0	0	0	0
AGTAACTAGGCCAAGCAGGGTGGTTCCGTACAAAGGGGGGT	0	42	10	13	4	9	0	3	8	0	0	0	0	0	4	3	3	4	0	0	0	4	0	4	5	6	5	13	10	0	0	0	14	0	0	0	0	0
ATTACGCGGGCGGATCCCCAGGGAAGATTTCATTCCGCGGT	0	42	12	5	7	3	0	6	0	8	0	7	13	0	2	1	3	11	0	5	11	0	2	14	0	0	3	0	3	12	6	15	0	35	0	0	12	19
CACAGCAAGAGAGCAAGCAGTGGTTACAGATATAAGAGGGT	0	42	9	11	7	3	2	11	0	12	5	3	0	0	9	0	0	6	0	0	1	0	0	0	1	0	5	0	11	0	0	0	0	0	0	16	17	0
CCATTATCTGCCGACATGGAGGGCACGAAAAACTGCATGGC	0	42	4	9	15	10	5	0	0	5	0	3	0	0	12	0	0	2	0	0	2	0	0	4	0	0	7	0	0	10	0	12	0	0	0	0	0	0
GAGCGCTCGGCAGCACAAAGTGGAGATAATCGTTACAGGGT	0	42	12	10	7	4	6	7	4	5	5	3	0	0	9	0	0	3	0	4	0	9	0	3	2	4	0	0	0	0	0	0	5	0	12	11	0	0
GATATAGTTACGATGATGGGAGGACTCCAGCACGGGGTGGT	0	42	6	2	9	5	6	10	0	0	0	0	0	8	3	1	1	4	2	1	3	0	0	13	11	0	0	0	10	0	10	0	0	0	0	0	0	0
GCCAAAGGAGGTGAATGCAGAGGTACATCTATCTGGGCGGA	0	42	22	7	3	10	13	3	8	7	7	0	0	0	6	0	2	2	0	4	0	12	0	5	0	0	0	0	0	0	3	0	0	0	0	9	0	0
GCCCCGGCGCCCCAGTCGGGTGGTCGTCAATTTTAGGGGGA	0	42	14	6	5	9	0	2	6	0	10	10	0	5	18	6	7	3	9	6	0	5	1	0	0	8	9	8	11	2	26	4	0	0	0	0	0	0
GGAATGATGCCACTGAAGGGGGGTCGGGGTCGTCCGAAGGA	0	42	4	11	11	8	5	3	0	9	0	8	0	0	11	8	0	4	0	2	0	0	3	10	15	1	0	0	12	0	0	0	0	0	15	29	19	0
TATGCCTCTTGGATTTCGGGTGGATGAGCTTTTCGGGGGGT	0	42	15	8	4	16	12	3	3	14	0	0	6	0	2	0	7	4	0	5	1	0	0	3	3	0	0	0	0	3	15	0	18	0	11	0	11	0
TCGCGGAGCAACGCATCAAGGGGCGGGCCGATCAAGAAGGT	0	42	8	12	11	4	3	9	3	0	0	0	0	18	2	9	0	2	4	0	8	0	3	13	5	4	0	5	0	0	7	17	0	0	0	0	0	0
TCTAGCCCCCTCAAGTGCGGGGGTTTCCCACTTTGGGAGGA	0	42	12	11	20	15	0	16	0	0	0	5	0	0	9	3	0	0	2	0	0	3	0	6	8	0	2	0	0	17	0	10	0	0	30	0	0	0
TGATTATTCCTCCCGTTAGGTGGACGGAGATGTTGCAGGGC	0	42	14	9	13	12	9	7	12	0	0	0	0	15	13	3	7	3	13	10	9	0	3	11	27	9	0	0	0	21	11	20	17	18	0	10	0	0
TTCCAATCAACATTTCCGAGTGGTTTTAGTTCAGGCGCGGT	0	42	9	6	9	6	7	7	0	0	0	0	0	0	1	0	0	0	3	18	1	0	2	1	0	0	8	0	0	0	0	0	0	25	0	0	0	24
GAATTACCTCAATTCCGGGGCGGTTCTTGCAGTTGGGTGGT	1500	40	1210	1307	1092	945	629	727	805	854	279	324	249	324	834	678	744	915	596	890	727	858	633	1118	584	739	590	755	888	845	857	871	952	1172	587	833	662	692
ACCTAAGAATGAGAGTACGGGGGATGGGCTTCCACCATGGC	0	40	8	8	8	9	8	2	13	8	0	0	0	6	0	5	1	0	0	10	17	4	4	10	7	2	0	0	0	19	19	4	0	14	0	0	0	22
ATTATCGGCAGTTTGACCGGGGGTTGCCAGTTAGGGGTGGT	0	40	3	21	14	11	5	14	2	9	0	2	0	10	3	0	0	4	4	0	0	0	15	9	0	0	7	2	21	0	7	0	0	0	0	0	0	0
CATAAGTGCTCCTAATTGAAGGGTGGATGATTAGGGATGGC	0	40	10	14	12	8	8	5	0	8	0	0	0	0	0	0	0	0	3	5	0	0	4	0	3	8	0	3	0	0	1	0	0	33	0	0	0	0
CCTACCCGACATATCAGGAACGGTTTTGTTTCATGCGAGGA	0	40	19	10	6	8	10	0	0	0	0	8	0	0	12	1	6	4	1	4	0	0	0	0	0	3	0	0	0	2	0	0	0	0	20	0	0	13
CGCCGCCATAGATATATGGGCGGCAAACACCGCGGCGAGGC	0	40	12	5	4	1	4	5	0	0	0	0	10	0	0	7	4	17	1	7	0	0	0	6	7	13	0	9	0	0	0	0	0	22	0	0	0	0
GAGTTTAGGGATACTCGGGGAGGCGACCACCCCCGCAGGGA	0	40	14	32	14	8	1	14	0	0	0	0	0	0	0	5	5	12	0	8	3	0	0	2	1	10	0	0	0	0	0	0	0	0	39	22	0	0
GTACCCCATGATATGTCCAAAGGTACTTTTTAAGGCGAGGT	0	40	3	4	4	1	0	2	0	13	0	0	3	0	0	1	10	0	3	0	3	0	4	6	2	3	0	0	0	0	0	0	0	0	16	17	0	0
GTACTAACGGACTCTTGGAGAGGAATTCAGCCAAGCATGGC	0	40	16	13	9	6	8	3	0	21	0	0	0	14	8	2	2	0	3	0	9	5	17	15	3	7	9	3	0	1	21	0	0	0	0	0	0	0
GTAGGGCGCCCGATTTCAGGTGGCTAAATGAAATGCGGGGA	0	40	2	0	1	2	0	8	7	5	0	0	0	0	1	0	0	4	0	5	0	0	1	0	5	11	0	0	0	0	0	0	0	15	17	0	0	0
GTTGTGGGGTCTTCCAACCGGGGACGAGGACGAGAGGAGGT	0	40	15	5	14	17	16	9	0	7	0	3	0	0	15	1	0	11	0	8	7	0	0	8	1	0	0	0	6	0	1	0	0	0	0	0	0	8
TCGTACAGCGTACCGAAAGGGGGTCATGTGTCCCAGAAGGT	0	40	12	16	8	1	0	6	6	7	0	4	0	0	4	5	6	3	0	4	0	29	0	0	0	16	0	2	0	11	0	0	31	0	26	0	0	0
TCTATACCGGTGGATCGCCGTGGATAACCGAGTTGCGAGGT	0	40	5	3	8	15	12	8	0	7	0	0	0	0	1	0	10	1	8	9	12	0	0	0	0	0	0	3	0	0	0	0	0	16	0	0	0	26
TCTGATTAGATACCTAGCCGAGGACGCGGGCGTTAAGTGGT	0	40	21	12	5	0	3	7	0	7	0	0	0	9	2	12	2	15	3	7	18	0	0	0	0	0	0	3	17	0	0	0	0	6	0	0	0	15
TTTGGGGTTACAAAGTAGGAGGGAGGAGTGCAAGCGATGGA	2372	39	1786	1897	1578	1453	1076	973	1048	1177	498	517	331	579	1594	1032	1173	1156	1076	1172	1221	1279	1029	1227	1190	1162	1255	1162	1251	1137	919	1094	1690	1447	1228	1099	1380	1317
GTTAGACACTGGAAAACGGGCGGCTCGCGATTTTCGACGGC	1471	39	1247	1126	1015	973	741	675	805	594	320	295	247	259	878	618	633	959	735	669	762	871	677	805	698	816	857	636	804	750	831	743	826	663	685	823	648	478
GAAGAGGTGATTAAATCGGGAGGTACTTTATAAACAGCGGC	1086	39	916	918	742	648	542	525	558	602	237	233	172	299	619	513	565	559	498	568	574	532	586	556	455	589	652	455	621	619	678	648	658	625	622	638	513	368
AAGAGCCTTACAAACCCAGACGGAGCGTGGTCAGACAGGGC	2862	38	2270	2395	1927	2004	1317	1565	1283	1609	679	571	540	553	2089	1390	1385	1178	1718	1508	1763	1765	1652	1447	1425	1627	1505	1089	1826	1954	1627	1475	1567	1974	1403	1452	1748	1488
ATCCGTCTGCCCTACTTGGGCGGAGGTTAACGAAGGGGGGT	2448	38	1913	1915	1636	1436	1165	1165	1127	1125	456	521	414	473	1454	1232	1027	1357	1049	1199	1225	1326	1182	1343	965	1025	1454	1063	1493	1179	1342	1162	1260	1254	1063	1232	1228	1064
TCGACACGAGCTCTACTCGGCGGTGCTTTGCTCGGAGCGGT	1430	38	1146	1234	1055	899	708	580	651	682	229	254	204	253	853	721	637	861	691	643	711	858	661	820	568	624	713	667	1050	702	896	698	697	495	530	912	576	470
GTAAATCCCGGCGCTTTGGGCGGTTGTACTTCTTACGTGGA	1086	38	900	885	824	731	556	512	486	636	329	153	221	291	786	573	479	596	594	683	520	664	614	590	606	578	505	406	667	761	628	594	619	600	449	607	726	687
CCCTGGCGGGACTCCAAGGGGGGTAGTCTGTGATGAGGGGC	852	38	732	736	592	630	396	415	493	449	166	195	193	126	694	448	398	419	373	512	471	540	440	609	449	478	540	484	438	413	438	427	388	406	343	574	441	384
AAGATTCCGCGTTCATTAGGGGGCCTTCAAAACCGAGGGGT	523	38	455	465	460	397	304	260	267	274	91	89	59	251	376	360	293	266	335	289	261	391	385	345	280	413	264	294	375	406	301	350	328	250	311	406	303	241
AGTTTATCATGTTATTGGGGGGGAGGGTCAAATGGGGTGGC	0	38	1	10	1	0	2	5	5	9	0	0	0	0	0	0	3	0	5	0	2	1	3	13	2	14	0	0	0	0	0	0	25	0	0	0	14	0
ATGGACTCCTCGGACTGGGGGGGTCATGCTAGCGAGAGGGC	0	38	11	16	19	17	0	5	16	4	0	0	0	0	4	0	0	0	1	3	1	0	0	1	7	0	3	0	10	0	6	0	19	22	0	0	0	0
ATTTGTTTCGTAATATCAGGCGGCACCGCATCTAAAAGGGT	0	38	10	16	22	17	22	7	0	10	6	0	12	0	5	5	21	3	20	4	3	5	15	0	1	0	5	19	0	0	31	19	0	16	0	19	17	0
CATGTATTCGGTTAGACAAGTGGTCATCTACCCCGGGAGGT	0	38	13	7	21	7	1	1	16	0	11	0	0	0	1	14	11	11	5	15	0	8	0	14	0	16	0	0	0	0	1	0	0	0	32	0	0	0
CCATGGGGGGTGGATACGAGGGGTATATTAAATTGGGCGGT	0	38	11	0	9	11	2	7	0	0	12	2	0	9	0	6	7	1	1	3	0	0	5	4	8	0	0	0	7	0	0	11	25	0	0	0	0	0
CCTCTTGGTCGTAAGATCGACGGATGAGGACGTACGAGGGC	0	38	7	11	8	7	7	5	0	0	8	6	0	0	0	1	0	6	2	1	0	0	0	0	0	5	6	0	33	0	0	9	9	0	15	0	0	19
CGTCTTGGCTCTGTCTTACGGGGTCCACAATCATCAGGGGC	0	38	7	4	4	9	0	12	16	4	0	0	0	0	0	0	0	7	0	1	18	9	0	0	0	22	0	0	0	0	0	0	0	0	0	0	0	0
CGTGGGGGGTGGGACATAAGTGGATTCACTAAATGAGGGGC	0	38	12	3	14	21	4	6	10	17	0	0	11	0	7	5	2	0	0	0	3	2	6	0	13	32	1	0	0	13	0	10	0	0	0	0	0	0
CTGAAGTAATGGAACAGAAGAGGAGCCCGGTCATGCACGGC	0	38	6	2	9	2	14	9	0	12	0	8	0	0	15	7	0	1	2	12	8	2	4	14	8	0	0	0	18	7	0	0	0	0	0	0	8	0
GAGGCTGGGCAGATGCGGCGCGGTGCAGGTTGAGGGGGGGT	0	38	10	13	8	7	8	9	3	14	0	0	0	0	3	3	1	0	0	0	0	6	7	0	2	0	10	10	6	6	0	0	0	8	0	0	0	0
GCTCATCAGCGTCTAAAGCGCGGTTAATTTTCATACGGGGT	0	38	18	15	11	15	4	10	3	10	3	7	4	0	6	13	10	1	0	0	0	2	10	13	0	14	0	0	6	9	13	8	0	0	0	0	20	8
GGTTTCGGCAGAGTATGGCAGGGTCCTTAAAGTGAAGTGGT	0	38	8	10	12	11	7	5	33	0	9	0	11	0	24	13	3	10	4	0	2	15	2	0	12	10	0	6	0	2	16	0	17	8	20	18	0	28
TGACCCGCTCTTCTCCTCAGTGGTCTCACATCTTGGGCGGA	0	38	6	6	0	15	0	5	0	0	5	0	0	0	8	0	4	2	0	1	1	4	1	0	0	2	0	0	0	6	5	0	0	0	0	0	0	18
TGGCCACCGGCTATCAACGGCGGACGGACGCCTTAGACGGT	0	38	14	5	11	4	4	0	2	20	0	13	0	0	2	2	0	4	3	0	2	4	0	0	3	4	0	0	10	0	1	11	0	0	24	11	0	10
TTGGGAGTTATCCACAAAAGGGGCGTCTCCTGCGCGAGGGT	0	38	8	16	7	7	4	5	0	0	0	0	0	5	2	2	0	1	0	7	4	9	0	5	5	30	0	0	0	11	0	4	0	0	0	0	0	0
TTTAATTCAAGTTATAACCGCGGTAAACCATGATGCGAGGC	0	38	12	5	1	9	11	4	5	15	0	3	0	0	7	9	6	0	3	4	4	0	12	5	0	7	16	0	9	0	0	0	0	0	0	0	0	0
TTTACGCGGATGCTATCGAAGGGTCGAAACTCTACGGGGGT	0	38	18	32	8	20	2	2	0	5	0	7	16	0	0	10	12	3	11	9	11	1	15	7	0	0	0	0	0	11	15	0	32	23	0	27	0	0
GTCCTCCATGAGTTATGCAATGGTGACTTACTCAGAGGGGA	1309	37	1008	1050	990	871	633	676	632	800	193	263	136	197	889	683	612	696	569	791	659	609	635	886	697	615	706	612	928	684	614	761	664	803	611	812	589	625
GGGTATACGCCGCACAGGGGGGGAATGACTTATCGGGAGGT	948	37	716	824	682	680	552	486	480	440	204	158	95	205	621	502	455	377	384	447	454	532	448	507	401	374	523	510	607	638	583	448	619	601	275	514	441	539
CGCTATTATCAAGTGAGGGGGGGCGCGTACTAAGGGACGGT	0	36	8	7	3	6	0	3	0	0	11	0	0	0	4	7	3	0	2	0	0	3	0	0	0	0	0	0	0	0	4	0	0	0	0	24	0	0
TGCAGTAGAGTTGCATTCAAGGGTCGCTGGTCTAGCACGGT	0	36	10	8	2	4	0	0	10	0	0	0	8	0	0	3	0	0	0	16	10	0	9	0	0	5	0	10	0	0	0	2	0	22	0	0	0	8
AAAAAAGCATGAATCCCCGAGGGTCCTAGTAGCGAAACGGT	0	36	15	9	7	11	9	0	0	7	0	0	0	0	1	0	2	0	0	7	0	9	7	0	0	3	0	0	0	9	11	10	0	0	0	0	0	0
AAAGCCCCTCATGATCAGGGCGGTTTTAGCTATGGGGGGGT	0	36	8	11	9	1	6	2	0	10	1	0	0	19	2	1	0	1	0	11	19	0	9	10	0	2	5	7	0	0	14	0	0	0	0	13	0	0
AAGGAGTTATAACCACCCAACGGATAGAGGAACCCAGTGGT	0	36	5	6	19	15	20	10	0	0	5	0	7	0	2	3	14	11	2	10	13	6	5	10	0	1	0	0	11	1	0	0	0	0	25	0	7	18
AGGGGTCAGTGCCTGTTGAGCGGTAACGGGTATTGCGCGGT	0	36	8	7	10	0	3	6	0	0	0	0	0	0	0	1	0	0	1	3	1	0	11	0	0	3	12	5	6	10	0	11	0	0	0	0	0	0
ATATATCGAATGTCCCTGGATGGTCTCATCTCCCGCGGGGC	0	36	2	5	4	7	3	0	11	0	0	0	0	7	0	1	5	4	0	1	9	0	3	0	9	0	0	0	7	0	0	0	0	0	0	0	0	0
CATAGACGGGCGGTCCGGGGAGGACATACTTTAAGGGCGGT	0	36	11	5	0	3	8	5	0	8	5	6	0	0	3	5	15	0	0	0	5	4	0	0	0	1	0	0	0	0	0	0	0	0	0	12	0	0
CGTCGGTTCTTATTTAGGGGTGGTTGTCTTTTCTGCGCGGC	0	36	9	12	14	8	0	7	0	7	0	0	8	0	1	9	0	13	5	0	7	9	1	5	8	3	6	1	25	0	0	0	0	0	0	0	0	0
CTTTCCGGGTTTAAGATGGGCGGTGCCTTCAGTTGCGCGGT	0	36	10	6	18	7	5	2	0	0	3	0	0	0	4	3	6	5	0	0	10	0	0	2	0	0	0	0	0	0	0	0	0	0	0	12	0	15
GGTTGACTCTAGTCCATGGGGGGTACTGTCCGACACGGGGT	0	36	8	3	3	3	2	7	19	0	0	0	0	0	0	1	0	1	0	4	0	8	2	1	0	2	3	0	0	0	0	0	0	0	0	24	0	11
GTACGCTTCAGATAGAGAGGTGGATCTGGCATACAAACGGT	0	36	6	18	2	7	1	0	0	0	0	0	23	8	8	9	6	1	1	1	0	0	8	5	18	18	15	10	0	1	0	5	28	0	0	0	0	30
GTGGACGTCCGCTAATTGAACGGTACCCAGTGTCGCATGGT	0	36	14	6	1	1	7	0	0	0	0	0	0	0	0	3	0	3	0	6	2	11	0	0	0	2	0	8	2	5	12	0	0	0	0	21	0	0
GTTACGATAGGGCAGTGCAACGGTTTTCCTTGAGGCGGGGA	0	36	19	11	7	7	5	0	0	19	10	4	0	0	5	4	5	0	2	0	5	1	1	0	9	8	0	8	0	20	4	0	0	0	0	0	0	0
TATGCGTTTGTCACCCAGCAGGGAGTTTCGACCTAAGCGGT	0	36	6	16	3	19	12	4	0	6	0	0	0	0	0	0	4	2	8	0	0	5	8	0	2	1	0	6	0	0	0	0	0	0	18	0	0	0
TCAGAGGGAGTGTTCTAGAACGGATCCTGTTCTAGGGGGGC	0	36	4	2	0	7	7	0	0	0	13	0	0	0	0	2	3	0	2	9	0	0	3	0	0	0	0	0	0	0	0	9	0	0	0	0	0	0
TCGCTAGGTTCAATGTCACATGGTTGAATTTATTCAGTGGA	0	36	1	4	5	4	5	1	0	2	0	0	0	0	0	1	0	0	0	0	1	0	0	0	1	4	7	0	0	0	0	0	0	0	0	0	0	0
TGATGATATGGTATATTGGATGGCTTACCTACTGCGGAGGA	0	36	4	6	5	1	0	0	0	12	0	0	0	0	0	6	0	0	0	0	6	9	0	0	0	0	0	0	0	0	0	0	0	0	0	0	0	0
TTACTGTCAATAATGAGGGAAGGTAGAGCCCGTCCCAGGGT	0	36	5	4	0	10	7	1	5	0	0	5	0	0	0	6	4	0	4	7	0	9	8	16	0	11	0	10	0	0	0	9	0	10	14	0	25	20
TTGTCAGTCTCTTTGACGAGTGGTTAGACCTCACAGGCGGT	0	36	6	9	8	5	2	0	5	0	0	0	0	0	3	0	7	1	0	0	0	0	5	2	3	0	0	0	0	13	0	0	0	11	0	0	0	13
TTTGAGTGCTTCGCAAGGCACGGAGGGTGGTTTAACATGGT	0	36	3	7	4	2	3	8	27	0	0	0	0	0	13	2	0	0	0	3	0	0	8	0	0	0	0	0	0	0	12	0	0	0	0	0	0	0
AACCCTAGAAGATAATCAGGGGGTTGGCGGAATTAAGCGGT	0	34	13	13	9	11	4	7	6	10	0	0	0	14	18	5	0	0	11	4	2	9	0	8	2	3	0	0	0	0	0	0	0	11	0	0	0	0
AATTGATATACCATAAAGCAAGGTTCACTGTCCGGGAAGGT	0	34	3	6	0	8	2	3	0	1	11	0	13	0	1	4	6	0	0	0	0	10	0	12	7	0	0	3	0	0	12	12	0	0	0	0	0	0
ACGAGGCTCAAGCAATAGGAGGGTTGAGGCCTTGAGGTGGA	0	34	5	11	5	0	12	2	0	8	0	0	0	0	0	4	4	0	0	2	0	0	3	8	0	0	0	0	0	0	0	0	7	0	14	0	0	0
ATGCAGGACCACAAACACAGAGGTTTTTTTTGTTCCGAGGA	0	34	6	5	5	14	3	7	4	3	11	0	0	0	6	0	0	7	0	13	0	0	7	4	0	2	0	0	0	0	3	0	0	0	0	0	0	0
ATTAACGCCTATTAATTCAACGGTCAGAAATCAGGAGTGGT	0	34	1	3	8	0	4	0	0	0	0	8	0	0	1	6	2	0	1	5	0	8	0	0	3	0	7	0	0	5	0	0	0	0	0	21	0	14
CACCAATCGATTCTGTGCCGGGGATCGTCTTTATGAGTGGA	0	34	2	6	1	8	9	2	0	0	0	0	0	0	0	3	0	11	11	0	1	3	0	1	1	1	0	3	0	11	5	0	0	0	0	14	0	0
CACCGCTTCGGAAAGAGGGAGGGTAGTGCACGCTAAGAGGT	0	34	14	6	6	10	5	6	13	0	0	0	0	0	2	6	13	3	1	10	2	14	4	0	14	0	12	0	6	5	0	0	0	0	0	0	31	0
CAGAGGGCGAGGGTATTCGGTGGCTAGCGATCTCAGGGGGA	0	34	14	7	11	2	5	6	0	6	0	0	0	14	5	0	23	4	0	0	1	0	0	2	8	0	0	0	0	32	43	0	0	0	0	22	0	0
CAGGGACGCCACAAGAGGCGAGGTCCGTTGCGCCGGAAGGC	0	34	11	9	2	5	3	5	10	21	12	0	0	0	3	6	0	4	0	4	0	2	0	0	3	0	10	0	0	5	0	0	0	0	14	23	0	14
CCTGTCGTATGCCTGCAGCGCGGACCTCTTTATGCGGAGGT	0	34	16	9	5	6	5	0	0	4	0	2	16	0	2	12	17	5	5	2	0	9	2	0	0	0	0	0	14	0	15	8	0	0	0	0	0	0
CGCCCTATTCAGGTAAGAGAGGGTTGAGGAAAACAGGCGGC	0	34	7	10	17	2	4	5	4	17	0	3	0	0	0	4	7	3	6	2	0	6	0	9	9	13	0	0	8	0	7	0	13	12	0	0	11	14
CTTACCGCATACTTCAAAGGAGGACAAGGGCTAGAAGGGGA	0	34	12	7	13	8	4	3	10	0	0	0	0	0	13	7	11	0	5	0	3	0	0	0	0	6	0	0	0	7	0	0	0	0	0	0	0	0
GCGTGCCAGGTCAATTCGGAAGGTTGGACCTGTGGGAGGGA	0	34	7	7	7	6	7	0	0	0	0	4	0	0	1	1	0	0	3	0	0	1	0	0	1	1	0	13	0	0	0	0	0	0	0	0	0	27
GGCGCGGTCTGTGTGTTCCGGGGACCTGGATATGGGGAGGT	0	34	0	0	9	5	0	4	0	0	0	0	0	0	0	6	14	0	0	0	0	0	0	8	0	7	0	0	0	0	0	0	0	0	0	0	0	0
TATCAGTGGCGCGCGCACGGCGGTGAAATCAATAGCAGGGT	0	34	17	5	4	5	7	0	0	0	0	0	0	0	12	7	2	0	1	0	0	10	10	1	0	10	0	0	0	2	0	0	0	0	0	0	0	0
TCCGCTCTAGTCTTATGGGGCGGCATCGCACACAGGGCGGA	0	34	7	5	6	2	3	0	14	3	4	9	0	0	3	1	2	0	2	1	0	5	5	0	9	11	0	0	10	6	0	0	12	0	0	0	0	0
TCGCGGTTGCGTTAAAAAAAAGGCATAATTTGCTGAGTGGA	0	34	6	12	0	16	1	5	4	1	0	0	0	0	2	0	5	1	0	0	0	14	0	0	0	3	16	0	0	6	4	0	0	26	0	0	0	17
TGTTATCGTTCAGAATCGCGTGGTATAGGCTATGGCGCGGC	0	34	6	5	6	7	7	0	12	0	0	7	0	7	3	1	7	1	7	4	8	0	0	3	9	0	6	20	0	0	0	4	0	0	0	0	0	0
TGTTGCCTGAATATAAGGGAGGGATATTAATAAAAAATGGC	0	34	6	4	1	9	0	2	0	20	0	0	8	0	6	10	0	0	0	4	8	0	1	9	2	12	0	0	0	0	0	0	0	12	0	0	0	0
TTATGGGCTATCCATACCGGCGGTTACGCTAGTTGAAAGGT	0	34	23	13	5	6	3	0	13	0	0	0	0	10	0	0	0	2	0	0	0	22	0	9	0	0	0	0	0	0	6	0	0	0	0	14	26	0
TTGCCCTTCGAGATCCTCCGAGGTATCTCGACTTGAGTGGT	0	34	10	10	13	6	0	0	7	12	0	5	0	0	4	0	1	3	0	8	0	0	0	0	9	5	16	0	0	14	0	0	0	0	0	0	0	0
GGATCTTGATTTCTCTAAGGAGGAAATCACTCTTGAGTGGC	3134	32	2480	2594	2160	1794	1559	1379	1463	1642	672	681	575	786	2067	1597	1351	1595	1630	1499	1483	1964	1512	1677	1488	1407	1417	1784	1928	1562	1665	1516	1919	1775	1470	1788	1420	1337
ATCGTTTGTGGTGATTCCGGTGGCAATTTTCCCTGAGGGGC	0	32	6	7	0	2	12	0	0	0	0	0	0	0	3	0	0	1	0	0	0	0	0	1	5	7	0	0	0	0	0	3	0	8	0	0	0	0
CTGATTAAAGATGTATGGCATGGCTGCCGGAGATGAGTGGC	0	32	19	19	21	4	7	3	29	1	0	0	6	0	2	1	10	21	12	0	0	9	0	4	0	0	15	0	17	0	2	0	0	17	0	0	0	33
CTGCTAAGCATTATGTAGGGTGGAAACAGGTGTTCAGTGGT	0	32	9	13	6	2	6	8	19	0	0	7	0	0	1	2	9	11	0	8	0	0	6	0	0	9	14	0	6	3	0	17	0	24	0	0	0	12
GAGCGGTTGTATGTCTAGCGTGGTGCGGACATCGCAGCGGC	0	32	17	10	4	9	4	3	0	0	0	0	4	0	0	0	5	0	2	3	0	1	0	2	0	0	17	0	0	0	0	12	0	0	18	10	0	0
GCAGGTCGGTGGTATACAGATGGTGTACTCAGATAAGGGGC	0	32	4	5	12	9	5	13	6	12	6	0	0	0	0	4	8	3	3	8	3	5	4	4	0	0	3	0	0	0	0	0	0	0	0	16	31	0
GCCATCAGCAGTATCTCAGGTGGCGGCTCACATAGCAAGGC	0	32	0	1	11	0	0	0	0	0	0	0	0	0	0	0	4	0	0	8	8	0	9	0	0	0	0	0	0	0	0	0	0	0	0	0	0	0
GGAGGCGTTTGGGCGATCAATGGTCCCTCGCCTCCGGCGGC	0	32	1	9	7	8	8	1	11	17	0	0	0	0	0	7	1	2	5	5	6	4	8	6	2	0	0	0	0	0	0	0	0	0	0	7	0	0
GTCGCAAGGCGGTAGTTAAGGGGCACGGGTAAACACGGGGT	0	32	7	14	14	0	5	4	0	0	2	0	10	0	0	0	4	2	1	13	4	3	7	18	0	6	0	0	0	0	0	0	0	0	13	0	0	0
GTGGACACAATATTGATCAATGGAATTCGCCACAGGGAGGT	0	32	3	0	13	0	4	8	0	4	0	0	0	0	0	2	6	0	10	0	0	0	0	0	0	0	0	0	12	0	0	0	0	0	0	0	0	0
TAACTGGGCCGCCCTTCGGGAGGATTAGCGTGATGCAGGGT	0	32	9	3	7	3	9	5	5	0	0	0	0	0	0	0	0	0	0	1	0	7	0	0	11	0	0	0	0	0	6	0	0	0	0	0	0	0
TCAATAATGAACATATGAGAAGGACGATGTAGAGGCAGGGT	0	32	7	11	18	21	10	19	8	4	10	0	0	0	3	0	0	13	4	3	1	0	3	0	2	12	0	11	0	32	0	8	0	11	21	0	0	0
TCACTCCATTACTTCAGGGGGGGTTTTGTATGCCGGGAGGT	0	32	6	21	21	28	0	3	13	16	14	0	0	0	1	10	13	2	4	4	0	0	1	0	9	6	2	0	11	0	0	11	0	16	0	0	0	0
TGACGAAGTGTGTTTCAAAGTGGCCATGACTTAGAAGAGGA	0	32	13	9	24	11	12	16	0	7	0	0	24	0	0	6	8	8	1	6	3	20	0	17	0	23	17	10	0	11	0	12	0	0	24	0	13	11
TGGTCCAACAAAGTTCGCAATGGTCTTGTGCCCTGAGTGGT	0	32	11	6	4	2	0	2	0	3	0	8	6	0	5	2	3	1	2	0	2	21	10	1	1	1	0	7	4	0	0	12	11	16	39	0	0	0
TTGCTCTAGCTTCCATCGCGTGGAGTTCCATAAACAGTGGC	0	32	5	7	0	10	0	0	0	0	1	0	0	0	3	0	0	0	0	4	0	0	5	0	0	16	0	0	0	0	0	9	0	0	24	0	0	0
TTAGTGGGATATACACTGGGAGGAATGTCATCTGGGGGGGT	1638	31	1157	1342	1247	1018	897	700	766	805	370	371	300	333	965	758	878	777	853	851	905	835	753	837	687	781	818	860	991	650	834	944	960	976	723	843	936	902
GCAATCCATGGTCCGTAACGTGGACAGGTGTACTAAGCGGC	772	31	563	607	477	556	333	397	422	368	179	181	199	103	483	399	418	411	421	427	425	401	345	471	434	412	528	416	546	327	444	325	529	426	442	500	479	224
GTCTAGCTCAGATATTAAGGGGGCACCATTCTTTAGGAGGC	1493	30	1171	1243	1132	1002	771	715	855	725	297	340	294	390	963	780	653	811	700	842	741	791	786	940	693	893	692	718	895	939	607	722	973	614	515	834	816	894
CGGTTGTTAGAGGAATCGAGTGGCCACTGTTTATCAGAGGT	610	30	534	583	529	443	317	255	283	313	178	145	141	235	446	280	293	444	349	418	312	327	291	446	291	359	322	322	382	416	430	439	454	398	425	406	419	279
ACGTTAACGTATTTCCTGCGCGGCACACTTTCAAGGGCGGC	595	30	569	566	488	448	338	269	261	416	85	172	91	95	463	342	307	352	344	309	343	334	235	383	276	275	457	303	504	309	358	398	358	241	380	439	286	207
TGGCTTACATTAATGAGGGGGGGTCTTTATTGCAAGGGGGT	0	30	16	16	15	9	3	11	0	0	11	0	13	0	7	17	5	8	3	0	0	2	11	10	2	5	0	19	0	0	9	40	17	0	0	0	9	15
TTATCGACACCGGTTAACAAGGGCCTGGGTTGTACCGGGGA	0	30	1	10	2	4	3	5	8	8	10	0	0	0	3	6	1	2	0	8	0	29	0	0	6	3	0	2	11	0	0	0	0	0	8	0	0	0
AACCAGACATGAAAATGGCGAGGCCTTAGATGACGAGGGGA	0	30	5	4	8	4	2	4	10	0	0	4	0	0	0	9	5	9	0	8	0	6	2	6	0	0	13	0	14	0	0	0	0	12	0	23	0	0
AATGTACTCAACTCAAACCACGGTCGTCCGTCCCGCGTGGT	0	30	5	5	16	3	6	7	0	5	8	0	0	0	0	0	1	11	0	4	0	6	0	5	0	0	0	0	0	13	16	0	0	0	27	16	16	23
ACCTGTCAAGGGAAGTTCAAGGGAACGTTCATACCGATGGC	0	30	6	9	6	3	0	11	8	0	8	6	0	16	0	3	0	3	13	14	8	12	9	0	7	5	6	15	17	0	0	22	0	0	0	0	0	0
AGATTAAGAACGCTATTAAGGGGTGTTTAATTACAAAGGGT	0	30	0	4	11	3	0	5	0	0	9	0	10	0	1	0	0	2	7	6	13	0	10	0	0	0	0	0	13	0	11	0	0	0	0	0	0	0
CCACGCGGACGCGAGTTAAATGGAAGAATCTGCCCAGCGGC	0	30	18	9	0	7	0	0	3	0	0	0	0	15	1	1	2	0	0	0	5	0	0	20	6	0	1	20	0	0	0	0	0	0	0	0	0	0
CCCACATGGCTGCTTTCCGAAGGCTTCGCGCTTAGCGCGGA	0	30	3	1	12	4	2	6	11	14	2	0	0	0	2	1	0	2	0	14	0	5	0	0	2	1	0	0	0	0	16	5	0	0	0	0	0	24
CGAAGCAACGTGGATACAGATGGAGCTTTACTCCCAGGGGA	0	30	2	17	8	6	7	7	0	14	0	0	0	0	1	0	0	0	2	3	0	3	0	0	0	9	0	7	0	0	0	14	0	0	0	0	0	0
CTAGATACTATGTAAACGGATGGATCGATTACTTGGGGGGT	0	30	3	0	13	3	5	5	8	3	0	0	0	15	0	1	3	0	8	5	4	0	12	2	3	0	0	11	0	0	0	0	26	0	0	13	0	0
GATCCTATTGCAGAGTAGCGGGGCGGGGCCAAATGGGAGGA	0	30	7	9	12	5	2	3	12	7	0	0	0	0	13	4	3	0	0	6	2	0	0	1	5	0	0	0	0	0	13	0	0	16	0	0	0	0
GCAGCCCCACCCCATTCCGAGGGTGAATAAAATTCGGCGGT	0	30	6	6	14	9	8	10	0	0	0	0	0	9	0	2	0	1	0	0	7	8	2	6	4	0	0	4	0	0	0	0	0	0	14	0	0	0
GCTTAAACCCTTGTCTGAAGGGGCCTATGTTCAAACAAGGT	0	30	13	9	22	5	7	0	15	0	0	0	0	10	7	3	0	0	0	1	0	10	0	2	3	0	0	0	14	0	0	0	0	0	0	14	0	0
GGGCTGTCCAGAGTCTGGGGTGGTATATGCCGCTGAGTGGA	0	30	3	3	0	3	0	0	0	0	0	0	0	0	0	0	5	8	0	1	0	0	0	0	0	0	0	0	0	0	0	0	0	0	0	7	0	0
GTACCACGGGGATTGCGAGGCGGTCATAGTTCTGGGGGGGC	0	30	9	0	4	2	4	5	7	5	6	0	7	0	2	5	1	6	0	4	5	0	0	0	1	1	0	0	0	0	0	13	0	0	19	0	0	0
TGAAATGTTTATAATTAGGGTGGCTCAGGATTTTGGGCGGT	0	30	0	2	0	4	0	0	0	0	0	0	0	0	0	0	2	3	1	0	1	0	0	9	0	0	0	0	0	0	0	0	0	10	0	0	19	0
TGAGGCAACTATCTCTGGGGTGGTGACCAATATAGCAAGGT	0	30	18	24	2	2	3	7	11	9	0	0	6	7	0	1	6	7	0	8	0	3	0	6	6	15	7	0	0	0	9	18	16	0	0	0	0	22
TGTCATATCTTATTACTGGGAGGTCCGTTCTTTAGAGAGGT	0	30	6	13	6	9	20	0	0	0	0	0	0	0	11	2	16	2	1	9	2	0	0	1	0	8	1	6	0	0	0	0	0	22	0	0	0	0
TTACGGATCCGGGCGTCAGAGGGTGGCCTCTATCGAACGGT	0	30	6	6	0	2	10	11	0	0	5	0	0	6	0	7	8	0	3	0	0	2	8	0	4	8	7	0	0	0	0	0	0	19	0	27	0	0
TTGCGCGCTATTTTATGGCGCGGTCAGGCATTATCGGGGGT	0	30	12	2	3	13	4	8	0	19	0	0	0	0	2	0	0	3	4	1	8	0	0	8	0	8	4	0	0	10	0	0	0	0	11	0	0	0
ATATTAGGGGCGATTCGGGGCGGACCGCAGTAACGCGGGGA	1958	28	1622	1702	1381	1223	981	856	996	1010	380	379	289	376	1217	928	1008	1046	901	1065	929	908	879	1212	772	961	1026	850	948	953	957	1223	1252	913	1039	1004	1005	891
CGTGCTTGAGAGTCTTCAAGCGGTAATGTGTGTAGCAAGGT	1492	28	1202	1199	1149	1126	886	674	686	722	322	361	191	387	1094	814	889	807	683	866	774	890	895	822	749	757	760	702	812	898	901	848	759	862	857	717	699	930
GTAGACGACGGCCACTGGAGAGGCGAGTTCTACGCGGGGGA	1111	28	884	818	773	725	578	522	462	496	195	215	235	164	762	583	580	509	625	546	578	494	495	641	506	501	551	478	649	624	670	613	708	704	534	829	610	638
ATGACAGATATTCTGATGGGTGGTCGAGGGCTATCAGCGGA	1034	28	891	936	809	725	458	499	652	559	267	232	191	233	720	543	540	639	499	556	479	653	453	611	518	488	491	436	537	601	495	615	680	737	787	705	492	366
AAAAAGTGTATGTTATGAAATGGCCTATGTTGAGGCACGGT	0	28	23	9	4	9	5	12	0	7	4	0	7	0	0	4	0	2	13	0	2	0	0	0	8	0	0	9	7	0	8	0	0	35	10	0	0	0
AATATGGCTCACTTACTGGGAGGTTCTCGATCTTGGAAGGT	0	28	4	3	1	0	11	0	0	0	4	0	0	0	1	5	8	0	0	0	0	0	0	2	0	0	14	0	0	0	0	0	0	20	12	0	0	0
ACCGGTGAGCTGCTTTGGAAGGGTGGAGCGTCAACGGTGGA	0	28	5	10	9	1	2	7	7	0	0	0	0	0	0	5	1	3	2	0	0	4	2	0	2	0	0	0	0	0	0	0	0	0	0	0	0	13
ACTCATAAGCCCGCGTCCGAAGGTTAGGTTAAAAGGGTGGT	0	28	6	14	13	9	6	10	1	5	0	0	0	0	3	1	5	0	0	1	6	3	5	5	10	16	8	0	0	0	0	9	0	0	0	0	0	0
AGCGGATGAACACAGCGGAAGGGCGGTTTGATCTGGATGGT	0	28	0	0	4	0	2	0	0	0	0	0	0	0	0	3	0	0	0	0	0	0	0	0	0	0	0	0	14	0	0	0	0	0	0	0	0	0
ATTCCGTCGCACTTGCGAAATGGTCAGTGGTGTCCAATGGT	0	28	6	4	6	5	0	0	0	4	3	0	0	0	2	0	0	0	0	0	0	12	5	2	0	3	9	0	0	0	0	0	22	0	0	0	0	17
CATGGTTGCCGGTCCAACAGGGGCTTCTATCTCACCAGGGC	0	28	8	5	0	7	1	0	0	14	0	0	0	0	2	1	0	5	0	3	0	5	0	0	0	5	0	0	0	0	0	0	0	0	0	14	0	0
CCGGGCTTCGGTTTCAAAGGTGGCACTGCTTGACGGGAGGT	0	28	11	8	3	4	6	0	0	5	0	1	0	9	3	0	0	0	9	3	5	0	0	6	8	0	0	1	0	4	0	0	0	9	0	0	0	0
CGCGGTTTAAATATCCAAGACGGTGCTTCTTCAGACAGGGT	0	28	7	1	7	0	3	7	0	14	0	0	0	10	0	0	0	1	5	6	0	7	0	0	1	10	0	7	0	0	0	0	0	0	9	0	0	0
CGGCATGTACCCCCAACAGGAGGCACACTTTGACCCGAGGA	0	28	8	11	0	0	8	4	0	6	0	0	0	0	1	0	3	1	0	0	11	2	0	4	0	0	14	0	0	24	0	0	0	0	0	0	0	11
CGGTACGACCCCGTGATAGGCGGTTGTTCATGATGCGAGGT	0	28	1	4	2	2	6	2	17	0	0	0	0	0	0	4	4	0	0	4	0	0	5	3	5	0	0	0	0	0	0	0	0	0	0	0	0	0
CTCAGGCTCCATGCTAACGGTGGTAAGGGGCCACGAACGGA	0	28	1	7	6	4	1	0	0	0	6	0	0	0	6	4	0	0	0	6	4	0	4	14	0	1	0	0	0	0	0	0	0	0	0	0	0	39
CTGCATTTCCCCCTATTGGATGGACGGATCAAAGAAATGGC	0	28	3	6	2	2	0	0	0	0	0	0	0	0	0	0	1	0	4	0	0	12	0	0	5	12	0	0	12	2	0	0	0	0	17	11	0	13
GAACGTTCTGTTATCAGCCAGGGCGATAGACATTCCGAGGC	0	28	7	8	8	6	14	6	5	5	0	2	0	2	0	0	8	3	0	3	0	0	13	14	0	13	0	4	0	8	0	0	0	0	0	0	0	0
GCACCTCTAGTTTCGAGCGGTGGTTAATTTCATTGCGCGGT	0	28	9	7	12	0	0	4	0	0	0	0	0	0	0	2	0	0	1	2	0	0	6	0	0	0	0	0	0	0	0	0	0	0	0	0	0	0
GCCACTAACAGGCCTAGAGGGGGTCATAGGTTTGGGGAGGT	0	28	4	0	0	3	3	2	0	0	0	0	0	0	7	3	0	0	0	0	0	0	7	0	0	0	0	0	0	0	0	0	0	0	0	0	0	0
GCCGACCGCGATGCGTGGGGCGGCAATTTTTCTCCCGAGGA	0	28	4	6	9	5	5	2	8	0	0	0	0	0	6	0	14	6	0	2	0	3	0	0	2	8	0	0	27	0	2	0	0	0	0	0	0	0
GCGCTTATGCGCGATATGGGGGGTTAGCTATTTGGGGAGGA	0	28	5	23	0	2	0	0	9	12	0	0	0	0	8	4	2	6	3	2	0	0	11	4	0	0	10	14	0	0	0	0	0	0	18	0	0	0
TACGTTCAATCATTACGGAGAGGTGTCACTTGCAAAATGGA	0	28	15	6	2	18	3	3	11	12	0	0	0	0	11	13	2	4	5	0	5	7	0	0	0	5	0	0	6	0	0	8	0	0	0	0	0	9
TACTGACGGGCGCTCCTAAAAGGCGATGAAAATTGGGGGGT	0	28	9	2	8	14	4	10	19	0	0	5	0	0	3	0	0	6	0	2	8	1	0	0	0	0	0	4	6	0	13	10	0	0	0	27	0	0
TCGGTAAAGATATTTTGGCAAGGTCCGGCCTGTGAGGCGGT	0	28	10	4	9	3	0	3	0	8	0	0	6	0	0	1	7	0	6	5	0	8	0	0	0	3	0	0	0	0	0	0	0	0	0	0	13	0
TTCCAGATATCAGACTCCGGGGGTACTTACTTCTGAGCGGT	0	28	0	5	4	0	2	0	5	14	0	0	11	0	5	2	0	1	14	10	0	12	7	0	0	0	0	0	19	15	0	7	0	0	0	0	0	0
TTCCTGGTCGTCATCTGAGAAGGCTCTCTGTTCGGAGGGGT	0	28	0	0	0	0	0	0	0	0	0	0	0	0	0	0	0	0	0	0	0	14	0	0	0	0	0	0	0	0	0	0	0	0	0	0	0	0
TTTACGGCGTGTCTCACCAGCGGAGAAAATCTTCGCGAGGT	0	28	11	8	9	2	6	3	43	12	0	0	0	0	0	0	3	0	0	16	9	0	0	3	0	11	11	0	0	0	17	0	0	0	0	0	14	0
TAACTTGCGCCACCCCCCGATGGCAAAAGATCTTACAGGGT	719	26	530	564	406	445	292	241	293	263	148	164	153	143	462	355	351	363	276	284	292	371	330	377	333	362	411	327	289	494	379	368	357	399	354	476	322	321
GACGGCTCGGACGATTCACGTGGATTTGTTTAATACGAGGC	376	26	293	298	276	252	165	199	269	179	117	54	92	93	245	139	207	169	216	181	188	257	245	268	190	203	168	134	188	205	260	166	237	371	145	248	181	103
CGTCATGCGAGATTCCTGAGTGGTTTGATATTTTGGGCGGC	1	26	13	5	0	2	2	6	9	0	10	5	0	0	4	5	0	9	0	0	6	6	0	0	14	0	0	12	0	0	0	0	7	19	0	14	0	0
AAGAGTCAGTTCTAAACAGGCGGCGGCTACCTTGAGACGGT	0	26	7	10	5	0	0	8	11	8	0	0	0	0	1	0	0	1	0	3	0	0	0	5	4	0	10	8	0	0	0	0	17	0	0	0	0	0
AATCTTACTAGCACTCTCGAAGGTTGCTTGCATCGCATGGT	0	26	2	15	0	5	6	4	11	7	0	0	0	0	7	2	8	1	3	0	0	0	0	0	1	3	0	0	0	0	0	0	0	0	0	0	0	0
ACAAGTATTGTGTTCTACAGTGGAGATGTGCTCGCCATGGC	0	26	9	10	4	6	8	17	0	0	0	4	0	0	2	4	0	3	13	2	5	1	0	0	0	7	0	0	0	0	0	0	0	0	0	0	0	0
ACTCATTCTAGGCTGCTCGGCGGACGACCCATCAACGGGGC	0	26	10	1	3	10	12	0	0	0	0	0	0	15	2	0	2	9	10	14	0	0	5	0	0	1	0	6	0	12	0	24	9	0	0	0	0	0
ACTCCAGTCGCAGACCAAGGAGGCGCTTTGTTTGGGGGGGA	0	26	7	4	2	7	0	0	0	0	7	0	0	0	4	9	0	1	0	0	0	0	2	17	0	1	0	0	0	0	0	0	0	0	0	0	0	0
ATGTGGTCTGGTGACAGAGGAGGTCCCTATTACGGCACGGA	0	26	3	0	2	0	1	0	0	0	0	0	7	0	3	0	0	0	0	1	0	0	0	0	0	0	0	0	0	0	0	0	0	0	0	0	0	0
CACTAGTTCTACTCTAGAAATGGTATGTTAAGCGAGACGGA	0	26	8	8	8	5	8	5	8	6	0	0	0	0	0	0	0	0	0	0	4	0	2	9	1	5	0	2	0	0	0	17	0	0	0	17	15	0
CCAGTTCGCGTCACGACCGAAGGTTTTGCTTAAGGAGAGGT	0	26	16	12	16	11	0	11	6	3	0	0	30	0	18	15	5	0	9	8	2	12	13	15	9	0	9	8	4	0	0	0	0	0	6	0	0	17
CGCCGGGGTCTCATACAGGGGGGTCCGTTTCCCGGGGAGGA	0	26	12	4	5	11	7	0	4	0	0	0	0	0	3	1	3	0	0	0	0	1	3	0	0	0	0	0	0	2	0	0	0	0	0	9	0	0
CGGGCCTCGTGTGTTAGCGGCGGAGACCAATCATAAAGGGT	0	26	6	5	2	1	6	0	0	0	0	0	15	0	0	3	0	0	0	3	4	7	1	0	0	12	0	0	0	9	0	0	0	22	0	0	0	0
CGTATAGGCAGCTTGTAAAGGGGTATGGTCCCTCGGGTGGT	0	26	4	16	0	5	7	0	0	0	0	1	0	0	3	0	0	0	1	3	0	0	5	0	0	5	0	0	0	0	16	0	0	15	0	20	0	17
GAACAGGGGATGGCTTTGCGTGGCACGCTCATAAGGGAGGA	0	26	7	2	1	3	2	0	0	0	0	0	0	0	0	0	0	3	1	0	0	0	5	2	1	0	1	0	0	0	0	0	0	0	9	0	0	0
GAATGTTAATAGCTGTTGGGTGGTTTAATACACGGCAAGGC	0	26	5	3	1	2	2	0	0	0	5	0	0	0	2	0	2	7	0	8	0	0	0	0	0	0	0	0	29	0	16	0	0	0	0	0	0	0
GACAGTCTTTCTCAGTCAGGCGGATGATAATTTTAGGAGGT	0	26	4	10	5	3	0	7	19	14	3	0	0	0	2	0	1	1	0	10	0	1	0	0	6	0	0	0	0	0	5	0	0	33	0	0	0	0
GACTGGTTAAGGGTTTCGGGAGGTCGGCAGCGTGGGGCGGT	0	26	8	9	13	4	0	3	0	4	0	0	0	17	7	10	1	3	2	0	11	0	0	0	18	3	0	8	0	2	10	0	11	0	7	0	9	0
GACTTGACCTTCCAATAGCGTGGTTGCTTTACACGAGTGGA	0	26	5	1	3	0	2	1	0	0	0	4	0	0	0	0	0	0	0	0	8	0	6	0	0	0	0	0	0	0	0	0	0	0	0	0	0	0
GCGTTAATCCGTTTTCGGCATGGAAGGTTACTCTAAATGGC	0	26	3	1	2	1	0	0	0	0	11	4	0	0	2	9	0	0	9	0	4	0	0	7	0	8	0	0	0	0	0	0	0	0	0	0	0	0
GGAATCATGTTATATTTGAAAGGAGCAAGCTGCGAGACGGA	0	26	1	13	0	7	15	0	0	12	0	0	0	0	2	7	2	9	0	14	0	4	0	0	0	18	0	0	0	0	0	0	0	0	0	0	0	16
GGTTACCTCTAGGTCTCGGGAGGTGGGATTTTTAGGGAGGA	0	26	5	10	2	12	0	0	20	0	11	0	0	3	5	2	1	1	3	2	0	0	14	16	8	0	0	9	0	0	0	30	0	0	0	15	18	0
GTGGTCACTGATGAGTGGCAAGGCTAATAATTTCGGGGGGA	0	26	5	1	1	6	0	0	0	3	0	0	0	0	1	0	0	0	0	0	0	0	0	0	0	7	0	0	0	5	0	0	0	0	0	0	13	0
GTGTGCAAAAGTATCTTGGGTGGTATGAACTGAGGGGCGGT	0	26	3	6	5	5	7	0	14	0	0	0	0	0	2	1	2	0	1	0	0	0	0	0	5	7	0	0	9	0	8	3	0	0	0	0	0	0
TAGGCTTGTCGCGTAATGGGGGGTAACGACTTCCGGGGGGT	0	26	7	1	5	6	0	0	0	7	3	0	0	0	3	14	1	3	6	0	0	0	0	0	7	16	0	0	0	0	7	10	0	0	0	0	0	0
TATCAAAGTCTACTCCAGAACGGTGGGGTTTTTCGGAAGGT	0	26	0	4	3	0	0	1	8	0	6	0	0	0	2	0	0	0	0	0	0	0	0	0	0	0	0	0	0	0	0	0	7	0	0	0	18	0
TATGTTCAGATGGTGCAAGGGGGTTACACCTAAACGGTGGT	0	26	11	14	12	7	5	2	0	16	0	0	0	0	6	3	0	2	5	0	6	7	1	5	9	0	0	9	0	0	0	0	0	0	0	0	0	0
TATTCTTTCATTCTATGACAGGGTTAACGGTGCGGCGGGGC	0	26	6	5	8	1	3	6	0	4	0	6	0	0	2	0	0	5	0	0	0	13	8	2	0	0	0	0	0	8	6	0	0	0	0	0	0	0
TCCTTTACGCCCATATTCGGCGGTGGCGGTTCCGAGGTGGT	0	26	7	22	8	1	0	2	0	0	4	0	0	0	0	5	2	2	11	0	7	7	1	0	0	0	0	0	9	4	0	0	0	29	0	0	0	6
TGATAATCTCTAGCGACGAGGGGATTGGGATATGAGATGGT	0	26	3	5	6	0	4	0	0	0	0	0	0	0	0	0	0	0	0	0	0	0	0	0	0	7	0	0	0	0	0	0	0	0	0	0	0	0
TTCGTTAGCACTGATACACAAGGAGGGCCTTCATCCACGGA	0	26	10	5	7	5	2	2	6	6	0	0	0	0	0	5	1	0	4	1	0	3	1	0	0	0	0	0	14	0	11	5	0	0	0	0	0	23
TTGGATTATGCAGCATGGGGAGGCGTCCTCCCCCGGACGGT	0	26	9	10	10	11	21	6	0	4	4	0	0	0	1	2	2	2	0	11	0	2	16	11	4	0	0	0	2	7	0	7	0	0	0	18	8	0
TTTCGCTGCATCGTCAGGCATGGACAGGTTATTCGCGTGGT	0	26	0	0	3	6	5	0	5	0	0	4	9	0	0	4	2	0	4	3	5	0	3	4	12	0	0	0	15	0	0	0	0	0	0	0	0	0
TTTGCTATCGTATTGAGCGGTGGCCTGTCACAATGGGAGGT	0	26	7	14	5	8	9	5	0	11	2	9	0	15	15	2	1	12	8	0	7	3	0	15	10	8	4	0	0	24	0	15	0	0	0	5	0	0
GTCACAAGTCCTATATGCCACGGCCGTACATCTGCAGAGGC	1377	25	1068	1112	861	907	541	593	626	521	239	289	215	357	729	573	681	562	684	635	627	827	527	794	620	674	690	552	677	767	711	812	854	706	741	928	775	598
TGCATAAGACGTGATACCAACGGACACTCCTTTTAGGCGGA	507	25	427	420	400	383	270	272	283	204	124	110	94	107	332	308	211	230	247	322	319	302	248	362	196	252	258	249	189	269	288	236	215	333	414	352	121	288
TATGCCAATTCTCAGCTAAGAGGCCGGCTTAAAACCGCGGT	608	24	535	568	469	423	284	288	302	299	120	101	96	121	386	325	346	338	224	281	378	309	350	348	272	309	312	409	324	396	346	242	307	324	391	319	196	340
GACCAGCGACGCCTTAGGGGGGGTGGAAGATACAGCAAGGT	0	24	0	0	8	5	0	14	3	0	9	3	0	0	10	4	0	2	0	0	0	5	0	0	1	0	0	0	0	6	0	0	0	0	0	16	0	0
AAGTACGTACAACAATTCGGAGGTGTCTGGTGCAAGGCGGA	0	24	11	6	21	2	4	4	0	0	0	0	8	3	0	2	4	0	5	0	0	3	0	0	0	6	0	0	0	0	0	0	0	0	21	0	0	0
AATCGCGGCTATGCGAAGGGAGGTGTTTCCACTGGGGCGGT	0	24	11	4	1	4	0	0	0	0	0	0	0	0	4	4	10	8	0	0	0	1	0	0	0	0	0	0	0	0	7	0	0	0	0	0	0	0
AGGCTTGTGGGCATTAAGGGAGGACACTAACTAGACGCGGT	0	24	9	5	12	2	8	13	9	4	0	8	0	8	1	0	14	1	0	7	13	2	3	19	10	4	0	11	6	4	0	0	7	0	0	0	0	0
CACTCTTCGGTTCCTACAGGTGGTACAAGTCCCAACATGGC	0	24	2	7	0	4	0	8	0	0	0	3	10	0	3	0	0	1	0	0	3	3	0	3	0	0	0	0	0	0	0	0	0	27	0	0	0	0
CAGTCTATTTGGCATTAGGGAGGTGTTACATTAAAGGAGGA	0	24	1	11	3	5	9	4	5	7	0	0	0	0	0	3	3	0	8	0	0	0	0	0	7	0	0	13	22	1	6	0	0	0	0	0	0	0
CATGCTTCCTCTGTGATGGGAGGACATAAATGCCAAAGGGT	0	24	6	2	0	2	5	5	0	4	0	0	12	0	21	4	8	0	8	0	0	9	0	0	5	0	0	0	4	7	0	0	0	12	0	43	0	0
CCTTATTCGTTATATTTACGCGGTTTATGGCATGGCAGGGC	0	24	9	11	8	6	7	2	14	13	0	0	0	0	0	0	6	0	3	0	0	0	7	0	6	6	0	9	0	12	0	0	0	0	0	0	0	0
CTTAGCCAACGTTTGTCGAGGGGCTAGTATAATCGCGCGGA	0	24	1	4	5	0	0	2	8	0	0	0	0	0	0	0	0	0	0	0	0	0	0	0	0	0	9	0	0	0	0	0	0	0	0	0	0	0
CTTGTACTCCTTATTCGGGACGGACATCTATGCGAAGGGGC	0	24	15	6	8	4	5	0	2	0	0	2	0	0	0	0	0	0	0	8	0	0	0	0	4	0	10	0	0	13	0	0	0	29	0	0	0	0
GCCCGCTAACCTGTCAGCGGGGGTTGTACCAGTTGGGGGGA	0	24	8	2	3	4	0	1	0	0	0	0	12	0	0	0	0	0	0	0	0	0	11	1	4	0	0	0	3	0	9	0	0	0	0	0	0	0
GCCCTTGCGAAGGAGTAGGGCGGCCGTCAGTAACGCGTGGC	0	24	11	4	5	0	0	3	0	0	0	26	0	0	0	1	8	0	6	15	0	1	0	1	0	24	0	0	15	0	0	25	20	0	0	0	0	14
GCGTGTATATATTTCACGGGGGGAGCGTCTTATTGCGCGGT	0	24	13	2	2	0	4	6	3	3	0	0	8	0	2	1	1	5	1	8	8	0	0	12	2	0	0	0	0	4	0	0	0	0	0	11	0	0
GGACCTCGCACTCCGCAGGGAGGCATGCCTCCTCGCGAGGA	0	24	3	7	8	3	0	3	2	3	0	12	9	0	0	2	4	1	0	3	3	5	0	0	1	9	18	0	0	6	9	0	0	37	0	0	0	0
GGACTAGCCAACTTGTCGAGAGGAAGATGATCTGAGAGGGT	0	24	10	1	3	0	0	0	0	0	0	0	0	0	0	0	0	0	0	2	0	0	0	0	0	0	0	0	0	0	0	0	0	0	0	0	0	0
GTCTAGTTACCCCTTTTAGAAGGCAGGTTGAGTCCGGGGGT	0	24	6	2	0	8	0	1	0	0	0	0	0	0	0	6	0	2	8	0	0	0	0	0	0	0	0	0	0	0	0	0	0	0	0	0	0	0
GTGGGCGGTGACATGTCGGGGGGTTAAGAATGTTGGGTGGT	0	24	0	4	0	2	0	0	0	0	0	0	0	0	0	2	6	0	7	0	0	0	0	0	3	0	0	0	0	0	0	11	0	0	0	0	0	0
TATAATTCTATTGTGCTCGGTGGCAATTACCATTGCGTGGT	0	24	10	5	11	0	4	8	3	22	0	0	0	0	0	1	0	0	1	1	0	15	0	0	3	0	8	0	0	7	0	23	0	0	0	0	0	0
TCGCTAGCGCACTTTACCCATGGTTCAGCCTTAAAAGCGGT	0	24	10	5	10	6	4	0	8	7	0	0	0	0	0	3	3	8	0	0	0	4	0	5	15	0	0	31	12	9	4	2	0	0	0	0	0	19
TCGTTGTCGGCTCATCGCGGGGGTAGCCATTGTAGGGCGGC	0	24	9	7	11	0	2	15	0	0	9	1	0	0	9	0	2	1	9	0	3	1	0	0	0	0	0	0	0	0	0	0	7	24	0	0	6	12
TGATGGGAGCATATATTCAGCGGTGCTCATTACCGGGAGGT	0	24	2	5	2	0	0	2	0	0	0	9	0	0	0	0	0	2	2	5	0	7	0	0	0	0	0	0	0	0	10	0	0	0	0	0	0	0
TGCCTATAAGAGTAATAGGGGGGTTGGGTGTTTGGGGCGGA	0	24	2	2	6	4	2	4	3	1	0	7	0	0	0	2	3	1	1	6	0	1	6	0	0	0	9	0	14	0	0	0	0	22	0	0	0	15
TGTTAAAAACAGTTCTTAGGTGGCGATAGATATCACGCGGA	0	24	11	11	12	6	1	4	0	21	0	0	0	0	0	0	0	4	6	0	2	15	2	0	6	9	0	0	0	0	0	15	0	0	0	0	9	0
ACGTGTTTGTGTCTAAAGGAGGGTACGCCATTTTGAGAGGT	2721	22	2100	2229	1797	1825	1078	1241	1242	1283	561	440	532	454	1753	1354	1306	1441	1397	1462	1218	1386	1418	1376	1261	1315	1393	1113	1367	1651	1328	1328	1459	974	1258	1684	1268	1132
TCCGATCTGTTCATTTAGAATGGTATTCAGACATGCATGGC	1762	22	1549	1445	1192	1174	818	806	912	841	375	327	232	446	1236	729	926	966	785	989	794	1009	1070	977	808	771	791	801	968	1132	1048	922	1066	986	1212	939	853	639
TGGATATATATGTTCTGCAGGGGTGCGCGGTTAGGGGAGGT	1182	22	986	961	799	759	515	555	643	559	196	186	185	205	698	511	432	541	545	499	658	660	617	760	636	562	717	480	698	761	637	664	938	550	604	714	522	632
ACCGGAGCAATACCTATAAGGGGTGTTACATTCGAGGCGGT	958	22	784	749	672	536	460	398	479	423	252	232	150	170	459	471	505	467	440	467	461	477	456	405	344	382	487	359	559	441	535	545	459	509	295	468	369	389
TGCACGTGACGGTTATTCGGCGGTGTTCGGTGTTGCGAGGT	838	22	683	685	591	672	441	351	393	474	161	156	206	215	609	414	395	511	452	456	499	464	495	536	339	467	536	482	676	484	330	402	582	814	325	368	453	369
ACTGGCTCAATCTTAAAGGGGGGCCGTGCCTGCGGGAGGGC	541	22	428	463	423	324	267	321	275	243	120	114	68	164	343	234	250	259	288	295	267	307	311	300	215	254	354	283	508	277	267	261	289	230	323	286	342	268
AAGAACCCGTATGTTTCGGAGGGTCTTCTCAATGGGATGGT	405	22	339	353	253	251	163	202	206	156	57	89	96	100	291	188	192	213	168	184	162	186	145	244	222	232	219	237	250	241	190	260	365	334	280	279	412	125
TAAAATTCGCTGACCAGGAGGGGAAAGGTCTTCTAGGGGGA	404	22	326	306	299	272	165	157	129	138	37	73	115	103	246	181	191	194	175	216	171	178	185	272	166	186	335	184	155	203	143	191	312	201	116	187	217	288
AACATTAAGGTAGAGAGGAGAGGAGGTCTAATTTAAGTGGA	0	22	3	3	1	6	0	6	0	7	0	0	0	0	0	0	0	1	0	2	0	0	0	1	5	2	7	0	0	0	0	35	0	0	0	0	0	0
ACAGACAAGCAATCGTACAGCGGTAGGGAATGTAGGACGGG	0	22	0	0	0	0	0	0	0	0	0	0	0	0	0	0	0	0	0	0	0	0	0	0	0	0	0	0	0	0	0	0	0	0	0	0	0	0
ACCCAGAGTCTTTTTTTCGGAGGTTGATTTTTTTGAGTGGC	0	22	7	3	0	2	0	0	0	13	0	0	0	0	6	0	0	0	0	0	3	0	0	0	0	1	0	0	0	0	0	22	0	0	0	0	0	0
ACGACCGACGTCGAATGGGATGGCTGACCCCGTCGCGGGGG	0	22	0	0	0	0	0	0	0	0	0	0	0	0	0	0	0	0	1	0	0	0	0	1	0	0	0	0	0	0	0	0	0	0	0	0	0	0
AGCTAGTTTAGGGTTCGCAGGGGAACAAGGTCACGAGGGGT	0	22	7	6	6	5	9	3	0	0	0	0	0	0	1	0	0	10	4	1	2	0	0	0	0	3	0	0	0	0	0	0	24	0	0	0	6	0
AGTCTCTCTTCGTTCTTGAAGGGTCGAATGATCTCGAAGGC	0	22	7	3	12	9	4	0	0	0	0	0	5	0	0	4	2	3	0	0	1	0	7	9	0	0	0	0	0	0	0	0	0	0	16	0	15	0
ATAAGAGGTCGTTTGTTGAAAGGATTATCTTATGAAAGGGA	0	22	15	17	5	11	4	9	8	4	12	0	0	13	13	2	0	6	0	0	1	5	0	8	0	5	0	0	6	6	5	28	0	0	0	0	0	11
ATCGGGCCCTACGCGCTGAAAGGTAGACCGTGTGGGGTGGA	0	22	4	3	0	0	0	2	0	0	0	0	0	12	2	0	1	5	0	2	0	1	0	2	0	0	6	8	0	0	0	0	0	0	0	0	0	0
CATAATATCTCTGTGAGCGAGGGTTATCCCATCGGAGTGGT	0	22	17	10	0	8	1	9	0	33	0	0	0	0	0	6	2	12	4	6	0	21	1	0	10	5	0	0	10	0	7	9	0	27	0	10	0	0
CCATGGTTGGCACATCGGCGGGGATTTCGATGAGAGGTGGT	0	22	11	5	10	0	12	3	0	7	0	4	8	1	2	7	0	0	1	11	6	0	0	7	4	6	3	0	10	0	0	0	27	0	0	20	0	0
CTCAATCGGATTCACATACGCGGTTGCAGCCATCAAGGGGA	0	22	0	0	0	0	0	0	0	0	0	0	0	0	0	0	0	0	0	0	0	1	0	0	0	0	0	0	0	0	0	0	0	0	0	0	0	0
CTGGAACTTGATTTTTTGGGCGGTGAACGTCTAAAGGGGGT	0	22	8	6	0	2	0	0	3	0	0	0	0	0	5	4	0	0	2	0	0	0	0	7	0	0	0	0	0	0	0	0	0	0	0	0	0	0
GAGTGTCATTAGAACATGGGAGGCACATTCTTAGGGGTGGT	0	22	6	4	1	6	0	5	0	0	0	0	0	0	0	0	2	0	0	1	2	0	7	7	0	0	0	0	0	7	0	11	0	0	0	0	0	0
GCCCAGCCACCATTTAGGAGCGGCCTTGTCTTATGGGGGGT	0	22	9	0	10	7	3	10	13	9	4	0	0	8	11	0	2	0	0	3	5	5	1	2	0	1	4	0	18	0	0	0	0	39	25	0	10	0
GCCGGCATGGGCCTCTTGGGCGGTGCTATGTTTTCGGGGGT	0	22	3	1	0	1	13	3	0	0	0	0	0	0	0	1	0	0	0	2	0	0	0	1	0	0	0	0	0	0	0	0	0	0	0	0	0	0
GCTAGGCCAATAGTCACAGGCGGTAGTGTGTCTGGGGGGGT	0	22	3	5	2	3	9	0	6	0	0	0	0	0	0	1	2	4	0	1	6	0	0	7	0	0	0	0	0	0	0	0	0	0	0	0	0	0
GGTCTACTGTCAGTTATGGGGGGTCGGCTATGACCCGCGGA	0	22	6	6	1	4	0	0	14	0	0	0	0	0	0	0	0	3	0	3	0	0	8	4	0	0	0	0	0	10	0	0	0	0	0	0	0	0
GTGGGAAGGGTTAACACCGGAGGCTCACGCCTATGGGGGGT	0	22	0	10	13	1	0	0	9	2	9	3	18	8	16	0	11	3	6	10	1	3	6	12	6	8	8	5	0	2	0	8	12	0	25	0	0	0
GTTGTTCCGCTGTCTTCAGGTGGCTCAACGCGTCGGGAGGT	0	22	0	2	4	1	0	3	12	0	0	0	0	0	0	0	0	3	0	5	0	13	0	0	0	0	0	0	0	0	0	0	0	0	0	15	0	0
TAGTCGCTCTCAGATTCAGGGGGTATCGGGTGTTAAATGGA	0	22	1	1	0	6	3	1	7	0	0	0	0	0	0	0	3	0	0	3	3	0	0	0	4	14	5	0	0	0	0	0	0	0	0	0	0	0
TGCCACATTAGGTTATTAGGGGGTCCATTTAATTGGGTGGA	0	22	3	0	1	1	3	0	0	0	0	0	0	0	0	0	0	5	1	0	0	0	0	0	0	0	9	0	0	0	0	0	0	0	0	0	0	0
TTCCTGTTTGCCATGCCGGGGGGAATTTAACTCTACAGGGA	0	22	4	6	5	3	8	0	12	0	9	1	0	0	1	6	3	1	5	3	0	2	0	0	0	2	0	0	15	0	0	0	19	0	0	0	0	0
CCATTTCTGAGCAACCGGAAGGGCACACGGAGTCAGATGGA	1386	21	1190	1161	1090	891	662	550	751	704	277	283	244	275	882	617	781	712	555	589	728	919	830	632	628	699	714	853	928	804	721	743	769	733	497	744	861	604
CCCAGGCTCTTCTTAACGGAGGGTTACAAGACTGGGGCGGA	1063	20	798	908	717	654	462	352	404	487	208	224	143	289	609	544	471	494	487	526	572	670	524	538	525	524	560	486	623	673	427	528	450	451	468	604	342	503
TAGCTTCCCTAAATTTCGAAAGGCTTAATGACTCGGGGGGT	911	20	814	755	641	602	447	475	452	462	157	213	194	282	584	423	479	534	451	464	534	662	519	491	501	430	395	650	511	611	593	618	643	555	661	544	614	437
CATCGAGATCCGTACTCGGGTGGTACAGGCTGCAGAGGGGA	386	20	270	313	222	216	183	166	251	230	72	57	82	53	251	230	158	174	161	206	196	138	165	229	135	141	202	88	249	185	202	89	198	242	288	193	176	240
TGCAACATTTTTGATAGGGGTGGTTAATGCTTACCGGGGGT	348	20	279	327	279	213	191	153	146	222	99	120	45	72	219	179	124	249	163	191	170	185	194	238	193	219	176	278	225	217	295	175	222	105	109	175	174	246
GCCTGTCAGCGGCAGCCGAGAGGAGCCGCAAGCCGCGCGGC	0	20	8	25	0	7	7	7	0	0	0	0	0	15	5	2	0	1	7	5	8	0	6	0	14	0	1	0	0	0	0	15	0	0	17	0	0	13
AAAATCTGAACTGTGTGGGGCGGTACGAAGTTAAGGGTGGT	0	20	2	1	0	0	3	1	5	0	0	0	0	14	0	0	2	0	0	11	0	0	5	2	0	0	0	0	0	0	0	12	0	0	0	0	0	0
ACGATACTCTAACCACTCCACGGAATGAACTACTGAGCGGT	0	20	1	0	0	5	0	0	0	0	0	0	15	0	3	0	0	0	1	3	3	0	0	0	5	7	2	0	0	10	0	0	0	0	0	16	0	14
ACGTCTCTAAGATTGACACGTGGTAAAGTTTTCTAGGCGGA	0	20	4	3	0	10	0	9	0	0	0	0	0	0	0	0	0	0	6	1	14	9	0	0	0	2	0	0	0	0	0	0	8	15	0	0	0	0
AGCACAAAACCGCAACGGGGGGGTGGTGCGATCAGAGGGGT	0	20	2	7	3	5	4	0	0	0	0	15	0	0	6	0	1	0	7	2	0	17	2	9	3	0	0	0	0	0	13	8	0	0	0	7	0	0
CAAGGCGCTTACTTCTAGGATGGATCTAAATCATAGGGGGT	0	20	1	5	2	0	0	3	10	0	0	0	0	0	24	0	0	0	0	0	0	0	0	0	0	0	0	0	0	0	0	7	0	0	0	0	0	0
CAAGTGTTATCCGTAAAAGGCGGTCGTTCTTTATGCATGGT	0	20	8	10	20	8	14	2	4	18	8	0	0	0	1	3	0	8	0	9	5	0	7	9	2	0	6	5	0	0	0	0	0	13	0	0	0	9
CAGTATAGGTCAATTTAGGGGGGTTGGAGTTTTTGCGTGGA	0	20	10	3	9	15	11	10	5	3	4	0	0	0	0	0	3	0	5	7	2	0	3	0	5	0	0	7	12	0	14	15	0	0	0	0	0	0
CCCCCATGGATCCCGATGCGAGGTCATATATCTGAAGCGGC	0	20	4	0	2	1	1	3	0	0	4	0	0	0	4	5	0	0	1	2	8	6	0	1	0	0	8	0	0	0	0	0	0	10	0	0	32	0
CGGCAAGGGGAAGTCCGGCAGGGTGGTAAATCTGAAGGGGA	0	20	4	3	0	0	2	4	0	2	0	5	0	0	7	0	0	0	0	5	3	0	9	3	0	0	0	0	0	0	0	0	0	0	0	40	0	0
CGGGTCTTAAGTCCATTCAATGGTTTTCAGCGCTGCAGGGA	0	20	10	7	14	22	4	4	0	10	0	10	0	7	4	7	5	6	0	4	9	7	3	1	0	0	5	15	0	8	0	13	0	0	0	19	0	0
CGTCCGGCCTAGATAAGAGGCGGAATGTAACACTGCAAGGC	0	20	0	0	0	0	0	0	0	0	0	0	0	0	0	0	1	0	0	2	0	0	0	0	0	0	0	0	0	0	0	0	11	0	0	0	0	24
CTCTAGCATGTATAGACCGAAGGACTTCATAGTAGGAAGGC	0	20	0	0	1	2	0	0	0	10	0	0	0	0	0	0	1	0	0	0	3	0	1	0	0	0	0	0	0	0	0	5	0	0	0	0	0	0
CTTAATTGGCAACTGTGGGGAGGTGCCGCCTCTGGAGTGGT	0	20	3	6	0	2	0	0	11	0	0	0	0	4	6	5	0	8	2	0	0	4	0	0	0	0	0	0	0	0	0	0	0	0	0	0	0	0
CTTAGGGTCATCCCGAGGCAGGGCGATAATTCTCACGAGGT	0	20	2	0	1	2	0	0	0	5	0	0	0	0	0	0	1	0	1	0	0	0	0	0	0	0	0	0	0	0	0	0	14	0	34	0	30	0
GAAAGAGTAGGGGTTAAGAGTGGCAGACTTTGCAGCGGGGT	0	20	15	7	2	0	2	8	11	0	0	4	0	0	0	0	7	0	4	0	0	4	4	0	0	3	0	0	0	0	0	15	7	13	20	15	0	0
GCCCGCCACTTGTAGCAGGGCGGTCTTTGGAGATGCAAGGT	0	20	8	0	2	4	3	0	7	0	0	0	0	0	0	0	0	1	0	0	0	4	0	0	0	11	0	0	0	0	0	9	0	0	0	0	0	0
GCTAGCTTGAGATAGAAAGGCGGTGTAAAATTTCAGAAGGT	0	20	3	6	3	2	2	8	0	0	6	0	0	0	0	3	1	0	0	0	0	0	6	0	1	0	0	0	0	0	0	0	0	0	0	0	0	0
GGGCTTTCCGGGGTACTCGGTGGTTCGCTGCGTTCGGCGGC	0	20	4	3	0	3	5	0	4	0	0	0	0	0	0	0	0	0	0	0	7	4	0	3	0	3	0	0	0	0	0	0	0	0	0	0	0	0
GTATGGTGGAAGAAATTAGGGGGTGGGTTCTGTGGGGTGGT	0	20	4	2	6	7	6	2	0	0	0	0	0	0	1	0	1	1	0	1	0	0	0	3	0	0	0	0	13	0	0	0	0	0	22	8	0	0
TAAGTAATTATTTTATCGGGGGGCCAGTGCATTGGCGCGGT	0	20	5	3	1	0	0	1	0	0	0	0	3	0	3	0	2	0	0	0	0	0	0	0	0	0	0	0	0	0	0	0	0	0	0	0	0	0
TACTTTAAAGGCGTCCAGGGCGGTATACGGTCTAGGATGGA	0	20	8	3	2	4	0	4	3	9	0	9	0	0	0	9	1	4	2	1	0	7	16	1	0	4	0	0	0	0	0	3	0	0	0	0	0	0
TCCGTAATGAACGAACCCCAGGGCAGTAATCGTGCCAGGGT	0	20	1	0	6	0	3	4	0	1	0	0	10	0	5	5	6	0	5	0	0	0	4	0	0	0	3	0	0	0	0	5	0	0	0	0	0	0
TCTACTGCTTGGTTGTCCAAGGGAGGTATTCCTTGCGCGGC	0	20	0	0	0	0	0	0	0	0	0	0	0	0	0	0	0	0	0	0	0	0	0	0	0	0	0	0	14	0	0	0	0	0	0	0	0	0
TCTCTAGTAAATATCACGGGAGGATTATGGTACTGGAGGGA	0	20	1	0	1	0	0	0	0	7	0	0	0	0	0	0	0	1	6	0	0	0	0	0	0	0	0	0	0	0	0	0	15	0	0	0	0	0
TGACATCCCTCTCTGTAACGTGGTCCAAGTTAAAGGGCGGA	0	20	4	1	3	1	5	0	0	7	5	0	0	0	8	0	0	5	1	0	0	0	0	2	6	0	0	0	0	15	0	0	0	0	0	0	0	0
TGCCCCGCTAGACACCAGAGAGGTCATCATACTGCGGCGGC	0	20	3	9	4	8	0	0	18	0	0	8	0	0	0	6	0	0	0	5	6	0	0	4	0	3	0	0	12	0	0	1	0	0	0	13	0	0
TGGCATTTTGACGCACCCCGTGGCATACGTTCTGGCGTGGA	0	20	12	5	0	2	6	6	0	0	0	0	0	0	2	0	0	0	2	6	1	0	0	2	0	0	0	0	0	0	0	0	0	19	0	0	0	0
TGGGCTACCGCACTCCCGGGGGGAGACGCTCCTTGCGGGGT	0	20	4	5	3	14	6	0	4	0	6	4	0	0	6	7	3	0	0	0	0	7	7	0	0	0	0	12	0	0	6	0	0	0	0	0	0	0
TTTCCTTTTCTTGTCATAGAAGGAGTACTTTTTAGAGTGGC	0	20	1	0	4	0	0	0	0	0	0	0	0	0	0	0	4	2	0	0	0	0	0	0	0	0	0	0	0	0	0	0	0	0	0	0	0	0
TTTCTTTCCCGGGCAAGGGGCGGATAAATATATCGGGGGGA	0	20	7	3	2	0	0	0	0	0	0	0	0	9	4	0	0	0	0	0	0	0	3	6	0	0	0	0	0	0	18	0	0	0	0	0	0	0
CTCATAGCTGAGGTTCGAGAGGGTCGTGTAAGATGCGGGGA	901	19	797	720	691	547	478	463	447	472	176	174	170	170	507	470	489	480	412	487	587	498	485	541	492	426	520	342	630	449	440	449	458	381	529	524	510	438
AAATGAGAGTACTAGATGGGTGGCCAGGGTAGACGCGTGGT	1389	18	1067	1131	1015	879	666	714	555	718	246	276	331	322	888	674	667	782	740	614	781	627	685	812	599	749	760	811	671	1007	631	1018	628	887	572	1080	674	622
TCAATCATATGAAAACGAGGGGGACATAGACTCCGAGTGGC	634	18	510	536	515	380	304	310	270	347	138	180	174	250	418	318	311	338	237	381	401	462	394	427	268	391	263	403	394	350	316	324	425	216	307	376	389	491
ACGTACGCAAATACGATAGGCGGTCTTTACATCTGGAGGGC	0	18	0	1	0	0	3	0	0	7	0	8	0	0	0	5	0	0	1	5	1	0	1	1	0	0	0	0	0	0	8	7	0	0	0	0	0	0
AGCCTTGTGTCCCAAACGGAGGGCGGCGTTAGACAAAGGGT	0	18	3	13	0	2	0	0	0	0	0	0	0	0	0	3	0	0	2	0	0	0	0	0	0	0	0	0	0	0	0	0	0	0	0	0	23	0
ACCGCCCTGCCCGTATAAGAGGGTAGACATAATAGGGAGGA	0	18	6	6	0	7	5	1	0	0	0	0	0	0	0	4	0	0	0	3	0	2	0	0	0	0	0	0	4	0	3	0	0	0	16	0	0	0
ACGGTCCCGTATGTTTAGGGAGGTTTTTGATATAGAGCGGC	0	18	4	9	12	4	0	3	22	4	2	7	0	0	3	5	0	0	0	3	6	1	1	7	0	7	0	0	0	25	0	14	0	0	0	19	0	0
AGAGGGGTTCTTTTATGCGGCGGTTACAGCTCCCGGGGGGT	0	18	8	2	0	4	0	0	0	0	7	0	0	0	11	0	2	0	0	7	0	0	0	0	2	8	0	0	0	8	0	2	0	0	0	14	0	0
AGTGTCTTCTTCTACAAAGACGGTCCCCTGATCGCCGAGGA	0	18	6	1	0	1	0	0	0	0	0	1	10	0	6	7	1	4	0	1	0	12	0	0	0	2	0	0	0	0	0	2	0	0	0	0	0	0
ATAGAATGTCTGTCCAAAAGTGGATATAAAAGCGGCGCGGA	0	18	6	4	0	5	3	5	0	0	8	5	0	0	1	16	4	2	0	0	0	0	0	0	0	0	0	6	0	0	14	0	0	0	0	35	0	0
ATATGTAGGTCTTTTTAAGGGGGCCGGGGATGTACGGAGGA	0	18	2	0	0	0	0	5	0	0	0	0	0	0	4	0	0	0	1	0	5	4	0	0	4	0	0	10	20	0	0	0	0	6	0	0	0	0
CACGCAGACTTAAAGTGGGGAGGACCGGGGTCAGACGTGGA	0	18	9	5	3	0	0	0	9	0	0	3	0	14	2	9	0	0	0	0	0	0	0	0	0	0	0	0	0	0	0	11	0	0	0	0	0	0
CCGGCGGTAACATCAACGGGCGGCTCCTATTTTTCCGCGGT	0	18	6	3	4	6	15	0	0	11	10	1	0	0	0	3	0	0	0	3	0	0	0	0	0	0	0	0	13	0	0	6	0	11	0	17	0	20
CGAAGCTGCCTCGTCCGCGGAGGAATCAATTATTAGAAGGA	0	18	5	2	0	1	1	2	0	0	0	0	0	0	4	1	0	0	3	0	0	0	1	0	1	0	0	0	0	0	0	0	0	0	6	0	0	0
CGGACATGAGGAACGTGAAGTGGTGGCGGATGAGACGCGGT	0	18	0	6	0	3	0	0	5	0	0	0	0	0	3	6	0	0	0	0	8	0	0	0	0	0	0	0	0	9	0	0	0	0	0	0	0	0
CGTCCCCGCGAGATTTTGGACGGCGTACTCTTTTCGATGGT	0	18	1	4	2	11	0	12	0	25	0	4	0	0	7	4	1	0	0	0	7	4	6	1	9	0	0	13	0	1	0	8	27	0	0	10	0	0
CTTGATGTCTGAATAAAAAAGGGTCACCGCAGTTCAGAGGT	0	18	2	10	0	1	9	2	0	3	0	0	0	9	0	0	11	0	10	3	1	1	0	3	0	2	0	0	7	0	0	0	0	0	0	0	0	0
GAAACTGGGGTTTCGCTAAATGGTACTGCGATAGAGACGGA	0	18	1	2	3	6	3	5	6	9	7	0	0	0	0	8	5	0	0	0	0	2	0	9	8	0	0	0	14	0	0	0	0	0	0	0	0	0
GATTCTTGTTGCGTCTGGGGGGGTTCACGATCTGGGAAGGT	0	18	0	1	1	0	0	0	0	0	0	0	0	5	0	0	6	1	16	2	0	0	9	7	0	0	0	0	0	23	0	0	0	19	10	0	0	11
GCCACGGTGGCGGTAACCGGCGGTGGGTTTACTAAGGAGGT	0	18	15	13	16	12	5	7	0	0	7	0	0	13	5	14	1	4	0	6	10	9	14	24	1	4	9	0	11	13	0	0	0	0	0	0	8	0
GGTGTGATCTTATAACACCGGGGCGGCATTAGAACAGGGGC	0	18	0	11	1	5	0	0	0	4	0	0	0	0	0	0	2	0	0	0	0	0	0	0	3	0	16	3	0	0	0	0	0	0	0	0	0	0
GTGACTACCCAATTCTTCAGAGGTCAGACGCCTAGGGAGGC	0	18	3	6	0	6	0	2	0	8	0	0	0	0	3	0	1	4	4	3	0	0	0	4	0	0	0	0	0	0	0	0	0	0	0	0	0	0
GTTGAGATCATTCTATCGAGTGGTGAGACGTGTTGGGCGGT	0	18	6	7	0	16	6	0	16	18	3	3	0	0	1	5	3	2	2	11	0	0	0	4	0	4	0	5	0	0	11	0	0	0	18	0	0	0
TAACAGTGTAGGCCTTGGCGAGGTTTAGAATATAGGGAGGT	0	18	4	9	0	6	2	6	0	0	0	0	0	0	0	5	0	0	1	8	0	0	0	0	13	0	0	0	0	0	0	0	21	27	0	0	0	0
TAGAGTATTGACAACACGCATGGAAATCCTATTGACAGGGC	0	18	13	0	8	0	8	10	5	0	0	0	0	0	1	0	0	2	0	0	0	0	0	1	0	4	0	0	0	0	0	0	0	0	0	0	0	0
TAGGTCAAGAATATCTTGAGGGGTGGTCTTTATTGGGGGGA	0	18	3	0	0	0	0	0	0	0	0	0	0	0	0	0	0	0	0	0	0	0	0	0	0	0	0	9	0	0	0	0	0	0	0	0	0	0
TATCCACTCTCGTCGTCGAGGGGAAGCAAATTTGGCAGGGT	0	18	3	8	8	4	1	2	0	0	0	0	0	0	1	0	11	0	5	2	1	0	0	4	1	4	0	0	0	0	0	0	0	0	0	0	0	0
TCAGGATTCGCTCCGCACAGGGGTATGGACAGAGGCAAGGC	0	18	5	3	2	0	0	3	0	0	0	0	0	12	0	24	6	5	2	0	1	0	0	0	0	0	24	0	6	0	9	8	0	0	4	0	11	10
TGACTAAGGTAAATGTCGAGCGGTGCTTATTTTGGGGTGGT	0	18	11	5	10	11	0	2	2	0	0	0	0	0	0	0	4	0	3	6	4	0	5	5	3	12	0	0	0	0	0	0	0	0	0	0	46	0
TGCCAGAGTTTTCTTTTAAGTGGTAGATGCTTTAGGGGGGC	0	18	0	0	0	0	0	0	3	0	0	0	0	0	0	1	0	0	0	0	0	0	0	2	0	0	0	0	0	0	0	0	0	0	0	0	0	0
TGCGGACTTAAGACGTTGCAAGGTTCCTTATGTGGGAGGGT	0	18	2	8	13	19	0	13	2	9	5	8	0	0	0	0	7	0	0	5	6	3	10	3	3	5	4	0	8	0	0	9	0	0	0	29	0	0
TGGATTCGAAGTATCAGGGGAGGTTGATTTTGAAAGGAGGA	0	18	14	7	4	4	2	4	0	0	0	5	0	0	0	5	6	0	11	0	0	0	9	0	6	0	0	0	0	0	0	0	0	0	0	0	0	0
TGGTCCCCGCGTGTGCTGGGTGGTCAAGCGCTACGCATGGC	0	18	1	0	2	0	0	2	10	0	0	0	0	0	0	0	0	2	0	2	0	0	0	0	0	6	0	0	0	0	6	0	0	0	0	0	0	0
TGTGCGTCTACTTCCCCCCACGGTATAGCTAAAGGCATGGA	0	18	2	0	1	2	2	2	0	1	7	5	0	0	0	2	0	0	0	2	0	0	2	15	0	0	0	0	0	0	0	0	0	0	0	0	0	15
TTCGAGTCACCCACAAAAAAGGGAATGGTACACCAAGTGGT	0	18	5	5	1	6	5	0	0	0	2	11	0	0	8	0	0	9	8	2	3	0	0	3	0	9	0	0	0	0	0	16	0	0	0	0	0	0
TTTCACCGTGCAGTTCTGGGGGGTATGGTTTGTAAGGTGGA	0	18	5	12	5	0	7	7	13	0	0	0	0	0	8	3	0	0	0	1	5	2	2	3	6	0	0	0	0	0	7	0	0	0	0	0	9	26
TTTTGAACGTTGTCTATACAAGGCGAACGATTAAAGATGGA	0	18	4	8	3	3	12	5	0	0	0	6	0	0	2	1	0	0	2	0	3	0	0	0	0	2	0	8	8	0	0	0	9	0	0	0	0	0
CCAATCCTTGTATAATTAAAGGGAAAGTTATATGGCGCGGA	2180	16	1760	1661	1505	1242	1058	1012	1197	918	451	390	272	477	1436	963	837	1050	1027	953	1041	916	848	1180	1028	993	1170	1113	1091	1319	1165	990	1343	1178	1064	1140	822	1275
ATCGCGGAGTGAATATCGGGGGGCCATGTAATAGGCGTGGC	696	16	530	570	472	397	378	325	297	310	146	143	95	107	411	317	325	406	309	326	370	365	418	423	297	280	308	335	320	291	378	224	389	357	488	344	386	331
GCAGGGCCTTTGATTAGGGGGGGTGGCAATTGTGGGGAGGT	466	16	396	369	340	310	155	222	204	248	153	99	57	90	255	245	317	225	251	184	160	242	232	258	336	276	205	189	253	209	236	305	282	327	197	173	237	112
AAGGTAGACACGTAATCCAGCGGACTGTGCAATAGCGTGGA	0	16	0	0	0	0	0	0	0	0	0	0	0	0	0	0	0	0	0	0	4	0	0	0	0	0	0	0	0	0	0	0	0	0	0	0	0	0
ACGGAAATTTAGGTTCAAAGCGGCGTTTGTATCAGGGCGGC	0	16	14	8	11	7	2	0	5	7	0	0	0	0	0	0	1	0	0	2	0	13	0	0	7	2	0	7	18	0	0	0	0	0	0	0	0	0
AGCCGGCATGGTGTGCGAGAGGGTCCAATGTATTAGGGGGT	0	16	0	3	0	0	0	0	0	6	0	0	0	0	0	0	0	0	0	0	0	0	5	0	0	0	8	0	0	0	0	0	0	0	0	0	0	0
AGTAAGGGTGGGCAACAGGAGGGAGTGAGTATTAGGGAGGA	0	16	1	0	5	4	0	5	0	0	0	0	0	0	3	0	0	3	6	0	0	0	1	0	0	0	0	3	0	0	0	0	0	0	0	14	0	0
AGTCCAATCAAAATCCTGCGTGGTACATGTTGACGGGCGGC	0	16	2	5	4	9	5	6	0	0	0	0	0	0	0	0	1	6	1	15	7	1	0	2	0	0	0	0	11	0	0	0	21	0	0	15	0	0
AGTCGGTGCGCCCTACTAGGGGGTTAAGCCTTCCGGGCGGC	0	16	3	4	0	3	3	0	0	0	3	13	0	0	0	0	4	0	2	0	0	3	5	7	0	0	0	0	14	0	0	10	0	0	0	0	0	0
ATAGATTCGATCTTATCGGGTGGTGCTCAGTTTGGGGCGGT	0	16	1	4	0	0	4	0	0	0	7	0	0	0	0	0	1	0	1	6	2	0	0	0	0	0	0	0	0	0	0	0	0	0	0	0	0	0
ATAGCTTCCGTTCACTACGACGGAGTTCATTGACACAAGGA	0	16	6	9	0	8	0	4	0	0	9	10	0	0	0	0	9	1	3	8	0	2	0	0	2	0	13	6	0	0	0	0	0	0	0	0	0	0
ATATGGCCTGGTCTGTGGCATGGTACCCTCTGTTGGGGGGC	0	16	2	6	3	9	0	0	0	0	0	0	0	0	0	0	0	1	5	0	0	0	0	0	6	0	0	15	0	4	0	0	0	0	0	12	0	0
ATATTCGCACAGGTGCCGGAGGGTGAGTGCAGACGGGGGGT	0	16	7	7	8	3	0	4	3	0	0	0	0	0	0	0	0	0	0	0	7	0	0	7	0	0	0	0	5	0	0	0	0	0	0	0	0	0
ATCTAATCGAAATTGTTGGGGGGTCGGCCATCAGCGAGGGA	0	16	1	7	0	0	0	0	0	4	0	0	0	0	3	0	0	0	0	0	12	0	0	0	2	6	0	0	0	0	0	5	0	0	0	0	0	0
ATGTGGAAAACCACCAGGGGGGGTTAGATGTATAAGAGGGT	0	16	9	7	11	0	0	0	0	0	0	0	0	0	3	6	0	1	2	6	0	1	0	0	0	0	0	0	0	0	16	0	0	0	0	0	0	0
CAGCCATGCATTAATAGGGGGGGCATACCCTCTTCAGGGGT	0	16	3	3	4	4	4	0	0	0	0	0	0	0	1	0	0	0	0	0	11	2	0	0	0	0	0	0	0	0	13	0	0	0	0	0	0	0
CCACCTAGTGGTTTATGAAACGGCTATGCAAACAGGATGGC	0	16	5	4	1	0	6	2	0	18	0	0	0	0	0	0	0	2	0	0	0	3	0	3	0	0	7	0	5	0	0	0	0	0	0	0	0	0
CCAGGTCATCAGAACCTCCACGGTGAAGCGCTAAAAACGGC	0	16	0	9	8	5	0	10	0	0	0	0	0	0	0	0	0	0	0	0	0	10	0	0	0	2	0	0	0	0	0	0	0	0	0	0	0	0
CCTACGAGGACTATGTCGGGCGGTTATGTCAAATGGACGGT	0	16	2	5	8	1	1	0	0	0	11	0	0	0	0	11	0	0	0	4	12	0	4	4	1	4	0	9	10	0	5	0	0	16	16	0	0	0
CCTGCTTTATGGTTGCAGGAAGGTTCCGACTACAAAAGGGT	0	16	0	1	0	0	0	0	0	2	0	0	0	0	0	0	7	0	0	0	0	0	0	0	0	0	0	0	0	0	0	0	0	0	0	0	0	0
CGATTGGACTCTCTGTAACAAGGTGCCGATATTACGGTGGA	0	16	8	5	3	3	3	4	0	0	0	6	0	0	0	5	3	0	1	2	0	9	0	0	0	11	0	0	0	0	0	0	0	20	0	0	0	0
CGCGGGCTACGGTTCATGGGGGGTTTTGAGTCTAGGAAGGT	0	16	5	1	3	3	8	0	0	0	0	0	0	0	1	0	0	1	9	0	0	0	0	3	0	0	9	14	0	6	0	0	0	0	0	0	0	0
CGCTACGCGGGGCTATCACATGGACAGGCTCGTCGCTCGGC	0	16	0	0	0	0	0	0	0	0	0	0	0	0	0	0	0	0	0	0	1	0	0	0	0	0	0	0	0	0	0	0	0	0	0	8	0	0
CGTTCAGAACCGGTGCGGGGTGGAACGCTTTCTTCAGGGGC	0	16	12	8	2	0	2	4	6	0	4	2	0	0	0	2	1	8	0	13	1	0	0	0	0	1	0	0	18	0	0	0	0	15	0	0	0	0
CGTTTCTGGTATATTCAGAGTGGATAGCCTCAACACATGGT	0	16	8	4	3	2	1	17	0	0	11	8	0	0	5	0	0	0	7	3	5	0	8	6	0	0	0	0	0	0	0	0	43	0	0	0	14	0
CTCGTCGCCATACTCATAAGTGGCTCCTTACGAGCGAAGGA	0	16	0	4	2	0	0	0	0	0	0	0	0	0	0	0	2	0	0	0	0	0	0	0	0	0	0	0	0	0	12	0	0	0	0	0	0	0
CTGCTTGTTTATTCATAGAAAGGATTAAAATGCGGGGCGGA	0	16	7	2	9	2	0	0	0	0	0	0	7	0	0	1	2	3	0	0	0	1	2	0	0	0	5	0	0	0	0	0	0	0	0	0	0	17
CTTAGTCCCTAACTTTGGCATGGTTTGTATTTTCGGAAGGT	0	16	0	1	0	1	0	0	0	0	0	0	11	0	0	12	0	3	0	0	5	0	0	19	0	3	0	0	9	0	8	0	0	0	0	20	0	0
CTTGAGGATTTTTTATCGGGCGGTTGCAGCCGCAGGGGGGC	0	16	8	10	2	2	0	4	10	4	7	2	14	15	2	8	6	0	3	0	3	0	13	7	7	3	0	0	0	27	0	10	0	0	0	22	0	0
CTTGTCAAAATTAAATCGGGGGGTTTGACGTGTAGGGAGGT	0	16	7	5	17	2	11	1	0	0	0	4	0	0	0	8	0	5	2	0	0	8	0	2	15	4	0	7	6	3	0	0	0	0	11	0	0	0
GACAATGACTTTCTCTGAGAGGGAACAGTTTGTAGGGAGGT	0	16	5	2	5	1	4	4	8	5	0	0	0	0	0	0	0	0	0	7	2	6	0	0	5	0	0	7	16	0	6	19	0	0	0	0	0	12
GACGCAAATTTATAATGCAGAGGACAGTACACTTAAGCGGC	0	16	2	3	2	3	10	0	0	2	0	0	0	0	0	0	0	0	1	0	0	0	0	0	0	0	18	0	0	0	0	0	0	0	17	0	0	0
GAGTCCTAAGACGTCCCACGCGGTACAGTATTACGAACGGT	0	16	0	0	1	1	0	0	0	0	0	0	0	0	0	0	1	0	0	0	0	0	2	0	7	0	0	0	0	0	0	0	0	0	0	0	6	0
GATCAGTCCGATATTCCGAACGGTCGTCGGTGTTGGGGGGT	0	16	7	6	0	15	0	14	5	0	0	7	0	0	9	3	0	6	0	2	6	0	0	0	0	0	0	0	0	0	7	0	20	44	0	0	0	0
GCAGCATTACAGTTGACAAGGGGTCATTTATCACAAAGGGC	0	16	0	3	9	1	0	0	0	6	0	0	0	0	0	0	0	0	0	0	1	2	6	1	0	0	0	0	0	3	0	0	0	0	0	0	0	0
GCTCGTGAGGATATGCCGCGTGGTGCACTGCCACCGATGGT	0	16	18	15	4	5	1	3	5	5	0	0	0	0	0	0	0	3	0	0	4	3	5	0	0	0	0	0	0	0	0	0	0	0	0	0	0	24
GCTGCCAGGGGCCTTTGAGGTGGTCAAAAATTTGAGGTGGA	0	16	0	2	3	4	0	0	0	0	0	0	0	0	0	0	0	0	0	0	0	0	7	3	0	0	0	0	0	0	0	0	0	0	0	0	0	0
GGGACCTTAGATATACAGAGGGGCGTGTATAGAGGCGAGGT	0	16	0	3	5	2	0	3	0	0	0	0	0	0	0	1	0	0	0	0	2	0	0	0	0	0	3	0	0	0	16	0	0	0	0	0	0	0
GGGTGATGCGAAAAGCTCGGCGGACTGTAACTTGCGAGGGA	0	16	0	1	4	0	0	0	0	0	3	7	0	0	0	0	0	0	0	0	0	2	0	0	0	0	0	0	0	0	0	0	0	0	0	0	0	0
GGTTCGCGCGTTCAGCTAGGTGGCCCTGAGATTGCAGCGGT	0	16	8	8	3	3	6	0	0	0	0	3	0	0	0	0	0	5	2	1	0	0	0	0	0	0	9	22	0	4	0	0	0	0	0	0	0	19
GTGATCTAAGGACAGACGGGCGGATACGCCATCTACGAGGT	0	16	5	0	4	1	3	0	0	0	0	0	0	0	0	0	4	0	1	0	0	0	0	0	0	0	0	0	0	0	0	0	0	0	0	0	0	0
GTGCTTCGGACGACCCAGGGGGGCCGCTAACTCGAGGGGGT	0	16	8	5	1	6	0	3	3	9	9	0	0	0	0	5	0	2	0	2	0	0	0	6	0	4	5	9	0	0	0	10	0	0	0	0	0	0
GTGGAAAGTCCGGTTTAACGCGGTATCTCTTTTTGAATGGT	0	16	6	8	8	0	4	4	0	6	0	0	0	0	0	3	2	0	0	0	0	0	6	0	3	0	0	0	3	0	0	0	0	0	0	0	0	0
GTGGATAAAACTCTATGGCAGGGCTTCCCTAGACGCGGGGA	0	16	0	2	0	0	5	0	0	0	0	0	0	0	0	0	0	0	0	0	0	0	0	0	0	0	0	0	0	0	0	0	0	0	16	0	0	0
TAATTGTTAAGGGTTCCCGAGGGCGCGAATTATAGCGCGGT	0	16	3	0	2	2	4	3	0	0	0	0	5	0	0	1	0	8	3	0	0	9	1	3	0	0	0	2	3	4	0	0	0	0	0	0	0	0
TCCCTGCATTTGTTCTAGGATGGTTTTGCATTCGCAGTGGA	0	16	7	3	0	7	0	9	10	0	0	0	0	0	0	1	1	6	1	0	3	0	0	0	0	0	0	0	0	0	0	0	0	0	0	0	0	0
TCCTAACACTTTTAACGAGGTGGCTTCGATCTCAGCACGGT	0	16	6	3	3	2	5	0	0	10	0	0	0	0	0	0	0	0	0	0	1	0	0	0	0	0	0	0	0	0	0	0	0	0	0	0	0	0
TCGGTTGTGGTTCAAACGCAGGGTATGGGGTGTGGAGGGGT	0	16	3	3	0	0	0	0	6	0	0	0	0	0	0	0	0	0	0	0	0	0	0	0	0	4	0	0	0	0	0	0	0	0	0	0	0	0
TCTTCTAGGATAATGTAGGGGGGTTGATAAACTCGGGGGGC	0	16	3	10	3	4	0	4	0	3	0	4	0	0	0	0	0	0	0	2	0	0	0	3	5	0	0	0	0	0	0	0	0	0	0	0	0	0
TGGAGTCTATTGTTGTAGGGTGGTAGGGGTAATTGCGCGGT	0	16	3	7	1	3	0	6	0	3	0	0	6	9	3	13	0	0	1	8	0	0	2	0	0	0	0	0	7	7	0	0	0	0	12	0	0	0
TGGATGGGACGGCTCTTGGGAGGTTCACCAATTCGCAGGGT	0	16	2	2	0	5	0	0	0	0	0	5	0	0	0	0	4	0	0	0	0	2	0	0	0	0	0	0	0	0	0	0	0	0	0	0	14	0
TTAACGACCCCCTTATGCAGTGGTTTCATATGTGGGGTGGA	0	16	1	0	0	0	0	0	0	0	0	0	0	0	10	1	0	0	0	0	0	5	0	0	0	0	0	0	0	0	0	0	0	0	0	0	0	0
TTAGGACAGCACGCATAGGGTGGTATTCTTTCTTGGATGGC	0	16	2	0	2	3	11	1	10	0	0	0	0	0	3	0	0	1	0	2	0	0	0	0	8	0	0	0	0	0	0	0	0	0	0	17	0	0
TTAGGCACTAGTCTAAAGGGGGGTGCGACACCATGGGCGGC	0	16	3	0	3	5	0	6	6	0	6	0	13	0	1	2	5	0	0	0	0	3	0	7	0	0	0	0	0	0	0	6	0	0	0	22	17	0
TTGGGTGAAGTTACCATGGGTGGTAATCGCTCTGGAGAGGT	0	16	2	1	8	0	10	0	0	0	0	0	0	0	0	0	0	0	0	0	0	0	0	8	0	6	0	0	0	0	12	12	0	0	0	0	0	0
TTTTTCATCATTGTTTAGAGTGGTCTAGAATGCTCAGGGGA	0	16	3	2	6	2	0	0	0	0	0	0	0	0	0	3	0	0	0	0	0	0	0	0	0	0	0	0	0	0	0	0	0	0	0	14	0	0
GATTGTGAGCAATTCTAGGATGGTACCTACTCTCGGATGGA	980	15	864	742	641	575	544	466	481	390	184	169	109	209	544	454	493	403	519	450	408	493	396	439	409	405	426	497	609	427	521	469	538	457	495	680	384	397
GATGTGCTAATTATCACGGGGGGCGCGGGCTGTCGCGGGGC	938	15	792	846	700	557	473	448	410	417	284	211	168	269	622	513	571	594	491	506	496	562	378	527	487	481	555	345	594	652	536	542	681	688	507	411	368	604
GAAGTCTGCCTGCTTTTGGGCGGTCAGATCTTTGACGTGGC	810	15	625	689	615	569	483	375	330	416	176	209	150	153	612	417	359	397	450	464	369	440	344	561	334	357	310	427	347	333	430	484	638	677	418	314	598	393
TATGCCATGCCCCAAATAAGTGGTAGACGCACACAAGAGGA	625	15	513	493	499	402	256	324	385	367	99	122	107	79	368	314	268	289	249	278	328	460	299	359	335	282	465	308	406	339	242	277	386	347	291	422	379	381
AATATATCATGGTTATGGGAGGGTGAGTTGCGTGGGGTGGT	512	15	457	443	370	310	277	280	354	271	102	174	137	79	305	257	281	290	250	278	225	375	256	282	183	312	288	354	412	329	264	331	310	348	251	191	202	222
TCGCGGCGTTTGCACCTGGGTGGAATGCATATTTCAGCGGT	1138	14	800	905	821	673	511	504	692	566	227	188	160	149	682	523	602	529	371	469	477	584	474	566	480	434	421	631	573	837	664	628	716	540	368	416	544	360
GTTCTACGTCATAACAGAGAGGGCAGTCCCCGCAGGGTGGC	910	14	816	790	710	602	480	416	465	499	245	177	198	177	604	481	516	536	492	513	357	667	371	546	390	538	578	273	581	459	562	595	653	644	418	533	373	499
GGCTATTGTTTGATAAAGGGTGGCTGAGGCTCCGCGGTGGC	763	14	620	653	468	562	295	335	355	378	148	127	104	125	591	406	317	395	371	363	352	335	475	434	380	462	336	324	632	361	499	386	378	486	369	410	430	292
TCGACGTGCGCAATACAGAAGGGTAGTGCATGTTGGGCGGT	660	14	583	603	495	458	294	252	305	240	164	130	166	118	449	392	396	340	291	317	389	357	265	381	267	260	481	299	409	437	339	314	456	326	308	463	252	344
CGTATGGAGGTTTTTTACAAAGGTCCTTTTTAAGAAAGGGT	596	14	448	457	398	400	280	272	268	360	140	189	130	151	375	371	347	251	302	324	378	364	349	396	244	284	373	273	333	372	236	322	280	352	375	428	363	247
GGATGCTTATTTGTCACGGGTGGAAAATTGCTCGAAAGGGT	433	14	302	412	355	317	222	169	188	251	123	126	89	70	278	255	231	266	321	263	210	277	166	313	162	270	209	222	274	199	202	318	329	211	319	230	285	198
CGTGGGTTAGCCTTCTAGGAAGGTTCGCGGTGTTGGGGGGA	400	14	268	290	283	218	189	166	205	210	93	53	45	27	245	191	171	160	219	168	162	147	244	213	179	136	250	252	259	267	144	168	349	275	153	291	200	56
CGCCGTTATTAGTTTTCGAACGGTTATATCTCTGGAGCGGT	0	14	2	12	17	0	0	0	0	19	0	0	0	18	0	0	13	4	1	1	0	7	1	0	2	3	0	0	0	7	0	0	0	0	0	0	0	0
GGGGGCATCTCTGCATCGGGTGGTGTTCTCTTTTCCACGGC	0	14	5	0	0	2	0	0	0	0	0	0	0	0	0	0	0	0	0	0	0	0	0	3	0	0	0	0	0	0	0	0	0	0	0	0	0	0
GTGGGGGCCGGCGAAATCGGCGGAACAGGGCATCAGACGGC	0	14	8	9	1	0	13	0	22	0	0	0	0	0	0	3	0	0	0	4	2	0	0	12	0	23	0	0	0	0	0	0	0	0	0	0	0	0
TGGTCACTAAGGAAAATGAATGGTCTGCGTATAAAAAGGGT	0	14	2	0	0	0	4	0	0	0	0	0	0	0	0	0	0	0	0	0	0	0	0	0	0	0	0	0	0	0	0	0	0	0	0	0	0	0
AACGATTGTGTGCTTAAGCGAGGTTGCGTGATCTAGGCGGT	0	14	0	0	0	0	0	0	0	0	0	0	0	0	0	0	1	0	0	0	0	0	0	0	0	6	0	0	0	0	0	0	0	0	0	0	0	0
AAGTGCTATGCTTTATCGGGGGGAAGCTGTAACTCAACGGA	0	14	0	2	3	4	3	0	6	0	0	0	0	0	0	0	1	0	2	0	0	0	0	0	2	0	0	0	0	0	0	0	0	0	0	0	0	0
AATGACGACGTGCCCAGGGAAGGCCTGCGCTACGGGGAGGC	0	14	0	0	0	0	0	0	0	0	0	0	0	0	0	0	0	0	0	0	0	0	0	0	0	0	7	0	0	0	0	0	0	0	0	0	0	0
AATTATCCCTATTTTAGAGGCGGCCCTATCTCCGAGGCGGT	0	14	1	0	2	0	5	2	9	0	0	0	0	0	2	2	3	6	0	1	0	4	2	0	0	5	0	0	0	0	0	0	0	0	0	0	0	12
ACATGACCGATACATTCCCGAGGCACAACAATTTGGGCGGT	0	14	0	0	0	0	0	0	0	0	0	0	0	0	0	0	0	0	0	0	0	0	0	0	0	0	0	0	0	0	0	0	0	0	0	0	0	0
ACGCAGTCAACGATACAGGATGGTGCGTGTTGTTAAGTGGC	0	14	0	0	0	0	0	0	0	0	0	0	0	0	0	0	0	0	0	0	0	0	0	0	0	0	0	0	0	0	0	0	0	0	0	0	0	0
ACTGTCAAGCGGTCGTGAGGAGGCCGCGTACAATAAAAGGA	0	14	0	0	0	4	0	3	0	0	0	0	0	0	1	0	0	0	0	0	0	0	0	0	4	5	0	0	6	0	0	0	0	0	0	0	0	0
AGAACTATGGGTGCGACAGGGGGCCGTGTTCGTTACACGGC	0	14	2	7	1	2	0	0	7	8	0	7	0	0	0	7	7	1	0	7	0	1	0	0	0	0	0	0	0	0	0	0	0	0	0	25	0	0
AGCATCGTTTCCGCTCCGGGGGGCACTTAAACACGGGTGGA	0	14	4	1	4	5	0	0	7	11	0	0	0	0	0	0	1	0	0	1	0	1	0	8	0	0	0	0	0	0	0	0	0	0	22	0	0	0
AGTCTGGGTCCACTGCCACGAGGTCCGTGCAATACCGAGGA	0	14	0	0	0	8	7	0	0	0	0	11	0	0	1	0	0	0	2	3	12	2	2	0	2	0	0	0	6	0	0	0	0	0	0	0	0	0
ATACGCTAAGTTCTCACGAGTGGTAGCTATACTTAGGCGGT	0	14	6	7	2	0	0	0	0	0	0	0	0	0	7	0	0	0	0	1	0	0	0	0	0	0	0	0	0	0	0	0	0	0	0	0	0	0
ATCTCCGTCACATCGTGGCGCGGAACTGCCTGTTGCGCGGT	0	14	11	1	3	3	6	0	8	5	0	14	0	0	21	3	1	3	0	4	2	4	0	1	0	0	5	6	0	0	0	15	0	0	0	0	0	0
ATGCGGCGCAGAGAAATAGATGGAGGGAGGTAATACATGGA	0	14	5	12	7	2	2	0	6	0	0	0	0	0	0	3	7	7	5	3	2	0	0	4	0	6	0	0	7	0	9	0	0	0	0	0	0	0
ATTACGAACGGCATGTAGGGCGGTTACGCCAATGGGGCGGC	0	14	0	4	0	0	0	0	0	0	0	0	0	0	2	0	0	0	4	0	0	0	0	0	0	0	0	0	0	0	0	0	0	0	0	0	0	0
ATTCATCAGTTCCTGGGGGACGGCTGAAAGAGATGAGGGGT	0	14	0	0	0	0	0	0	0	0	0	0	0	0	0	0	0	3	0	0	0	0	0	0	0	0	0	0	0	0	0	9	0	0	0	0	0	0
ATTCCGAAAGTAGTTCCAGGAGGTCTACGCCGTAGGGTGGT	0	14	2	1	0	0	2	0	0	0	0	0	0	0	0	0	0	0	0	0	0	0	0	0	0	0	0	0	0	0	0	0	0	0	0	0	0	0
CACCCAAACATCATCACCCGGGGTCGATGCAGTGGGGCGGT	0	14	3	2	6	4	0	0	0	0	0	0	0	0	0	0	0	0	0	0	0	0	0	0	0	0	0	5	0	10	0	0	0	18	0	0	19	0
CCGGCAATTAAAATGTGGGGGGGAATAGGTTGTTGAGAGGA	0	14	1	1	0	0	0	0	0	0	0	0	0	0	0	0	1	0	0	0	0	0	0	0	0	0	0	0	0	0	0	0	0	0	0	0	0	0
CGACATTTCTATCCGACAGACGGATTATGACCAGGCGAGGC	0	14	5	6	6	0	5	0	0	0	0	0	0	0	0	0	0	0	0	0	0	0	0	0	6	0	0	0	0	0	0	0	0	0	0	0	0	0
CGTAACCGCTGTGTCATGGGGGGCCGATTTCTTCGCATGGA	0	14	0	4	6	6	0	3	4	8	0	0	0	0	1	0	0	8	0	0	0	0	6	0	0	0	5	0	0	0	0	0	0	0	0	0	0	0
CGTGGAGGCTCGTTTTCAGGAGGTTCTGGATGTGGGGAGGA	0	14	0	2	2	0	9	0	0	7	0	9	0	0	1	0	0	4	0	0	0	0	0	0	0	4	0	8	0	0	0	0	0	0	0	0	0	0
CTGGCTGAGTGTGTAAAGCGCGGTTGCGCGTGTTGGGTGGT	0	14	0	1	0	0	0	2	13	8	0	0	0	10	3	0	0	0	0	0	0	0	0	5	0	7	0	0	0	0	0	0	0	0	0	0	0	0
CTTCGGTCATATGAACCGCAGGGTGTGTTCTACACAGAGGC	0	14	0	0	0	0	0	0	0	0	2	0	0	0	0	2	0	0	0	2	0	0	0	0	0	0	0	0	0	0	3	0	0	0	0	0	0	0
GCAACCCAATCCTTTAGACGCGGCGTCAGGTGATGCGGGGC	0	14	0	0	9	0	0	0	0	0	0	0	0	0	3	0	4	0	0	0	0	0	0	0	0	0	0	0	0	0	1	0	0	0	0	0	0	0
GGAGGAGCTTCGATGACCGAGGGTATGCGGTATGGAGTGGA	0	14	11	5	6	4	0	7	12	5	2	0	0	0	0	0	0	0	0	8	0	1	2	2	0	0	0	0	0	0	0	4	3	0	0	11	0	0
GGATGTTTAGTGCAGATAGATGGTTCTAATATTTGCAGGGA	0	14	4	0	0	0	0	0	7	0	0	0	0	0	0	0	0	0	5	0	0	0	0	0	2	0	0	0	0	0	0	0	0	0	0	0	0	0
GGCTCAGGTTTGCTGCAGGGCGGTTGCGATTATAGGGAGGC	0	14	0	2	0	0	11	3	0	0	0	0	0	0	0	5	0	0	0	0	0	0	0	0	0	0	0	0	0	0	0	0	0	0	0	0	0	0
GGTGTGGGTACTTATCTCGGTGGACTGATAACGTCCGCGGA	0	14	0	0	0	0	0	0	0	0	0	0	0	0	0	0	0	0	0	0	0	0	0	0	0	0	0	0	0	0	0	0	0	0	0	0	0	0
GGTTTCGATCTTCTCAGGGGAGGTCTAATATGATCCAAGGC	0	14	0	0	0	2	0	0	0	1	0	0	0	0	0	0	1	2	0	0	0	2	0	8	0	0	0	0	0	0	0	0	0	0	0	0	0	0
GTATGCAGGGCTCCCTGACATGGTTGTTAATCTTCAACGGA	0	14	0	0	0	0	7	0	0	0	0	0	0	0	0	0	0	0	0	0	0	0	0	0	0	0	0	9	15	0	0	0	0	0	0	0	18	0
TAAACTTCCACTCTATTGAATGGATTTAGCCATCCAAGGGT	0	14	4	12	0	0	2	6	5	6	0	0	0	0	4	4	0	8	0	2	9	0	4	1	0	0	0	0	0	3	0	16	0	0	0	0	0	0
TAATTTTCGTACTTTATGGGTGGTAACATGTATCGGGTGGT	0	14	0	0	0	0	0	2	0	4	0	0	0	0	0	0	0	1	6	0	0	0	0	0	1	0	0	0	0	0	0	0	0	0	0	0	0	0
TACGAATGACAGATAAAGGGCGGTACCCCGTTTTACGAGGT	0	14	0	9	4	3	0	2	0	0	0	0	0	0	0	0	0	0	0	0	0	0	5	0	0	0	0	7	0	0	0	0	0	0	0	0	0	0
TATCGGGCTTCGGCCACGGGTGGAACAGACTCCGCGGTGGC	0	14	0	6	7	3	0	5	0	0	4	6	0	0	2	5	0	0	1	0	0	1	0	0	0	0	0	0	0	8	0	0	0	24	0	0	0	0
TCAATGCGCACGCCATTCCGGGGTAAATTTTAATCCACGGT	0	14	0	0	0	0	0	0	0	0	0	0	0	0	0	0	0	0	0	0	0	0	0	0	0	0	0	0	0	0	0	0	0	0	0	0	0	0
TCTATTATCGCATAAACGGGGGGTGTGAAATGACGGGGGGA	0	14	3	2	2	0	0	0	0	0	0	0	0	0	0	0	0	0	7	1	2	0	0	0	0	4	0	0	2	0	0	9	0	0	0	0	0	0
TCTGGTGCCCCGCAGCAGGGTGGATCCTGCCATCGCATGGT	0	14	7	14	11	4	0	2	13	5	0	0	0	0	0	5	0	10	0	1	0	3	6	0	0	1	0	0	0	0	0	0	6	0	0	0	0	0
TCTTTAGTAAAGGTATAGGACGGATGTTGTCTAGACAGGGA	0	14	11	8	6	4	11	0	10	1	0	5	10	0	0	4	4	0	2	7	0	0	10	19	3	6	0	0	0	23	0	16	18	0	0	0	0	0
TGTAGGCCCGGTCTGTGGGGTGGAGTTACGTGTGCAAAGGA	0	14	5	0	3	1	6	0	0	0	0	0	0	0	1	0	0	0	0	0	0	0	0	0	0	0	0	0	0	0	0	0	0	0	0	0	0	0
TGTGTAGCGTCTATTTGGGGTGGTGTAAAGCTTGAAGCGGT	0	14	2	0	0	1	1	0	0	0	0	0	0	0	4	0	0	0	0	6	0	0	0	14	0	0	0	0	0	0	0	0	0	0	0	0	0	0
TTAATCCCTATGTTTTTAGATGGTGCCGCATTCCGGGCGGT	0	14	10	5	9	2	11	1	0	10	0	0	0	0	0	4	5	0	2	0	0	1	1	1	0	13	14	0	5	7	4	0	17	0	19	0	0	0
TTAGATTACCTGAATTTAAACGGCTACTCACACTACGAGGT	0	14	1	0	0	0	0	7	13	0	0	0	0	0	0	8	0	4	1	0	0	0	0	0	0	6	0	0	0	0	0	0	0	0	0	0	18	0
TTGATCCAAGAGAAGTGCAAAGGTGGAATGCGCCAAGGGGT	0	14	9	5	2	2	0	21	10	8	0	0	0	16	0	1	3	2	0	0	0	7	4	2	4	9	0	0	0	0	0	0	0	0	0	0	0	18
TTTGGGCTGAGTGATATAAGGGGTTGCCTATTAAAAGTGGT	0	14	8	11	0	10	6	5	0	0	6	1	0	22	1	1	4	2	8	3	0	7	0	0	0	6	4	11	0	9	0	0	0	0	0	7	9	0
CTGACCCTTGCCAAGCTCAAAGGCGTTAACATCCAGAGGGA	1924	13	1570	1557	1473	1332	911	775	898	949	401	388	276	467	1073	839	855	973	1019	856	1001	938	1034	1222	910	968	1018	817	1068	1163	927	1011	1074	920	1131	1094	866	919
CGAACTTGATGTATTTCGGGAGGTCACGATATCTGGGTGGC	1114	13	858	884	846	715	550	523	601	664	240	196	227	363	712	598	551	620	536	526	525	786	544	739	491	448	641	588	699	659	513	686	458	616	516	819	513	422
CTTGTCGGGGTCTTGATAAATGGCAGCGACTTATAAAGGGA	738	13	548	593	485	497	320	356	328	388	137	114	97	131	502	420	370	361	427	412	411	474	303	525	359	367	298	367	261	293	401	361	421	329	327	523	501	338
AACATTTCGACCGAGTTGGGAGGATTGTGGCTTGGGGAGGA	490	13	367	418	377	328	197	218	205	217	118	94	108	75	247	234	234	226	177	235	240	289	158	378	206	320	289	289	281	299	243	152	136	277	222	254	250	219
GTTCCGGGGAGGAAATAACGTGGTTGCAGGCGTGGGGCGGT	348	13	253	233	242	229	112	167	150	176	67	47	101	83	181	161	153	145	190	175	202	217	115	183	122	227	118	174	184	186	168	121	388	164	290	146	263	169
CTTTGTGTGTAGGACTGGGGTGGTCTACACCTAAGGATGGT	1140	12	903	836	819	698	499	385	446	509	297	218	148	201	719	562	436	559	501	453	410	632	572	684	504	423	544	480	695	655	515	680	543	652	397	695	426	511
AGTTCTGGTGCTGCGAGCGGAGGTGTCCATCGATGCGCGGC	1105	12	956	908	925	708	593	537	546	458	257	218	171	299	720	619	615	583	686	617	664	767	620	625	571	683	731	774	654	769	622	697	773	618	569	655	542	500
GAGGCTGATGCTAATAAGGGCGGCAGCACTAGATCCGCGGA	1017	12	771	768	660	687	507	433	518	501	147	200	124	140	462	484	410	522	459	434	459	586	390	369	455	453	492	435	478	487	480	510	553	700	404	504	614	376
TAGGCGCTTCTACCGCCAGACGGAAAATATAGTAGGGGGGA	944	12	808	714	762	553	500	377	429	606	241	167	103	205	650	446	476	493	474	515	494	528	485	678	440	479	385	379	524	512	430	605	562	340	474	706	463	391
AGGGAACCCGGGATTTCGGGCGGTACCATGTATTGGGTGGT	744	12	628	639	497	486	302	367	486	459	146	178	70	135	411	387	405	389	327	341	381	370	371	453	322	388	382	332	390	303	288	399	415	350	293	344	309	387
AGTCCTGCATCTCTCTGGGGGGGCCATTGCTCTTGCGTGGT	666	12	475	522	445	396	263	287	289	326	178	140	64	179	436	287	324	380	371	327	318	356	274	318	345	307	366	302	322	328	383	335	341	446	209	300	398	163
AGTTACTACACCATCTCGAGGGGTATTTCCAGTCGAGCGGT	522	12	399	402	394	294	244	253	301	271	150	123	82	111	374	272	267	261	257	257	334	218	310	295	260	239	235	221	307	378	325	361	418	227	376	353	156	185
ACAAAATTCAATGAATCAGAGGGACGCCACAGAAACAGGGA	364	12	274	292	268	195	172	191	215	188	86	95	113	113	318	215	190	215	205	264	207	177	274	235	197	117	177	166	263	309	252	157	173	204	180	249	205	168
CCTACGTCTTGTGTACCGAAGGGATCCTTATGCCGCGGGGC	308	12	263	274	295	191	160	161	182	101	107	106	85	113	233	156	209	195	146	129	149	240	216	326	189	142	198	179	147	218	232	221	179	144	251	153	115	212
ATTAGCCACGGGTCACTAAGGGGACTGCATTGTAAAGCGGC	240	12	251	228	146	167	90	107	68	95	40	38	31	102	118	86	112	150	140	107	113	110	156	169	145	145	118	100	210	127	132	143	130	189	60	110	172	136
TGACAGGCAGTATCAAAGGGCGGACGGGTTCCTGGGGAGGA	0	12	0	0	3	2	0	0	0	0	5	1	0	0	2	0	0	0	0	0	2	0	0	6	0	0	0	0	0	0	0	0	0	10	0	0	0	0
TGATTAGTGGGCATACGGGGGGGTGCCCAATGTAGAGAGGC	0	12	3	5	1	0	8	0	5	0	0	8	0	0	5	0	0	2	2	0	0	0	0	0	0	16	0	1	1	0	0	10	0	0	0	0	0	0
TGTCTAGCCGTATTCTCGGGTGGTTACGGAAGCCACGAGGA	0	12	0	0	5	0	0	0	0	0	0	0	0	0	2	0	0	0	0	0	0	0	0	0	0	0	0	0	0	0	0	0	0	0	0	0	0	0
TTGCCGGTGCATATCTCGCGAGGTGATGGTAATTAGGCGGT	0	12	10	10	18	6	0	0	0	0	3	0	0	0	0	0	4	2	5	5	9	0	0	5	3	0	7	0	12	0	9	0	0	0	0	0	0	0
AACGAGCGGTGCACAACGGGAGGCCTCTGCTTTCGGAAGGC	0	12	0	0	0	0	0	0	0	0	0	0	0	0	0	0	0	0	0	4	0	0	0	0	0	0	0	0	0	0	0	0	0	0	0	0	0	0
AATATTAATAATTTGATGCGTGGCCACAAACGAAGGAAGGT	0	12	3	0	2	4	0	0	0	0	0	0	0	0	0	0	0	0	1	0	0	0	0	0	0	0	0	0	0	0	10	0	0	0	0	0	0	0
ACAAACGATAACGAGCTGCGTGGCGTCCTACTCGGGAAGGT	0	12	1	1	19	6	4	4	11	0	0	0	0	0	0	0	0	5	1	0	9	0	4	0	0	6	0	0	0	5	0	0	0	20	0	0	0	0
ACTTCATATTCCCCGCTGCATGGCCGGGGCAGCAAAATGGT	0	12	0	10	3	0	0	3	0	0	0	0	0	0	4	0	0	0	0	0	0	4	0	0	0	0	0	0	0	0	0	0	0	0	0	0	0	0
AGAAGTAAAGAATACAGACAGGGACTGCTTCACTCCAGGGC	0	12	3	5	2	7	0	5	0	4	0	0	0	0	0	0	0	4	2	1	0	7	0	1	0	0	0	0	0	0	8	0	0	0	0	0	0	0
AGACTATGAACACATAAGGGCGGTGACGTACCTTGGGCGGC	0	12	0	2	0	0	0	5	0	0	0	0	0	0	0	0	0	0	0	6	0	0	0	3	0	0	0	0	0	0	0	0	0	0	0	0	0	0
AGCTCAGGGCAATTCTAGGGTGGCATACGCTGTCACGAGGC	0	12	0	0	0	0	0	0	0	0	0	0	0	0	0	0	0	0	0	0	0	0	0	0	5	0	0	0	0	0	0	0	0	0	0	0	0	0
AGTCCACACAATGTCTTAGGAGGTTCCAAGATACCCGAGGT	0	12	3	2	3	3	0	0	0	0	8	0	0	0	0	0	5	0	9	3	0	0	0	0	0	2	0	0	0	0	0	0	14	0	0	0	0	0
CATCGCAATTCATAATGCCGCGGTTTGATCAATACAATGGC	0	12	2	0	0	3	0	0	0	0	0	0	0	0	0	0	4	0	0	0	0	0	0	0	0	0	0	0	0	0	0	0	0	0	0	0	0	0
CCACGCCTATCCCATCGGGGGGGTCTCCTTACAGGGGAGGT	0	12	0	0	2	0	0	3	9	0	0	0	0	0	0	0	0	0	0	6	0	0	2	0	10	0	0	0	10	0	0	7	0	0	0	0	12	0
CCCCTAGTTTACTTGTGCGATGGTATCTGTTTTGGCGCGGA	0	12	9	2	5	3	4	0	0	8	0	2	0	0	0	0	6	0	1	0	0	0	0	0	0	0	0	0	0	0	0	5	0	0	0	0	0	0
CCTGGCACTGTTGATAGAGGAGGCTCAGTTATATGGGGGGC	0	12	1	0	0	7	3	5	0	0	0	0	0	0	0	0	0	0	0	0	0	0	0	0	0	0	3	0	3	2	0	0	0	12	0	0	0	0
CGCTTCTGTAGCGTTCAGGGCGGTTCCACAACAGGGAGGGT	0	12	2	0	0	0	0	0	0	0	0	0	0	0	0	0	3	0	0	0	0	0	0	0	0	0	0	0	0	0	0	0	0	0	0	0	0	0
CGGGGCTAGGGTTTGAGGGGGGGCGCGACGCGTGGCAGGGA	0	12	4	4	0	3	0	0	0	0	0	0	5	0	0	0	0	0	0	0	0	0	0	0	0	0	0	0	8	0	3	0	0	9	10	0	0	0
CGTGGGAACACAACTCCCCAGGGACGTTCGAATACCACGGC	0	12	17	2	9	4	3	0	0	0	0	0	0	0	7	0	0	0	1	6	14	0	0	0	0	0	0	0	0	0	0	0	0	0	0	0	0	0
CTGAGCGAATCAAATATGAGGGGAGCCCGGTTAGGCAGGGA	0	12	0	0	0	0	0	0	0	0	0	0	0	0	0	0	0	0	0	0	0	0	0	0	0	0	0	0	0	0	0	0	0	0	0	0	0	0
GAAACTACCGTGGTCTACCGAGGTTGCATTAATGGGGCGGC	0	12	0	0	0	0	0	0	5	0	0	0	0	0	1	19	0	1	1	0	0	0	4	6	0	0	0	0	0	0	3	0	0	0	0	0	0	0
GAGACTTACCCCCTTTTCCGAGGATAATTTAATAGGGGGGT	0	12	0	0	0	0	0	0	0	0	0	0	0	0	0	0	0	0	0	0	0	0	0	0	0	0	0	0	0	0	0	0	0	20	14	0	25	0
GCAATTTCTCTACCTACCGGTGGTTTAACTTCTGACGTGGC	0	12	0	0	0	0	0	0	0	0	0	0	0	0	0	0	0	0	0	0	6	0	0	0	0	0	0	0	0	0	0	0	0	0	0	0	0	0
GCATACCGAGGATTATAGGGTGGTGAAAGTTTCCGGACGGT	0	12	5	1	3	0	0	3	0	13	5	0	0	0	0	1	0	0	0	5	0	1	2	0	0	0	0	0	0	9	8	0	0	0	0	0	0	14
GCCCGGGCCTTTATGACGGGTGGTAGCTTATCACACGAGGT	0	12	6	0	3	0	4	0	0	2	0	0	0	0	0	0	2	0	3	0	9	0	0	0	7	0	10	0	0	0	0	0	0	0	0	0	0	0
GCGTAACAGAGGCCGCTCAGCGGCTTGTGCTGTACAAGGGT	0	12	0	5	5	0	3	0	0	0	2	0	0	0	0	0	7	0	0	0	0	0	0	0	0	0	0	0	0	0	7	0	0	0	0	0	0	0
GCTAAAACCTACGCACTGAATGGCATTGGGCTACGGGTGGT	0	12	0	3	0	0	0	2	0	3	0	0	0	0	0	0	0	0	0	0	0	1	0	0	4	0	0	0	0	0	0	0	0	0	0	15	0	0
GCTCCCTTTGGGTATTTCGGGGGACGACAGTCATACGGGGT	0	12	7	8	3	2	0	1	10	0	0	0	0	0	0	0	0	0	0	0	5	15	0	2	11	0	0	0	9	0	0	0	0	0	0	0	0	0
GGAGGAGTATGGTTCAAGGGCGGACTCTGTCCTAGGGGGGT	0	12	4	0	3	0	4	0	0	10	0	0	4	0	3	0	3	5	3	0	0	0	0	0	0	12	0	11	0	11	0	0	0	0	0	0	8	0
GGCCAAGATTACGACTGGGGGGGATCTTCACTTGGCATGGT	0	12	0	0	3	0	0	0	0	0	0	0	0	0	0	0	0	0	0	0	0	0	0	0	0	0	0	0	0	0	0	0	0	0	0	0	0	0
GGGATTGGAACCCTTTTGGAAGGTTTTTTGCGCGGGGTGGT	0	12	1	0	4	0	2	0	0	0	0	0	0	0	0	0	0	0	0	11	0	6	0	9	0	0	0	0	0	0	0	0	0	0	32	0	0	0
GGGGCTCTGGTCCATCACGGGGGAGGGGTTTATTAAGGGGA	0	12	0	3	2	13	4	4	6	0	7	0	0	0	0	3	0	0	2	0	0	6	0	2	0	0	0	2	7	0	8	0	0	0	0	1	0	8
GGTAATTTCTTCATGCCCCGAGGCCTAGTCACAGAAACGGC	0	12	0	5	0	1	0	0	0	0	0	0	0	0	0	0	1	6	0	4	0	2	0	0	0	0	0	0	0	0	0	8	0	0	0	0	0	0
GGTGGGGACGCTATACCGCGCGGATTATTTAGCCGGAGGGT	0	12	0	0	2	0	0	0	0	0	0	0	0	0	0	0	0	0	0	0	10	0	0	0	4	0	0	0	0	0	0	0	0	0	0	0	0	0
GTAGACTCATGCGTGCTAGGGGGTTTTTTAAAATGGAAGGT	0	12	0	0	0	0	0	0	0	0	0	0	0	0	0	0	0	0	0	0	2	0	0	0	0	0	0	0	0	0	0	0	0	0	0	0	0	0
GTCAAACGGGGGTTGTAGAGAGGTCGGCATCGTGGGATGGA	0	12	5	1	5	2	3	6	2	0	0	0	0	0	0	0	0	2	0	1	0	0	0	1	0	0	0	0	17	0	0	0	0	0	10	0	0	0
GTGGAGCTATAGTACACGAGGGGTCTGACAAAATCCGTGGT	0	12	0	3	0	6	0	3	0	0	0	0	0	0	2	0	0	0	0	0	0	0	0	0	0	0	0	0	0	0	0	0	0	0	0	0	0	0
GTGGGTTGGTTGTATCTGGATGGATGAGGAACAAGGGAGGT	0	12	0	0	3	0	0	0	8	0	0	0	0	0	0	0	0	7	0	1	0	0	0	0	6	0	0	0	0	0	0	0	0	0	0	0	0	0
GTTGATCACAAGCCTACAGAAGGCAATTCAAATGAGACGGA	0	12	2	1	8	4	0	2	0	0	0	0	0	0	3	6	0	0	0	0	0	7	0	0	1	0	12	0	6	0	0	0	0	0	0	0	11	0
GTTGCTTACACTGTCATGGGCGGTAAGGAGTTTTGCGTGGT	0	12	0	0	0	1	0	0	0	0	0	0	0	0	8	0	0	0	0	0	0	0	0	0	0	0	0	0	0	0	0	0	0	0	0	0	0	0
TACACATCTGCTATGCCGGGGGGTCGGCATTTATGGGAGGT	0	12	2	0	0	0	0	0	1	0	0	0	0	0	0	0	0	0	0	0	0	0	0	0	0	0	0	0	0	0	0	0	0	0	0	0	0	0
TACCCATTCCGGAAAAAAGGCGGTGTCGTCTGACACGTGGC	0	12	0	4	0	1	0	0	0	0	0	0	0	0	2	0	0	0	2	0	0	0	0	0	0	0	0	0	0	0	0	0	0	0	0	0	0	0
TACGGGCTTGGGGATTAGGGTGGATGAGTTAGAGGGGAGGT	0	12	1	12	4	0	0	0	0	0	0	0	0	0	0	0	3	1	0	0	2	8	4	0	0	5	0	0	0	1	0	0	0	0	0	0	0	19
TAGCGGGTGTGGCTACCGGAGGGTGTTTGGTTTGGGGCGGC	0	12	2	2	0	5	0	0	7	2	0	6	0	0	6	6	1	2	0	0	1	0	0	3	0	8	0	0	0	0	11	10	0	0	0	13	0	0
TAGGATAAGTTAGCTTTAGACGGCCCTGAGCATTGGGGGGA	0	12	0	0	5	6	0	0	5	0	5	0	0	0	7	2	0	0	0	6	0	0	0	5	0	0	0	0	0	0	17	8	0	0	0	0	0	0
TAGGCCCGTACATAAACGAGCGGTGTACTCTACCCGGAGGC	0	12	3	0	0	7	12	0	7	0	0	0	0	0	0	1	0	0	0	0	0	0	0	0	0	0	0	1	0	0	0	0	0	0	0	0	0	0
TAGGGGAGGGTCTTACAGGGTGGTCTGTTTTCTTGGGCGGA	0	12	0	0	0	0	0	0	0	0	0	0	0	0	0	0	0	0	0	0	0	0	0	0	0	0	0	0	0	0	0	0	0	0	0	0	0	0
TATAAGCTGATGGATCGCAGTGGTGCAGTTTTACGCATGGC	0	12	0	0	0	2	0	0	0	0	0	0	0	0	0	0	0	5	0	0	0	3	0	0	0	0	0	0	0	0	0	0	0	0	0	0	0	0
TCCGCTGTACCGCCGCAGGGTGGCGTGATATTAGAGGCGGC	0	12	3	3	2	0	0	0	9	0	0	0	0	0	0	8	0	2	0	9	0	0	0	0	0	0	0	0	0	0	0	0	0	17	0	0	0	13
TCCTGGCTCATGGTTTGGGGTGGTCTAGCGTTTTGGGGGGC	0	12	8	3	1	6	2	2	3	0	0	4	0	0	4	2	3	7	0	0	0	2	4	0	0	0	0	0	10	0	0	0	0	0	0	0	0	0
TCGAATCCCACACTTAAGAGCGGACATTCGACTCGCGAGGT	0	12	0	1	3	3	0	0	0	0	0	0	0	0	0	0	0	0	0	0	0	0	0	0	0	0	0	0	2	0	0	0	0	0	0	0	0	0
TCGACATACGACTAACACCAAGGTCTGCCTTTTAACAAGGA	0	12	1	0	3	6	6	0	0	5	0	0	0	0	0	1	1	0	2	6	0	0	0	0	0	5	2	0	6	0	0	0	0	22	0	0	0	0
TCTAATACGTTTATGTCGCAGGGACTCCTGTGTTGCGAGGT	0	12	0	6	5	0	8	0	0	9	11	0	0	0	4	0	0	0	4	1	0	12	0	9	0	0	0	3	0	0	0	0	0	0	0	0	0	0
TCTCGGTTTAATCACCGAGGTGGCGTATGCAGAAAAGGGGC	0	12	0	0	0	0	0	0	0	0	0	0	0	0	0	0	0	0	0	0	0	0	0	0	0	0	0	0	0	0	0	0	0	0	0	0	0	0
TCTGTAGCCTGTCTTTTGCACGGTAGTGGCATAAGCAAGGC	0	12	0	0	0	0	0	0	0	0	0	0	0	0	0	0	0	0	0	0	0	0	0	0	0	0	0	0	0	0	0	0	0	0	0	0	0	0
TGAAGCGTTTTCACTTAGGGAGGTAGGAGGCGACGGAAGGT	0	12	8	5	7	0	6	2	0	0	0	0	0	0	2	3	3	2	0	0	0	0	0	0	0	0	19	0	0	0	5	0	0	0	0	0	0	0
TGACGTTTAATGGATTGACACGGTGTCTTTTGTAGGGTGGC	0	12	0	0	0	0	0	0	0	0	0	0	0	0	0	0	0	0	0	0	0	0	0	0	6	0	0	0	0	0	0	0	0	0	0	0	0	0
TGATATGGGTTCTTTATCAGGGGTTTGCATTCCGGAGAGGT	0	12	12	2	7	3	0	3	0	0	0	0	0	0	0	1	0	0	0	0	16	0	14	0	0	3	0	0	4	0	0	0	0	0	0	0	0	0
TGATCTTGCGTGCCCAGGGAAGGTTAAGGTAGCGAGGGGGA	0	12	1	6	3	2	0	0	0	17	0	0	0	12	1	0	0	0	0	0	7	0	0	0	2	0	0	6	5	0	0	0	0	0	0	0	0	0
TGTATGCTGCAAGTGCAGGGTGGACTTTTCTTATGAGGGGA	0	12	0	0	2	0	0	0	0	0	0	0	0	0	0	4	0	0	0	0	0	0	0	0	0	0	0	0	0	0	0	0	0	0	0	0	0	0
TTCATATGGACATCCCTGAGGGGAAGTGAGTGAGGGGCGGA	0	12	0	7	5	0	5	5	9	0	0	0	0	0	0	0	0	0	0	1	0	0	0	0	0	0	0	0	0	0	0	0	0	0	0	0	0	0
TTCCCAACCAGACTTAAGGGAGGCCTATTCAGTTGGAGGGC	0	12	2	0	1	2	0	2	0	0	0	0	0	0	0	0	0	0	0	3	0	0	0	0	0	0	0	0	0	0	0	0	0	0	0	0	0	0
TTGGGTTGAGACAATATAGAAGGCTAATCGTACTGCGGGGC	0	12	1	1	2	0	0	8	0	2	0	0	0	0	0	0	0	1	0	1	0	0	0	0	5	0	0	0	0	0	0	0	0	0	0	0	0	0
TTTAAGCGTACCCTGACACAGGGTCATTGGCTCAGCAGGGT	0	12	5	1	7	0	0	0	3	0	11	0	0	0	1	1	1	0	0	0	0	0	0	0	3	0	0	0	0	0	0	0	9	0	17	7	22	16
TTTACCCAACAGTTATGGCAAGGAGTGCCGCGTGAGGTGGC	0	12	12	6	0	5	0	0	0	0	0	1	0	0	0	0	2	0	4	0	0	0	1	6	0	8	0	5	0	0	0	0	0	0	0	0	11	0
CACAAGGAAACGATCCGGCGTGGTGGTCCAAGATAAGTGGC	1782	11	1241	1372	1282	914	776	756	870	840	483	419	333	377	1084	842	740	827	804	951	1091	932	765	1168	878	799	853	973	947	1101	926	758	1105	814	982	1196	796	850
AGAGATATGATGATCCGGGATGGCTCGCATAGTAGCACGGT	697	11	605	662	500	403	338	306	296	300	151	154	175	119	448	315	342	248	327	404	287	376	367	445	416	386	349	384	372	434	376	359	137	410	384	470	247	262
CTCGAGGTAAACCTCTCGCGAGGTCCTTAATGATCGGCGGA	532	11	446	484	367	353	244	211	230	290	101	91	77	120	279	292	242	290	274	317	287	313	266	358	202	363	233	250	349	268	197	280	377	370	250	313	300	233
CCATGAAATCCGGTTCCGGGTGGAATTCTTCGCCCCAGGGT	529	11	411	412	335	322	274	215	290	120	65	115	50	134	261	191	217	296	220	259	225	247	186	253	274	195	258	153	202	235	193	205	182	148	330	413	205	167
TCTAGTTGTATAAAGTGAGGCGGTCCGCGCAGTTGGGTGGT	372	11	320	346	294	284	180	177	123	137	78	94	95	64	263	238	195	202	246	198	231	159	202	239	228	243	186	229	371	223	332	277	240	223	207	192	192	217
TCTAGGGGGTGGGTTCTCGAAGGTGTTCACCGTCGCATGGA	366	11	308	276	302	230	243	202	185	223	55	88	52	57	243	170	187	175	163	186	161	213	183	171	199	209	208	144	190	237	230	218	192	335	145	212	238	135
TCAAAGATTTCGGTCTAGGGTGGTGCGAAAAGAGGGGGGGT	363	11	328	288	225	187	145	156	193	157	76	36	23	96	201	164	156	113	217	170	112	218	144	297	162	161	157	173	188	164	184	177	198	200	129	240	172	101
AGAGTGGTCAAAGATCTAAAAGGAAGTAAGTCCCAGACGGT	215	11	186	178	136	114	75	90	110	99	47	65	25	55	117	81	114	132	166	83	71	129	94	123	113	93	109	55	122	72	111	164	98	155	133	144	163	58
TTGCACACGATATCGCAAGGAGGAATTTGTTGTTGGGAGGT	1477	10	1012	1117	890	845	734	626	779	643	292	316	264	248	745	595	786	745	617	689	602	610	624	809	535	557	870	649	719	949	791	627	982	786	525	855	792	429
TGACGCTTCGTGCCAATCGGTGGTCTAAACATAGGCGCGGT	831	10	731	720	564	541	427	378	322	428	162	189	175	217	528	438	432	410	329	432	467	528	355	406	439	383	518	497	404	569	418	432	415	489	347	479	410	452
TTAGTTAGCATTCTTCGGCAGGGTCCATAGACTTGCGTGGC	764	10	540	559	465	409	375	355	394	262	167	174	72	151	381	342	379	299	380	370	397	438	305	290	289	290	312	268	487	384	370	396	394	275	261	351	392	260
TTGATCCTAATGACTTGTCGCGGTAGTCCATTACGCGCGGA	558	10	483	550	367	349	247	235	322	299	142	143	75	91	311	278	276	257	266	349	257	270	234	332	320	222	342	276	320	356	218	261	244	395	152	253	307	309
AGCTAGGTCTCTTCCATACAGGGTACTAGTCGCCAAAGGGC	508	10	539	418	453	439	262	279	261	262	135	72	143	149	406	275	241	257	259	306	241	304	255	299	242	253	309	341	284	287	344	289	408	352	241	405	227	229
CCTGTTGGGGGATTCCAGGGTGGCTAATCGTGTAGAATGGA	422	10	333	380	294	268	204	186	245	256	92	97	80	86	273	235	210	229	176	221	197	227	170	242	176	191	294	201	209	221	315	228	218	316	189	238	178	237
ACAGCGCCGAGTTTGAACGGCGGTAGCTGTCCCAGCGGGGC	372	10	273	301	248	242	172	223	205	225	90	64	56	123	229	195	207	183	242	156	255	247	147	214	180	211	251	187	294	181	178	239	158	263	233	201	182	145
AAGCTCGAAGCGCCTTTGGGGGGCATATGGTCAGCCGGGGA	248	10	251	264	150	192	139	139	121	150	48	58	58	64	203	158	135	153	181	168	166	132	131	127	149	155	153	127	183	153	146	177	113	263	158	212	200	181
ACTTGTAAGTCTGCGTAGAATGGTAATTGAATTCGCGTGGC	247	10	183	239	189	204	93	126	182	110	59	51	19	79	114	93	157	131	110	128	80	212	154	196	77	106	124	185	121	173	178	119	176	92	151	124	213	93
CACCGAAAACTGGTAACAGAGGGTGGCGTGTTTTGGGCGGA	198	10	148	201	160	158	82	109	131	118	36	34	82	46	186	100	141	109	119	106	127	119	94	149	97	90	188	95	128	118	192	81	145	129	80	141	88	65
ATGTGTTCTGTTATTATGGGAGGTAGCTGCTCCCGAATGGA	112	10	98	91	87	57	56	44	46	41	26	12	0	18	64	80	50	28	66	34	77	100	56	88	76	49	68	81	77	75	34	32	90	87	93	87	72	90
AACCCTTATACTTTTCTCGGGGGCGCACCCTATTGGGTGGA	0	10	0	4	0	2	0	0	0	0	4	6	3	5	5	0	2	0	1	4	0	0	0	0	0	0	0	5	0	0	0	0	0	0	0	0	0	0
ACTACATCAGGGACGCAAGATGGATGTGCCAACCAAACGGA	0	10	0	1	5	2	7	8	7	4	0	15	0	0	5	0	3	10	0	3	0	9	0	6	0	5	0	0	0	12	0	0	0	0	16	0	0	0
CATTATCATGCGATATGGGGTGGATTACGCTGCTGGAGGGC	0	10	0	5	0	0	0	0	0	0	0	0	0	0	0	0	1	0	0	0	3	0	0	0	0	0	0	0	0	0	0	0	0	0	0	0	0	0
CTTGCCTCTACTATTCTCGGGGGTTGTATATGAGGAGCGGC	0	10	0	0	0	0	0	0	0	0	0	0	0	0	0	1	0	3	0	0	0	0	0	0	0	0	0	0	0	0	0	0	0	0	0	0	0	0
AACCACTGGTGCCTATCGGAGGGACGCTGGCGTAGCGCGGC	0	10	0	1	0	0	0	4	0	0	0	0	0	6	4	3	0	0	0	1	2	1	0	0	0	0	0	0	0	0	0	0	0	0	0	0	0	0
AAGCCCGGTACCGTATCCGGAGGTCCTCCGCATTCGGGGGA	0	10	0	4	0	7	0	0	0	0	7	0	0	7	14	0	3	0	0	0	0	0	0	0	4	0	0	0	0	0	0	0	0	0	0	0	0	0
AATTTCCGCCGAGTTCTGGGGGGTGCACGTTTAAGGGGGGT	0	10	0	4	2	0	3	0	0	0	0	0	0	0	0	0	0	0	0	0	0	4	0	0	0	0	0	0	0	0	0	0	0	0	0	0	0	0
AATTTGTGGAGCTAATCAACGGTTGGCCTTAAGGGGGGGGC	0	10	0	0	0	4	2	0	1	0	1	0	1	0	4	3	5	0	0	0	2	0	0	0	0	0	0	0	0	0	0	0	0	0	0	0	0	0
ACATTATCCTCGCTGTAGCAAGGTCGCGTTAACTAGACGGC	0	10	1	2	0	3	0	0	0	3	0	0	0	0	0	0	0	0	0	0	0	0	0	0	0	0	0	0	0	0	0	0	0	0	0	0	0	0
ACATTTAACGTGCTATGCGGAGGTTGAATGTGTCGGGTGGT	0	10	6	0	0	3	0	3	0	0	0	0	0	0	2	0	0	0	0	0	0	0	0	0	0	0	0	0	0	8	0	0	0	0	0	0	0	0
ACGACGTCAGGAATTTCGAAGGGTTCGCGGAATGCAGGGGT	0	10	4	2	3	3	0	0	0	7	0	7	0	0	8	0	0	3	0	0	0	0	12	0	0	0	0	9	0	9	0	0	0	0	0	0	0	0
ACGAGAGTTTTCGCAAAGGGTGGAGGCAATTATTCGAGGGT	0	10	0	0	0	0	0	0	0	0	0	0	0	0	0	0	0	0	0	0	0	0	0	0	0	0	0	0	0	0	0	0	0	0	0	0	0	0
ACGGGCCTCGCCGCTCTCCAGGGTCACTAGAGCCCCACGGT	0	10	0	3	0	0	0	0	0	0	0	0	0	0	0	0	0	0	0	0	0	2	0	0	0	0	0	0	0	0	0	0	0	0	0	0	0	0
ACTCAGGCTGGGTTGATGGGCGGTCGTAGCTCACGAGAGGT	0	10	7	5	0	0	2	0	0	0	0	0	0	0	0	0	0	0	0	6	0	0	0	0	0	8	0	0	0	0	0	0	0	0	0	0	0	0
AGAGTCCCGTCTTTAAAGGGCGGTTTGGCTTTCTAGGCGGA	0	10	6	0	5	2	0	3	0	0	0	0	0	0	8	0	0	0	0	0	0	0	0	1	0	0	0	0	0	0	0	0	0	0	29	0	0	0
AGGCATTGATGTCTCTCGGGGGGTGGATTACGTGGCGAGGC	0	10	0	0	0	0	0	0	0	0	0	0	0	0	0	0	0	0	0	0	0	0	0	0	0	0	0	0	0	0	0	0	0	0	0	0	0	0
AGGCGCAGACGGCTTATGGAAGGTTGTTTCTATAAAGAGGT	0	10	0	0	0	0	0	0	0	0	0	0	0	0	0	0	0	0	0	0	0	0	6	0	0	1	0	0	0	0	0	0	0	0	0	0	0	0
AGTTGTATCTTTATCTAGGGGGGTGGCTAATCCTGCATGGC	0	10	0	0	0	0	0	0	0	0	0	0	0	0	0	0	0	0	0	0	0	0	0	0	0	0	0	0	0	0	0	0	0	0	0	0	0	0
ATAGGGTTGTATGAGTGCAGCGGATTAAGATCTGAAAAGGT	0	10	0	0	0	0	0	0	0	0	0	0	0	0	0	0	0	1	0	0	0	0	0	1	0	0	0	0	0	0	0	0	0	0	0	0	0	0
ATCAGTGTTCCAATGATGGGGGGTTTGGTTTATTGGGAGGT	0	10	0	0	0	0	0	0	0	0	0	0	0	0	0	0	1	0	0	0	0	0	0	0	0	0	0	0	0	0	0	0	0	0	0	0	0	0
ATCTTCCTCCCAGCACTGAAAGGCAGGCCCAGCGACAGGGC	0	10	0	4	4	0	0	0	0	0	0	9	0	0	3	0	15	0	0	0	0	3	4	1	0	0	0	14	0	0	0	0	0	0	0	0	0	0
CACGGCGGATGCGCATTGGGCGGAACAGGGCGACCCATGGA	0	10	0	0	0	0	0	0	0	0	0	0	0	0	0	1	0	0	0	0	0	0	0	0	0	0	0	0	0	0	0	0	0	19	0	0	0	0
CACGGTGAGTGATATTGCGATGGTCCTACATAAAAAGTGGC	0	10	0	1	0	0	0	0	0	0	0	0	0	0	0	0	0	0	0	0	0	0	0	0	0	0	0	0	0	0	0	0	0	0	0	0	0	0
CAGAACGTTGACTAGCGAGGTGGTGGCGGTCGTTGGATGGT	0	10	0	3	0	0	0	0	0	3	0	0	0	0	0	0	0	0	0	0	0	0	0	7	0	0	0	0	0	0	0	0	0	0	0	0	0	0
CAGACGCACGTCTTTAGGGGGGGTGTGAATCTCGGGGCGGC	0	10	0	0	0	0	0	0	0	0	0	0	0	0	0	1	0	0	0	0	0	0	0	0	0	0	0	0	0	0	0	0	0	0	0	0	0	0
CAGGGTGAACTCACATAAAATGGCATCGTAAGTCGCAGGGC	0	10	7	2	0	0	0	0	0	0	0	0	0	0	0	0	1	1	0	0	0	0	0	0	0	0	0	0	0	0	0	8	0	0	0	0	0	0
CATCGTTTTATCTCCTCAGACGGAGTGGTTATAACAGGGGC	0	10	0	2	0	0	0	0	0	0	0	0	0	0	3	0	0	0	0	0	0	0	0	0	0	0	0	0	0	0	0	0	0	0	0	0	0	0
CCATCGTTCAGGGTCCTCAAGGGATTATAGTATTACACGGA	0	10	0	0	0	0	0	3	0	0	0	0	0	0	2	0	0	0	2	0	0	0	0	0	0	0	2	0	0	0	0	0	0	0	0	0	0	0
CCCGCTCCGAGACACATGGAGGGTTTTCTGAGTTGCGCGGT	0	10	0	0	0	0	0	0	0	0	0	0	0	0	0	0	0	0	0	0	0	0	0	0	0	0	0	0	0	0	0	0	0	0	0	0	0	0
CCGCAATAGCCTATGAGAAAAGGATTCACCAGAGCAACGGA	0	10	2	0	0	0	0	0	0	10	0	0	0	0	0	0	2	0	3	0	5	0	5	0	0	0	0	6	0	0	0	0	0	0	0	0	0	0
CCTTTGGTATTCTTAAAAAAGGGCCAGTCAACTCAGGCGGA	0	10	1	3	6	1	0	0	1	0	0	0	0	0	0	0	0	0	0	0	0	0	0	0	0	0	0	0	0	0	0	0	0	0	0	0	0	0
CGATGTACAGAAATGCCGAGCGGTTAACACCGTAGCGGGGA	0	10	0	1	0	3	0	0	0	0	0	0	0	0	0	0	0	0	0	0	0	0	0	0	0	0	0	0	0	0	0	21	0	0	0	0	0	0
CGCGCACTACGCTAGTTGGGCGGAGCTTCGAGTAGCAGGGC	0	10	0	0	0	0	0	0	0	0	0	0	0	0	2	0	0	0	0	0	0	0	0	0	0	0	0	0	0	0	0	0	0	0	0	0	0	0
CGCTGGGAAGGCTTAACGGATGGACTCGCATAATCAAGGGC	0	10	0	1	0	0	0	0	0	0	0	0	0	0	0	0	0	0	0	0	0	0	2	0	0	0	0	0	0	0	4	0	0	0	0	0	0	0
CGGGCACGTCAGCCTCACCACGGCCTTGACCGCGACACGGC	0	10	4	4	0	0	0	0	0	0	0	0	0	0	1	0	1	0	0	1	0	0	0	6	0	0	0	0	0	0	0	0	0	0	0	0	0	0
CGGGTGAAGTTATTAATGGGAGGACGACGATAAAAAGTGGT	0	10	2	0	0	0	2	0	0	0	0	5	4	0	0	5	0	2	5	0	0	0	0	0	0	9	0	0	0	0	0	0	25	0	0	0	0	0
CTACGGTATCCAAACTCGGGAGGTAGCGCGCACAGAGAGGT	0	10	0	0	0	3	3	0	0	0	0	0	0	0	0	0	0	0	1	0	0	0	0	0	0	2	13	0	0	10	0	0	0	0	0	0	0	0
CTCAAAGTAATTTTCCTAAGCGGTCTTGTTCTATGAAAGGA	0	10	0	0	0	0	0	0	0	0	0	0	0	0	0	0	0	0	0	2	3	0	0	0	0	0	0	0	0	0	0	0	0	0	0	0	0	0
CTCCCCTCGTTGGTCAGGGGCGGAATGGCATCCAACACGGC	0	10	0	0	0	3	0	4	5	0	0	0	0	0	11	0	0	0	0	0	0	0	0	1	0	0	0	0	0	5	12	0	0	0	0	11	0	0
CTGCCTCTGCCCGCTCGGGGGGGTAATCCGTGCAAAATGGT	0	10	3	0	7	3	11	2	0	9	0	0	0	0	0	0	0	0	0	0	0	12	0	2	0	0	0	0	16	0	0	0	0	0	0	0	0	0
CTGTCCAGCCCGAATAGAAGTGGTGGGATAAGCTCAATGGC	0	10	0	0	0	0	0	0	0	0	0	0	0	0	0	0	0	0	0	0	0	0	0	0	0	0	0	4	0	0	0	10	0	0	0	0	0	0
CTTGGTAGGTTGATGCCCCATGGTCCAGGAATCTGCGAGGA	0	10	0	0	0	0	0	0	0	0	0	0	0	0	0	4	2	0	0	0	0	0	0	0	0	0	0	0	0	0	0	0	0	0	0	0	0	0
CTTTGGGAGGGGTATCAACACGGATTAGGTTTCGCCGTGGA	0	10	0	0	0	2	8	0	0	0	0	0	0	0	3	0	0	0	0	0	0	0	0	0	0	0	0	0	0	0	0	0	0	0	0	0	0	0
GACACTACTCTCTTGCTAAAGGGCAGACGGAATTACAAGGC	0	10	0	0	0	0	0	1	0	0	0	0	0	5	0	0	0	1	1	7	0	2	0	0	0	0	0	0	0	0	0	0	0	0	0	0	0	0
GACATCCATCGTCAATCACACGGCAAATTATTAGCAAGGGA	0	10	1	0	0	0	0	3	0	0	0	0	0	0	0	0	5	3	0	0	0	0	0	0	0	0	0	0	0	14	5	0	0	0	0	0	0	0
GACTCACGCAGGAATCAGAGCGGATAAACTATCCAGGCGGT	0	10	3	0	0	7	0	0	0	5	0	0	0	0	0	0	0	0	0	0	0	7	0	0	1	0	0	0	0	0	0	0	0	0	15	0	0	0
GAGTGATCTGTTTTTCCAGGCGGTGCGAGCATTGCAGCGGA	0	10	0	2	0	0	0	0	0	0	0	0	0	0	0	0	0	1	0	0	12	0	0	0	1	0	0	0	0	0	0	0	0	0	0	0	0	0
GATCACGTCCTCACCCCGCAGGGAGGACGGCCACGCGCGGC	0	10	0	3	0	0	0	0	0	5	0	0	0	0	0	0	0	0	0	0	0	0	4	0	0	0	0	0	0	0	0	0	0	0	0	0	0	0
GATGCCATTGCGCACTTCAACGGTCGGTGCTTACACATGGC	0	10	2	0	4	0	0	0	0	0	0	0	0	0	0	0	0	0	0	0	0	0	0	0	0	2	0	0	0	0	0	0	0	0	0	0	0	0
GATTGAGCGGATCTATGAGGTGGTCGGGATTCTTGAGAGGT	0	10	0	0	4	2	0	7	9	0	0	0	0	0	5	1	8	0	0	5	0	0	0	0	0	0	0	0	0	0	0	0	0	0	0	0	0	0
GCCACCAGGATGATACCGGGGGGTGCTGTATACGGGGCGGT	0	10	0	0	0	0	0	5	0	0	0	0	0	0	0	0	0	0	0	2	2	0	0	0	0	0	0	0	0	0	0	0	0	0	0	0	0	0
GCGCATACCTCCATCAGGCGTGGATAACGGTATTCAGGGGC	0	10	0	0	0	0	0	0	0	0	0	0	0	0	0	5	1	0	0	0	0	0	0	0	0	0	0	0	0	0	0	0	0	0	0	12	0	0
GCGCGCTTCCCTCTCTGAGAAGGCGATTTGTTCAGGGAGGT	0	10	0	0	0	0	0	0	0	0	0	0	0	0	0	0	0	0	0	0	0	0	0	0	0	0	0	0	0	0	0	4	0	0	0	0	0	0
GCGTACTAAGTGACGAGCAGCGGCTCGAACAATAGGGCGGT	0	10	0	0	0	0	0	0	0	0	0	0	0	0	0	0	0	0	0	2	0	0	0	0	0	0	0	0	0	0	0	0	0	0	0	0	0	0
GCGTACTTTCTAGTTAGCGGAGGTGTGGTTTGAAGGGGGGC	0	10	0	0	0	0	0	0	0	0	0	0	0	0	0	0	0	0	0	0	0	0	0	0	0	0	4	0	0	0	0	0	0	0	0	0	0	0
GCGTTATTTTTTGCCCGCAGTGGTCCATCGAGTCGCATGGT	0	10	0	0	0	0	0	0	4	2	0	0	0	0	0	0	0	0	0	0	0	0	0	4	0	0	0	0	0	0	0	9	0	0	0	0	0	0
GCTAGAGCCCGGTCCTGAGAGGGAGGCGAGACCCCAACGGA	0	10	0	0	7	0	0	1	0	0	0	0	0	0	0	0	0	0	0	0	0	1	0	0	0	5	0	0	0	0	0	0	0	12	0	0	0	0
GGCTAGTTTGTCTTGCAGGGTGGTTGAATGTTAAGGACGGT	0	10	0	0	0	0	0	0	0	0	0	0	0	0	0	0	0	0	0	0	0	0	0	0	0	0	0	0	0	0	0	0	0	0	14	0	0	0
GGGAGAACTGACGTTCACGGAGGCGATTCGCGCCCGGTGGT	0	10	5	11	0	5	0	3	0	0	0	0	0	0	5	0	5	0	0	0	6	0	0	0	0	18	0	0	3	0	4	0	0	0	0	0	0	0
GGGATCGTTGCGTAAAAAGGTGGAAGCCGGTATGCAGGGGC	0	10	0	4	0	0	0	0	0	0	0	0	0	0	0	1	0	0	0	1	0	0	0	0	0	0	0	0	0	0	0	0	0	0	0	0	0	0
GGGGAGGCTTTTTAAACGGGCGGTCGTCCGTATAGGGCGGT	0	10	5	0	0	3	4	0	0	0	0	0	0	7	0	0	1	7	0	0	0	0	0	0	0	0	0	0	0	0	0	0	0	0	0	0	0	0
GGGTGGGGGCTAGATTGACATGGCTACAAATGTAACAGGGC	0	10	0	0	0	0	5	2	0	0	0	0	0	0	0	0	1	0	0	0	0	0	0	0	0	0	0	0	0	3	0	12	11	10	0	10	0	0
GGTACGGACCTGGCGTGAAAAGGCCCGAAGTCCCCCGGGGA	0	10	0	2	0	0	0	0	0	0	0	0	0	0	0	2	0	0	0	0	0	0	4	0	0	0	0	0	0	0	11	0	0	0	0	0	0	0
GGTGACCACGCCGTTTCGGGAGGTCCGTTTTAAAGAGTGGT	0	10	0	0	0	0	0	0	0	0	0	0	0	0	0	0	0	1	0	0	0	0	0	0	0	0	0	0	0	0	0	0	0	0	0	0	0	0
GGTTGTGTCGGGTAGTCGGAGGGACCTGAATGAACGGAGGT	0	10	0	0	5	0	0	0	0	0	0	0	0	0	0	0	0	0	0	0	0	0	0	0	0	0	0	0	0	0	0	0	0	0	0	0	0	0
GTATGAAATATTGTGTTGGGTGGTCCTGAGTCTTCAACGGA	0	10	4	0	14	0	0	0	0	0	0	0	0	0	0	0	0	0	0	3	0	0	0	0	2	0	0	0	0	0	9	0	0	0	0	0	0	0
GTCAATTGTATTGATTTCGACGGAGGTAGACTCAAAAGGGT	0	10	1	0	0	0	0	3	0	5	0	0	0	4	0	0	0	2	2	0	0	1	2	0	0	0	0	0	0	0	15	0	0	0	0	0	0	0
GTCCAAGCAGCAGTGTGGAAGGGTAGAAGGCTTTGCGGGGT	0	10	2	0	0	0	0	0	0	0	0	0	0	0	0	0	1	0	0	0	0	0	0	0	0	0	0	0	0	0	0	5	0	0	0	0	0	0
GTCCTGACATTGAATACAGACGGCTCTCCCAGACAAACGGC	0	10	0	0	0	0	0	2	0	0	0	0	0	0	0	4	3	0	0	0	0	5	0	0	0	0	0	0	0	0	0	0	0	0	0	0	0	0
GTGGAACCAAGTATACTAAATGGCTCAGAAATAGGAGGGGT	0	10	0	0	0	0	0	0	1	0	0	0	0	0	0	0	0	0	0	5	0	0	0	0	0	0	0	0	0	0	0	0	0	15	0	0	0	0
GTTATGTGGTTTTTATAGGGAGGTGACAGATGTCGGGCGGC	0	10	0	0	0	0	0	0	0	0	0	0	0	0	0	0	0	0	1	0	0	0	0	0	0	0	0	0	0	0	0	0	0	0	0	0	0	0
GTTCCTAAGTGGGTGTCGGGGGGTTCCGGGTATAAGAAGGC	0	10	8	2	2	0	1	0	0	2	0	0	2	0	0	0	0	0	0	0	0	0	0	0	1	3	0	0	0	0	0	0	0	0	0	24	0	0
GTTTCTTGCATAATGCTGGGGGGTCAACACTTCAGGGGGGT	0	10	1	3	6	0	0	1	0	0	0	0	0	0	0	0	0	0	0	0	0	0	7	0	0	0	0	0	0	0	0	0	0	0	0	0	0	0
TACTAATGTACATAAACGGATGGTTCGAGCTTCAAGGAGGA	0	10	0	0	0	0	0	0	0	0	0	0	0	0	0	0	0	0	0	4	0	0	9	0	0	0	0	0	0	0	0	0	0	0	0	0	0	0
TAGGCACGACGAGATAGGGGGGGTCCTCGCTTCTGGGGGGT	0	10	6	2	0	0	0	0	0	0	0	0	0	0	0	0	0	1	0	2	0	0	0	0	0	0	0	0	0	0	0	0	0	7	0	0	0	0
TATATGTAGCGTTTTTTAGGAGGTTGCGTGTATTGGGCGGT	0	10	0	0	0	0	0	0	5	0	0	8	0	0	8	0	0	0	0	4	0	0	0	0	0	5	0	4	0	0	3	0	0	0	0	0	0	0
TATGTGGCTAAATCGCTCGACGGACGGCATTGTTAAGGGGA	0	10	1	4	1	1	0	0	0	0	3	0	0	0	0	0	0	0	0	0	0	0	0	0	0	0	0	0	4	0	0	0	0	0	0	0	0	23
TATTCGCGTGTCTACATCGGTGGAAGCTTGATCTGCAAGGC	0	10	1	8	3	0	10	0	0	0	0	1	0	0	3	0	0	0	4	0	5	0	0	0	0	0	4	0	6	0	0	0	0	0	0	0	0	0
TCAGACTTACGCGATCCGAGAGGAGGAGTGTATAGGAAGGT	0	10	0	0	0	0	0	0	0	0	0	0	0	0	2	0	0	0	0	0	0	0	0	0	0	0	0	0	0	0	0	0	0	0	0	0	0	0
TCCAGAGCGGATTATACAGATGGAGTCAAAAACGACGTGGA	0	10	3	0	0	0	0	0	0	0	0	0	0	0	0	0	0	0	0	0	0	0	0	0	0	0	0	0	0	0	0	0	0	0	0	0	0	0
TCGATCCGGTAGCTTTACAACGGAAACTTAAAATCAATGGT	0	10	0	13	0	0	0	0	0	0	0	0	0	0	1	0	0	0	0	0	0	0	0	0	0	0	0	0	0	0	0	0	0	0	0	0	0	0
TCGCGGTGCTGTATAAGGGGAGGTTCTGGGCACAACAGGGC	0	10	0	0	0	0	0	0	0	0	0	0	0	0	0	0	0	0	0	0	0	0	0	0	0	0	0	0	0	0	0	0	0	0	0	0	8	0
TCGGTCAATTACTTGTAGGGCGGTTAACCGTGTTAAGCGGT	0	10	0	0	0	0	0	10	0	0	0	0	0	0	9	0	0	0	0	0	0	0	0	0	0	0	0	0	0	0	0	0	0	0	0	0	0	0
TCTATCCCGTTTGAGTTTAAGGGTGGAACGTAACGGGCGGT	0	10	5	5	3	5	0	0	9	0	0	0	0	0	0	1	2	0	7	0	0	0	0	0	6	0	0	0	0	0	0	0	0	0	0	0	0	0
TCTCACTGTTGGATGACGAATGGTGTGCAATACGGGGCGGT	0	10	0	0	0	0	0	0	0	0	0	0	0	0	0	4	0	0	0	0	0	0	0	0	0	0	0	0	0	0	0	0	0	0	0	0	0	0
TCTGATAGGACACTCCTGGGAGGTGAATTTTCCCGCGCGGT	0	10	3	4	0	8	0	0	0	0	0	0	0	0	0	0	0	0	0	0	3	0	0	0	0	0	0	0	0	0	0	7	0	0	0	0	0	0
TGACGTAACCACATATGGGATGGTGTCAATTAACAGGGGGC	0	10	7	16	0	13	2	0	3	2	0	4	0	0	8	8	3	2	2	7	5	0	0	0	6	0	0	0	0	0	4	4	0	0	0	0	0	17
TGAGGTTCAACTTCGTAGAAGGGTTACAGGCTCGAGGGGGA	0	10	3	0	0	2	1	3	0	0	0	0	9	0	0	2	3	8	1	0	0	0	0	0	6	5	0	0	0	0	0	0	0	0	0	0	0	0
TGCAACGATCCGACTTAGCGCGGATACAGGCATTAGGTGGC	0	10	5	5	0	11	0	5	0	0	7	0	0	0	0	2	0	0	3	0	0	7	0	0	2	4	5	0	0	0	0	0	0	0	13	0	0	0
TGCTCTAACGCTATTTGGGGGGGATCCATATTAGGGAAGGT	0	10	0	0	0	0	0	0	0	0	0	0	0	0	0	0	0	0	0	0	0	0	0	0	0	0	0	0	0	0	0	0	0	0	0	0	0	0
TGTCTCGGTACAACATGGCGGGGCCGTGAATGTTCCAGGGC	0	10	6	4	0	2	3	8	0	0	6	0	0	0	11	0	0	4	0	5	0	0	3	0	3	1	0	0	10	0	0	0	0	0	0	0	0	0
TGTTTACCGTTCGTGCAAGAGGGTTTATGATTATGGGTAGT	0	10	1	0	10	11	0	0	9	0	0	0	0	0	2	0	0	0	0	0	0	0	0	0	0	0	0	0	14	0	0	0	0	0	0	0	0	0
TTAACGAGGGTTCTTAGGGGTGGTTCGTAGTAAAGAGTGGA	0	10	9	7	0	0	11	6	2	6	5	0	0	0	7	0	0	1	0	1	0	2	0	3	0	6	0	0	4	0	0	0	21	9	0	0	0	0
TTCCTCGGGCACATCAAGGGGGGACTAGGCATAAAAGTGGT	0	10	4	5	0	4	2	2	0	9	0	0	7	9	3	0	7	3	0	2	9	4	0	0	1	0	17	0	0	9	0	4	0	0	0	0	0	7
TTGACTAGTTGATCCTTGGGCGGATACTCGAATGAGGTGGA	0	10	1	2	0	0	0	0	0	5	0	0	0	0	0	0	1	0	0	0	0	0	0	0	0	0	0	0	0	0	0	0	0	0	0	0	0	0
TTGAGTGGTTACTATCTCGGGGGAAGGTCACTTCGGGCGGG	0	10	0	0	0	0	0	0	0	0	0	0	0	0	0	0	0	0	0	0	0	0	0	0	0	0	0	0	0	0	0	0	0	0	0	0	0	0
TTGGAATGGCCGCAATCGGGGGGTGCGCATAGTGGGGCGGC	0	10	0	0	0	0	0	0	0	0	0	0	0	0	0	0	0	0	2	6	0	0	4	6	0	0	0	0	0	0	0	0	0	0	0	0	0	0
TTTGAGAATGGTTTTATGGGAGGTAGCTTAAGTACAATGGT	0	10	0	0	0	0	0	0	0	0	0	0	0	0	0	0	0	0	0	0	0	0	0	0	0	0	0	0	0	0	0	0	0	0	0	0	0	0
TTTGCCATCAAAATCTAGGGAGGATACTTTAACCGGGAGGA	0	10	5	3	4	2	3	1	0	0	0	0	0	0	0	0	0	0	0	0	0	0	13	0	0	3	0	0	0	0	0	0	0	0	0	0	0	0
GTGCCACTTCACACCATAGGAGGAAGGTGTCCTGACGTGGT	832	9	665	681	649	512	355	382	328	355	155	125	155	85	509	351	358	384	342	323	397	425	405	487	394	370	487	310	395	394	434	366	370	415	361	478	270	424
GAGGCGGTCATCACCAAAGAAGGCTGGAGTTTACACGGGGA	766	9	646	657	556	542	477	415	233	404	175	216	138	199	547	389	369	382	470	400	320	428	357	476	393	374	355	419	404	527	462	272	374	546	463	306	317	446
ATGATGGTCTCGCATCTGCGTGGATCAGTTCACCCGGAGGT	603	9	462	495	434	448	226	263	221	246	99	87	88	122	394	314	292	288	326	254	321	256	256	251	313	243	364	251	317	229	418	248	195	370	398	370	431	308
CTCGATTAAGGTATATGCGGTGGCTATAGGCCAGCGGCGGT	586	9	422	473	513	386	292	312	185	286	114	160	160	131	364	368	337	359	274	251	244	276	371	369	315	260	289	249	250	346	260	271	341	184	259	313	330	231
CAAATTAAATTTTACTAAGGTGGACGTCGCTGATAGGGGGT	572	9	446	486	434	322	217	296	294	255	74	142	166	135	351	298	298	262	326	228	263	360	225	263	357	279	308	257	328	392	287	316	190	340	188	285	455	199
GGGGGGCGGTGTATAATAGGGGGTCCGGTCTCTAGCGCGGA	444	9	349	316	333	331	225	206	151	268	96	94	99	82	214	258	196	223	198	235	237	225	237	235	236	209	273	248	240	291	269	243	312	340	336	310	215	382
AGATGGGGGCCGGAGACGAAGGGTTTAGTTTTCCAAGGGGT	424	9	393	355	274	266	306	271	219	172	99	121	132	60	300	182	226	286	178	266	230	237	186	227	178	235	271	194	166	271	199	193	238	377	241	221	277	208
AACATTGCGACAGTCTTCCGAGGTCTCTTTTAAAGGATGGT	287	9	221	248	168	191	150	122	157	133	60	54	31	36	166	124	109	112	148	147	106	184	145	130	134	164	226	104	139	85	111	117	160	156	97	97	51	95
CGCTCATTTGTTATTAAAAGCGGTCTAATGCCTGGGAGGGA	1024	8	711	887	705	746	526	525	562	497	223	180	176	139	548	467	632	438	518	429	606	611	432	532	433	326	484	396	444	416	615	530	518	593	485	447	542	581
TGAGATGGAGCTGACAGCAGCGGACGAGTTTTCTAAGTGGA	950	8	827	822	607	627	458	444	520	427	132	201	157	183	552	552	414	389	435	514	476	502	500	549	447	475	474	556	488	586	401	513	306	876	481	657	463	532
GAAAACTTGAGGGTACCGGAAGGTATGAGTATCGGGGAGGT	733	8	553	668	609	463	420	392	388	377	169	110	144	174	565	386	359	377	309	345	413	358	401	508	319	333	447	344	312	473	356	397	439	403	463	337	481	374
ACCTCACATAGTGTGTAAGGAGGTATCCACTATGGAGAGGT	583	8	506	445	426	327	256	220	365	303	157	95	117	142	372	300	286	192	278	267	306	233	273	414	286	284	333	287	204	343	320	297	362	216	219	391	372	196
ACCTTAGCGCAAGTGTCGGGTGGTACGATCACAAGGGGGGT	518	8	408	391	357	344	256	234	256	364	172	76	68	124	352	240	308	323	240	261	289	301	221	347	268	290	331	352	319	218	261	282	416	303	261	319	238	249
CTAGCTTAGACGTTATTCGGGGGTTCTAGATAAGGGGGGGT	506	8	385	423	330	320	179	219	280	167	122	65	43	70	208	186	197	221	230	262	207	242	169	273	236	187	261	305	271	170	336	194	243	255	216	266	155	226
CCTCAGTACCGCCACTACCAGGGCCGTCAGCCAGGGGGGGT	483	8	430	348	388	317	179	239	178	180	109	115	104	64	293	220	179	217	247	179	268	190	228	225	183	219	227	243	324	312	264	339	218	191	181	268	154	272
CGCTTTTGTGTGGTGCAAAGAGGTAGGGTTTTCTAAGAGGC	396	8	305	322	248	289	243	144	208	162	88	78	43	80	204	185	145	167	184	246	185	199	260	146	172	196	170	172	275	302	199	204	176	167	382	144	176	209
GGCCTTCCCGGCTCTAGCCATGGAGGCGGGTATGAGGCGGA	394	8	291	309	280	200	161	130	219	137	41	62	83	122	277	144	170	175	216	144	216	271	183	208	159	170	229	169	264	240	218	304	146	185	143	224	256	169
AGCGAATCCACCACCTTACATGGCTTTACACTCGGGAGGGA	346	8	300	308	263	208	198	103	195	170	71	103	71	55	162	179	193	156	208	171	234	173	148	205	119	155	258	208	289	288	155	196	156	325	268	148	187	182
CGTGCGCGATAATCTATGGAGGGTGATGCGCTATAAACGGT	322	8	294	242	193	217	173	143	158	192	63	51	66	52	142	223	150	134	149	171	174	190	179	175	229	119	104	175	154	242	236	248	259	167	162	183	126	117
CATGCACATGGTCTTTAAGGGGGTCGGTACTGTAGGAAGGA	295	8	240	244	229	175	126	155	173	101	55	62	52	45	140	159	164	128	213	146	77	104	121	200	107	177	163	99	130	179	183	153	208	189	116	113	255	96
GACATGAACCAACTTCTGCGAGGTCAAGAGTGTGGGGTGGA	276	8	256	275	233	197	163	113	136	218	54	96	75	62	200	138	211	163	193	230	125	210	171	200	83	210	89	180	251	141	122	95	230	114	109	146	125	294
CGCACAAACGAGCTTTTCAGTGGTTGGTAGCTTCGCGCGGA	218	8	169	154	115	129	91	84	117	50	3	25	26	96	99	60	126	89	80	123	62	134	80	186	148	32	117	58	112	169	110	128	147	50	187	56	175	69
GTGTGAGCTCGTATAAGAAGCGGACACGCGTGCCGCATGGT	146	8	122	157	107	124	66	75	62	71	12	19	33	49	114	93	51	76	75	113	91	78	52	75	57	47	91	91	61	27	33	55	115	155	82	110	37	93
GTACATTGTTGCCTGTCCGAAGGATTCCGTCAACAAGTGGT	132	8	131	93	76	69	56	66	62	96	15	28	30	29	69	72	65	53	50	97	62	75	72	53	89	97	100	50	132	103	60	89	86	28	55	82	29	125
AAGGACTCTCCTATCATAGGCGGAAGCATCTCACAAACGGC	112	8	149	173	144	116	87	83	103	90	56	49	43	76	101	60	69	85	115	74	62	117	126	74	98	72	94	62	105	55	79	55	67	135	48	119	29	76
AAAACATGATCTCCGAGCGATGGCCAATGATAAAGGGAGGA	0	8	3	5	0	0	4	0	0	0	0	10	0	0	3	0	5	2	0	0	3	0	0	0	0	0	0	0	0	4	0	21	0	0	0	0	19	0
AGACCAATCACTCCCAGGCACGGCTTAGTGCTTACGGGGGC	0	8	1	0	0	0	0	0	0	0	0	0	0	0	0	0	0	0	0	0	0	0	0	0	0	0	0	0	0	0	0	0	0	0	0	0	0	0
ATACACGGTGGTCCATCGAGCGGTTCTGACCAATGGAAGGC	0	8	0	0	0	0	0	0	0	0	0	0	0	0	0	0	0	0	0	0	0	0	0	0	0	0	0	0	0	0	0	0	0	0	0	0	0	0
ATCATTTCTGTTATGCAGGGCGGCGTCAACTGTCGGGGGGC	0	8	2	0	0	3	0	0	0	0	0	0	0	0	0	0	0	0	0	0	0	0	0	0	0	0	0	0	0	0	0	0	0	0	0	0	0	0
CAAGTTAGGGCCGTGTGAGATGGTGATTGCAACGAGAAGGC	0	8	0	5	0	0	0	0	0	0	0	0	0	0	0	0	0	0	1	0	0	0	2	0	14	0	0	35	0	0	0	11	0	0	0	0	0	0
CACTGTGACCGGGTCACCGATGGTCTTTCAAGTGCGGGGGC	0	8	2	0	1	7	0	0	0	0	0	0	0	0	0	0	3	0	4	0	7	0	6	0	0	0	0	0	0	0	0	0	18	0	0	0	0	0
CGAGTAACAAATAATCCGGGTGGAACAGTGTGTGGGAAGGT	0	8	3	1	0	4	0	0	0	0	0	0	0	0	0	0	3	0	0	2	0	0	0	0	3	0	0	0	0	0	0	0	0	0	0	0	0	0
GCCATGATCCTGGTGTCGGGAGGTTGCCTACTCCGCGCGGC	0	8	0	0	0	0	0	0	0	0	0	0	0	0	0	0	0	0	0	0	0	0	0	0	0	0	0	0	0	0	0	0	0	0	0	0	0	0
GTCTTGTTCCCGTTACTGGGGGGTACCCAACCTGGGGGGGT	0	8	1	0	5	1	0	0	0	0	0	3	0	0	0	0	4	0	0	1	0	0	5	0	0	0	0	0	0	0	0	0	0	0	0	0	0	0
TATGGCTAGGCGTAATGAGGTGGTCACCCTAGTTGGAAGGC	0	8	2	1	3	2	0	3	14	0	0	0	0	0	1	0	4	3	0	0	12	0	0	0	0	9	0	4	0	0	0	0	0	0	0	0	0	0
AAAACCGCCGCATTGCCGGGCGGTACTGTTTCTAGGGTGGC	0	8	0	0	0	0	0	0	0	0	0	0	0	0	0	0	0	3	0	0	0	0	0	0	0	0	0	0	0	0	0	0	0	0	0	0	0	0
AAACCCGGTGCGGATAACGAAGGCTCAATCAGTCACGTGGA	0	8	1	8	5	0	0	2	0	0	0	5	0	0	0	0	0	1	0	0	0	0	0	0	0	0	0	0	0	0	0	0	0	0	0	0	0	0
AAACCGTGGTTTTTTTGGGGGGGTAGATCCTTTTGGGCGGC	0	8	1	0	0	0	0	0	4	0	0	0	0	0	0	0	0	0	0	0	0	0	0	0	0	0	0	0	0	0	0	0	0	0	0	0	0	0
AAACTTTCGATAGAATGCAGAGGTCTACCTTCATGAACGGA	0	8	1	8	0	0	2	0	0	0	0	0	0	0	10	0	0	0	2	0	0	0	0	0	0	0	0	0	0	0	0	0	0	0	0	0	0	0
AAAGCGAACCGTTATTAAGACGGTTATAACTTTTCGGAGGC	0	8	0	0	0	0	0	0	0	0	0	0	0	0	0	0	0	0	0	0	0	0	0	0	0	0	0	0	0	0	0	0	0	0	0	0	0	0
AACCATGTCTGAGTCAAAGAAGGTCATAAATTATAGGTGGC	0	8	0	0	0	0	0	0	0	0	0	0	0	0	0	0	2	0	0	0	4	0	0	0	0	0	0	0	0	0	0	0	0	0	0	0	0	0
AACCCAGAGAAGGACAAAGATGGTCTTCGTTGAGGAGCGGC	0	8	0	0	0	0	0	0	0	0	0	0	0	0	0	0	0	0	0	0	0	0	0	0	0	0	0	0	0	0	0	0	0	0	0	0	0	0
AACCCTAGTGCTATAACGGGGGGTTGCGTAAATCGGGGGGT	0	8	2	2	0	3	2	2	7	0	0	4	0	0	0	0	0	0	0	0	0	0	0	0	0	0	0	0	0	0	0	8	0	0	0	0	0	0
AAGGTCTGAAATTTTTCGGGCGGTGTTCCCTACGGCGTGGA	0	8	0	0	3	0	0	0	0	0	0	0	0	0	0	0	0	0	0	3	0	0	7	0	0	0	0	0	0	0	0	0	0	0	0	0	0	0
AATAGCGGAACCAAATACGGTGGTACAATATGAACAGCGGC	0	8	0	0	0	0	0	0	0	0	0	0	0	0	0	0	0	0	0	0	0	0	0	0	0	0	0	0	0	0	0	0	0	0	0	0	0	0
AATCGCATCGGGCCCCAGGGCGGAACTTAGTTACGCGGGGA	0	8	2	1	4	4	0	6	4	0	0	0	0	0	0	0	0	0	1	0	0	0	0	0	0	0	0	0	0	0	0	0	0	0	0	0	6	0
AATGTCTAGAGAGTGATAGACGGTGTCCAGTTTGGGGGGGT	0	8	4	0	0	0	0	0	0	3	8	0	0	0	0	2	0	1	0	15	0	0	4	0	0	0	0	0	0	0	0	0	24	0	0	0	0	0
ACACATCCAGCACCATAAGACGGTCAGGGCTTATGGGAGGA	0	8	0	0	0	0	0	0	0	0	0	0	0	0	0	0	0	0	0	0	0	0	0	0	0	0	12	0	0	0	0	0	0	0	0	0	0	0
ACAGTCACGTATCTCTTGGGAGGTATAATCCTTGAAGTGGC	0	8	7	9	13	3	0	0	7	0	0	0	0	6	1	3	10	0	0	0	0	0	1	0	10	0	0	0	0	12	11	0	0	12	0	0	0	0
ACGAAGGGTCCATTTTAAAACGGCGTTGCACCTTAAGAGGT	0	8	4	4	0	2	2	0	0	0	0	0	0	0	0	8	0	0	0	0	0	0	0	0	6	0	0	0	0	0	0	0	14	0	0	0	0	0
ACTAATTTCTATGTACAAAACGGCGATTGATATTGCAGGGC	0	8	0	0	0	0	0	0	0	0	0	0	7	2	0	0	0	0	0	0	0	0	0	0	0	0	0	0	0	0	0	0	0	0	0	0	0	0
ACTCAGGCTCGGTTACGAGGCGGTTGGGACATTTGAGCGGA	0	8	0	1	3	0	0	0	4	11	0	0	0	0	0	0	3	0	4	0	0	0	0	0	0	0	0	0	0	0	0	0	0	0	0	0	7	0
ACTGTTTTCATTATGTTGGATGGTTCTGGTTTACGGGAGGT	0	8	0	0	0	0	0	0	0	0	0	0	0	0	0	0	0	0	0	0	0	0	0	0	0	0	0	11	0	0	0	0	0	0	0	0	0	0
AGCGCCTTTGGGGTTTTGGAGGGATGCCTGAACTGCAAGGC	0	8	0	0	0	0	0	0	0	0	0	0	0	0	0	0	0	0	0	5	0	0	0	0	0	0	0	0	0	0	0	0	0	0	0	0	0	0
AGCGTGTTGCTGATTAAGGGTGGTGACACATACAGGGCGGC	0	8	0	0	0	0	0	0	0	0	0	0	0	0	0	0	0	0	0	0	0	0	0	3	0	0	0	0	0	0	0	0	0	0	0	0	0	0
AGCTCCATTATGATGTGGCGCGGTGACGTAAGCGGGGTGGC	0	8	0	0	0	0	0	0	0	0	0	0	0	0	0	0	0	0	0	0	0	0	0	0	0	0	0	0	0	0	0	0	0	0	0	0	0	0
AGGGGCGCCTATAACCCGGATGGAGCACGAAATCGAGTGGT	0	8	0	1	0	4	0	3	1	0	0	5	0	1	0	0	0	0	0	3	0	7	0	0	0	0	0	0	0	0	0	0	0	0	0	0	0	0
AGGTATGCGTCTTAAAGGAAGGGTATCTCCTGAAAAGGGGT	0	8	7	16	0	6	0	17	0	0	0	8	0	0	0	0	0	0	0	3	0	19	0	0	0	0	6	3	0	0	2	0	0	21	8	0	0	0
AGTGTGAATAAGGTATGGAAAGGCGATTGATCCAGGGGGGA	0	8	1	0	2	2	0	0	0	0	6	0	0	0	0	0	5	0	0	0	0	0	0	0	0	0	0	0	0	13	0	0	0	0	0	0	0	0
ATAAGCAGGGGAGTTACGCAAGGTTCTTGTCTAGGGACGGC	0	8	0	0	0	0	0	0	0	0	0	0	0	0	0	0	0	0	0	0	0	0	0	0	0	0	0	0	0	0	0	0	0	0	0	0	0	0
ATACCCAGCGTTATGCCAGAGGGTCAAAGGTCTTGGGAGGT	0	8	0	0	0	0	0	0	10	0	0	0	0	0	15	0	0	0	0	0	0	0	0	0	0	0	0	0	0	0	0	0	0	0	0	0	0	0
ATCACATTCCACTCCACAGGGGGTCGGCCCCGTGGCAAGGC	0	8	3	3	0	0	0	0	0	0	0	0	0	0	0	0	9	0	0	8	0	0	0	0	4	0	0	0	0	0	0	0	0	0	0	0	0	0
ATCGAACGGAATTTCAAAAGTGGTCAGTCCTTTTAGGCGGA	0	8	0	0	4	0	0	0	6	8	0	0	0	0	0	0	0	0	0	0	7	0	0	0	0	1	0	0	0	0	0	0	0	0	0	0	0	0
ATCGACTATACTCACCCCAGTGGAGTAGGCCACAAGGTGGC	0	8	3	0	10	3	5	1	0	0	0	5	0	6	1	3	2	0	3	0	7	0	0	5	2	0	0	0	21	22	0	0	11	0	0	16	0	14
ATCGCCATCCTCTTTTAAGACGTCGACCACTACCAAGGGGA	0	8	0	0	0	0	0	0	0	0	0	0	0	0	0	0	0	0	0	0	0	0	0	0	0	0	0	0	0	0	0	0	0	0	0	0	0	0
ATTATTCAACGTTAGCCCCGGGGCCCTATAACCGCGGGGGT	0	8	3	16	1	3	0	4	0	13	14	0	0	0	5	0	7	6	9	15	11	0	6	0	0	2	15	0	0	0	0	0	0	0	19	0	0	15
CAAAAAACATCGGATAGAGGTGGACAACCGATTAGAAGGGA	0	8	0	0	5	4	0	0	0	0	0	0	0	0	0	0	0	0	0	0	0	0	0	0	0	0	0	0	0	0	0	0	0	0	0	0	0	0
CAAAATTTTCTGTTACTGGGAGGTTTTGCTTCACGCGTGGA	0	8	2	0	0	0	0	0	0	0	0	0	0	0	3	0	0	0	0	0	0	0	5	0	0	0	0	0	0	0	0	0	0	0	0	0	0	0
CAAACTATCGCGGTGTTGGGCGGTTTTTACTTTCGGGAGGT	0	8	0	0	0	0	0	0	0	7	0	9	0	0	0	2	0	0	4	7	4	6	0	4	0	0	0	0	0	0	0	0	0	0	0	0	0	0
CAAATACTCTTACCCTCAGGGGGTACAGTTAGTTGGACGGT	0	8	0	0	0	0	0	0	0	0	0	0	0	0	0	0	0	0	0	0	0	0	0	0	0	0	0	0	0	0	0	0	0	0	0	0	0	0
CACCTAGACATGCTGTACAGGGGAATTAGTTTATGAACGGT	0	8	0	0	0	0	0	0	0	0	0	0	0	0	0	3	0	1	0	0	1	4	0	0	0	0	0	11	0	0	0	0	0	0	0	0	13	0
CAGCGGCCACCCGAGCTGGGAGGTCCACGTTATCAGGTGGA	0	8	1	4	6	2	5	3	2	0	0	0	0	0	0	2	0	0	0	0	0	0	0	0	0	0	0	0	0	0	0	8	0	0	0	0	0	0
CAGGTTCATTTGGTGCAGGGGGGTCCATAGTATCGGGTGGC	0	8	1	1	0	0	0	0	0	0	0	0	6	8	2	2	0	0	0	0	0	0	0	0	1	0	4	0	0	0	0	0	0	0	0	0	10	0
CATTTCTCTGGTGTCACGGATGGTACGAGTAGCTGGGCGGA	0	8	0	0	0	0	0	0	0	0	0	0	0	0	0	0	0	0	2	0	0	0	0	0	0	0	0	0	0	0	0	0	0	0	0	0	0	0
CCAATAATGGACCACACGGATGGACGTTTAAGAACAGTGGC	0	8	0	0	0	0	0	0	0	0	0	0	0	0	0	5	0	2	0	0	0	0	0	1	0	0	0	0	0	0	0	0	0	0	0	0	0	0
CCCCTAACTGGGCTTTGGGGTGGTCGCGAACACGACATGGT	0	8	0	0	0	0	0	0	0	0	0	0	0	0	0	0	0	0	0	0	0	0	0	0	0	0	0	0	0	0	0	0	0	0	0	0	0	0
CCCGAGCGCTCGCTCTCGCGGGGACCCCATTAATGAAAGGC	0	8	0	0	0	0	0	0	0	0	0	0	0	0	0	0	0	0	0	0	0	0	0	0	0	0	0	0	0	0	0	0	0	0	0	0	0	0
CCCGGGTTTTCAATATCCGGGGGACTAAGGCGAGGCACGGT	0	8	1	0	0	0	3	3	0	14	0	0	0	0	0	0	0	0	5	1	0	0	0	0	3	0	0	0	0	0	0	0	0	0	0	0	0	0
CCCTCCGCCTAGGTGCGAGGGGGTACTCGTTTTGGGGGGGA	0	8	0	0	0	0	0	0	0	0	0	0	0	0	0	0	0	0	0	0	0	0	0	0	0	0	0	0	0	0	0	0	0	0	0	0	0	0
CCCTGAATCTTACATTTGGACGGCCTGCGTATTCACGGGGC	0	8	0	0	0	0	0	0	0	3	0	0	0	0	0	0	0	0	0	0	0	5	0	0	0	0	0	0	0	0	0	0	0	0	0	0	0	0
CCGCTTCCAGCGCCAATGGGTGGATTAGTTAGAGGCACGGA	0	8	3	0	0	0	0	0	0	0	0	0	0	0	0	0	0	0	0	0	0	0	0	0	0	0	0	0	0	0	0	0	0	0	0	0	0	0
CCGTATGCCTGTGTTCCGGACGGCCGTGCACCTCGGGGGGT	0	8	2	2	1	0	0	0	0	0	0	0	0	0	3	0	0	0	0	0	0	0	0	0	0	0	0	0	0	0	0	15	0	0	0	0	0	0
CCGTCATCAACTAACAAGGACGGAATCGACTCCCCGGGGGA	0	8	0	0	0	0	0	0	0	0	0	0	0	0	0	0	0	0	0	0	0	0	0	0	0	0	0	0	0	0	0	0	0	0	0	0	0	0
CCTGCTTGGTCTAAATTCGAGGGAAGAAGCCTTGGAGAGGC	0	8	0	0	0	0	0	0	0	0	0	6	0	0	0	0	0	0	0	0	0	0	7	0	0	0	0	0	0	0	0	0	0	0	0	0	0	0
CCTTTAAGCTTACTCTTGGAGGGTCTGGCCACTAGGGCGGC	0	8	0	1	0	0	0	0	0	0	0	0	0	0	0	0	0	0	0	0	0	0	0	0	0	0	0	0	0	0	0	0	0	0	0	0	0	0
CCTTTGGAGTAGTAATTGGGTGGTGATATAAGAGGGGCGGT	0	8	1	9	4	0	0	0	8	15	0	0	0	0	8	0	0	8	2	1	0	0	0	0	0	0	0	0	0	14	1	0	11	0	0	0	0	26
CGACCCTCCAAGCTATAGAGGGGTGACCGTATACAGACGGA	0	8	0	8	4	0	0	1	0	0	0	0	0	0	0	0	0	0	0	0	0	0	0	0	0	0	0	9	0	8	0	0	0	0	0	0	0	0
CGAGGCAGTGGGTAGCAGGGTGGTAATGTTAGTTGAACGGC	0	8	0	0	0	0	0	0	0	0	0	0	0	0	0	0	0	0	0	0	0	0	0	0	0	0	0	0	0	0	0	0	0	0	0	0	0	0
CGAGTTTTCGACAAATAGGGCGGTAAGTGTATAGGGGTGGT	0	8	0	2	3	0	0	0	0	0	0	0	0	0	3	0	0	0	0	0	0	0	0	0	0	0	0	0	0	0	0	0	0	0	0	0	0	0
CGATCTGGCTTCATAACAGGAGGTTCCTGAACATAAAGGGA	0	8	0	0	0	0	0	0	0	0	0	0	0	0	0	0	0	0	0	0	0	0	0	0	0	0	0	0	0	0	0	0	0	0	0	0	0	0
CGCACATGCGGGGAGTTAAGGGGATTGAGGCTTTGGGAGGC	0	8	0	0	0	0	0	0	0	0	0	0	0	0	0	0	0	0	0	0	0	0	0	0	0	0	0	0	0	0	0	0	0	0	0	0	0	0
CGCGTAGTGGGTCACTTGGGCGGAGCGCGGTCAGGCATGGT	0	8	0	4	0	0	4	0	2	0	0	0	0	0	0	0	0	0	0	5	0	0	0	0	0	0	0	0	0	0	0	0	0	0	0	15	0	0
CGGTGCAGTAGTAATAACGAGGGACAGAGTAGTGACAGGGT	0	8	0	0	0	0	0	0	0	0	0	0	0	0	0	0	0	0	0	0	0	0	0	0	0	0	0	0	0	0	0	0	0	0	0	0	0	0
CGTATTGCCGCACATTTGGGGGGTTCGAGATCTCGAGCGGT	0	8	5	1	4	1	3	0	8	9	0	0	0	0	0	0	0	0	0	0	0	0	0	0	0	5	0	0	0	0	0	0	0	0	0	0	0	0
CGTGGGTATTAGGTATCGGGAGGTGTGATAAGTAGGATGGT	0	8	0	0	5	0	0	0	0	0	0	0	0	0	0	0	0	0	0	0	0	0	0	0	2	0	0	0	0	0	0	0	0	0	0	15	0	0
CTAAGGCCGTGACTTCGGCGTGGACTAGGGCCTAGCGAGGA	0	8	3	0	0	2	0	0	0	0	0	0	0	0	0	6	0	0	0	2	0	0	0	0	0	0	0	0	0	0	0	0	0	0	0	0	0	0
CTACCATTCGATTTTCTAAGAGGTGAATACTGCACGGTGGC	0	8	0	0	0	0	0	0	0	0	0	0	0	0	0	0	0	0	0	0	0	0	0	0	0	0	0	0	0	0	0	0	0	0	0	0	0	0
CTAGAAGCCCAGTATCACGCCGGCGAAGCAAAATAGAAGGT	0	8	0	0	0	0	0	0	0	0	0	0	0	0	0	0	0	1	0	0	0	0	0	0	0	0	0	0	0	0	0	0	0	0	0	0	0	0
CTAGCCGCATCTCTAATCAAGGGAGGTTTGCATGCAACGGA	0	8	3	0	0	8	0	0	0	0	0	0	0	0	0	0	0	0	0	0	0	0	0	0	0	0	0	0	0	0	0	0	0	0	0	0	0	0
CTATACTTGTTACAACGAGATGGCGCTGTATATTCGGCGGT	0	8	0	5	0	0	2	0	0	0	0	0	0	0	0	0	6	0	0	0	0	0	0	0	0	0	0	0	0	0	0	0	0	0	0	0	0	0
CTATTCCTAGCTATATAGAGGGGCAATACATGTGAAATGGC	0	8	3	2	5	3	0	7	0	0	6	0	0	22	15	0	3	7	3	0	0	0	0	1	10	0	0	0	0	0	0	5	0	0	0	0	0	0
CTCACGGGGAGTATGATAGACGGTTCTCTATCTCGCAGGGC	0	8	0	0	0	0	0	0	0	0	0	0	0	0	0	0	0	0	0	0	0	0	0	0	0	0	4	0	0	4	0	0	0	0	0	0	0	0
CTCCCCTCTGTGTAATGGCGAGGATACGGCAAACGGATGGT	0	8	5	0	6	4	1	3	0	0	0	0	0	0	15	0	0	5	0	1	0	0	0	0	0	0	0	0	14	0	0	0	0	0	0	8	0	0
CTCGAATTGCTTTCTTTACGTGGTGTCCTCAAACACGTGGT	0	8	4	5	2	0	0	0	0	0	0	0	0	0	0	0	0	0	1	0	0	0	0	0	0	11	0	5	0	0	0	0	0	0	0	0	0	0
CTCTGTTTCATCTCAAACCACGGCTGTTATAATGACGTGGA	0	8	0	0	0	0	0	0	0	0	0	0	0	0	0	0	0	0	0	0	0	0	0	0	0	0	0	0	0	0	0	0	0	0	0	0	0	0
CTGAGGTGGACCGAACCGCGAGGTATACTGAATTAGGTGGC	0	8	4	1	0	0	3	0	0	0	0	0	0	0	0	0	0	0	0	0	3	11	0	5	0	0	0	0	0	0	2	0	0	0	0	10	0	0
CTGGCCAACCTCAAGTAACGCGGAACTCCATCTCCCATGGT	0	8	2	0	0	0	0	0	0	0	0	0	0	0	0	0	0	0	0	0	0	0	0	0	0	0	0	0	0	0	0	0	0	0	0	0	0	0
CTTCTCGAAGAAGAGTGGGGAGGTGCACTATAACGGGAGGC	0	8	4	0	0	0	1	0	0	0	0	2	0	0	0	0	0	0	0	0	0	0	0	0	0	0	0	0	0	0	0	6	0	0	0	0	0	0
GAACACGCGGTGTTTAGCAGGGGCATACTGCCTGGAGCGGA	0	8	0	0	0	3	0	0	0	0	0	0	0	0	0	0	0	0	0	0	0	0	0	0	0	0	0	0	0	0	0	0	0	0	0	0	0	0
GAATGGCCGGGCTACTTGGATGGTAATGTTTCAGGGGTGGT	0	8	0	0	0	0	0	0	0	0	0	0	0	0	0	0	0	0	0	0	0	0	0	0	0	0	0	0	0	0	16	0	0	0	0	0	0	0
GACGTACAGTCCTTAATGCATGGCGAAAATAACGAGGGGGA	0	8	0	4	0	0	0	4	0	2	0	2	7	0	0	3	1	0	0	5	0	0	0	1	0	4	0	0	0	4	0	11	0	0	0	0	0	0
GACTATCTAGGAGTCTCGGGGGGTCGCAGGTTTTGAAAGGT	0	8	7	6	0	0	0	0	0	0	5	0	0	0	0	0	0	0	0	5	0	8	0	0	0	0	0	0	0	0	0	0	0	0	0	0	0	0
GACTTGAGGAATGTCAGGCGGGGTTTAGACTGTACAGCGGT	0	8	0	0	0	4	3	4	0	0	0	0	0	0	2	0	0	0	0	0	0	0	0	0	0	0	0	0	0	0	0	0	0	0	0	0	0	0
GAGTTGGCGTGAGACAGGGGCGGAAGGCTCCTCTAGAAGGT	0	8	4	0	0	7	0	4	13	7	0	0	0	0	0	2	0	2	2	0	10	0	0	0	0	0	0	0	8	0	0	0	0	0	0	0	3	0
GATATTTTAAGTCTCTGCGGCGGCTGTTCATTTTGAGGGGT	0	8	0	0	0	0	0	0	4	0	0	0	0	0	0	0	0	0	1	0	0	0	9	0	0	0	0	0	0	0	0	0	0	0	0	0	0	0
GATGTGTGATATCTGTGGCGGGGTTTCCAATGTAGGGAGAT	0	8	0	0	0	0	0	0	0	0	0	0	0	0	0	0	0	0	0	0	0	0	0	0	0	0	0	0	0	0	0	0	0	0	0	0	0	0
GCCTCTCACGTAGTCCCGGGCGGCGTCGCGTGTAAGGAGGC	0	8	0	2	0	0	0	0	0	0	0	0	0	0	0	0	0	0	0	0	3	0	0	0	0	0	0	0	0	0	0	0	0	0	0	0	0	0
GCGAAGGTGATTCTGTTGGGTGGTCTGATCAACTGGATGGT	0	8	0	0	0	0	0	0	0	0	0	0	0	0	0	0	0	0	0	0	0	0	0	0	0	0	0	0	0	0	0	0	0	0	0	0	0	0
GCGCAGTGCGTAAGTTACAGGGGGTGCAATATGACGGACGG	0	8	0	0	1	6	2	0	0	0	0	0	0	0	0	0	2	0	0	0	0	0	0	3	0	0	0	0	0	0	0	0	0	19	0	0	0	0
GCGGATGAGTCTGCTCCCGAGGGAGTTCAGCCAGAAGAGGC	0	8	2	1	0	6	0	0	8	6	0	0	0	0	0	0	0	5	0	0	0	7	0	0	0	0	0	0	0	7	0	0	0	0	0	0	15	0
GCTGACGCCATTTAATAGAAGGGCAATGCGTTTGGAAGGGA	0	8	8	1	1	0	9	4	0	0	0	0	0	0	0	0	0	0	2	5	0	0	0	0	3	0	0	0	0	0	12	0	0	0	8	0	0	0
GCTGTACTGATGGTCTGAGAAGGTAGTCAGTACACCGGGGC	0	8	0	0	0	0	0	0	0	0	0	0	0	0	0	0	0	0	0	5	0	0	0	0	0	0	0	0	0	0	0	0	0	0	0	0	0	0
GCTTCTCGAGGCTAGTTAGATGGAGCACTTACAGAGGCGGT	0	8	2	0	0	0	3	0	0	0	0	0	0	0	0	0	0	0	0	0	0	0	0	0	0	0	0	0	0	0	0	0	0	0	0	0	0	0
GGACAATTAATTATTTGCAAGGGATGTGTCTTTCAGGCGGT	0	8	4	2	0	0	0	0	0	0	0	0	0	0	15	0	0	1	0	0	0	0	0	0	0	0	0	0	4	0	0	0	0	0	0	0	0	0
GGAGGGCGGTGACACAAGCAGGGTACTCGCCGATGGGAGGT	0	8	0	0	0	0	0	0	0	0	0	0	0	0	0	0	0	0	0	0	0	0	0	0	0	0	0	0	0	0	0	0	0	0	0	0	0	0
GGGGGGTGGGGTTCATTCAGGGGTGCCCGGACCCAGGTGGT	0	8	0	0	0	0	0	0	0	0	0	0	0	0	0	0	0	0	0	0	0	0	0	0	0	0	0	0	0	0	0	0	0	0	0	0	0	0
GGGTACCGTTTAGTGTCAGAAGGTGTTTACAACGGAGGGGC	0	8	0	0	0	2	0	0	0	0	0	0	0	0	0	0	0	0	0	1	0	0	0	0	0	0	0	0	0	0	0	0	0	0	0	0	0	0
GGTCAACCAGTCATCTCCCGGGGTCCTTCAAATGCGGGGGT	0	8	4	1	4	5	0	5	0	0	0	0	0	0	0	0	0	0	6	0	0	0	0	0	0	0	0	0	0	0	0	0	0	0	0	0	0	0
GGTTAGCTTGGGCATAAGCACGGAATCAAATACTGCACGGC	0	8	0	0	0	0	0	0	0	0	0	0	0	0	0	0	0	0	2	0	0	0	0	0	0	0	0	0	0	0	0	0	0	0	0	0	0	0
GTAAAACTCAGGACGTAAAGAGGACTCGTCTGTTAGGTGGC	0	8	0	0	0	0	0	0	0	0	0	0	0	0	0	0	0	0	0	0	0	0	0	0	0	0	0	0	0	0	0	0	0	0	0	0	0	0
GTAACCCGATTCGTTCAGGAGGGTGTTCCTTTTCCAAGGGC	0	8	5	2	0	0	0	0	0	0	0	0	0	0	3	0	6	1	8	0	0	0	0	0	0	0	0	0	0	0	0	0	0	0	0	0	0	0
GTACTTGACGCTCATAGCGAGGGTTCTATGTGTAGAACGGT	0	8	0	0	0	0	0	0	0	5	0	0	0	0	0	0	0	0	1	0	0	0	0	0	0	0	0	0	0	0	0	0	0	0	0	0	0	0
GTAGCTTGGCTATAGTAGGGCGGTGCTGATTTTACGATGGA	0	8	1	2	0	0	4	1	4	0	0	0	0	0	0	0	0	0	0	4	0	0	0	0	0	0	0	0	0	0	0	0	0	0	0	0	0	0
GTAGTGATAATGCCGATACATGGTTCTTATAAACGCGGGGT	0	8	0	0	0	0	0	0	0	0	0	0	0	0	0	0	0	0	0	0	0	0	0	0	0	0	0	0	0	0	0	0	0	0	0	0	0	0
GTATCATGCATTATATACAGGGGTTGGTCTACTTGGGGGGC	0	8	0	0	3	0	0	0	0	0	0	0	0	0	0	0	0	0	0	0	0	0	0	0	0	0	0	11	0	0	0	0	0	0	0	0	0	0
GTCCCTTTGGTTTCCAAAGGGGGCTGCAACACAGAGACGGT	0	8	0	0	0	0	0	0	0	0	0	0	0	0	0	0	1	0	0	1	0	0	0	0	0	0	0	0	0	0	0	0	0	0	0	0	0	0
GTCCTGTGGTACCTAATAAATGGAGCTGGCATTGCGGTGGC	0	8	0	5	3	5	1	0	0	0	0	0	8	0	0	0	0	14	1	0	0	0	0	0	0	4	0	0	0	0	0	0	0	0	0	0	0	0
GTCTGGACGCCAATGACGGAGGGCGTGGGATTTGGGAGGGT	0	8	0	0	0	0	3	0	0	0	0	0	0	0	0	0	0	0	0	0	0	0	0	0	0	0	0	0	0	0	0	0	0	0	0	0	0	0
GTGCGTTCCTAATCCTGGCGAGGTATACACAAACACGCGGT	0	8	0	1	0	3	0	0	5	4	0	0	0	0	0	0	0	0	0	0	0	0	0	0	0	0	0	0	0	0	0	0	0	0	0	0	0	0
GTGCTCCACGTGATTCGCGGTGGCAGTGTCAGTCAGAGGGT	0	8	0	0	0	0	0	0	0	0	0	0	0	0	0	0	0	0	0	0	0	0	0	0	0	0	0	0	0	0	0	0	0	0	0	0	0	0
GTGTACGTCCAAGCCTCGAACGGTCTTGCTCTCAACATGGA	0	8	1	0	0	0	0	0	0	0	0	0	0	0	0	0	0	0	0	0	0	0	0	0	0	0	0	0	0	0	0	0	0	0	0	0	0	0
TAATAGATGCATTAGCTGCGTGGTCTAAGCTCTGGGGCGGT	0	8	0	0	0	0	0	0	0	0	0	0	0	0	0	0	0	4	0	0	0	0	0	0	3	0	0	0	0	0	0	0	0	0	0	0	0	0
TAATTAGATGGTCTATTCCGCGGTTCTGCTCGTTGGGGGGC	0	8	0	0	0	0	0	0	0	0	0	0	0	0	0	0	0	0	0	0	0	0	0	0	0	0	0	0	0	0	0	0	0	0	0	0	0	0
TACACGGTGCATCTTTAGCGTGGATCTCGCTGTAGGATGGA	0	8	0	0	7	0	3	4	0	0	0	0	0	0	0	0	0	0	6	0	0	0	0	0	0	0	0	0	0	0	0	0	0	0	0	0	0	0
TAGCGAGATCTTGTACGAAGTGGTTTCTATACTTGAGGGGT	0	8	1	2	0	0	0	0	0	2	0	0	0	0	0	0	0	0	0	0	0	0	0	0	3	0	0	0	0	0	12	0	0	0	0	0	0	0
TAGTAGATGTTTACGTGGGGGGGCGGATAACCCGAAGGGGA	0	8	0	0	0	0	0	0	0	4	8	0	0	0	0	0	0	0	0	0	0	0	0	0	0	0	0	0	0	0	0	0	0	8	0	0	0	0
TAGTGTAACATAGTCAGAGATGGTGCGTGAATTTCCAGGGT	0	8	0	1	0	0	0	0	0	0	0	0	0	0	0	1	0	0	0	0	0	8	0	0	2	0	0	0	0	14	0	0	0	0	0	0	0	0
TATCTTGGATTACTGCAGGGGGGCGATTAGATTAGCGGGGT	0	8	0	3	0	0	0	0	0	0	0	0	0	0	0	0	0	0	0	0	0	0	0	0	0	0	0	0	0	0	0	0	0	0	0	0	0	0
TATTACGAGATATAATGCAGGGGTCGATAGAGACACAAGGC	0	8	0	0	0	0	0	0	0	0	0	0	0	0	0	0	0	0	0	0	0	0	0	0	4	0	0	0	0	0	0	0	0	0	0	0	0	0
TCACAAGCGTACCCCTAGGGCGGCAAGAAACATCGAGCGGC	0	8	0	0	0	0	0	0	0	0	0	0	0	0	0	0	0	0	0	0	0	0	0	0	0	0	0	0	0	0	0	0	0	0	0	0	0	0
TCAGTAGGCCTTTCCTACGGCGGAAACTAGAACTGCGTGGT	0	8	2	1	5	0	0	0	0	0	0	0	0	0	0	0	0	0	0	0	0	0	0	0	0	0	0	0	0	0	0	7	0	0	0	0	0	0
TCAGTCATGTGTTAGTTACGCGGCTACTGTAATAGGGAGGA	0	8	1	1	1	0	0	0	0	0	0	0	0	0	0	0	0	0	1	0	0	0	0	0	0	0	0	0	0	0	0	0	0	0	0	0	0	0
TCATCCGTGGTTAAAACCAAGGGTCCATGGCTACGGATGGT	0	8	0	6	2	0	2	0	0	5	0	0	0	0	0	0	0	0	0	0	0	1	3	0	0	0	0	0	0	0	0	0	0	0	0	0	0	0
TCATCTCATGTAGCCCGAGGCGGTAGGTGCTCTGGAGGGGC	0	8	0	0	0	0	0	0	0	0	0	0	0	0	1	0	0	0	0	0	0	0	0	0	0	0	0	0	0	0	0	0	0	0	0	0	0	0
TCATGGGAGTATGTCTAGCGCGGATGTATGTAACAGAAGGC	0	8	0	0	0	0	0	0	0	0	0	0	0	0	0	0	0	0	0	0	0	0	0	0	0	0	0	0	0	0	0	0	0	0	0	0	0	0
TCATTAGAGAGTCATCAGGGTGGTAGGTAGCGAAGAGTGGT	0	8	0	0	0	0	0	0	0	0	0	0	0	0	0	0	0	0	0	0	0	0	0	0	0	0	0	0	0	0	0	0	0	0	0	0	0	0
TCATTTGGGGCGCTGTTGGATGGCCTCGGAAAAGGCGTGGC	0	8	0	0	0	0	0	0	0	0	0	0	0	0	0	0	0	0	0	0	0	0	0	0	0	0	0	0	0	0	0	0	0	0	0	0	0	0
TCCCGCAGATTTACTTAGCACGGTCAGCCGAGTCAGACGGT	0	8	0	0	0	0	0	0	0	0	0	0	0	0	0	0	0	0	0	0	0	0	0	0	0	0	0	0	0	0	0	0	0	0	0	0	0	0
TCCGCGTGGTAAAATATAGAGGGAAGGTCGATAGGCGCGGA	0	8	0	0	0	0	0	0	0	5	0	0	0	0	0	0	0	0	0	0	0	0	2	0	0	0	0	0	0	0	0	0	0	0	0	0	0	0
TCCGGACACTCTATGTCAAATGGAGCGTCCCCTTGCAAGGT	0	8	0	0	0	0	0	0	0	0	0	0	0	0	0	0	0	0	0	0	0	0	0	0	0	0	0	0	0	0	0	0	0	0	0	0	0	0
TCGAACTGGATATTTATGGGCGGTCGGTTTTAAGGGGGGGC	0	8	1	0	0	0	0	6	0	4	0	0	0	0	0	0	0	0	0	0	0	0	0	0	0	0	0	0	0	0	0	0	0	0	0	0	0	0
TCGCGAACGAGTTTTATGAGTGGTGAAAAATGTAGCGGGGT	0	8	0	0	0	0	0	0	0	0	0	0	0	0	0	0	0	0	1	5	0	0	0	0	0	0	3	0	0	0	0	0	0	0	0	0	0	0
TCGCGCTCGTAGGACTGGGGAGGCGCCCGTTTTTACGGGGC	0	8	0	0	1	0	0	1	0	0	0	0	0	0	0	0	0	0	0	3	0	0	0	0	0	0	0	5	0	7	0	0	0	0	0	0	0	0
TCGGCTTAGTCTGCACTGGACGGTAAAACAATAGAAACGGT	0	8	6	7	5	1	0	8	16	0	0	0	17	0	0	9	3	3	6	5	0	0	4	0	0	2	0	6	8	22	14	0	0	0	0	0	14	0
TCGTCGGGCACCTTATGCCATGGTTCGTGGAGAAGGGGGGT	0	8	0	0	0	0	0	0	0	0	0	0	0	0	0	1	0	0	0	2	0	0	0	0	0	0	0	0	0	0	0	0	0	0	0	0	0	0
TCTGTCGGCCGAATACAGGAGGGAATGGCCATATCGGGGGT	0	8	0	0	0	0	0	0	0	0	0	0	0	0	0	0	0	0	0	0	0	0	0	0	0	0	0	0	14	0	0	0	0	0	0	0	0	0
TGAGACTGGTGTGCAACACACGGTGGTTACTAATAGAGGGA	0	8	3	0	0	3	0	3	0	0	0	0	0	0	0	0	0	0	0	0	0	0	0	0	0	0	0	0	0	0	0	0	0	0	0	0	0	0
TGAGGTCTACAACTTTCGGATGGTCCCGCGTGTCGGAAGGA	0	8	2	0	0	0	0	0	0	0	0	0	0	0	0	0	0	0	0	0	0	0	0	0	0	0	0	0	0	0	0	0	0	0	0	0	0	0
TGAGTAGCAGCCGTTACGCAGGGACTATGATACAACGTGGC	0	8	0	0	0	0	0	0	6	0	0	0	0	0	0	0	2	1	0	0	0	0	0	8	0	0	0	0	0	0	0	0	0	0	0	0	0	0
TGCTCGGATATTCAATGAGGTGGTCGGAGCCCACGGGTGGC	0	8	0	3	0	0	0	0	0	0	0	0	0	0	0	0	0	0	0	0	0	0	0	0	3	0	0	0	0	0	0	0	0	0	0	0	0	25
TGGAGGACTATTCTACGGGGTGGTACGAACTAAAAGGGGGA	0	8	0	0	0	0	0	0	0	0	0	0	0	0	0	0	0	0	1	0	0	0	0	0	0	0	0	0	0	0	2	0	0	0	0	0	0	0
TGGGGGACCACAGTTAGAGGGGGTGGGACTTGTGCGGTGGA	0	8	1	4	0	0	1	0	0	0	0	0	0	0	0	0	0	0	0	0	0	10	0	0	0	0	0	0	0	0	0	0	0	0	0	0	0	0
TGTAAATCATTTATACACGGCGGTCACCTGTATAGGGTGGC	0	8	0	0	0	0	0	0	0	0	0	0	0	0	0	0	0	0	0	0	0	0	0	0	0	0	0	0	0	0	0	0	0	0	0	0	0	0
TGTGAGTCCCCCTAAAGGGGTGGTCCCACATGTTAAATGGT	0	8	0	2	0	0	0	0	7	0	0	4	0	0	0	2	13	0	0	0	0	0	0	0	0	0	0	0	0	0	0	0	0	0	0	0	0	0
TGTTGCTGGCACGTGACCCGGGGCTGGACTCACCACAAGGT	0	8	0	0	0	0	3	3	0	0	0	0	0	0	1	0	0	0	0	0	0	0	0	0	0	0	0	0	0	0	0	0	0	0	0	0	0	0
TGTTGGAACTTCTATTCGGAGGGTATCGCATCTGGAACGGT	0	8	0	0	5	0	0	0	0	0	0	0	0	0	0	0	0	0	0	0	0	0	0	0	0	0	0	0	0	0	0	0	0	0	0	0	0	0
TTAGAATGGTAGTTGTGCGGCGGACGCTGTTATAGAGCGGC	0	8	0	0	0	0	0	0	0	0	0	0	0	0	0	2	0	0	1	0	0	0	0	0	0	0	0	0	0	0	0	0	0	0	0	0	0	0
TTAGCAGTGAAGCCTTAGGGTGGTCACAAACACCGCGTGGC	0	8	3	7	6	0	1	0	6	0	0	0	0	0	0	0	0	0	0	0	0	4	0	0	0	3	0	0	0	0	4	0	0	0	0	0	0	0
TTAGCTTCTCGGGTAACAGGCGGTTCGGGCTTAAAAGTGGT	0	8	0	0	0	0	0	0	0	0	0	0	0	0	0	0	0	0	0	0	0	0	0	0	0	0	0	0	0	0	0	0	0	0	0	0	0	0
TTATGTGAGTCGCTGTTAGAGGGCTATTGTTGTAGAGTGGA	0	8	0	0	0	0	0	3	0	0	0	0	0	0	0	0	0	0	0	0	0	0	1	0	0	0	0	0	0	0	0	0	0	0	0	0	0	0
TTCAACAGATTTTTTTACAGGGGTCGCGTCTCTGGGGTGGT	0	8	7	5	0	0	0	8	0	9	0	0	8	0	5	2	7	0	0	0	0	0	0	0	0	0	0	0	0	0	0	7	0	0	0	0	21	0
TTCCCGTCTAGGACCCGGGATGGTTCACATTAAGGGACGGT	0	8	0	0	0	0	0	3	0	0	0	0	0	0	0	0	1	0	0	0	0	0	0	0	0	0	0	0	0	0	0	0	0	0	0	0	0	0
TTCTGAATGCCGTAGAACAATGGTTCACCTTGTGGGGCGGA	0	8	4	2	0	5	0	0	0	0	0	0	0	0	0	0	0	7	0	0	6	0	0	0	0	2	0	0	0	0	0	0	0	0	0	0	0	0
TTGATATGTAGTTATATGCGGGGTTATACGTTACGGATGGT	0	8	0	0	0	0	0	0	0	0	0	0	0	0	0	0	0	0	0	0	0	0	0	0	0	0	0	0	0	0	0	0	0	0	0	0	0	0
TTGCGACACCTTTTTAAAGGAGGTTCATCGTACTACAGGGT	0	8	0	1	7	4	2	4	0	0	0	6	0	0	0	0	0	0	1	1	0	0	9	0	0	12	0	8	0	0	0	0	0	0	0	0	0	0
TTGGGCTGATGCACACTGGGAGGCGATCAACACGGCGAGGC	0	8	0	0	0	0	0	0	0	0	0	0	0	0	0	0	0	0	0	0	0	0	0	0	0	0	0	0	0	7	0	0	0	0	0	0	0	0
TTGTTTCAAAGCAAGCGGCGCGGCTCATCCCGTCACGAGGT	0	8	0	0	0	0	5	0	0	0	0	0	0	0	0	0	0	0	0	0	5	0	0	0	0	0	0	0	0	0	0	0	0	0	0	0	0	21
TTTACGCCCTCTATTAGCAATGGTGTAGGTTATTAAGTGGA	0	8	2	2	0	1	0	0	0	0	0	0	0	0	0	0	0	0	0	0	0	0	0	0	0	0	0	0	0	0	0	0	0	0	0	0	0	20
TTTCCTCCTTGTTTCCCGCAAGGCTGTCCTTCAGAGGCGGT	0	8	0	1	0	0	0	0	0	0	0	0	0	0	0	0	0	0	0	0	0	0	0	0	0	0	0	0	0	0	0	0	0	0	0	0	0	0
TTTTGCTCATCCCTACGGCGCGGTAATAAGTGTTGGGGGGT	0	8	2	0	0	2	0	0	2	0	2	0	0	3	0	0	2	0	0	0	0	0	2	0	0	0	0	0	0	0	0	0	0	0	0	0	0	0
TTTTGTATCGAATCTAGGGGAGGCGCTCACAGTCACGAGGT	0	8	0	0	0	0	0	0	0	0	0	0	0	0	0	0	0	0	1	0	0	0	0	0	0	0	0	0	0	0	0	0	0	0	0	0	0	0
CAGCTGAGGCTCTTATGCAGAGGTAGGTTATGTTAGAAGGA	903	7	720	744	637	528	433	383	348	441	169	165	102	207	526	491	575	461	569	428	448	494	343	404	426	321	450	525	474	421	456	530	471	522	518	575	481	408
GCCATGAAATTTGAAAGGAGCGGTCGTAAAACTTGAAGGGC	756	7	599	568	551	420	347	325	400	396	145	135	115	141	561	383	334	394	346	356	456	364	369	262	231	388	346	383	516	421	318	414	472	419	270	306	357	297
GATTTGGTCCAAATACGGGGAGGTCGCGTCTGTGCCGCGGA	751	7	519	561	609	469	317	324	385	347	128	176	113	78	360	347	349	338	415	256	321	307	365	387	287	299	435	329	403	256	457	283	419	265	422	298	262	351
CTATTACTTTACGAATAGGATGGAGGGTCTTCTGGCACGGT	513	7	407	437	352	339	259	219	197	221	68	128	112	135	308	316	190	244	238	200	238	273	255	248	229	155	222	311	295	277	148	255	184	263	300	229	304	154
GGCGTCAGCGGAATGAAGGGAGGTGGTGGTTGTGGGGAGGT	471	7	359	360	320	296	272	161	171	233	124	61	102	70	302	168	306	237	241	258	168	248	112	291	152	227	223	198	199	243	298	283	239	291	175	206	229	214
CTTGCTTATAAACAGTACAGAGGCAATCAGCCTCGCAAGGC	467	7	323	347	315	311	300	228	323	197	83	84	67	160	321	228	190	226	195	272	334	332	300	247	301	237	380	250	310	197	273	306	422	187	77	186	294	237
TCATGCTTGGGCGCTTTCGGAGGTGTAGAGATTGGGGTGGA	434	7	360	417	306	307	227	192	210	233	104	84	100	80	266	267	166	228	223	232	305	229	173	169	197	210	261	256	303	220	272	234	286	217	229	234	303	159
TCTGTGAATTTTCTTCCGCACGGTGTGTAGATTGGGGTGGT	312	7	244	211	226	205	131	128	124	108	40	85	42	61	199	186	146	164	132	105	112	133	170	148	121	118	134	142	79	191	198	210	261	189	102	141	106	97
GTCTGCCCTGCCCTATGGGGGGGAGTTAGTTTCTGCGTGGT	299	7	248	249	202	138	167	149	120	112	27	56	37	81	150	179	122	142	197	107	125	136	170	138	155	130	168	160	230	219	129	201	174	92	51	191	81	116
GTTAAAGCGGTACTCAGACGAGGAGGCCTTCTTAGAGTGGT	298	7	238	258	190	193	129	165	193	174	55	68	22	55	180	108	179	136	163	130	207	174	117	133	127	120	166	105	244	118	158	74	223	270	90	195	186	172
GGCTCCGTCATGACCCTGAAGGGCGTGCTCTATCAAAAGGA	284	7	261	271	217	186	124	168	168	100	67	59	32	89	154	160	133	179	191	152	127	132	188	205	143	118	229	73	167	122	190	255	189	218	117	105	159	235
AGAAAATATCTCGAATTGGAGGGAAATGGTTGACGGGTGGT	275	7	232	204	222	179	145	133	144	174	82	66	31	75	261	178	152	162	171	131	106	107	142	200	178	178	87	76	145	210	141	234	204	148	120	191	132	194
CCAGTATCAGGTGCTTTCAGCGGCCATTCAATAAAAGTGGC	792	6	628	716	560	561	403	307	349	362	203	171	196	175	520	413	431	377	434	416	475	515	318	488	449	329	381	479	505	437	462	429	296	314	239	502	242	448
CTGGTACGCTTTGACACGCATGGTAAAATTCATAGCGGGGC	633	6	452	446	378	373	276	241	398	250	131	154	36	106	381	271	306	300	341	323	220	319	270	231	282	291	268	268	502	247	218	308	238	436	230	286	206	216
ACTGGTAGAACTGAGTGCGGTGGACATCGGATATACAGGGA	616	6	544	466	446	394	285	257	497	360	125	145	140	95	460	372	360	345	365	297	309	357	199	395	351	392	384	275	398	398	254	392	283	265	348	443	151	266
CCTGTGGGATTCGCTCGGGGTGGTTCGCGAAAAGGGGGGGT	616	6	519	459	411	336	317	255	238	271	119	131	79	83	319	252	319	276	290	299	283	330	270	263	302	301	339	393	328	270	308	351	257	233	269	370	381	369
GCACACAATGAACACCTAAAGGGTAGGCAATAAGACGCGGT	546	6	437	473	442	321	280	261	277	252	105	84	103	54	341	287	268	264	252	220	288	274	243	265	200	347	221	212	295	260	333	235	244	336	192	335	357	284
CTATGGCCGACGTTATGGGGCGGCAGGCAGTTATAAGTGGC	484	6	363	379	270	318	210	236	191	237	98	99	50	100	255	312	204	236	258	170	197	264	278	262	178	300	158	157	281	278	246	375	399	206	219	214	423	157
TATGCTATTGGATTTAAGCAGGGCACGTCCAATAGCGAGGT	467	6	373	406	330	337	273	189	240	244	88	109	48	82	220	152	189	264	187	227	237	236	188	299	205	286	238	232	272	244	246	400	246	260	227	218	207	191
AGCAGTTCGCAATACAGAGGCGGATACGCAATCTACGCGGA	463	6	376	371	302	291	248	258	204	270	113	102	26	50	280	192	196	204	193	142	247	218	299	192	177	213	228	201	162	236	239	154	380	204	247	274	258	182
TCTGTACCTGGTCAGCTCCGAGGAGGGGAAAATCACATGGT	461	6	311	345	337	224	209	215	219	277	76	87	104	63	257	192	271	235	174	236	194	275	197	209	181	147	188	153	243	292	152	291	252	257	239	254	130	180
TAGAGAATCGCAATTCTCAGTGGTGCTGTCCATGGCAAGGC	431	6	410	417	353	311	234	207	146	272	84	133	96	89	314	230	252	216	209	221	245	278	275	242	229	239	256	242	317	322	238	237	193	270	249	220	223	134
ACCCATTAACCAAATAAAAACGGTCTCAGCTGATCAACGGT	369	6	350	278	293	350	144	130	175	112	36	63	79	69	178	152	115	184	193	188	209	148	202	225	136	157	127	164	142	215	203	155	235	238	347	94	160	166
TAGTGTCTGGTGGAGTGGGGTGGCAAGGTACAATGGGTGGT	246	6	212	169	165	125	110	105	164	97	50	40	59	26	115	90	101	144	153	195	135	148	103	88	76	132	97	125	129	210	208	179	157	161	67	95	124	132
AAGCTTGTCAGTGTTCGCGGGGGTTGAGAGTTTTCAGTGGC	241	6	193	162	150	180	103	74	61	115	30	62	16	41	101	75	118	89	115	60	90	119	119	110	93	132	88	106	58	121	150	82	189	31	116	98	137	67
GCGGGGTGGTTACTATTAAGGGGCTGGCTGACAAGGGCGGC	186	6	159	170	121	131	72	59	137	87	51	25	22	59	133	91	135	109	76	72	77	78	88	126	84	124	81	95	139	180	99	94	135	56	52	70	47	70
GCTATTCATATATTCTTGGAGGGCGAGGGCCTCTGCGAGGT	186	6	157	155	98	140	55	100	105	92	34	38	37	58	121	37	85	42	80	102	119	111	97	70	84	108	79	118	137	98	87	47	46	204	89	82	154	105
TGAATGCCGGACGACTTGGGGGGTCCAACCTGTTACGTGGT	181	6	153	147	136	109	98	111	34	92	3	39	39	16	148	61	83	87	71	112	76	87	67	92	89	64	48	83	122	95	124	86	116	79	27	93	107	12
ATTGTAAATTCAGCTAAAGAGGGTAGATGTCGCAGGGGGGT	106	6	104	76	76	91	62	56	52	68	14	24	43	21	52	93	48	57	74	72	32	81	54	45	28	69	84	32	52	69	97	81	65	55	43	77	26	16
AGACATGCTTTATAGCTCGAGGGATGTACGATCTGAGAGGC	91	6	84	73	95	73	43	76	68	49	17	33	0	11	83	55	19	58	66	71	84	69	48	77	33	64	31	24	35	108	83	61	134	60	76	0	75	117
AACCTAATCGCAGTCCTCCACGGCATGCTATCCTGCGAGGT	0	6	0	0	0	6	5	0	0	9	8	0	0	0	2	0	0	1	0	3	0	0	7	3	0	0	0	0	0	0	0	7	0	0	0	0	0	0
AATGTACGGCATATGTCGGGCGGCAACTGGTGAGGGAGGGT	0	6	3	0	0	0	3	0	0	0	0	3	0	0	0	0	0	0	0	0	0	0	7	0	0	0	0	0	0	0	0	0	0	0	0	0	0	0
ACAGCCCTTTAAGTCCTCAAGGGTGAGGCATCTTGAGAGGT	0	6	0	1	0	0	4	0	0	0	0	0	0	0	0	0	0	0	0	0	0	0	0	2	0	0	0	0	0	0	0	0	0	0	0	0	0	0
ACTCGGGTTAGCGAGCCCGGGGGCAGGCATTTCGCAGGGGC	0	6	0	0	0	0	0	0	0	0	0	0	0	8	0	0	0	0	0	0	9	2	9	0	0	0	5	0	0	0	0	0	0	0	0	0	0	0
AGTGCATGGGTCGTAAAACATGGAGTGCTGTCTAGCGTGGC	0	6	0	3	1	0	0	6	0	17	0	0	7	1	0	6	0	5	2	0	2	1	0	0	0	8	8	0	0	0	0	0	18	0	17	0	0	21
CATGCTGCCGCAGACTTCGGAGGTCCAAGCATCAGGGAGGC	0	6	0	1	0	0	0	0	0	0	0	0	0	0	0	0	0	0	0	0	0	0	0	0	0	0	0	0	0	0	0	0	0	0	0	0	0	0
CGCGCGGACGTTATCCGCGGTGGTAAGTCAAGTTAAGAGGA	0	6	0	3	0	0	0	0	0	0	0	0	0	0	3	0	0	0	0	0	0	0	0	3	0	0	0	0	0	0	0	0	0	0	0	0	0	0
CTGTGCCACAGCTACAGGGACGGACTTGTATTTAGAAAGGC	0	6	0	0	0	4	0	0	0	0	0	0	0	0	0	0	0	0	0	0	0	0	0	0	0	0	0	0	0	0	0	0	0	0	0	0	0	0
GGGATGCCATTTACGTTAAGAGGAGAATGTTGTCAAGGGGT	0	6	0	0	0	3	0	0	0	0	0	0	0	13	10	0	0	4	0	8	3	0	3	0	0	0	0	0	0	0	0	14	0	0	0	0	0	0
TAGAAAGTGCTCGTCTCGGGGGGTTTGATAATCGGGACGGT	0	6	1	3	0	0	0	0	0	0	0	0	0	0	0	0	0	0	0	0	0	0	0	0	0	0	0	0	0	0	0	0	0	11	0	0	0	0
TATAAGTTGAGCCCTTTGGGAGGTTACCCTCCTCGGGCGGT	0	6	0	0	0	0	0	0	0	10	0	0	0	0	0	0	0	0	0	0	0	0	0	0	0	0	0	0	0	0	0	0	0	0	0	0	0	19
TTGTTTTACATTGCCAGGGGCGGTGGGGTCAAAGGGGTGGA	0	6	4	0	0	0	0	6	0	0	0	0	0	0	1	0	0	0	2	0	0	0	0	0	0	0	0	0	0	0	0	0	0	0	0	0	0	23
AAAAGTAGGGAGCAACTAGGTGGTTGGGGTTATAGGGTGGT	0	6	0	2	0	0	0	0	0	0	0	0	0	0	0	0	0	0	0	0	0	0	0	0	0	0	0	0	0	0	0	0	0	0	0	0	0	0
AAAGCCGGACATGTGCTGGGTGGTTTTATCTATAGAGAGGT	0	6	0	0	0	1	0	3	0	0	0	0	0	0	0	1	0	0	0	0	0	0	0	10	0	0	0	0	0	0	22	0	0	0	0	0	0	0
AACATCGCCCGCTTCCGAAATGGACCTTGTACACCGAGGGC	0	6	0	0	0	0	0	0	0	0	0	0	0	0	0	0	0	0	0	0	0	0	0	0	0	0	0	0	0	0	0	0	0	0	0	0	0	0
AACCTACACTGGGAATGGGGTGGCTTATTGTCACGGGAGGA	0	6	0	0	0	0	0	0	0	0	0	0	0	0	0	0	0	0	0	0	0	0	0	0	0	0	0	0	0	0	0	0	0	0	0	0	0	0
AACTCATAACACATCATCGGCGGCCTGCTCTCATAGATGGT	0	6	0	2	0	0	0	0	0	0	0	0	0	0	0	3	0	0	0	0	0	0	0	0	0	0	0	0	0	0	0	0	0	0	0	0	0	0
AAGACAGAGTAGTTGCTGGAGGGTACGCTCCAACGAGCGGT	0	6	4	6	8	2	1	0	0	0	0	0	0	0	0	1	0	1	1	0	8	0	3	0	0	0	0	0	0	0	0	0	0	0	0	0	0	0
AAGGCCTGAACTCTGACGGGGGGCATATAATGAAGGGGGGT	0	6	0	0	0	0	0	0	0	0	0	0	0	0	0	0	0	0	0	0	0	0	0	0	0	0	0	0	0	0	0	0	0	0	0	0	0	0
AAGGGCAGTTCGTTCACCCGGGGCCTATCACGTCCGGTGCC	0	6	0	0	0	0	0	0	0	0	0	0	0	0	0	0	0	0	0	0	0	0	0	0	0	0	0	0	0	0	0	0	0	0	0	0	0	0
AATCGCGGCAAACTCTCAAATGGTAGCGATTTTTACATGGT	0	6	0	0	0	0	0	0	0	0	0	0	0	0	0	0	0	0	0	4	0	0	0	0	0	0	0	0	0	0	0	0	0	0	0	0	0	0
AATGCAGGATCGGTATCGAGAGGACGCTAATATCGGGAGGA	0	6	0	0	0	0	0	0	0	0	0	0	0	0	0	0	0	0	0	0	0	0	0	0	0	0	0	0	0	0	0	0	0	0	0	0	0	0
AATGTTCTTACTAAGCTGGGGGGTTCATGCTACCGGGCGGC	0	6	0	0	0	0	0	0	0	0	0	0	13	0	0	0	5	2	0	7	0	0	5	0	0	0	0	0	0	0	0	0	0	0	0	0	0	0
AATTGAGTATTGTTGAGGGGTGGCCTCGTGTACAGCGCGGA	0	6	0	0	0	0	0	0	0	0	0	0	0	0	0	0	0	0	0	0	0	0	0	0	0	0	0	0	0	0	0	0	0	0	0	0	0	0
AATTGTCTATAGACCCCGGGCGGTAAGGTGTATGGAGTGGC	0	6	0	0	0	0	0	0	0	0	0	0	0	0	0	0	0	0	0	0	0	0	0	0	0	2	0	0	0	0	0	0	0	0	0	0	0	0
ACACATTGGGGCATAACGAAGGGTTAGGTGTTTAGGGTGGT	0	6	2	0	7	0	0	1	0	0	0	0	0	0	0	0	0	0	0	1	0	0	0	0	0	0	0	0	8	0	0	0	0	0	0	0	0	11
ACAGGCAATCAGACTAGCAAGGGTACTCTCCTTTCCGCGGC	0	6	0	0	0	0	0	0	0	0	0	0	0	0	0	0	0	0	0	0	0	0	0	0	0	0	0	0	0	0	0	0	0	0	0	0	0	0
ACAGTGGGTTGTTCCTTAGACGGCCGGGCGTTATCGGAGAA	0	6	0	0	0	0	0	0	0	0	0	0	0	0	0	0	0	0	0	0	0	0	0	0	0	0	0	0	0	0	0	0	0	0	0	0	0	0
ACCACCAAGACAACTAAACGTGGTTGCCCTAAAACCATGGC	0	6	0	0	0	0	0	0	0	0	0	0	0	0	0	0	0	0	0	0	0	0	0	0	0	0	0	0	0	0	0	0	0	0	0	0	0	0
ACCGAGGGGAGGGTGTTGCGCGGTGGAGTAAAATCGACGGC	0	6	0	0	0	0	0	0	0	0	0	0	0	0	0	0	0	0	0	0	0	6	0	0	0	0	0	0	0	0	0	0	0	0	0	0	0	0
ACCGGTACCTCAGTCTGCCGTGGTATAGCCTCTGGCGCGGT	0	6	0	0	0	6	0	0	0	0	0	0	0	0	0	0	0	0	0	0	0	5	0	0	0	0	0	0	0	0	0	0	0	0	0	0	0	0
ACCTACGTTAGTGTTATGGGTGGTGACCGTATTGGGGCGGC	0	6	0	0	0	0	0	0	0	0	0	0	0	0	0	0	0	0	0	3	0	0	0	0	0	0	0	0	0	0	0	0	0	0	0	0	0	0
ACGAAAGGGGAATAGTAGGGTGGAATCCGTTGAAAGGAGGT	0	6	1	0	0	0	0	0	0	0	0	0	0	0	0	0	0	0	0	0	0	0	0	0	0	0	0	0	0	0	0	0	0	0	0	0	0	0
ACGAGGCAGGCACTGTCGCGTGGTTCATCAAAAAGGGTGGT	0	6	0	4	0	0	0	0	0	0	0	0	0	0	0	0	0	0	2	0	0	0	0	0	0	0	0	0	0	0	0	0	0	0	0	0	0	0
ACGCCGGTACACGAACCAAGGGGCAGTGAACGATGCGTGGC	0	6	0	0	0	0	0	0	0	0	0	0	0	0	0	0	0	0	0	0	0	0	0	0	0	0	0	8	0	0	0	0	0	0	0	0	0	0
ACGCCGGTTAGGTACAGGCAAGGCTAGAGATCATGCAGGGA	0	6	2	6	0	0	0	0	0	0	0	0	0	0	0	0	0	0	0	0	0	2	0	0	0	0	0	0	0	0	0	0	0	0	0	0	0	0
ACGGCTCGAAGCATGATGGGGGGTAGGGCTAATGGGGGGGC	0	6	0	0	0	0	0	0	0	0	0	0	0	0	0	0	0	0	0	0	0	0	0	0	0	0	0	0	0	0	0	0	0	0	0	0	0	0
ACGGGAGGCCACTTATTGAGTGGCCGAGGATGAGACGGGGC	0	6	7	6	0	3	0	0	0	0	0	5	0	0	5	0	0	0	0	0	0	0	0	0	0	0	0	0	0	0	0	0	0	0	0	0	0	0
ACGGGGCTCTAGGAATCGGGAGGTTGGGCACATTGCGGGGT	0	6	0	0	0	0	0	0	0	0	0	0	0	0	0	0	0	0	0	1	0	0	0	0	0	0	0	0	0	0	0	0	0	0	0	0	0	0
ACTGAATGGGCTAACTCCCACGGTTCCGCGATAGGCGAGGT	0	6	5	4	2	0	1	0	0	0	0	0	0	0	0	0	0	0	0	0	0	0	0	0	0	0	0	0	0	0	0	0	0	0	0	0	0	0
ACTGGCTCGTCGTTTTTGAGTGGCCATTGTCGCAGGGGGGC	0	6	8	0	5	1	13	0	0	0	0	0	0	0	2	0	0	0	0	0	0	0	0	6	0	0	2	0	0	0	0	4	0	0	0	16	0	0
ACTGTAGGCTGTATGATGGGAGGTTTTCTAAATTGGACGGT	0	6	0	0	0	0	0	0	0	0	0	0	0	0	0	0	2	0	0	0	0	0	0	0	0	0	0	0	0	0	0	0	0	0	0	0	0	0
ACTTATCAGTCCTAACGGGGTGGAGGTAGCATCAGCGAGGT	0	6	0	0	0	0	0	0	0	0	0	0	0	0	0	0	0	0	0	0	0	0	0	0	0	0	0	0	0	0	0	0	0	0	0	0	0	0
ACTTGGAATCTAAAAAAGGATGGACCTGCACACGGAGTGGT	0	6	0	0	0	0	0	0	0	0	0	0	0	0	0	0	0	0	0	0	0	0	0	0	0	0	0	0	0	0	0	0	0	0	0	0	0	0
AGAATGCGAATGCCGTAGAGCGGTTGATGTAATTAAAGGGA	0	6	0	0	3	0	0	0	0	0	0	0	0	0	0	0	0	0	0	0	0	0	0	0	0	0	0	0	0	0	0	0	0	0	0	0	0	0
AGACTGTTGTTGTTCAAACACGGCGAACTCATTTCGAAGGT	0	6	0	0	0	0	0	0	0	0	0	0	0	0	0	0	0	0	0	0	0	0	0	0	0	0	0	0	0	0	0	0	0	0	0	0	0	0
AGCTTTTAGGCGATTTTGGAAGGTGTGTGTTGTAGGGGGGT	0	6	0	1	0	0	0	0	0	0	0	0	0	0	0	0	0	0	0	0	3	0	0	0	0	0	0	0	0	0	0	0	0	0	0	0	0	0
AGGAGAAACGTGTTTTGGGGTGGTCGAGCCACAACAGCGGT	0	6	2	1	3	1	0	0	0	0	0	0	0	0	0	0	0	0	0	0	2	0	0	0	0	2	0	0	0	0	0	0	0	0	0	0	0	0
AGGATCCCGGGTGCACAACATGGCGTTTGTAACACCGTGGC	0	6	0	0	0	0	0	0	0	0	0	0	0	0	0	0	0	0	4	0	0	0	0	0	0	0	0	0	0	0	0	0	0	0	0	0	0	0
AGGATCGGAAAGTCGCTGGGGGGCACTTCCTACTCGGGGGT	0	6	0	0	0	0	0	0	0	0	0	0	0	0	0	0	0	0	0	0	0	0	0	0	0	0	0	0	0	0	0	0	0	0	0	0	0	0
AGGCTGGGTTCAATGATGCGTGGCCTCCGGTATGCGGGGGT	0	6	0	0	0	0	0	0	0	0	0	0	0	0	0	0	0	0	0	0	0	0	0	0	0	0	0	0	0	0	0	0	0	0	0	0	0	0
AGGGCAATATACTTCCAGGAGGGCTTACCCAAAAACGGGGC	0	6	0	0	0	2	0	0	0	9	0	0	0	0	0	0	0	0	0	0	0	0	0	0	0	0	0	0	0	0	0	17	0	0	0	0	0	0
AGGTTTCTCTGACATATAGAGGGTTGCAAGTGTCAGGTGGT	0	6	25	14	11	0	3	0	17	0	9	0	0	0	0	8	6	1	0	0	3	0	0	0	0	0	4	0	17	0	8	0	17	0	0	8	0	0
AGTCACGAGTTTAAGTGACATGGTAGCGAAATTGCGGCGGC	0	6	0	0	0	0	0	0	0	0	0	0	0	0	0	0	0	0	0	0	0	0	0	0	0	0	0	0	0	0	0	0	0	0	0	0	0	0
AGTCCCGTCCGCGTATGACACGGAGGAAAAATTCGAACGGA	0	6	0	1	0	12	2	8	0	0	0	0	7	0	0	0	0	0	6	0	0	2	0	0	0	0	0	0	0	0	0	0	0	0	0	0	0	0
AGTCGGATCGATGCCTTGCATGGTTTGATCCATACCAAGGA	0	6	1	0	0	0	0	0	0	0	0	0	0	0	0	0	0	0	0	0	0	0	0	0	0	0	0	0	0	0	0	0	0	0	0	0	0	0
AGTGAGGGACCGCAGCTAGAGGGTTTTTCCTTCACCAGGGA	0	6	4	0	0	0	1	0	0	0	0	0	0	0	0	0	0	0	0	0	0	0	0	0	0	0	0	0	0	0	0	0	0	0	0	0	0	0
AGTGTACTGTGTATCCCGGGTGGTTCATTGTTTGGCGTGGT	0	6	0	0	0	0	0	0	0	0	0	0	0	0	0	1	0	0	0	0	0	0	0	0	0	0	0	0	0	0	0	0	0	0	0	0	0	0
AGTGTCAAACTTATGTTGGGGGGAATCTTTATTTCGGGGGC	0	6	0	0	0	0	0	0	0	0	0	0	0	0	2	0	0	0	0	0	0	0	0	0	0	0	0	0	0	0	0	0	0	0	0	0	0	0
AGTTCCAGATAGTACACGGAGGGTATAGGCATATGCGGGGA	0	6	0	0	1	2	0	0	0	10	0	0	0	0	1	0	0	0	0	0	0	0	0	0	2	0	0	0	0	0	0	0	0	0	0	0	0	0
AGTTGCCGGCCCACGTGGGGTGGCTCCCATTCATCAACGGA	0	6	0	0	0	0	0	0	0	0	0	0	0	0	0	0	0	0	0	0	0	0	0	0	0	0	0	0	0	0	0	0	0	0	0	0	0	0
ATATGCATTCGAATGTTAAGGGGCGCACGATCTGGCAAGGT	0	6	0	0	0	0	0	0	0	0	0	0	0	0	0	0	0	0	0	0	0	0	0	0	0	0	5	0	0	0	0	0	0	0	0	0	0	0
ATCACACGCCCTGTGCAGGGTGGTTTGAATAGTTAAGGGGA	0	6	0	1	0	1	0	1	0	0	0	0	0	0	0	0	0	0	0	0	0	0	0	4	0	0	0	0	0	0	0	0	0	0	0	9	0	0
ATCATTTTCTATAAGTTAAGGGGCCGGCGGTTAAACGCGGA	0	6	1	2	0	0	0	0	0	4	0	0	0	0	0	0	0	0	0	0	0	0	0	0	0	0	0	0	0	0	0	0	0	0	0	0	0	0
ATCCAATTGGGACCACACAGAGGTGAGCGTACCACGGTGGC	0	6	3	5	2	6	0	0	0	0	0	0	0	0	1	0	5	0	0	0	0	0	0	0	4	0	0	0	0	0	0	0	0	0	0	0	33	0
ATCCACGTCGATTATTTGGAAGGTTCCGTCATAGGAGAGGT	0	6	0	0	0	0	0	0	0	0	0	0	0	0	0	0	0	0	0	0	0	0	0	0	0	0	0	0	0	0	0	0	0	0	0	0	0	0
ATCCGTCAATTAACCCCCGGTGGAATCCAAACTGGGGTGGT	0	6	0	0	0	0	0	0	0	0	0	0	0	0	0	0	0	0	0	0	0	0	0	1	0	0	0	0	0	0	0	0	0	0	0	0	0	0
ATCGGTAAAATGGTCTCAGGGGGTTTTCACTTTTGGGCGGT	0	6	1	2	0	0	0	0	0	0	0	0	0	0	1	0	0	0	0	0	0	0	0	5	0	0	0	0	0	0	0	0	0	0	0	0	0	0
ATGGAGTACCAATAAACGCGAGGAACCTTTTTCGGCGTGGC	0	6	0	0	0	0	0	0	0	0	0	0	0	0	0	0	0	0	0	0	0	0	0	0	0	0	0	0	0	3	0	0	0	0	0	0	0	0
ATGGGCGAGTCAGCGCCGAGAGGATGTCGCCGAGAGGCGGT	0	6	0	0	0	0	0	0	0	0	0	0	0	0	0	0	0	0	0	0	0	0	0	0	0	0	0	0	0	0	0	0	0	0	0	0	0	0
ATGGTCGATGACGTCTTGGGGGGACTGGCTAGTGGGGCGGT	0	6	4	5	0	4	0	7	0	0	0	0	0	0	0	0	0	0	0	7	0	4	1	0	0	0	0	0	8	0	0	0	0	0	23	0	0	0
ATGTCCCTGCAGGTCACGGGCGGTAGGCATTACTAAACGGA	0	6	0	0	0	0	3	0	0	0	0	0	8	0	0	0	0	0	0	0	0	0	0	0	0	0	6	0	0	0	0	6	0	0	0	19	0	0
ATGTGTTGTTTGTAAACAGGAGGTCGGCCCAGTCAGGGGGA	0	6	0	0	0	0	0	0	0	0	0	0	0	0	0	0	0	0	0	0	0	0	0	0	0	0	0	0	0	0	0	0	0	0	0	0	0	0
ATTTAAATCGGTATCCAAAGAGGTTAGGCAACAGGCACGGC	0	6	4	0	0	8	0	0	0	0	0	0	0	0	1	0	0	0	0	0	15	0	0	1	0	5	0	0	0	0	0	0	0	0	0	0	0	0
ATTTACACACGCCTCTTAAGGGGTAGACAGTGTAGGGGGGT	0	6	3	0	0	4	0	2	8	14	0	0	0	0	0	0	3	0	0	6	3	0	0	0	0	0	0	0	16	0	0	12	0	0	0	0	0	0
ATTTAGGAGGGATCAATGGGAGGTGGGGAGTGATCCGAGGG	0	6	0	0	0	0	0	0	0	0	0	0	0	0	0	0	0	0	0	0	0	0	0	0	0	0	0	0	0	0	0	0	0	0	0	0	0	0
ATTTTAGGAGGGGAACCGCGTGGCGTTCATCTTCAGGTGGT	0	6	3	4	1	2	0	0	0	0	0	0	0	0	0	0	0	5	0	0	0	0	4	0	0	2	5	0	0	0	0	0	0	0	0	0	0	0
CAAACGGCGGCGACTACAGATGGTGTCTAATGTCAGATGGT	0	6	2	0	0	3	0	0	0	0	0	0	0	0	0	0	0	0	0	0	0	0	0	0	0	0	0	0	0	0	0	0	0	0	0	0	0	0
CAAAGTATACAGTTTTACGAGGGCACCGCGTCATGGAAGGC	0	6	0	0	0	0	0	0	0	0	0	0	0	0	0	0	0	0	0	0	0	0	0	0	0	0	0	0	0	0	0	0	0	0	0	0	0	0
CAAATAGGGCTCAAAAGGGGAGGTAAGCCCTCACCAATGGC	0	6	0	0	0	0	0	0	0	0	0	0	0	0	0	0	0	0	0	0	0	0	0	0	0	0	0	0	0	0	0	0	0	0	0	0	0	0
CAACGCAACTGTCTGCCGCATGGTGGTATATATGGGGTGGC	0	6	2	0	0	0	0	2	0	0	0	1	14	0	0	0	0	0	3	1	0	0	0	0	9	5	0	0	0	0	0	0	0	34	0	0	0	0
CAACTGTAGTAGTTTTACGAGGGATGCTTCTTCCGGGCGGT	0	6	0	0	0	0	0	0	0	0	0	0	0	0	0	0	0	0	0	0	0	0	0	0	0	0	0	0	0	0	0	0	0	0	0	0	0	0
CAAGCCTTTTCACTGATAGGCGGAATTGGTTTTTGCGGGGC	0	6	0	3	0	0	0	0	0	0	0	0	0	0	0	0	0	0	0	0	0	0	0	0	0	0	0	6	0	0	0	0	0	0	0	0	0	0
CAAGGGTTTGGAAAATAGGGCGGTTTGCGATACCGGGGGGT	0	6	3	2	4	0	0	0	0	0	0	0	0	0	0	0	0	0	0	0	0	0	0	0	0	0	0	0	0	0	0	0	0	0	0	0	0	0
CAAGTGTTATTTATGTCGCGGGGTTACGGGCCTAGGGGGGT	0	6	0	4	0	0	0	0	0	0	0	0	0	0	0	0	0	0	0	0	0	0	0	0	0	7	0	0	0	0	0	0	0	0	0	0	0	0
CACCCAGAGTAAGCTTGCAGCGGAGGATGCTGCAACACGGT	0	6	0	0	0	0	0	0	0	0	0	0	0	0	0	0	0	0	0	0	0	0	0	0	0	0	0	0	0	0	0	0	0	0	0	0	0	0
CACGATCAAGTGCTCAGGCGAGGACCAAATTTACGCGGGGA	0	6	0	0	0	0	0	0	0	0	0	0	0	0	0	0	0	0	0	0	2	0	0	0	0	0	0	0	0	0	0	0	0	0	0	0	0	0
CAGAAGCGCCCCGTGCAAGACGGCGACGCGCACAGCATGGC	0	6	0	0	0	0	0	0	0	0	0	0	0	0	0	0	0	0	0	0	0	0	0	0	0	0	0	8	0	0	0	0	0	0	0	0	0	0
CAGATAAGAGTTTAATTGGGTGGCATTTCTTCTAGGGTGGT	0	6	0	0	0	0	0	0	0	0	0	0	0	0	0	0	0	0	0	0	0	0	0	0	0	0	0	0	0	0	0	0	0	0	0	0	0	0
CAGCTTCCTTCGTATTCCAATGGTTTGTGGTTAAAGGAGGA	0	6	0	3	0	0	0	0	0	0	11	0	0	0	0	0	3	0	0	0	0	0	0	0	0	0	0	0	0	0	0	0	0	0	0	0	0	0
CAGGGTTCTGGACTTCGCCAGGGAGAGATGAAAGGAGAGGC	0	6	0	1	0	1	0	0	0	0	0	0	0	0	0	0	0	1	0	0	0	0	0	0	0	0	0	0	0	0	0	0	0	0	0	0	14	0
CATCGAAAGGCTCTTTCCGGAGGTCGTCTAAGCGGGATGGT	0	6	0	0	0	0	0	0	0	0	0	0	0	0	0	0	0	0	0	0	0	4	0	0	0	0	0	0	0	0	0	0	0	0	0	0	0	0
CCAAAAACTTCCTTCTTGGGCGGTTTCCGGCATCAGAAGGT	0	6	0	2	1	0	0	0	0	9	0	0	0	0	0	0	0	0	0	0	0	5	0	0	0	0	0	0	0	0	0	0	0	0	0	0	0	0
CCAAAACATGGCGTCCCAAATGGTTGCACATCCAGGACGGC	0	6	0	0	0	0	0	0	0	0	0	0	0	0	0	0	0	0	0	0	0	0	0	0	0	0	0	0	0	0	0	0	0	0	0	0	0	0
CCACAGATGTTATTATAAAAGGGTAACGATATTTACGGGGT	0	6	1	2	0	0	0	0	0	0	0	0	0	0	0	0	0	1	0	0	0	7	0	0	0	0	0	0	0	0	0	0	0	0	0	0	0	0
CCAGTTTCCTGTTTAACGGGGGGTGATTGGTTTCAGATGGT	0	6	0	0	0	0	0	0	0	0	0	0	17	0	1	2	3	2	7	0	0	4	0	0	0	0	0	0	0	0	0	0	0	0	0	0	0	0
CCCAGCGGCCCGGTATGCAGAGGTAAAAAATGTTCAAAGGA	0	6	0	0	0	4	0	0	7	0	0	7	0	0	6	1	0	4	2	1	0	0	2	1	4	0	0	0	0	0	0	0	0	0	0	0	0	0
CCCTTTTCAGTCGTGAGGGATGGCCTCCTAAGTCAAGTGGC	0	6	0	0	0	0	0	0	0	0	0	0	0	0	0	0	0	0	0	0	0	0	0	0	0	0	0	0	0	0	0	0	0	0	0	0	0	0
CCGCATTTTACGACCAGCGCAGGTGTGGGCAGACAAGGGGC	0	6	0	0	0	0	0	0	0	0	0	0	0	0	0	0	0	0	0	0	0	0	0	0	0	0	0	0	0	0	0	0	0	0	0	0	0	0
CCGCCATCATCCGCTTGGGATGGCGAAAGTACCTAAGTGGT	0	6	0	0	0	0	0	0	0	0	0	0	0	0	0	0	0	0	0	0	0	0	0	0	0	0	0	0	0	0	0	0	0	0	0	0	0	0
CCGCGTCCTCCCCTGTTAGGAGGCTACCTGCAACCCGGGGT	0	6	0	0	0	0	0	0	0	0	0	0	0	0	2	0	0	0	0	0	0	0	0	0	1	0	0	8	0	0	0	0	0	0	0	0	0	0
CCGGGGCTTTTTAATCTGGGGGGCGTGGTTTATTAGGCGGA	0	6	2	0	0	1	0	3	0	0	0	0	0	0	0	0	0	0	0	0	0	0	0	0	0	0	0	10	18	0	0	0	0	0	0	0	0	0
CCGTGAGTCGTTATGAAGGGTGGTGCAGAATACTGGGTGGC	0	6	0	0	0	0	0	4	0	0	0	0	0	0	0	0	0	0	0	0	0	0	0	0	0	0	0	0	0	4	0	0	0	0	14	0	0	0
CGAGCGGCATCTCTTTGCAGCGGTATTCGATATTGGGGGGC	0	6	0	0	0	0	0	0	0	0	0	0	0	0	0	0	0	0	0	0	0	0	0	0	0	0	0	0	0	0	0	0	0	0	0	0	0	0
CGAGTTCGTATCGTTACCGGGGGTGAAAATAACCACGGGGT	0	6	2	0	0	1	7	0	0	0	0	0	0	0	0	0	0	0	0	0	0	0	0	0	0	5	0	0	0	0	0	0	0	0	0	0	0	0
CGATGTTATCGGTCGCGCAGGGGCCCACTATGCCCCAGGGC	0	6	0	0	2	4	0	5	4	0	0	0	0	0	0	0	1	0	0	0	0	0	0	0	0	1	0	0	0	0	0	0	0	19	0	0	0	0
CGCAGATTTTCGCTGTTGCACGGTGTGGACTCTGGGGAGGT	0	6	0	0	0	0	0	0	0	0	0	0	0	0	0	0	0	0	0	0	0	0	0	0	0	0	0	0	0	0	0	0	0	0	0	0	0	0
CGCAGTGGGGGTGTTTAGAGGGGCTCTGTTAGATGGAGGGC	0	6	0	0	3	0	5	0	0	0	0	0	0	0	0	0	0	0	0	0	0	0	0	0	0	0	0	0	0	0	0	0	0	0	0	0	0	0
CGGAATAGCCGCCTGTAGAGAGGTCTTGGCCCCAGGAAGGA	0	6	1	0	0	0	0	0	0	0	0	0	0	0	0	0	0	0	0	0	7	0	4	0	0	0	0	0	0	0	0	0	0	0	0	0	0	0
CGGCATCCTAGACAGAAAGGAGGTGGGCCCTCTTAGATGGT	0	6	0	0	0	0	0	0	0	0	0	0	0	0	0	0	0	0	0	0	0	0	0	0	0	0	0	0	0	0	0	0	0	0	0	0	0	0
CGGCCGTAGTCCCTTAGGCGTGGAGGTGACATAGGGGGGGC	0	6	0	0	0	0	0	0	0	0	0	0	0	0	0	0	0	0	0	0	0	0	0	0	0	0	0	0	0	0	0	0	0	0	0	0	0	0
CGGGGCTACGGCATATTGCGCGGTTCATAATATTGGAGGGT	0	6	1	0	3	0	3	3	0	0	4	0	0	0	0	10	0	3	0	0	0	0	3	0	0	5	0	0	0	0	8	0	17	0	0	0	0	0
CGGTTAATGGTCATCACGCACGGTGATCGGTCTAGAGGGGT	0	6	0	2	0	6	0	1	11	0	0	0	0	0	1	0	0	5	0	0	0	13	0	0	0	0	0	0	0	0	9	0	0	0	21	0	0	0
CGTGTACGGTTTTCTTGGGGAGGTCGTAGTTAAGGGAAGGT	0	6	0	0	4	0	0	0	0	0	0	0	0	0	0	0	0	0	0	0	0	0	0	0	0	0	0	0	0	0	0	0	0	0	0	0	0	0
CGTTCACTGCATTCTAGGGGAGGTCATTTTTATTCAGTGGA	0	6	0	0	0	0	0	0	0	0	0	0	0	0	0	0	0	0	0	0	0	0	0	0	0	0	0	0	0	0	0	0	0	0	0	0	0	0
CTAAGACTCGTGTCTTCCGGGGGAGTCGCAAGTACGACGGC	0	6	0	0	3	4	10	0	0	0	0	6	0	0	0	0	0	1	0	0	0	0	1	0	6	0	0	4	0	7	7	0	0	0	18	0	0	31
CTACAATTAACTTTCACGAGCGGTGTATACAGTCGGGGGGT	0	6	0	0	0	0	0	0	0	0	0	0	0	0	0	0	0	0	0	0	0	0	0	0	0	0	0	0	0	0	0	0	0	0	0	0	0	0
CTAGCCACTTGGACGAGCGAAGGACATTCGCAACCAGTGGA	0	6	1	0	2	0	0	0	0	0	0	0	0	0	4	0	6	0	0	0	0	0	0	0	0	0	0	0	6	0	0	0	0	0	0	0	0	0
CTCCAAGCAGGAGTGCCAGAAGGTGTTTCCTATACGATGGT	0	6	6	0	0	0	2	0	0	10	0	0	0	0	0	0	3	0	0	3	0	0	0	0	0	0	0	0	0	0	0	0	0	0	0	0	0	0
CTCCACTTGCTGTATCTAGGGGGCTTTGCACGCCCCGGGGC	0	6	4	0	0	0	0	0	0	0	0	0	0	0	0	0	0	0	0	0	0	0	0	0	0	0	0	0	0	0	0	0	0	0	0	0	0	0
CTCCGTGCCGGGAAGTGGGGGGGACAATCTCGTTACGTGGC	0	6	0	0	0	0	0	0	0	0	0	0	0	0	0	0	0	0	0	0	0	0	0	0	0	0	0	0	0	0	0	0	0	0	0	0	0	0
CTCTCTAAGCTTTCCATAGGTGGAAGTTGTTATTGAGCGGA	0	6	0	0	2	0	0	0	0	0	0	0	0	0	0	0	0	0	4	0	0	0	0	0	0	0	0	0	0	0	0	0	0	0	0	0	0	0
CTGATATTTACGTTCTCGGGAGGATATCTTTTATAGGTGGT	0	6	0	0	0	0	0	0	0	0	0	0	0	0	0	0	0	0	0	0	0	0	0	0	0	0	0	0	0	0	0	0	0	0	0	0	0	0
CTGCGTCTGCGAGAGTGAGAGGGTCATTATCCTTGGAAGGT	0	6	3	0	2	4	0	0	0	13	0	0	0	0	0	0	0	0	0	0	0	0	0	0	1	0	0	0	0	0	0	0	0	0	0	0	0	0
CTGCTTAGCTTAAAAATGGAGGGTATGTTATGCTGGGCGGC	0	6	0	0	0	0	0	0	0	0	0	0	0	0	0	0	2	0	0	0	0	0	0	0	0	0	0	0	0	0	0	0	0	0	0	0	0	0
CTGGACGTGCGACTGTCGAGTGGCGCAGCTCATTGCGTGGT	0	6	0	0	0	0	1	0	0	0	0	0	0	0	0	0	0	0	0	0	0	0	0	0	0	0	0	0	0	0	0	0	0	0	8	0	0	0
CTGGCCTTGTGCACACAAGAGGGCAGCGGGCCTTGAGGGGA	0	6	0	1	0	0	0	0	0	0	0	0	0	0	0	0	0	0	0	0	0	0	0	0	0	0	0	0	0	0	0	0	0	0	0	0	0	0
CTGGGTTCCCCCGTATAGCGCGGCCATATTTGTGGGGTGGC	0	6	3	6	6	0	0	0	0	4	2	0	0	0	0	0	0	0	0	0	0	0	6	0	0	1	0	0	0	0	0	0	20	37	0	0	0	0
CTTAAGCTCTGCACGCTAGGCGGTTTGTAACATTGCGCGGC	0	6	0	5	9	0	0	1	0	0	0	0	0	0	9	0	2	1	0	2	0	2	0	0	0	0	0	0	0	0	0	0	0	0	0	0	14	0
CTTATACGATTAATCTAAAGGGGCGGGGGGTCTTGGGCTGC	0	6	0	0	0	0	0	0	0	0	0	0	0	0	0	0	0	0	0	0	0	0	0	0	0	0	0	0	0	0	0	0	0	0	0	0	0	0
CTTCGCAGACTTGCTTCCGGTGGTCCTGCGTGTGGGGCGGC	0	6	2	1	0	0	0	0	0	0	0	0	0	0	0	2	0	0	1	0	0	0	0	0	0	0	0	4	0	11	0	0	0	0	0	0	0	0
CTTGCGATTGAATTCCGCGGGGGCCGGGGGTCCGGAAAGGA	0	6	0	0	0	0	0	7	0	0	0	0	0	0	3	0	0	0	0	5	0	0	0	0	0	0	0	0	5	0	0	0	0	0	0	0	0	0
GAAATGATTTCACCTATCGATGGCCTCTGATGTTACACGGT	0	6	0	0	0	0	2	0	0	0	0	0	0	0	0	0	0	0	1	0	0	0	0	0	0	0	0	0	0	2	0	0	0	0	0	0	17	0
GAACGCGTTAAAATCAGGAATGGACTATCTCGCTAAAGGGT	0	6	0	0	0	0	0	0	0	0	0	0	0	0	0	0	0	0	0	0	0	0	0	0	0	0	0	0	0	0	0	0	0	0	0	0	0	0
GAAGGCCATAGGCTCACACGAGGTAGCATCACTCAAGCGGC	0	6	0	0	0	0	0	0	0	0	0	0	0	0	0	0	0	0	0	0	0	0	0	0	0	0	0	0	0	0	0	0	0	0	0	0	0	0
GAATGATGTTGATTGTAGGGGGGAGTTTGACCATGGGGGGA	0	6	0	0	0	0	0	0	0	0	0	0	0	0	0	0	0	0	0	0	0	0	0	0	0	0	0	0	0	0	0	0	0	0	0	0	0	0
GACGGAATATGAACTCTCGACGGCGTAATGTTAAAGAGGGT	0	6	0	0	0	0	0	0	0	0	0	0	0	0	0	0	0	0	0	0	0	0	0	0	0	0	0	0	0	0	0	0	0	0	0	0	0	0
GAGGCTTGGTCGCAGTCAAACGGTTCCGATCACGCGGGGGT	0	6	0	0	0	0	0	0	0	0	0	0	0	0	0	0	0	0	0	6	0	0	0	0	0	0	0	2	0	0	0	0	0	0	0	0	0	0
GAGTAACGCACTAAGACAGGCGGCTAGTGTTCTAAAAGGGC	0	6	0	0	0	0	0	0	0	0	0	0	0	0	0	0	0	0	0	0	0	0	0	0	0	0	0	0	0	0	0	0	0	0	0	0	0	0
GAGTAACTGTACACATCACATGGTGTGACCTCTAAGAGGGA	0	6	0	0	0	0	0	0	0	0	0	0	0	0	0	0	0	0	0	0	0	0	0	0	0	0	0	0	0	0	0	0	0	0	0	0	10	0
GATAATGTTTACGTGTGGGGCGGTTATGATTTTTGAGCGGT	0	6	0	0	0	0	0	0	0	0	0	0	0	0	0	0	0	0	0	0	0	0	0	0	0	0	0	0	0	0	0	0	0	0	0	0	0	0
GATGACTGACATTTCTCCGGTGGTGCGTCAAGTAACAAGGT	0	6	4	0	0	0	0	0	0	0	0	0	0	0	0	0	0	0	0	0	0	0	0	0	0	0	0	0	0	0	0	0	0	0	0	0	0	0
GATGGCTACCGAAATTGGGGCGGTAGAAGTTCCGCCGGGGT	0	6	0	0	0	0	0	0	0	0	0	0	0	0	0	0	3	0	0	0	0	5	0	0	0	0	0	0	0	0	0	0	0	0	0	0	0	0
GATTCCGGGAGTTTTTGCAGTGGAATCAGTATAGGGGGGGA	0	6	0	0	0	0	3	0	0	0	0	0	0	0	0	0	0	0	0	0	0	0	0	0	0	0	0	0	0	0	0	0	0	0	0	0	0	0
GCACCCTTGAATTACATGAGTGGTCGTCGTAGATGGGTGGT	0	6	0	0	0	0	0	0	0	0	0	0	0	0	0	0	0	0	3	0	0	0	0	0	0	0	0	0	0	0	0	0	0	0	0	0	0	0
GCCAGTTTATGCATACGGGGCGGTTGCATATGTAAAGGGGT	0	6	0	0	0	0	0	4	0	0	0	0	0	0	5	0	0	0	1	0	0	0	0	0	0	0	0	0	0	0	0	0	0	0	0	0	0	0
GCCGGTGCTCGATAAAGCCAGGGCTCTACGACATAGGAGGC	0	6	0	0	0	0	0	0	0	0	0	0	0	0	0	0	0	0	0	0	0	0	0	0	0	0	0	0	0	0	0	0	0	0	0	0	0	0
GCCTTATCGGTCGTTTGAAAGGGTTTCCTAAATTAAAGGGA	0	6	1	0	0	6	1	11	0	0	0	0	0	0	2	0	0	0	1	7	0	0	0	7	0	7	0	0	0	0	0	0	0	0	0	0	0	0
GCGCCATTATGTGATACGCGAGGAGTGACTAAAAAGGCGGC	0	6	0	0	0	0	0	0	0	0	0	0	0	0	0	0	0	0	0	0	0	0	0	0	0	0	0	0	0	0	0	0	0	0	0	0	0	0
GCGGGGATGATATAATCCAGAGGAAATGGCAATAGAATGGA	0	6	1	0	0	0	0	0	0	0	0	0	0	0	3	0	0	0	0	0	0	0	0	0	0	0	0	0	0	0	0	0	0	0	0	0	0	0
GCGGTCGATTCGGAGTCGCAGGGTTACTACATCTGGGGGGA	0	6	0	0	0	0	0	0	0	0	0	0	0	0	0	0	0	0	0	0	0	0	0	0	0	0	0	0	0	0	0	0	0	0	0	0	0	0
GCGTAACGGGCCGTGATGGAGGGCTGTGTGTGAGCAGTGGA	0	6	0	0	0	0	0	0	0	0	0	0	0	0	0	0	0	0	0	0	0	0	0	0	0	0	0	0	0	0	0	0	0	0	0	0	0	0
GCGTACATACATTTTTCCAGTGGTGACACCTTCGGGGCGGT	0	6	0	0	0	0	0	0	0	0	0	0	0	0	0	0	0	0	0	0	4	0	0	0	0	0	0	0	0	0	0	0	0	0	0	0	7	0
GCGTAGATTGCCGTTAGGGGTGGCGAGCGCCATCGAGTGGC	0	6	0	0	0	0	0	0	0	0	0	0	0	0	0	0	0	0	0	0	0	0	0	0	0	0	0	0	0	0	0	0	0	0	0	0	0	0
GCGTTTCGGTTTGTGTAGAGTGGTCAAATTCCTGCAGTGGC	0	6	0	0	0	0	0	0	0	0	0	0	0	0	0	0	0	0	0	0	0	0	0	0	0	0	0	0	0	0	0	0	0	0	13	0	0	0
GCTAGCTTAATGGTCACCGATGGTTATGCGCGTGCGGAGGC	0	6	0	0	0	2	0	0	0	0	0	0	0	0	0	0	0	0	0	0	0	0	0	0	0	0	0	0	0	0	0	0	0	0	0	0	0	0
GCTATTTTTTCTAAGTAGGGTGGCATATAAACTAAGAAGGT	0	6	0	0	0	0	0	0	0	0	0	0	0	0	0	0	0	0	0	0	1	0	0	0	0	0	0	0	0	12	0	0	0	0	0	0	0	0
GCTCTCGGTGGGAACTGGGATGGTCATACCAATGGCAGGGC	0	6	0	0	0	0	0	0	0	0	0	0	0	0	0	0	0	0	0	0	0	0	0	0	0	0	0	0	0	0	0	0	0	0	0	0	0	0
GCTGTACGCTTGGCTATGGAGGGACGCGATATTTGCGGGGT	0	6	0	0	0	0	0	0	0	0	0	0	0	0	0	0	0	0	0	0	0	0	0	0	0	0	0	0	0	0	0	0	0	0	0	0	0	0
GGAAACCCGTCTCATATGGGAGGAGGCCGAATTGGGGCGGT	0	6	0	0	0	0	0	0	0	0	0	0	0	0	0	0	0	0	0	0	0	0	0	0	0	0	0	0	0	0	0	7	0	0	0	0	0	0
[truncated: 1,999 more rows]
