# Supplementary material for: Improved detection of differentially represented DNA barcodes for high‐throughput clonal phenomics
Source: Mol Syst Biol. 2020 Mar 18;16(3):e9195. doi: 10.15252/msb.20199195 (PMC7080434; doi:10.15252/msb.20199195)
Supplement: Supplementary file 5 — Dataset EV2 [file MSB-16-e9195-s005.csv]

barcode	P1	P2	sampl40_1	sampl40_2	sampl40_3	sampl10_1	sampl10_2	sampl10_3	sampl09	sampl08
GTCACCACTGAGTCCCGGGACGGTGGGTTACCTTGGGCGGA	0	11338	1220	1368	2320	1027	1236	702	1258	1613
CGATTTTTTTCGCATAGGCACGGATAGAGCTGATAAGTGGT	0	8627	919	801	1583	631	1006	900	898	1364
GTCATCCAACCAGCTATGGGTGGCGAGCGCAATCCGAGGGC	16	8103	1043	896	1711	481	687	553	1239	1598
GTCACATTTTACATCCTAAGGGGTTCGTGCATTAGGGGGGT	0	7528	628	778	1282	338	602	376	451	795
TAAACAAATTCTGCTAGACACGGATGGCCTACCGGCGGGGC	24	6229	520	761	1220	577	503	481	485	967
CCGATGAATTGAAAGAACGGCGGACCGGATAATGGCAGGGC	0	6100	746	662	1354	279	634	329	502	1036
CCTAGAGCCATGGTCATGGGGGGTTCGCTATTTCAAGAGGA	22	5811	617	684	1030	461	739	600	594	1115
TCGATGATATGATTCTTGCAGGGTTAATACTCTGAAAAGGC	0	5762	684	690	1164	375	613	248	553	746
TGTCTGAGAGTGTACTGGGAGGGATGTTAGATCGCAAGGGT	0	5733	696	568	1214	360	866	443	749	1163
AGGATTACTGCTATCTAGAGAGGCTAATGTAGCTACATGGC	15	5477	587	681	1077	505	608	328	702	874
CTGGTCGCTACTGCCCCACATGGTGTAGCCATCACCAGGGC	0	5263	733	776	1232	421	628	511	549	1139
GAATACGGGATAAAATCCGGGGGATGAGGTAGTGAGATGGT	3	4966	710	614	902	380	766	396	703	729
GGTTCGTTCAGTACGCCGGGGGGATCGACGTCTTGAATGGT	12	4808	611	536	1189	311	526	310	445	719
TCATTGATTGCTCAACAGGGCGGTAATCGTTGCCGCAGGGA	18	4754	530	656	986	461	541	382	449	906
CACGACTGTTTTTTTTCGGGCGGTCCGGGCTGTAGGAAGGA	13	4742	513	456	880	161	419	427	584	1078
AATACTCTAAACGAATAAGAGGGTGAATGTAAATGAGTGGT	0	4580	525	451	1168	429	599	511	638	781
AAACATTAGTCGCCTTTCAAGGGAAGACAACGCTAAACGGT	0	4432	698	575	768	434	441	422	527	621
TCCCGTGGCTACATAAGAAGTGGAACAAAGAATTGGACGGT	17	4352	649	616	1094	249	609	424	551	628
ACACCGCACTAGCAGCACCGAGGCGTACCATTCTGCACGGT	0	4178	501	652	1002	359	421	465	244	1085
GCAAATCTAACGAATAAACAGGGAACTATACCTTGGGGGGT	0	3957	401	460	656	252	484	283	219	832
TCCGAACTCTGACAACCCGGCGGATCAACTTCAGAGGGGGA	0	3931	469	441	848	266	447	508	421	608
GTAACTGTCTATCAGCAGGAGGGCACATGATCAAAGGCGGC	0	3836	412	438	808	218	414	289	267	647
ACTTACACAGCCATTCAAAACGGCCATGCTAGTGGAGAGGT	10	3829	522	540	788	410	226	382	655	546
ATATCGGGGCGCAAGTCGAATGGAGGGCGGTGAGAGACGGC	12	3785	404	377	428	284	542	325	370	571
TTTTAGCCCTAGCCATTCGGGGGTACCAGGTTCTACACGGC	0	3771	424	469	961	360	303	261	344	640
AAAGCCGGACATGTGCTGGGTGGTTTTATCTATAGAGAGGT	0	3768	450	453	802	236	231	458	366	621
CTTGTCACCGCGATTTAAGGAGGTCCCTGGTTATCCGCGGT	14	3595	348	462	797	185	457	257	320	744
TAAATCTTTTAAGTTCGCCGGGGCGTGTGGTTATGCAGGGT	0	3561	409	389	611	193	548	107	337	397
CGTGTCATTCTCGCTCAGAAGGGCCCACCGTTCCGCGCGGC	16	3485	350	361	757	339	258	174	613	587
TGTTTTCAAAGCCACACGGGCGGATGCGCCACCCGAGTGGA	7	3440	413	434	614	234	567	348	337	337
CTTGCCTCTACTATTCTCGGGGGTTGTATATGAGGAGCGGC	12	3297	488	476	436	273	392	396	341	603
CCCCCAAACACCGATATAGAGGGACCGTTTATATGAGAGGC	0	3263	332	378	786	331	501	220	745	623
GGTGCGTCTTGCGTGCCGCAAGGAAGAAGCCCACACACGGT	20	3261	395	469	597	147	300	447	336	762
ACTTAGATAAGGGCATTCGGTGGCACACAACTAGGGGAGGA	0	3234	467	437	668	439	255	369	438	354
GGCTGCGGCGGGACATGACGAGGTCGATACTTTGAAGAGGA	0	3207	327	358	787	252	244	264	210	807
CGTATTCCGTAAATGCGGGGCGGAGTTCCCTCTTAAGAGGT	0	3127	367	476	494	325	311	151	286	375
ACTTCGGGTCCTCTACTCGGGGGCATGTCATGTAAGACGGT	0	3106	315	379	508	77	310	523	355	523
CGGTAATGTTCTTAGTTCCAAGGTGTAGTGTACTAAGCGGA	0	3036	362	317	812	257	237	233	125	651
ACGATTTGTTTACTTACGCGTGGCACAACGTTTGGCAAGGT	0	3019	244	335	669	251	389	237	767	457
GGAGGCAAGGAGGTGCCGCGGGGAAGGACGTCTACGGTGGC	0	2985	412	365	490	279	722	208	433	289
CTTGTATGCTAGCAATGGGGGGGCTATTCGTTCGAGGCGGT	3	2978	402	329	681	291	421	239	307	425
TGACGAGGTAAAATACTGAAGGGACATAGCTGCTAGACGGT	0	2963	380	313	665	275	361	169	407	415
AATACGATTATATACCCGCAGGGTGCCTATCGACGGAAGGA	6	2960	304	277	211	126	53	237	355	263
CTCGCCGCGAACCTGACAGGTGGTCCTTAATCACACAGGGA	11	2958	414	311	569	417	258	351	386	259
GTTCCCCCACTGGTTAAGGGGGGTCTGTTCTTTGGGGTGGC	0	2905	412	373	529	302	525	224	284	537
GGGCAATTCGTCTACACAGGCGGCAGGATGATACACGGGGC	0	2902	227	396	495	139	263	233	300	161
TCTGGTTGTACCGTATAGGGAGGTAGTATTTGTTAAAGGGT	0	2716	303	188	477	294	358	252	366	431
GCATTAACTACTAATTTCAGCGGTACAAGACGTAAGGTGGA	8	2714	306	363	560	171	155	214	379	423
TTAGTCATGTGATTCTGGGGTGGTCATCGCTGCAGGGCGGT	0	2677	289	253	495	144	253	144	367	501
GAATGCGCTGGCTCGCGACAGGGCGTAAATTCATCGAAGGC	8	2650	309	233	336	376	569	246	212	519
GGTGCGTCGTGTCCTATAAGCGGTTTTGTTCATGACAGGGT	0	2626	368	372	651	258	448	154	206	378
ACTAATTTCTATGTACAAAACGGCGATTGATATTGCAGGGC	9	2614	305	381	528	135	112	186	176	361
GACCTACTAGGGCAGAAGGGCGGTGTCCGGTGCAGGGGGGT	0	2548	357	333	500	237	250	244	355	339
GCGCCGTTTCCTCCTTGACAAGGAGGCTTTTCCTAGGTGGC	0	2546	325	292	496	161	152	154	460	448
ACCAACGCTTGTCACTTCGACGGTTCTCCGTAACGCGAGGC	4	2545	382	240	476	101	314	150	345	457
TTCTAAAAACTGGCTCGCGGTGGTAGTATCCCTGCGATGGC	0	2542	280	330	621	310	233	191	458	414
CAAGCCTCTTACAACTTAGGAGGTGCAACGTATAGGGAGGT	3	2458	259	173	506	223	295	300	299	466
TCGTCGAGGGTTATCACAGGAGGTGGGTCCTGACAGGAGGT	0	2419	271	208	446	79	251	288	365	428
CCGGTACTTGGTAAAAGGGGAGGTCTCACCTACCGGGTGGT	0	2400	253	257	491	259	192	114	135	314
CATGATAGCAGATAGAGCGGGGGTAAATGTTCAGACGAGGA	0	2370	252	151	369	179	296	198	464	507
TTTAAATCACATCTAAGCGATGGTTCTAACTAACGCATGGA	0	2325	385	266	460	164	286	196	469	660
GGTCACCCTACATTAACAGGGGGCTGGGTTAGTCAGGGGGA	1	2317	324	294	451	235	306	370	212	298
CCCTCGCGTCTTGACTCGGGGGGTCATGCTAGTAGGGTGGT	0	2295	318	209	426	278	345	162	268	449
CGAACCTAAATCTCACGGCGCGGCGTGCGCAGCCGAGGGGC	0	2264	214	347	339	147	341	178	345	273
CCTGCGCGTGCCTTTCTGGGAGGTACTAATTCCAGGAGGGT	0	2247	344	232	444	188	219	252	318	300
GCCTACATGGATTCATCGGACGGTCAACTGTATGGCGTGGA	0	2239	359	331	530	193	264	214	536	323
TGGGATTTCGGTGCTAAAGGGGGTGTCCGTTTAGGAATGGA	0	2234	180	195	280	242	236	172	302	185
CGCGAGTCGACAGTCCGGCGTGGCAGCTGCTGCACCATGGT	3	2220	213	324	533	185	257	259	399	524
GTCACGGCTTGCCTTAGGGGCGGCAACCGACATCGCGGGGC	7	2191	292	342	383	331	110	201	207	387
GGAGATCTAACGGCATGGCGGGGAAGGTCAAGCCGGGCGGC	0	2188	299	291	430	175	178	223	268	433
CAATAACCGTGAACCCGCGGGGGTCATGCCACTAGGACGGT	0	2186	243	273	427	250	136	97	320	459
TGTTTGGCTTAAAATTCAAGTGGTCTCATGTCAAGGATGGA	7	2168	256	221	397	152	168	129	622	445
AACGCGTAGGGACTGCTGGGAGGTGTCGGTACAGGGGGGGC	0	2163	267	132	439	182	67	127	226	511
CTACGATTGCCTAAACGGGGTGGAATCACACATTGGGGGGT	0	2145	201	226	362	187	189	170	228	218
TGTTTCGATCTCCTCCGAGGGGGTGCGATAATAAGGGCGGC	0	2126	247	240	326	206	122	209	275	302
GTAAATTATGGGCTCTTGGGGGGTTGAAAGAATTGAGGGGA	9	2111	267	264	406	241	91	117	134	267
CCAATCGGTGGTTAATGGGAGGGACGTGCGCTTTGGGGGGC	0	2101	302	360	416	198	130	137	430	199
CACATGCTTCCGGTCTAAAGTGGTGGTTCTTATAGGGAGGT	0	2100	210	186	494	186	182	165	278	505
CGTGTTCGCACTATCACGGGGGGTCTGCTTCCATAAGAGGC	1	2096	270	267	525	133	163	113	229	375
CAACTTTCAGGCGTGTCGGGCGGTTATAGGTGTAAAATGGT	9	2080	265	241	457	186	301	76	339	529
AGGATCCAGGGCAATACGGGTGGTTATCTAATACAGAGGGC	0	2074	287	296	403	283	207	192	360	296
GTGGAGACCCGTAAGTCCGGCGGAGGAGGGATAACGGAGGT	0	2055	141	178	303	28	161	109	345	191
TGGTGAGTTGTGATTTCGGAGGGTAGTTCTTACCGGACGGT	0	2053	252	265	300	181	260	99	208	222
GGCATGCTTACTTTTCAGAACGGCTGACGTACACGAGAGGT	8	2050	224	390	467	111	236	144	176	481
CGAGCAGTCCCAACCCGGAGAGGATCGTGGCCCTGGGCGGT	0	2039	214	258	429	235	111	150	460	411
TATGATATTTAACTGACACGCGGAGATCGTTTAGAAGCGGT	0	2002	204	245	389	232	131	54	121	264
TAAGAACGTTTTTCATAGAGAGGTCGTGGTTGTTGCAAGGT	20	2000	206	296	263	147	140	183	389	281
GCCTATCGACGAACATCCGAGGGTAATCTATCACACGGGGA	0	1970	241	176	361	296	129	188	241	358
AGACATTGGGGAGTCTTGGGAGGTTTTCTAATTTGGGTGGT	0	1934	152	196	470	260	210	182	323	403
ACTTTTCGTGGCATCCCGGGAGGTGTGCGTAAACGGGCGGA	8	1915	307	283	489	222	255	185	343	429
TCAACACCCATTACCCTGGATGGTTCTTGACGTGCGAAGGC	0	1909	186	248	294	216	175	125	200	379
CACTTTTTTTTCGAGACAGGGGGCGACTTCCGTTCGGCGGC	0	1905	155	251	434	192	272	187	208	362
TATAGCTTTATCGCATGGGGGGGTTTCAGAATCGGGGAGGT	0	1905	236	269	358	237	268	224	123	576
AGCCTTGGATTCCATTGGGGAGGCAAACGGTCTCAAGCGGA	0	1892	288	163	211	147	231	217	241	161
CAGGTCCGGAGTCACAGAAGCGGACAGAATCCTTGGACGGT	0	1867	197	257	445	173	238	289	268	415
GGCTAAGAATGTGAGCTCAATGGCTGAACCTCAGGGGCGGT	0	1809	261	279	520	91	251	112	190	235
GCCAGTAATCCGGACACGGAGGGAACCACCATCAAAGCGGT	3	1806	261	188	277	152	77	139	150	253
CCGCAACGAGAGATCAGAGACGGCGTCGGGTTAGAGGCGGT	0	1786	272	171	360	100	279	196	206	316
ATTCGATTATTAATGCACGGGGGTTACACATAAGGGGTGGC	6	1785	185	199	266	136	292	238	238	217
ACCGGACTAACGCCCTCCGGTGGTTCGAACTTACGGGTGGA	23	1770	315	232	381	252	225	136	287	138
TCAGTGCCAGAACTCCTAAATGGTTGACCACTTTGGACGGC	5	1766	205	252	342	63	142	94	373	155
GTTCGTATCTCTAATCTGGAGGGTTGATGTTTTAGGGCGGA	3	1760	175	224	472	140	277	166	223	341
ATTTTAATTACGCACCCGGGAGGTTGGGGACGTGGAATGGT	0	1759	201	188	320	71	158	67	225	275
AAACCGTGGTTTTTTTGGGGGGGTAGATCCTTTTGGGCGGC	0	1746	198	136	231	230	300	216	208	341
TGAGGAAGACTTCTAAAAGGGGGTCGTTCTATACGGACGGA	0	1697	235	246	351	193	151	194	243	348
TCCCTGCCTAAGCAAACAGGGGGAAAGTCCAACCAAGGGGC	0	1674	252	217	421	74	117	52	244	394
GGTCAATCAGGGCTTTGGGAGGGCGGGCAGCGTTGCACGGC	0	1658	180	196	399	67	127	169	311	363
TCCGAGTCTATGATTAACGGCGGTGGTTTCATTCGGGAGGT	0	1649	138	154	463	94	173	118	342	361
AACTTAACTTTCGATTTGCAGGGTCGATCTACCTACGAGGT	0	1637	263	161	372	200	176	102	277	247
AGTTTGAGCCTGGACTTCGGAGGCGTGGTTAAAAGCGCGGT	6	1621	181	149	193	116	149	162	409	131
AGTCGGTGCAGTACGATCAATGGTACCTCTTGATAGAAGGC	0	1607	224	160	244	222	96	128	135	351
CCTATAACTTCGCTCCTGGGTGGTATACCGAGCAGCGGGGT	7	1603	244	182	207	95	130	104	144	342
TCGTTCTAGTCTTTGTGGGGAGGTGTTCGATTAGCCAAGGT	0	1598	303	217	500	162	265	77	186	222
ACAGCGAGACTCGTAATAGGCGGAATGCATTTACGCATGGT	0	1595	128	217	484	187	131	75	27	370
AGAGCATGGCCACTCTTGGGGGGTTGGAACTGATCGACGGA	0	1594	189	203	393	174	122	123	163	201
ATCTAACCCGGGTAATCGAGAGGATGCCAGTCTCACATGGC	0	1592	213	248	352	175	67	110	241	146
TCGCTAAAGGGACTCTGGGGTGGCAAAAACCGTCACGGGGC	0	1580	235	244	378	162	83	48	99	248
TTTGTTGCTCCCGTCAAAGGGGGTTGCCCTAGAAGGATGGT	0	1580	178	125	194	223	113	75	262	332
TGCTGCCTTCAGACTCAGGGTGGTTGCGGCTTATGAGGGGC	12	1578	180	161	281	107	88	125	179	367
TTTCAGGAGAGGTTCAGGGATGGTCGTACGTGACGAATGGT	0	1578	334	202	496	280	184	174	87	439
GTTGCTTACACTGTCATGGGCGGTAAGGAGTTTTGCGTGGT	0	1576	240	176	297	171	205	218	137	386
TCGGGCGTTAAGCATATGGGGGGCAATTTGCTCTGAGAGGA	0	1576	275	238	249	39	73	249	122	429
CTACCGACCTGCGCAATGAAGGGTTCATGCACTCGAATGGT	0	1575	161	162	202	220	175	126	255	489
CGAACGCGTACCCAGCTGCAGGGTGCTCGTCAACGCGGGGC	0	1574	175	199	240	277	123	57	128	250
GTGTGGTATGGGCAGCTAGGCGGTAGTAATTTTTGGGAGGA	10	1571	136	190	411	236	104	120	361	290
AATCCAGACGGCATACTGGGGGGTCTCCCTTCAGGAGGGGT	13	1560	306	227	284	277	288	285	265	162
ACGCAGTCAACGATACAGGATGGTGCGTGTTGTTAAGTGGC	0	1560	196	170	277	127	276	117	116	164
GTGCAGTAAATCAAGTCGGGTGGTTTTCCCAACCGAATGGC	0	1559	259	114	459	119	116	120	130	460
TTAACGCATGCAATTATGAAAGGCCATGTCTTATCCATGGA	0	1555	169	147	260	148	95	243	53	196
GAGAAAAATCTCTCTTGCAAGGGAGGAGCCTGTCAGGCGGT	0	1550	124	142	364	4	350	115	143	165
GCAATGAGGAAGCTGCCGGGAGGAAATGGCTTACCAACGGC	0	1546	128	198	240	224	61	148	235	266
TTCCGACTCTGAGACTGCAGGGGTATTAGCTGACGGGGGGT	0	1539	226	270	341	222	99	120	121	159
GCTTCGGAAGAATTGAGACTAGGAACAAGTTTTGGCGGGGA	0	1533	181	197	211	95	48	142	189	369
TGTCGGACGGCAGATATCGATGGATAAACAATCCACATGGC	0	1529	147	175	439	147	142	28	212	321
ACGGTGGGTTATGATACCAACGGCGGTACATACGCCAGGGT	0	1528	112	172	255	177	88	133	200	249
TGCCACATCTTTATCAGGGAAGGACGCGAGACACGCAGGGT	12	1526	127	236	398	98	178	80	88	235
TCAACTTGTCATGAGTTAAGGGGATATATCACACGCGAGGC	0	1526	108	150	283	103	182	127	217	280
TAAGACATTCGCTTACGGGGTGGATCTAAGTGTACAGGGGT	10	1518	224	118	412	34	192	113	70	198
TAATGCCAAAACGTATGGGGCGGTAATGGGCGCGGAATGGT	0	1513	180	132	246	102	138	85	152	128
TGGAGATCTAGTTTAATGAGGGGCCCGTCGTAACGGGGGGT	0	1512	199	140	340	162	161	92	130	173
ACAAGGAGAACTGTCTAGGGCGGACGTCAGAGATAAGGGGT	5	1501	249	162	349	234	152	209	127	275
TTGGGTGGGACGGTTATAGATGGTGTAGCCTAATGAGGGGA	0	1500	192	160	374	105	79	141	202	65
TTATATCGTAATGTGCACCGCGGTTAAGTGCAAAGAGTGGC	13	1499	154	133	175	97	114	55	88	318
GGGGCCAAGGGCTCTATGGGTGGATAGGGTCAATACAGGGA	3	1498	185	124	381	116	184	97	312	167
ACATGACCGATACATTCCCGAGGCACAACAATTTGGGCGGT	2	1494	162	218	268	164	209	122	96	172
GCATCAGGGACATAATGCGGAGGTAGTACGTATAGGGTGGA	0	1466	169	166	318	124	130	128	106	218
GGCCATGGTTTCGAGTCCGAGGGAGGTATTTTAGGAGGGGA	0	1464	158	220	212	38	144	150	126	205
TCAATCATGCTTATTTAGCGCGGTATCCGCACCAGGGGGGA	18	1456	236	163	473	87	148	273	314	241
ACAACGCCTATTTTGTTGGGGGGCAATAGGAGTAGCGTGGC	0	1447	117	167	279	121	86	128	94	250
CTAGCACGCCTCATTCTGGGAGGTCACCCGCTTCACGCGGT	0	1444	156	186	253	69	87	167	383	311
TGTATGCTGCAAGTGCAGGGTGGACTTTTCTTATGAGGGGA	4	1432	241	167	218	217	88	219	140	149
ATCTGTGGCTATTTTTAGAGCGGATCGCGTTCTAGCGGGGA	0	1428	196	164	330	213	254	78	188	319
CATAAGGGTGGATTCAAGGATGGTCAGCTTTTTCGAAAGGT	0	1426	207	126	193	72	68	72	175	154
ACTCGGGTTAGCGAGCCCGGGGGCAGGCATTTCGCAGGGGC	0	1416	187	167	264	83	169	71	101	235
TTAGCGGTATAGTTACAGGAAGGCATACAGATTACGGAGGT	0	1416	186	243	306	95	219	12	241	222
AATCGCATCCCCCATTGAGAGGGTCCCGGAAAAGAGGCGGA	7	1415	183	153	270	41	214	112	146	297
TTAATCTGAGGGGTATTGGACGGTAGTGAGTCCGGAGTGGA	0	1412	215	124	192	164	66	265	131	236
TACGCTTAGTCAACAAGCGATGGATCACCTCTATCAGGGGT	9	1411	83	114	324	40	99	78	181	218
GCGAGGGGTCTCTTTCCACGCGGTTTCAGATGTAGAACGGA	1	1407	119	140	262	101	281	30	48	149
TCCAAGGGGTCATAGAGGGGGGGCTCTGTCTGTGGGGTGGT	1	1405	218	142	371	266	216	149	158	454
ATTGCTAGTCGTTAGTCCCAAGGTCCCGCTAAACCGGAGGT	8	1400	136	165	283	167	67	132	242	158
GGCCAATGTCAGACCCCACATGGTCTTGCAATAGACAAGGT	15	1398	218	183	237	118	64	77	65	73
CAACCCAAAATAGTTATGGGTGGAGGGGGGTCTGAGATGGC	0	1386	133	147	423	190	108	230	90	210
TTGGACAGTTGCGATTCGGGGGGTGGCCTCTAACCGGGGGC	6	1381	242	148	300	117	167	87	63	237
AAAAAACTCCTTCCCCAGCAGGGTTGACGAAACCGGGCGGC	697	1372	189	237	400	94	190	220	178	347
GAAATACGGGTTTCGTTCCGCGGAACTAATTGCGGCAAGGC	9	1371	242	214	324	93	59	72	84	150
ACAGCAAGGGGCCCTTAGAGTGGTGACCCGTGTAAGGTGGT	0	1368	234	181	352	68	155	185	255	250
ATCCCTACAGTCATATCCAGTGGTCTGGTTTGAGCGGAGGA	0	1363	177	120	255	145	161	142	273	203
TGTTAGGTGTCGTTTCACAGGGGAAGTCCAACTTCGGGGGT	0	1351	178	130	265	85	135	152	113	229
CCCGGACTCCTGAAGTCAAAAGGCGTCAGTTGTTGCAAGGA	0	1350	142	133	266	23	63	94	220	303
AAGCATCGCTGGCTGTCGGAGGGCGGGTACTTCTAGAAGGC	0	1347	178	194	191	123	82	46	243	140
CACTTACTATGACATTGGCACGGCAGGCTCCCCTGGGTGGT	0	1344	211	149	177	104	229	111	343	297
GTGTTAGGAGAACACCGAGACGGTCGGGTCCCCGGGGAGGC	0	1338	151	230	218	281	171	143	278	276
CGTAGGATACTCTTACCGGGTGGTTTTCGTAGAGGGGGGGT	0	1337	155	225	332	114	190	68	195	116
AGAGCATTCGGCAACTCCAGGGGTATCCAGTGAAACGAGGC	0	1329	97	87	81	272	126	36	135	232
TGATGTATGTCTCTCATCGATGGCATCGACAACAGAAAGGC	0	1321	224	201	220	182	263	166	308	302
AGTAAACTATGGGTCCGGGAAGGCACACCGAGAGAAGCGGT	0	1319	184	108	266	132	90	69	131	95
TTCCGATGCTTATTTTTACGGGGAGTAGCGTACGGAGCGGC	9	1317	151	133	221	190	175	48	181	203
AATAACACTTACAATAGCCGAGGTCACCGACTATGCATGGC	0	1316	139	170	382	176	320	162	49	265
TAACTGCTTTAAAATTGCGGAGGTTAAGGGTCTAGAGTGGA	0	1312	144	99	98	99	130	89	178	124
CTTTAGACGGTTCCCAAGGGTGGCGGGTGGTAAGGGGTGGT	0	1306	100	126	214	126	175	54	188	211
AAATCGGATCGTATTAGGGGAGGTCGGACCTGTAAGATGGT	0	1301	159	83	193	55	260	135	72	196
TATGCTTACCCTGAAATGGGGGGTATGTGCATCCGAGCGGC	12	1299	200	162	352	32	103	82	215	91
CCTAATCGTCCAATAAACGGTGGACATAATCTCTAGATGGT	0	1297	267	219	433	131	168	162	219	316
CGCACGCATTCCCTTTGGGGCGGCTACCCCTTTGAAGCGGA	0	1297	110	134	227	66	171	0	50	116
GTCTGCCTGTTCAAGACGAGTGGTCTATGCTACCAAATGGC	0	1288	79	116	361	51	183	154	0	181
ATTCCATTCACTCTATAGGGCGGCGAGGATTTACAGGCGGC	0	1286	151	162	214	111	58	134	72	199
TTTGAAATACTAGTCAGGGGAGGTTTTGGAAGCGGAGGGGA	0	1283	167	220	210	171	326	174	160	168
CGATAGCCTGTGCTCTAGGGGGGTAGGAACACTGGGGGGGT	5	1280	144	162	250	116	146	72	70	187
GGTCACGGTCGTTTTCGGAGGGGTGCAACTAATCGGGCGGT	0	1279	177	95	286	62	157	97	155	235
CATGTTCGTATGTCCAGGGAGGGTGCGACGTATTGCGCGGT	0	1264	250	182	303	130	109	149	415	237
TAAATGCACGCTTTCATCGGGGGTCGTACCTCATACGTGGT	0	1264	120	104	179	104	119	190	22	102
GATACCAGGTAGAATTCCAGGGGTAACGGCAGCGGCACGGC	0	1252	146	191	288	116	158	78	132	170
CGAGTGTGCTAAACACCCAGCGGTTGGCTGCAATACGGGGC	3	1250	160	191	192	37	137	97	167	244
CTCCGGGGGAGCGCTAACCGGGGCGTTGCTCCCCCGGGGGC	0	1238	166	156	294	109	194	67	72	182
AAATCTAGTTCATTATACAGAGGACGCCGCTGTAAGGTGGC	0	1228	74	146	88	148	74	126	142	93
AGTTCTACCAAGTTATGGCAAGGATTTTCTTTAGGCGGGGT	0	1225	123	134	331	98	229	258	156	155
ACCGAAACTTTGCTGCCGCGCGGCCTTTAGATTCGCATGGC	0	1223	222	112	325	117	57	85	77	250
CGGAAGTCGTCATTCATGGATGGCGAACGCAGAGCGGAGGA	0	1213	117	90	205	68	136	59	136	190
TAAACCTGTTTGCTCTTGCATGGTGCGGGTTGTGACGGGGT	0	1211	79	197	256	89	46	121	142	209
ACGAGCTTGTGTTAGACAAATGGTTAATGTTCCTGAACGGC	0	1210	149	109	156	131	50	0	107	136
CCCCGTTTGAATTTTTTAGGCGGCCCCTGTCAAGAGGTGGA	0	1209	66	155	206	22	184	147	179	384
ATGATGGGCGTCTTACGGGGTGGAACCATCTTTTGGGCGGA	0	1202	150	120	251	127	79	80	99	316
TCGTTCAAGGAGGTTTCACGAGGCCACCGGTTTGGCGCGGT	0	1202	147	112	170	51	300	234	96	173
AACGGCACATGTCATATGAACGGAGGTCATTTCCAAGAGGC	0	1197	97	161	179	80	116	198	86	448
GGACCAAGCGAGCTTTTGGGGGGCCCGACCCCACCAATGGC	10	1191	188	110	226	59	161	134	145	230
GTGCATTTATAAGTATAGGGAGGTTCGTTGTAAAGGGTGGT	0	1191	225	217	291	148	200	130	148	88
CCGTGAAAACGGTAGATGGAGGGAGCCGGTCATTAGGTGGA	0	1190	155	121	265	140	135	72	163	144
TCGGCTCTGGGGGAAACGGGGGGTGCTTGAACAGAAAAGGT	0	1187	132	185	339	126	162	58	98	128
GGACATTCCAGGCTTTTGCGGGGTTGATGCTCTAGGGAGGT	0	1186	136	157	225	138	66	43	127	185
CAACACACGGTGTTGTTAGGTGGTTGTCGTTGCAGGGGGGC	0	1185	136	130	254	86	73	70	109	325
GATGATTTCTCCTCCAAGGATGGAGGCCCCTCTTGAACGGC	0	1184	130	157	235	120	132	96	108	405
GGCATCGAACACGCCTGCGATGGCGGCGCTAGAAACACGGC	0	1184	102	142	229	82	147	110	304	204
CCCCCCCGTAGTGAAAAGGACGGCTGAGGCTACTGAGGGGA	8	1178	176	182	241	263	103	259	200	286
TCTTGCTTCGATAACATAGGAGGCAAACGAACCACGGCGGT	0	1174	154	278	238	176	138	40	196	223
GTCACTACGTCGATGAAGCGAGGTTGAAGAAGAACGATGGC	0	1173	110	123	286	98	69	64	163	259
TGGCAGCATCCGTAAACCGACGGCACCCGGAGATGGACGGT	10	1171	154	131	176	89	161	155	171	184
GTGTCTGGGTCGTTTAGGCAGGGAGTCGATTTCGAGGTGGT	0	1171	184	156	358	78	167	112	226	336
AAAGGTCTACCGACCAAGCGTGGCAGATTTTAATCCGCGGT	0	1170	128	111	258	84	264	116	283	0
CGGGTAGTCGCTCATTCGGGCGGTCCCGTTCCTGGCACGGC	0	1166	196	100	301	148	169	186	172	256
AGATGCTCGGCTAACCGGGATGGTACGGCGTTACACACGGA	7	1163	185	148	110	82	197	30	236	308
AGTCCTAGCGTCCTCAGAGATGGTCCTGTGACCAAGAGGGT	0	1163	125	113	345	71	88	221	98	118
CTAACACGTCGGTTGATGAGAGGTTAAGCATTCCGGGGGGT	15	1162	95	142	225	103	89	70	112	259
AGGGCGGACCTTGTGAGGGGTGGAACCCCATCTGGGGGGGA	0	1157	178	133	209	108	109	52	0	173
TGAGTAGCAGCCGTTACGCAGGGACTATGATACAACGTGGC	0	1155	174	137	286	73	116	127	193	155
CTAATCAGGGTGGAGCCGAACGGTATTCTTTTAAGAGGGGA	0	1151	91	168	318	94	172	88	192	119
GCGGTGTTCCGATTATCCAGGGGTTTGTTGTGCTAAACGGA	0	1139	164	118	215	78	99	33	165	257
CTTTATGGGATATTTTCAGAAGGCCATGCGATTGGAGTGGT	0	1138	180	96	246	121	70	109	260	185
TAGTATTGCTCATTCATGGGGGGTGATTAGTTCAGGGTGGC	0	1133	107	140	237	63	0	55	245	194
AGGGTGTTGCACGAACGCGAGGGTGGCGTAATTTGCGTGGT	8	1130	137	160	169	235	164	98	125	206
TCCTAGCCCGGGATATACGGCGGACCCGTGTTCTGGGAGGT	0	1125	120	153	315	98	60	57	287	160
GTACTATTAAGCGTAACGGGGGGTCAGCGGTTACGCAGGGT	0	1124	112	112	155	154	131	60	115	285
GGTGAAGGGCATTCCTTGGGCGGTTGGGATATATGGAGGGC	0	1113	108	102	204	37	269	48	88	308
GCAGCCTAGTGGGCCACGGGTGGTTTAATCTTTCAGGTGGC	0	1109	71	156	279	100	28	72	127	133
TTTTGGAACTTCCAGCTAAGAGGATAGACCTATTGCAGGGT	0	1105	178	123	167	96	235	81	88	153
TCTCACTTATAAACCAGGGGGGGTTGTGCCATAAGGATGGC	6	1097	105	95	294	127	65	170	167	102
TATCATAAGCGCTAGCGGGGTGGTGTTGTTTGTGGGGTGGC	0	1097	191	142	226	99	105	114	173	342
CTTGCTGAACCCCCTCGAGATGGATCTTTGAACTGAGGGGT	1	1091	155	114	185	128	119	14	26	124
CCCACGCAACCCGTTACGGGTGGTTTAAACTGCTAGGGGGA	0	1091	137	185	201	99	188	98	78	86
ACCCTTTTCTCGGTCTCCGGGGGTGTCATTAGATAAGTGGA	2	1086	129	97	192	65	52	46	49	87
ATAGCTTGGCCCATTCGGGGGGGTTAGCCTCACTGGGCGGT	0	1081	130	123	180	40	33	159	112	212
AGGGACGTGGGCGACCGAGAAGGAAGCACCTTTCAGAGGGC	0	1076	113	85	221	27	103	177	87	150
CGAGTTCTTTAGTTGTGGGACGGAGCCCCGTGTAAGGGGGT	8	1072	85	71	110	0	136	13	188	110
GGTTACGTAAAGCCGTACGGTGGTATTCATTTATCGGTGGT	0	1072	131	123	236	93	81	90	36	95
TCCGACCGACTGTATTTGGAGGGTCTCAATTAATGGGAGGT	0	1070	124	163	263	136	58	199	68	341
TTTATTTGGCGTCTCTCGGGAGGTCCGAACTTTAAGGTGGT	0	1065	67	123	259	129	63	82	165	139
AGGAATTCTTGTGACTGGGATGGCTCTAGATTAGCAGCGGT	0	1063	123	119	280	65	170	99	141	199
CTTGGTGTGACATACCAGGGAGGCACGCACTCAGGGAGGGT	0	1063	107	145	116	126	105	92	149	272
GATGGCTACCGAAATTGGGGCGGTAGAAGTTCCGCCGGGGT	2	1057	139	77	135	36	131	78	2	183
TCGGGTACCACAGCAATGGGAGGACGATGGTATTGGGCGGT	0	1057	120	116	192	63	93	60	43	216
CGAGTTTTCGACAAATAGGGCGGTAAGTGTATAGGGGTGGT	0	1056	134	124	244	41	285	61	227	157
GTTAAACCTCACAAAATCGACGGACACGGCCCTCCAGAGGC	0	1056	36	90	182	26	54	81	59	132
GGGGGCTGGACGCTGACAAACGGAGACATTAGTAAGGTGGT	0	1055	92	122	245	53	122	194	166	226
ATAGCAAGGGAAAACTGCAGCGGCTAATTACGATGGATGGT	0	1054	79	137	187	57	50	65	121	203
TGGCTTTCCAAGATCAGGGGGGGTGATTTCACTAGAGGGGT	0	1052	117	122	282	174	206	117	200	212
CTTATGTGGGGCCTATTGGGAGGTATCATATTACAAGTGGT	0	1050	116	170	274	31	115	100	109	91
CGCTCGCGGACCTTTTAAAATGGTGATGCATATAAAGGGGA	0	1044	143	109	108	82	134	134	215	290
CGTAAGCGATCAGTGTTCGGTGGTAAAGGCTTTTGAGTGGT	0	1044	102	117	174	107	70	35	214	170
GTGGTCATGGAGGAACGAAGAGGATGAACCTAAGAAGCGGA	6	1037	122	176	163	124	67	114	205	133
CGTGGATCCTTTGACTCGGAAGGAACTCTCTCATACGAGGA	0	1035	166	110	303	149	87	70	128	324
CTGCCCGGCGGCACTATCAGTGGTGGTGTGTCTACAAGGGT	0	1028	136	134	149	43	54	60	31	238
AATACTCAAAATCCCAGGCGGGGTATTTTGATACGGGAGGC	0	1024	133	136	189	154	33	47	105	129
TTATTGGTGTTGTTGTAAGATGGCAGTTTTAGTTACAAGGC	0	1023	143	189	200	92	72	141	42	338
TGGGTAGATTGTATTAGGGGTGGTACTAGATGTTGGGAGGC	0	1022	60	137	223	139	48	121	110	304
TTTGCCACCTAGGCATGACGAGGTGGGGCTTGTGGAACGGC	6	1020	136	119	113	65	116	68	141	109
GATTCTGCCGTACTGAAGGACGGATGATTTCCATGCGCGGT	0	1019	120	78	244	176	133	143	73	189
TCCAGTTGCGGTTCAAACGAAGGTTGGAGGATCAAAATGGT	0	1015	85	71	213	0	117	53	177	158
GTGCCGTTTTGCCACCGCGAGGGAGCGTGCTGAACGGTGGT	0	1011	216	107	176	0	26	102	0	37
AGTGAGCCTACCCTTACGGGAGGTGGCCATTTCGACATGGT	0	1009	107	102	202	76	82	119	42	215
CAAATTTGTGTAACTTACCAAGGCTTCGGCCTCCGCAAGGT	7	998	137	99	207	124	21	88	298	210
TGGGCATACTAACATAGCGGGGGTTGCGCAATTAACACGGT	0	996	100	66	189	0	132	55	88	55
TGCTAGGCTTTTTTTCCGCGTGGAACTCCGAACGAAATGGT	0	993	87	84	313	41	54	77	84	212
ATCTTCGTCTTGTAGTGAAAAGGCTCTTCGCGTGGGACGGA	0	992	81	67	171	63	36	89	70	214
TTCGTAAATATGTCACGGCGTGGTTCATTTAGTGCAAGGGA	6	989	151	73	309	67	124	21	70	173
AATTTCACCGATGTTTAAGGGGGTAACCTGAGTGAAGGGGT	0	984	93	92	156	45	33	38	149	119
GAGCTAATCGATCCAACGAAGGGTGACAGCCTTTGGGTGGA	0	982	244	108	196	34	62	103	109	118
CGTCTAATGTTATTTCCGAGCGGATATTCATAATGGGAGGC	5	977	58	82	186	131	106	85	206	52
ACCCACTCTGCATTCAGAGAGGGAAGCCGAAAAGCAAAGGA	0	975	159	80	129	60	71	108	42	180
TTGTAGTCTATAGCTTGCAAGGGCCGAATGTTCTCCACGGT	0	972	119	118	114	77	87	126	110	168
CTTGCTAATGCTCTCAACAACGGCACGTTCCAATCAGGGGA	0	969	89	177	163	0	73	71	0	107
TAACCAATCTTATTCCAGGGGGGTTCGGTCAGTGGAGTGGT	0	969	127	120	288	155	63	113	113	61
TGGTCCCGTCATCCGCACGGGGGTCGTTTTTTTGCAAGGGT	0	969	145	52	170	66	45	0	98	116
GTCACGGCCCCGATCCAAGGGGGTAGATTTTATCGGGCGGT	0	964	189	81	163	80	149	176	23	118
CTTTGCCCGACTGAGCTGGGGGGCACATTGACCTCGGAGGC	0	963	112	144	192	174	147	107	54	238
GTGCACAGCACCCTGCAGGGGGGTTTTTGATGCTGAGGGGT	0	963	145	126	249	44	125	35	132	117
GTATATAGACCAGTGCTAGGAGGTATAATCCAATACGTGGC	0	962	59	143	180	100	0	94	201	107
AGTTCCTGTCTTTTCAAGCGGGGCGGAAGTTGCAGGGAGGA	0	961	97	63	193	73	76	90	168	246
CGCCATGTAAATCTTATAGATGGTTCAGTTACAGCAACGGT	0	954	73	106	109	59	85	61	45	247
TCTTGGCCACGATAAAACCGAGGACCACGATTTTCGACGGC	0	952	86	124	194	67	34	65	111	79
TTTAATTATAACCAAAGGCGGGGTGTCACGTTTTGGATGGT	0	952	71	127	332	30	116	19	12	120
GATTCTGGGGGTATGACAAACGGACTTGGTAACAAGGGGGA	0	951	81	107	215	89	52	81	130	151
GATCGTTCGTGTATTACGGGCGGCTATTGAAAATGGGGGGA	0	950	116	122	199	73	46	114	194	207
GTATGTCCGGGGGCTTGCAGGGGCACAAGGTCTAAGGGGGC	0	946	117	126	233	23	106	146	110	171
CGCCGGGTGCTAATAACGGAGGGTAATAGACGTTAGGAGGT	0	943	99	104	204	59	163	53	41	207
TTATTTACAGGTAACCGAAAGGGTAATAATTCTCAGGCGGA	0	942	77	143	97	104	76	62	79	39
GGGCACCTGTAATTATTGAGGGGTAGGGATTGTGAAACGGT	0	939	79	138	95	49	67	44	95	201
TGGATAGCAGCCATACCAAACGGCCGTTTGTATTGAGCGGA	0	938	90	88	201	30	83	46	236	407
CTGATTCCCTGCACACTGGGCGGTGGCTCTCGTTGCACGGC	14	937	98	56	80	4	147	30	158	31
CGGACGACTCATTTGTGCAAGGGTTAGGGGCGCGGGGTGGT	0	937	162	71	282	94	71	67	187	114
CATTAGGTAGGTGTGATGCAGGGTGTACCCTTCCGCAGGGT	0	934	87	70	195	122	60	68	116	219
TGAATTACCTGATTTTCAAGAGGTATTAATCTTCGGAGGGA	0	934	124	60	221	165	81	36	122	226
TCCCGGGTTTTATATTAGGGGGGTACTGTGCACGGGGTGGT	0	933	98	104	102	110	171	43	227	204
GGATTCATCCATTCGTTACGCGGTCGTTGTTCTCGCGGGGT	0	927	158	207	209	80	151	28	58	193
AAATAGTGCGCCGTTCGAAATGGTCTGATAAATCACATGGT	0	924	141	82	198	34	60	13	157	152
TTTGAGAACATCGCGCCCGGAGGCTTAACGCATAGCGCGGT	7	922	111	124	149	102	100	70	60	60
CCGTGGATTATCCACACCGGAGGCTGAGACATACAGGAGGA	0	922	81	134	144	21	97	66	39	216
ACAGCGGGCTACTAATTACAGGGTGTGGCCATAGGGGAGGA	0	917	177	121	270	14	136	52	96	179
GACCCCTGGTGGCATACGGGCGGCCGGGAATGTAGGGCGGC	0	914	136	181	160	40	0	124	151	66
CCGTTCCGGAGTGCTTTAAACGGTCTCGCGTAACACATGGA	0	912	82	66	166	19	70	53	180	161
GGTATTCTTTGTTTTTAAGAGGGCGTATAGAGCTGCGAGGC	0	911	154	100	87	19	161	37	15	112
GAAAGCTAGGGGATGTGGGGGGGAAACGTTTGTGGGATGGT	0	910	60	213	219	126	0	134	102	225
TGGTAGTTCTTCAAGAAAGATGGTGTTCAATTTGCAAGGGA	0	910	66	74	109	26	175	24	31	135
CCATGCATGCAACTGTGAGGTGGACGGGTTTGTTAAAGGGC	0	909	138	87	239	145	0	124	71	71
GCGTGGCTAATACTCTCGCAGGGTCCTTCGCAAAGGAGGGA	0	909	156	75	139	20	121	24	69	170
CCAGCATTGAGAGATCGGGGTGGAATGGTTTAAGGGAAGGT	0	908	101	56	157	87	73	85	96	78
GGACCGGCTCGGGTCCCGGGTGGAAGCGGCTATGGGGCGGT	0	907	146	126	142	107	157	134	116	233
ACAGGAATGGTGCATTCGGAAGGACGCGGACACGCAGAGGT	0	905	116	133	206	54	33	0	2	202
ACTCAAAATCGAGAGTCGCGCGGCACGATGACTCCAGTGGT	6	902	84	85	226	196	35	71	206	306
CTGCTAGTCATGGTATGCAGTGGATGTTGATTTGGGGAGGA	0	902	110	90	125	95	84	54	56	156
CAACTGTTAGTAGCTTTAGAAGGACTAAGTTAAGGGGGGGC	11	901	165	96	109	129	42	56	26	113
AGGTCTGGCGTGGCTATAGAGGGTTTGTACATTTCCGCGGT	0	898	103	102	152	53	125	143	201	129
CTGGATTGCGTCCTATTGCGCGGTGAGCTGAGTGGAATGGC	0	896	132	178	313	23	66	52	312	220
GCACGCGTATGGTCATTGGGTGGAACCAATTATACAGGGGC	3	895	73	109	260	43	84	143	203	144
CCCCTAACTGGGCTTTGGGGTGGTCGCGAACACGACATGGT	0	895	53	44	124	117	27	42	43	33
TTTTACGCGGGACTCATGCACGGAAATTGGAAACGGGCGGC	0	894	67	82	91	81	86	59	41	88
TCGCCGTCTCAGTTACTGGATGGTAATTTGACTAGGGCGGA	0	892	137	112	131	0	32	89	77	33
ATTGCAGCTGGGGTGCTGGGTGGTGCTAAGTGACGGGAGGT	0	889	128	158	223	139	147	110	84	108
GTAGGGTTTCCCACTTGAGGAGGTATAGTGCGCAGAGCGGA	0	888	43	80	107	27	55	81	51	263
AAGGCTTTGCCGTTTCAGGGGGGAGCAATCTTACAGGTGGC	0	885	49	40	186	35	125	17	27	47
GATTTCGTTCAAATGACGGGGGGAGAATATTACGGGGAGGT	0	885	67	118	173	62	118	91	74	210
CTATGGTTAAAGTATTAAAGGGGATGGACTTCCGGGGTGGC	0	880	102	143	165	70	75	39	61	359
TAAGCACTATGCTAGCGAGACGGAGCTTGGCGCTCCAGGGC	0	879	80	117	162	44	82	65	132	305
ACCTGATCTCTTATAATGGAGGGCAGCCACAGCGCGGGGGT	0	878	81	86	165	86	21	31	32	213
CATCACGCCGCAACCTACGATGGTGCCAATCTAACCACGGC	0	877	155	100	195	21	158	124	321	111
CCTCTGAGCTAGATATTGGGGGGTTTTCAAACAGGAGTGGT	0	874	110	60	128	52	136	66	101	176
ATAGGCCACGGTTTATAGAGAGGTTAAGCATATTGGGGGGC	0	871	90	98	181	72	78	99	219	263
CGGATACAACGCGTTTCGAACGGAATCGCAATCCACGCGGA	0	870	67	110	194	40	54	112	126	62
GGTGCGTTTCGTATCAAAAGGGGATTGGCTAGATACAGGGA	0	870	121	91	220	72	41	33	49	73
ATAAACGCTGTTTTAAACCATGGAAAAGGATAACCAGCGGA	0	866	70	81	178	45	144	116	82	135
TTCGATGTCGTCACCTTCGGAGGAGTCGGTTTACGCATGGC	0	866	123	123	275	21	60	46	106	223
GCAGGATCGGTTCTGAAGCAGGGACGAACTTGATACGCGGA	0	864	59	75	89	115	52	58	47	146
TAAATGGTGACGCCCTCAGGGGGCCCCCGGCTTAGGGGGGT	0	861	81	86	104	82	93	41	52	215
TTCATGCCCAGAATTATAGGCGGAATTGCCTGTGGGGAGGT	0	858	36	88	46	0	26	44	26	63
CTTTGATCGTCTACATTCAGCGGTCATCTTTTACACAGGGA	0	856	79	119	174	61	81	41	78	269
TTAATGTGCGTTTTGCGGGGCGGTTCAGCCTAAGAGGAGGT	0	856	111	98	301	27	44	19	145	188
GGGCGGGGTGTAAACAAAAACGGTGTTTGTCCTAGCACGGC	0	854	132	112	231	13	53	2	164	59
GAGTGGCCGTGTGAGTGGCAGGGTCGTATGTCCGAAGCGGA	7	852	82	166	176	0	179	65	103	121
CGCAACTCGATAGCTTGGGGTGGAGATAATTTAAGGGCGGC	0	852	120	50	184	41	26	67	196	15
CAGCGGTACTACAAGTGAGGCGGCATTTTTCCCAGGGCGGA	0	849	64	59	95	56	197	61	187	234
CTTTAGTAGCCTGTTTTAGGTGGAAGCGAATATACAGTGGT	0	848	120	141	207	78	204	71	195	102
ACACAAATACTATCGATCAACGGTAACCCGAACTGCAAGGT	0	846	59	65	110	35	57	33	106	150
TCCGCAAGCAGAATTTCGAGGGGTCAAGTCACTCGGGGGGT	0	844	146	67	196	82	118	18	196	155
TGGTATGCGAGGTTACAAAGGGGAGTCATGTGCGAAATGGT	0	844	83	66	110	4	102	0	61	66
CATTGAGCCATAGTGATGGAAGGTTATGTTTTTTGGAGGGT	0	837	79	87	167	94	45	86	150	253
GCGAACCGAGGATCGCAGGGTGGCTTTGTCCCCAGCAGGGC	0	836	73	79	168	56	77	85	86	124
ACATGCTGGCGTATGTGGGACGGAAGTCTGAGTTGGGAGGA	0	835	102	75	133	52	109	168	51	221
TATTCGTCAACGCCAAGAGATGGTTCTAAGCACCGGACGGC	0	834	79	45	118	39	80	106	129	258
AGAAGCACCTTTAAGTCCGAGGGTTACATGAAAACGGTGGT	0	833	98	91	55	28	101	145	90	80
TTTAGAGGGGCTCTATGGAGGGGTTTATTGTGTTCGGGGGT	0	833	120	69	207	92	137	85	87	221
CGGTTTTATTACATCACGCGAGGCTTGTCATTACAAGTGGT	2	832	75	84	190	109	85	64	23	133
CTGTCCGGTGTTATGTCGGGTGGAGGGCGTCTACCCAGGGT	0	832	60	94	95	11	12	95	202	65
CATGATGAGGTTACCAAGGGTGGTATATGGTATCCGGCGGT	0	827	83	54	217	88	116	20	155	94
TGTCCGTGCTACATAAGAAGGGGTTGAGCAAAACGGATGGA	0	823	74	124	138	109	50	102	16	122
TGGCTAACCGAGTAGTCCGGTGGTCTGGCGCCACACGCGGC	5	821	111	113	224	43	171	0	35	84
AGTGAATGATAGGACAAGGGGGGTTACAGGAGCAGGGAGGT	0	821	140	115	120	42	39	21	60	220
TGGCGGCCTGTCTAGCGAAAGGGAGTGAATCTTTCAAAGGC	0	821	79	89	201	58	21	74	146	170
AGTGAGTTTATCGTATGAGGTGGTGACGTATCCCAGGTGGT	0	818	127	107	106	63	66	22	0	19
CTTATAGAACGGATATTGGGGGGTGTTTTCCTTAGGGAGGT	0	817	78	105	140	67	60	9	57	117
GACCCTCTGTGATATACAGGAGGATTGGTTCATTGGATGGA	0	817	104	126	228	65	118	39	91	50
TAACTTCTCTCCTCACTCCAAGGTTCTACGTGTTGCAGGGC	7	816	71	127	104	41	110	60	96	186
CTATCCGGCAATCTGTAGGAAGGATTTCTATCTGGAGCGGT	0	815	135	101	115	39	106	53	53	97
GCAGGCCATTCTGTTAAAGGCGGTTACTTATGTAGGGAGGA	0	815	59	73	108	38	0	52	116	38
CCCCCGCAATACTAGATGGGCGGATCTCGCCCCTCCGGGGT	5	813	120	135	128	60	129	156	97	141
TTCTAGCCTCGAGTTCAGGGGGGATGGGTGTTTTGGGTGGT	0	808	98	49	174	138	65	110	158	76
AACTGTAACGTTCTGACGGAAGGCCTGCAATACGGGGGGGT	0	807	70	91	165	95	102	39	94	165
TACCTGGTACATATATGAGGAGGTATGCGCATTAGGAAGGT	0	806	126	77	127	48	108	37	20	0
ACTGTGGTCTGACCCTACGAGGGTCCTGGCCTTAAAGCGGT	0	805	110	58	137	68	121	113	94	174
ATGTACCTCAAGTACATGGGCGGTTGGACGTAAAGGGTGGA	0	805	99	52	193	49	205	31	46	139
GATTATATGCCTAACCTCCAAGGTAGGCGCCTCGGCGAGGT	0	799	101	72	209	45	57	80	21	134
TGGAGAGCGAGTTAGACAGAAGGATCACGGCCATAGGTGGA	0	791	104	108	182	70	64	101	0	306
CGGCAGACAGAGGCTCGAAGAGGTCTGGGCTTAGAGGCGGT	0	789	128	84	128	18	14	51	40	109
CCTATCATAGGCACACTCCGTGGCTTTAGCATTTGGAGGGT	0	786	63	57	183	0	0	147	0	118
TCAGCCCCTCACGTTAAACGTGGAATTGGATCCCGGATAGT	7	785	88	69	158	13	179	45	10	161
ATGCAAAGTCCTGTGTCGGGCGGCCGCCACTCACGGGAGGA	0	785	86	88	120	43	135	41	105	91
CGTTGTTAGCCGGTCCCGGACGGCGCGACAAGTGGGGGGGC	0	785	122	90	178	60	98	109	15	162
TTACCACTCGAGGAGAAAGGGGGAGCGCTACTATACAGGGT	0	783	97	100	267	90	55	75	14	141
AGCGTTATGGAATCGTCGAGAGGATGATAAATAAGCACGGT	0	778	63	72	127	0	244	65	159	107
TGTTTCAGTGTGCTTCGGGGGGGCCAGCTCATTCGCATGGT	0	778	66	140	158	0	106	30	122	192
CTTGATGAGCGACTTATAGGCGGTTAGGGCTATTCAAAGGA	0	777	89	89	100	48	97	0	63	172
GGTCCCTACAATATTTCAGGGGGCGAGTTGAAATGGGCGGT	0	774	50	97	189	54	89	62	83	165
CAGATCATAGCGTTCACAGGTGGAAGTGCCTTAGGAGGGGT	1	770	87	73	103	58	226	89	13	150
TGATATCAAATTAATCGAGACGGTGCGTCGCGTGCAAGGGC	0	770	110	71	197	76	71	49	69	293
CAAGTCCTGCTACTGTGAAATGGTACTGTCAATAGGGAGGT	0	767	75	92	82	60	0	82	56	109
TCTGAGTAGTTAATATCGGATGGTTACACGTATAAGGTGGT	0	767	154	118	227	99	29	36	66	38
AGTTAAGCACAGCAGAGGCGTGGCTTAATAACCAGCGTGGC	0	764	93	74	139	0	117	29	0	113
ATTACAGACTGGGCACTGGGGGGTTGGGACATTAGGGCGGT	0	764	152	62	171	0	20	97	19	241
TCTTCCCTTAATCCATAGGGCGGACCTGTTACTCGGGCGGT	0	763	91	111	263	60	69	25	58	47
CGGGTTAATGCATAGCGCAGTGGTGATTGGCCCCGCATGGC	26	761	82	95	91	93	118	71	66	301
CGATTTTCGGACGTCAGGGACGGACTGCGCACATAGATGGA	7	760	88	116	160	115	94	31	37	39
TGTGCCCAACAGGAAACGGGTGGAGGGTTGACTTAAAGGGC	0	758	90	149	193	0	59	146	86	44
TTATGTTGCCCGTTGATGGAAGGACGTTGTAGAGGGGGGGC	0	757	71	104	83	56	84	64	27	222
CTGACCGCTGCCACTCTGGAGGGTAAATCACCATCAGAGGA	0	754	142	87	155	63	134	49	114	126
GATCTTGCCAATCCCCACGAAGGACCGTCCTCTTGAATGGT	0	751	129	58	95	128	87	116	0	0
ATTACGTTAGTAGTGTCAAGTGGTGTGGAATGAAGGGTGGT	0	750	102	179	143	85	138	18	19	81
CCTTCACGCGGGGTTATGGAGGGTCCGTCTTCTAAGGTGGA	0	750	63	45	137	97	98	15	85	76
TGCGGTGTTCCACTAAACGAGGGCTTTCTCCACGGAAAGGC	0	750	105	73	158	100	143	110	86	100
ACGTGTGGGACATCCAGGGAGGGTTTCCGTTATTGGGGGGT	0	749	146	139	281	85	188	91	26	117
GCAAGCTCATGTAAACTGAAGGGTCTCTCATCTTACACGGT	0	748	36	73	105	0	72	73	148	127
TTCAGCAGAGTGTTCCACGGCGGCATCTGATAATGCGTGGC	0	748	127	98	112	52	125	164	68	27
GCTCTCGTGCTCTACAGAGAGGGCTTTTTCAAAGGAATGGC	0	746	85	90	73	14	111	95	137	143
CGGAATGTAGTGTTACGGCGAGGCTACACTTGTAGGGCGGT	0	745	54	42	93	11	44	0	0	61
ATTACGTTTTTTATAAGCCGGGGAGCAACCTTATGGACGGC	0	744	98	85	85	78	51	68	49	147
CCAAATCTTACAGAATACGGTGGTCCTTGTATAGGGACGGC	0	744	122	59	127	111	125	34	145	129
TGATCGCCGACGACACTCGGAGGTCATACCTATCACATGGA	0	744	102	82	93	110	81	92	127	93
GGGTTCTTTTTTGTATCCAGGGGAAACTGGCCCAACACGGT	0	743	123	81	193	74	138	90	142	48
ATGCTATAGTAGATCTTCCAAGGTAATCGTAGTAAGGGGGC	0	741	40	67	205	80	99	25	65	178
TAGACAGGTTTTATCTAGGGCGGTATTTATTATTGGGGGGT	0	741	83	126	218	70	13	55	153	126
GGGACGCGCTCTCCCTCGCGTGGCGCTTCCTATTGGAAGGT	0	740	79	71	157	77	127	102	129	87
GGTGGGGCATCACTCCCGGGCGGAGAGCTAATTGGGGCGGT	3	739	52	71	92	0	96	28	41	136
ATTTAGAAAGGTTTACCGGGTGGTGTCGACCGTAGCGCGGC	0	739	124	53	174	25	43	81	123	39
AAGTCGGGAACAACCCTGGGAGGCTCAGTCACACACATGGT	0	735	76	71	184	54	128	27	117	47
CGCACATCCCACGTGAGGGGTGGCCGCTTGACCGGCAGGGT	5	734	79	132	157	80	125	35	49	69
ACGTCGCCTCCCATGTTGAACGGTCGCAAATTCGGCGAGGC	0	734	85	81	140	97	74	111	123	105
TGACCGACGTCTTACTTGGGCGGTCCGCAGTAATGGGAGGA	0	734	84	87	223	122	128	76	111	349
ATACATGCCCAATCCTCAGGCGGTTTAATCAGACGCGAGGC	0	733	62	83	120	55	14	4	111	30
TACGGGTACCATGTGATAAGTGGTGGGGCACACAGGGTGGA	0	733	53	75	121	89	36	104	17	74
TGAATTTACGGGTTTCCCGAGGGCCAAATGACAAAGAAGGT	0	733	108	75	142	36	121	15	117	154
CAATACACGGCTTCCCTGGAGGGTGCTGCTAGTAGCGCGGA	0	731	95	51	69	31	81	35	37	98
CCAAACGACGTTGTTTGGGGGGGACATGTATGTAGAGGGGA	0	731	69	50	78	48	58	56	54	16
ACCGTATGGCCCAACATCCAAGGATGTGTGCTCTGCGGGGT	0	730	130	109	229	32	84	113	62	103
GGGATTCTTTCTATCTTGGGTGGAGGTTGTTTTTCAGGGGT	0	730	124	77	99	40	67	79	16	72
ACGGAGTGACATTTTCTCAAGGGATGAACTCCTGGCATGGT	0	729	59	57	123	28	64	0	48	115
GTGTACCAGTTACAGCCCCAGGGTCGGCCACCACCGGAGGC	0	729	58	81	151	51	60	11	0	34
TTCGCTTAATGCGTTAGGGGTGGAAGACTATTTTCAGGGGA	0	729	59	100	138	101	25	101	100	72
AGTTTGTGGGGCACTATGGAAGGTTTCGAGTGTTGAGCGGT	0	728	78	78	198	74	57	25	163	60
CGTGGCCCCTGCTTAAGCGGAGGCCCGCGAACTTACGAGGA	0	726	95	143	225	64	160	19	35	143
GATCGGTTGCCATTCACAGAAGGAATGCTATCAGAGAAGGA	0	725	73	92	189	9	0	29	41	129
TGATGGCGCAAAGTGTCGGGAGGTGAAGGTTGCGGGGAGGA	11	722	101	91	191	55	129	90	123	80
CCGTTTCGGTATTTTAGAAGCGGTTTTTGATGTAGCGTGGT	0	720	53	46	74	0	86	35	86	85
TAAGTGCCGTCACTACAGGTAGGCTACCGCAATAACATGGA	0	719	100	79	53	83	117	77	116	269
TGATTGACTGCCGACTTGGGCGGCACCGTGTTTCGCGAGGT	14	718	135	171	248	33	50	11	136	149
TTATAACTAGGTTTGCAGGGGGGTGCGTGGTAATGGGCGGA	7	718	89	97	167	48	17	95	70	136
TTGGGGGCCCTTTTTAGGCATGGTGCGCGTTTTTCAAAGGT	0	717	89	96	94	48	0	39	134	76
CTGGAACAGCGATTGTGACACGGACATTTGCATACGAGGGA	0	716	103	65	102	44	77	57	112	98
ATGGCTAGCATATATACGGGCGGTGAACGATACCGGACGGC	3	715	92	128	174	51	62	15	49	33
CTTGGCGCCATCGAAATAAGGGGTGTTGCACCTTCGACGGT	0	715	41	45	146	42	29	0	27	42
CTCATACACCGAGACATAGGTGGAAGAGGTCCCGCCACGGT	0	713	72	52	128	25	41	18	95	159
AATGTTCTTACTAAGCTGGGGGGTTCATGCTACCGGGCGGC	3	707	83	88	123	61	80	106	143	222
CGAAGTATACCAGACAGGAGAGGTGTACTATGTAGCGAGGT	0	706	107	47	97	47	115	25	269	283
GATTGGGGCATTTTACGGGGGGGTTTTGCCTCTAGAGCGGT	0	706	105	65	133	34	82	84	133	37
TCTTGGGCTCGGCAATGGCACGGTTTGAGATAACGAGGGGA	0	705	68	29	146	101	155	0	123	0
TTAGCTCTCGCCATTTGCAGAGGACTAAGGTGTTAGAGGGT	12	703	89	102	178	53	24	19	22	139
AGCAATAATACATCAACGCGTGGATCCCGAACTGGAGCGGT	5	703	70	49	113	62	82	0	0	41
AACCAAACACATATATCGGGGGGTATCCCGTCACGGGTGGA	0	703	93	32	186	107	236	43	114	52
CATTGATGACTTGTATTACAGGGATCCCCCTCATGAGCGGA	62	701	79	64	128	32	87	62	92	67
TGTCTGCGCGTTCTGCCGGGCGGTCCGAGGAGCAGGAGGGA	3	701	152	102	165	141	64	84	122	82
AATCTTGTGAAGCTCTGGAGTGGTGTCCCTATAAGGGCGGC	6	698	35	51	23	26	3	91	0	217
TATCGAGCACCTATCTCAGGGGGCAAAGCCACAACGGAGGT	0	698	127	142	116	27	35	64	0	156
CATGCTTCATGAGACTGGAGTGGAAGTTGACTAACAGAGGT	0	697	91	45	213	0	93	131	98	129
GGGCTTCACATATTGACGGGAGGAAAGGATTATCGGGCGGC	0	697	75	141	86	12	46	18	121	74
AGGGTGGTCAACAACTGGAAGGGCATGCATTTTAGGGCGGT	11	696	50	61	107	21	18	0	131	68
AACACGCAGATTGCTAGGGGGGGTTGCTGCTTTCGGGTGGA	0	696	140	130	134	141	85	54	31	396
ATTTTGTGAGCCTCTATAGACGGCCTAGAAAACAAAATGGC	0	696	51	80	113	100	37	98	103	317
TCACTCCTATTGCTCAACGGAGGATCCACAATATGAGTGGC	0	696	64	70	93	99	125	61	105	165
ATGATTACTCGTATGATCAACGGCAGGGGGCCAGCCATGGC	0	694	13	81	99	0	58	50	133	69
CTTAATAATCATGTGTGGGGGGGTGTTCGCCTTAGGGGGGT	0	693	84	71	131	91	20	39	11	132
TAGGGGCCAAGAGCTCGAAGTGGAGAGAGTTACTAGACGGA	0	693	133	104	91	71	174	31	59	60
TGGGGTCCAGAAGACATGGGAGGCGCGTCATTTGAGGAGGT	0	693	63	67	161	105	34	77	21	0
AGCGGAATCCGGCCGAACAGCGGAGCGCCACCTTCCGAGGC	0	691	69	117	234	0	69	0	37	135
CGTTAGTCCTGAGTTTAGGGGGGTCCGGTCCCTTGGGAGGT	0	691	75	78	77	34	17	29	35	27
CATGTCGCCTAGGCTACAGGTGGACTAGGTTTAGAAATGGA	5	685	34	49	70	40	34	38	12	92
TCCCACAGGGCGCCCTCCAATGGAGGGCCTCGATCCAGGGT	0	684	103	85	137	40	17	35	82	171
GTGACAGAGTGCTTACCGGAAGGTTACGCATTTGGCGGGGT	0	682	55	60	80	23	55	54	21	72
TTCCGTTTGCCGCTGTGGGGAGGCCTGCACTATGGGGTGGT	0	681	69	73	102	49	84	40	132	160
CGATGGCTGGGGTAGTCCGAAGGTGTCTTGTCTCGGGGGGT	0	680	124	80	91	17	52	40	125	109
ATACATGTGATCCAATGGGGGGGTAGGAGGCCAGGCGTGGA	0	676	91	28	109	55	94	65	50	66
GAGAATTTTCGTTCCCAGAATGGTCCTCTACGTCCGGTGGA	0	676	76	51	141	33	57	52	17	106
GGTCCGAGGTTGGTGTAACAAGGTAAAAGGCATAAGATGGT	0	673	93	60	78	41	106	70	76	127
TCGTTTATAACCATTTTACACGGCCATTATCGCGCCGTGGA	5	671	23	58	160	0	126	19	178	140
CAAGTGTATACTAACCAACACGGCGAAACCTTTGGCGAGGA	0	671	68	66	96	0	68	83	50	102
CGGGTTAGTTCAATACAAGGAGGTGACGAAAGATGGGCGGT	0	670	70	73	171	63	24	38	82	25
GAGAGTGTGTAAAACCAGCGAGGCGGTCGTAATAGCAAGGT	0	669	43	83	59	34	90	65	23	135
TGTCTTGAGAAGGCTTCAAGAGGCCACGAGTTACACGAGGT	0	669	64	101	110	75	114	38	0	129
CGATTTTGCCAGCCTATGGGCGGTCATAGTATACGGGAGGT	0	668	99	81	111	54	16	0	59	89
CGTGGATACACCGCGCCGGGTGGTATGGATATAGGAGTGGT	0	666	66	113	96	65	211	35	64	117
GGTGGAAGGGGGATCCGAGGGGGATTTATGCGTTCGGTGGC	0	665	107	85	105	61	28	97	65	115
TTGCTTTCCCAAATGTTGGGGGGTCTGGTGTAAGAAGGGGT	0	665	112	36	142	53	112	50	59	67
TCACTGAGGCAATTGCGGGGCGGTGCGTACCAAAGCGGGGC	0	662	39	104	89	88	17	44	138	21
ACGGCCCAGCCGTTGCGACAAGGTCTATAACGTTGCGCGGC	6	661	66	64	135	9	93	84	103	119
TTGAAGTTAGGTGTTTGAGAGGGTTCGATTTTACCAAGGGT	0	661	55	64	71	88	80	95	32	216
AAGTGAATATCGCAGACAGAAGGCCGTAAAAACAGCATGGT	0	659	155	94	141	24	76	0	49	42
AGGTCTATTCGTGTGCTCGACGGCCTCACTTCCTGCGCGGT	0	659	33	42	152	55	51	18	104	103
TCCACATTGGTATTGATGCGAGGTAATGGGTCAGAGGTGGT	0	656	58	114	79	0	64	39	36	168
CCAAAATCACCGTATATGGGAGGCACACGGTTATCCAAGGA	0	655	62	85	162	73	75	32	129	155
GGCTTTTAATAGAATTGCAAGGGCTGGTGGACATGCATGGT	0	655	51	41	41	28	66	21	0	145
TCGCACAGACCGCATCCGAATGGTGCGGGGACAGGCAGGGC	19	654	55	47	116	20	107	31	49	117
TGAACGGGCCATATCTAGGGAGGTCCGCACTCAGGCGTGGA	10	654	77	29	104	65	138	78	123	154
AAGGGGCGGCCGATCACGGGTGGTGCTTAATCTAAAGCGGT	4	654	53	74	116	0	67	41	63	279
CGGTCTCCAACGGTGAGGGAAGGCCACATACGAGCCGGGGT	0	654	80	79	133	28	20	39	104	58
GCCTACCTTTCCTAGATAAGTGGAGTGGTCCAAGCCGTGGT	0	654	50	65	59	0	92	60	40	91
CCCATTGGCTTAAACTAACGCGGAACTTCACCTTGAGAGGA	0	653	43	87	106	56	52	68	173	158
CCTATCCATCAGCTTTTGGGGGGTCTACCCTATGGGAGGGC	0	653	65	55	76	56	25	26	53	161
TCCGTTTCCCTACACATAGAAGGTGAACACTAACAGGGGGT	0	653	71	86	167	43	141	90	89	109
GAGGATGTTTAAGTACCGGGCGGTGCACCGTCATGGGTGGT	0	650	77	77	118	114	145	22	93	20
AGCTTCCTTTTAACTATGGAGGGTTCATCGTGTGGGGAGGT	8	648	116	104	148	74	61	53	44	163
TGCCATTATGAAAAATGGGGGGGTGCGGTTTTTTGAATGGT	0	648	86	120	216	0	60	47	142	76
TGGCATAGGAGCATGTAGGATGGTCGCCTTAGTTCAGTGGT	0	648	85	32	130	106	0	119	32	22
GCCAGGAACAGATTCTCGGAGGGTTCTCTAAGAGCAGCGGT	0	647	32	42	180	18	75	33	194	99
TTAGAATCGGCTCCACTCCAAGGTCCGACGACTACCACGGC	0	647	154	47	147	96	0	66	140	39
CACAACTCCCGTCACACGGGGGGTGAGTCTACAAGGGAGGA	0	645	64	99	128	84	65	42	149	22
TGGTGGAGTCTAGTTAGGCGCGGTAGGCTCACAAGGGCGGC	0	641	91	80	84	15	146	33	22	19
TTCATAAATGGGTATCGCGAGGGAACCCAAACAGCCGGGGT	0	640	80	37	177	66	22	40	85	127
TTGGTACGCTATTTAACCAACGGACATCGTCGCCCAATGGC	0	638	68	37	101	0	151	20	0	98
AGTGAAGAGTGCGACTGGGGGGGTTCTAGTCAATGGGGGGC	0	634	109	26	148	35	80	95	104	146
CCAAACCCCGTTGTTATGGGAGGAGCCGTTTTTCGGGAGGA	0	634	76	43	149	49	43	34	112	0
CAGGGCCCGAATGTGCCGGGTGGAAGCGCTTGTAAGGTGGA	0	633	57	66	146	48	129	85	87	169
CTACTGAGTGCGGCCTAGCGAGGTAGACCGTCTGCGACGGA	0	633	44	53	113	93	50	62	43	39
AGTCCGTGCTATGTTACCAGAGGTCAGTGTTTCGCGGGGGC	0	631	65	40	168	46	95	31	34	164
GTCTTAATGGGGCTGCCGAATGGTTTAGCGATAAGGAAGGA	0	631	79	84	73	69	35	49	44	265
GTCTTCCGGTTAAATACGGGCGGCACCTCCCGTAGGGTGGT	0	631	62	111	82	20	0	13	68	161
ATTTGTAAATTGCCGAAGGGTGGTCGTTTCTTTTGAGGGGC	0	629	71	83	68	45	19	27	174	152
TTCATATGGGGATAATGGAAAGGTACCGGTTAACCCAGGGT	0	629	73	86	140	47	16	15	0	14
ACGGGTGCATCAGTGTAAGAGGGTTTTAACCCTGAGACGGT	0	628	115	96	48	34	111	23	100	90
TCTTTTTTACGTGTCACAGGCGGACCAACTAGCAACATGGA	0	628	97	85	146	43	44	61	21	119
TTGCCCACTGTTATCTGACATGGATCGATCATTAAAACGGA	0	626	73	90	142	40	23	43	51	111
ATAGGGTACTTAGTTCCCCGGGGACAATGTCCATGGGCGGC	0	625	43	86	93	94	98	43	114	49
CTTGTGTGCCCCGACAGCAAGGGAAGTCTTTACGACGGGGA	0	623	90	93	188	0	45	22	113	211
GGCCTGCAGTAGTTTAGACAGGGCTCGGGTTAACGAGCGGC	0	623	71	95	107	78	57	107	135	0
GGGTCAAGACTCGTCACGGGGGGCTGGGCCAAACGGGTGGC	0	623	67	74	183	58	39	53	103	185
GGGGGCCACTGGACGCTCGGGGGTGTCAGAAGAAGGGGGGT	0	622	74	63	152	75	17	8	208	22
AATTGAGTATTGTTGAGGGGTGGCCTCGTGTACAGCGCGGA	22	620	88	106	134	15	73	27	70	171
AAAACAAGGGGTTATTTAGAAGGTGGTCATTGCGCAAGGGT	0	620	73	51	74	6	38	54	56	207
CATTGGGTCGATGTTTCGGGAGGCCCTACCCCTTGGGGAGA	0	618	64	111	67	26	80	16	60	80
GGGTATCGAAGTGCACCAAGCGGAATACCTTAAAGGATGGA	0	617	90	72	143	32	44	27	48	22
ATTATTGATGGGTTCTGGGGAGGTACTAGATGAAGAGCGGA	0	616	106	62	112	0	155	131	38	53
GTTACTTGTTCATCATGGAGCGGTTTGGAACATTGGGTGGC	0	616	36	84	91	43	29	65	93	92
TCAAATTGACTATAATTGGGTGGCCGCTGAATATAAATGGT	0	616	36	104	161	50	44	73	84	88
TGGGCGTTGTGAGATCTCAACGGCGCTATGCCTGGGATGGA	4	615	34	85	60	0	92	87	26	119
AATTATCATTAGACTTTAGGTGGCAGTGAGTGATGCGAGGA	0	615	40	33	150	38	93	40	61	290
TCTTCAGACCTGGTCTAGCGAGGAGAAGCACTTAGCAAGGT	0	615	59	50	16	118	75	118	37	0
CGATTACCATCGTTGCTACACGGCCCTATATCTCCCGCGGC	0	611	26	75	69	39	25	31	165	109
GGCAGTTGTGGCTTTTAGGGTGGTCAATGGCGAAGGGTGGC	0	609	83	52	114	123	84	29	95	57
AGTTTCTGGCATTAAAACAGAGGTGGCTGTACATGCAAGGT	0	608	27	35	44	12	33	14	61	13
ATTCATTTACCCCTCTAGGGCGGTGGTGCGTTTCGCGCGGT	0	608	51	63	73	67	209	28	89	106
CGGAGCGACTAAATCTAGGGGGGTTAGCGATGTTGGGCGGT	2	606	46	30	52	30	98	45	42	75
GATGCTGAGGGGCAGAAAGGCGGTGCGGTTTATCCGGAGGA	0	605	122	67	109	41	0	23	70	44
TCCCACAATAACATGTCAGGCGGCCCTGGCTATGGGGAGGT	0	605	112	34	66	82	67	0	0	51
AAGCGGGCCGAGACGCTCGGTGGTCGATATTATGGGAGGGC	0	602	97	36	167	103	42	126	66	122
ATAATGGGTATATTACAAGGAGGTACAACACTTGAGGCGGA	0	602	54	51	172	0	45	52	32	35
GTGTCTGGCTTTTTTTAAGGGGGCAAGCGCCTAGACGAGGT	0	602	19	55	66	57	0	80	56	169
CTCACGCTGTGTCATTAGGATGGATTCCGGCATGCGGCGGT	0	601	88	104	87	75	97	92	40	89
TAACCAGGGTATATGTTGGGCGGTATCAGCTCTAAGGCGGA	0	601	44	59	87	19	73	56	19	107
TGCCTAGGTTCGTCTAGACATGGCAGCAATCACGGCGGGGC	0	598	68	25	170	39	21	12	175	102
AACGATCCATTTACGTGGGGTGGTTAAAAGTCAGGAAGGGA	0	597	74	39	110	37	17	93	123	162
GGTTTTCGGGTGTTATTAAGTGGTGACCTCATTAGCAGGGC	0	596	120	108	80	78	93	72	62	67
AATGCAAAAAGTTAAACGAATGGAGGCCAGATACGAACGGA	0	595	47	78	41	17	53	17	18	110
ATAAGAGCACAGAATTGGGGAGGCCGAAACATATGGGAGGC	0	595	92	68	159	65	75	16	146	157
GGTTATTTAATCCTTTTAGGAGGTGCCATGTTACGAGAGGT	0	594	83	87	65	43	37	102	73	45
GTATAACGCCAGGTAAAGAAAGGTCCAGTTTCTAACGGGGT	0	594	57	80	114	35	104	12	154	116
ACGTACTGATGGTATTAGAAAGGTTTTGGCCAACAAGCGGT	0	592	94	124	80	86	22	12	91	81
GCGAGATTGTCTCACCGCCGGGGAGCATGGTTACCCGTGGA	0	592	40	77	89	50	42	0	39	57
CCTCAGACCTAATTAAAGCGGGGTTTTAGTTTTAGGGTGGT	0	591	32	90	141	60	13	16	89	96
ATGGCCGTCTATGTCAAGCAGGGTGGCTTCTAATGGGGGGT	0	590	64	41	120	45	40	40	54	11
TCAACGGTGGAGAAGATGGACGGATGCCCGTCACACGGGGT	0	589	63	43	142	51	57	31	53	31
GGAGTTCAAATGCCGTGAAGAGGATCGGTGAGCAAGAAGGC	0	587	42	112	214	64	23	25	158	37
GAGTTTACGAACGTCTCAGGCGGTTCTTTGTTCTGCGCGGT	0	586	49	58	178	53	55	56	40	158
AACATAAACCCAGTTTGAGGGGGTGGAGCCTGTCGGGTGGT	0	585	76	65	125	19	76	74	93	69
CCTGACTTGGATCCTTAGAACGGAGCTGGTTCCGAGAAGGA	0	585	26	21	127	40	55	70	23	36
ACTTCGGTAAGCTAGTGGGATGGTAGATCCATCGGAGCGGT	7	583	51	26	88	45	89	32	56	52
ACCGCGCCGCATTAGTCGGGTGGTAGCCTTATCAGGGGGGA	0	582	67	45	154	101	44	9	128	112
GCACTGGTATTTAATCCAAGTGGCTGGTTGCACCGGACGGT	0	581	72	55	25	51	0	0	40	89
ATTCTCCTCGTGCATCTAAAAGGCGGTGTTATCTCCAGGGT	0	580	36	39	55	11	46	27	72	76
ATGGACCGCACTGTGTTGCGGGGTTGCTCTAATAGGGCGGC	0	579	50	62	141	143	35	49	136	17
CCACCACTCCCTTTCATGGGAGGTGAGCGTTGTGGAATGGA	0	579	65	21	124	29	94	73	0	138
TTGCCAGAATTGGTTAAGGGGGGTTATGTTTGATGAATGGT	0	579	54	45	130	29	46	21	66	60
GACCAAAGTTCCCCGTTGAAGGGAAAGGCGCGAACAAGGGC	0	575	92	87	140	100	38	80	69	91
GATCTGATGTTTTTGTAGGGGGGCAGTCTTTCTGACGAGGT	0	575	33	63	149	103	51	52	96	76
AGGTCCTTTTCGGCTTGCAGGGGCTAATTAAGCGAAAGGGC	17	574	130	53	98	19	115	50	0	75
ATTATACGAATCAATTCCAGGGGTCTGGTGTACTGCGGGGA	0	573	71	54	126	9	62	26	178	86
ACAACTAGTGTCCAGCCGAAGGGCACAACTTTTCAGGCGGT	0	572	80	79	141	0	121	33	95	41
CACATCGGCGAAAACACCGGAGGTTTTAGGTTTTAGGCGGT	7	571	92	66	92	26	32	61	104	128
CATGTTCAGAGGGTGTGGGGGGGTCTACAGTTCTCGGAGGT	0	571	135	57	156	60	145	90	90	123
GGTTCAGTTCAGGAGAGAGGAGGTTTAGGCACCTCAGTGGA	0	571	26	75	144	61	26	46	68	146
GTGACGTCAACGATCTGGGGGGGTTGCCGCTCTTGGGGGGT	6	570	76	22	136	8	103	101	80	75
ACTCACTGTCTTCCGTGGGACGGTACGGTTAACTCCGAGGC	0	570	113	125	91	0	115	0	180	162
CGACGATCGAGTCTCTTCAGTGGTACAACATCTGGGGCGGT	0	570	47	58	146	31	0	28	99	68
GGCAACATTTCGAATACCGGTGGTGCGATTTGACGGGCGGA	0	568	58	54	125	37	32	57	130	89
GTGTCCGGCAACTTGTCCCAAGGCCGAAATTATAGGGCGGT	0	568	96	65	178	54	79	68	108	107
CGTACGGCACTGTTTCAAGGTGGTTGTTCATTTGGGGGGGT	0	567	69	63	104	46	91	130	70	124
TGGGGTCATCACGTAAGAGAAGGTCGGCTCCATCGCAAGGA	4	566	23	62	110	18	84	25	28	0
TTGTAGAGAGTACAGTGAAAAGGACGGTAATGAACAAGGGC	0	566	30	33	109	23	51	0	0	90
AGTACGGGGCCGCAGAAGGGGGGACGGGTCAGAGGGATGGA	4	565	83	40	74	41	35	0	178	148
CAGTGTTTCCGTGACAGGGGGGGCATAACAACATCCACGGC	0	565	89	53	37	58	37	41	63	146
TCCGCCGTCCGGACTCGGCATGGAATTCGTCCCTAGGTGGT	0	565	50	75	87	29	0	50	45	0
ATACATGCCGGCATCAACAAAGGTGTCTTTTGAGGGAAGGA	0	564	62	97	54	58	58	108	48	96
GGGATAAATACCAAATCGGGTGGTTTTTCTTATTGCAAGGC	0	564	85	88	153	14	68	53	73	153
TGCTGACGTAGCTTTTGGGGTGGAGCTCGGTGTAGCGGGGC	0	564	105	53	131	0	129	46	37	86
TGGGCTATGGTCTCTTCAAGGGGTGTTACCCTTGCAGTGGA	0	564	36	34	125	34	43	53	48	15
CATTAGTCGTGGTTCCCGGGGGGTATGCTATTAGGAGGGGT	0	563	59	56	125	95	48	91	34	125
CAGTTCCGGGAATATTGCGGTGGCTATCTTCCAGCCGGGGA	0	562	47	44	138	50	80	21	29	0
TACCCCATAACCGCTCACGGAGGTTCGTTTTCCCGCAAGGC	0	561	123	63	180	62	71	0	44	152
AAGGGTCTCGATGTTTAGCGTGGCTCAGAATAAGGCAGGGT	0	559	30	52	106	87	56	94	146	164
GTCCTGCTTGTAACGCTGAAGGGTAGTGAAATAGGGGCGGA	0	559	53	36	96	20	0	78	29	118
TCCCTGTTGCCGCTTTCGCGGGGTAGCCTTTGAAGGGGGGC	0	558	55	71	105	87	29	79	50	108
AACCCGATTTAGCTTTTGGGGGGTTAGTTATATCGCGCGGC	0	557	75	84	116	10	73	1	47	58
CTAGGGTGAAGTACGCGGGACGGCGCATACTCTCCAGTGGT	0	557	29	75	107	70	59	59	96	170
TTGTTGCGTATTTACTAGGGCGGCTGAGTCTGACGCGCGGA	5	556	61	44	172	50	53	47	80	153
AGATCCTAATCCTCTAGGGGTGGAGAGTTGTTTTAGGGGGT	0	556	28	26	198	71	35	0	84	40
ATATGAGCGTTTATTCCACAGGGCGGTTCCATTAGGGTGGT	0	555	61	46	85	8	42	91	42	20
GTTTTGCTAGGTTTTACGGGGGGTTGCACATCCTGGGAGGT	0	555	56	36	92	39	78	34	45	81
TATTGCGAATAATAGCGGCGCGGTTCTGGATCTCCGGAGGT	0	555	143	74	162	59	83	64	71	105
TCACCTTGGGCCTACAAACGTGGTTATGCTTCACGGACGGA	0	555	21	72	35	11	36	0	98	126
CCGTTTGAGGTGTTGAGGCGGGGATATGATCATAGGAGGGT	0	553	60	114	85	6	11	11	77	0
TGTGCATAATAGCTGCTAGGGGGTCAGGACTTACGCACGGA	8	551	27	42	102	58	48	76	38	69
CCCCTGCGACATCCCATCAAGGGTTTAACGATTCGAGTGGT	0	551	93	77	154	141	21	71	106	56
AAAGCCAGATGATTTCAGGGTGGTCCGAGCAAAAGGGAGGC	9	550	70	66	113	63	73	31	34	25
GTTAATTCCCAGGAGTCGGGGGGACCGTGAACTGAGGGGGC	0	550	37	53	107	39	81	33	40	175
TACCGCTACGCATCTCGAGGTGGAAGTAGGTAAAACAGGGT	0	550	61	81	136	60	50	125	19	66
AACGTTGAGCGTCTATTGCGGGGTAGTATGTCCAGGGTGGT	0	548	72	67	103	43	0	50	0	143
GGCCCAGCTCAAAAACCCCATGGTCGGTAGCGCTGAATGGC	0	547	109	84	133	0	46	86	0	70
TGTGATCTCTTGGACAAAGAAGGCAATATTACCCACGAGGT	0	547	85	57	224	47	52	73	0	115
TTAGTGATAATGACGCTGGGGGGTAAGATATCAAGCAGGGC	0	547	72	86	71	100	119	47	116	95
GTATTTTTCTCTTTACGCAAAGGTTTCTGTAGCAGCACGGC	0	546	69	88	97	64	59	56	60	90
ATGTCAGGTGCCCTAAGAGACGGAGAGTAGTCTCGGGCGGT	0	545	43	45	91	50	80	88	31	0
TCATCGTTTCGACTTTGCGATGGTTGATTGTCATAGGTGGC	0	545	54	41	126	17	0	45	182	75
TCTGCGTCCTTGGTTCGCGGTGGCAATATTATACGCGAGGA	0	545	55	23	143	11	85	71	77	186
TGATCTGTGAACCATCGCCAGGGTTAGTTCAATTCAGTGGC	0	545	47	72	122	0	19	30	78	46
TGGACCGGTTGTGACTGGGGTGGACGTTCACACGGGGGGGT	0	545	78	91	90	68	99	75	33	97
GAGTGATTGATCAATATCAAAGGCAATCGGCTAAGCAAGGA	0	543	43	68	36	52	80	70	113	172
AGATTGCGTAGACTTTTGCGAGGTCACAATAGTGGGGTGGT	0	542	26	60	40	27	134	0	40	59
ATCAAATCTAGGCACTGAGGAGGTCGTGCTTATAGAACGGA	0	541	105	74	155	53	217	90	42	67
TACCAGGTCGGCAACCTAAAAGGTTGGTAGTATCGGGTGGT	0	541	132	89	152	21	81	0	64	114
TGTCAGGACAAAGCTACCGAAGGTCATGGATGAGGAGGGGA	0	540	72	30	143	42	19	77	68	61
ATGCCCTCATAAAACTTGGGCGGAGTTAGGAGTTACATGGT	0	539	79	84	70	107	29	45	104	108
ATTTGGCACGCACCGCACGGCGGATTGCCCCAAAGCAAGGA	0	539	93	42	158	25	139	17	26	123
CTTTTACTGGGGGATTCGAAGGGCCGTGCGCGATGCGCGGC	0	538	47	57	109	81	21	48	50	122
TGGTTCGATGTTGTTCTCAGAGGCTGAATGTCCAGGGGGGC	0	538	103	71	95	47	0	99	35	88
GTTCTAGGGATAACTTTCCGTGGTAGGACATTTACGATGGT	0	537	82	47	40	60	35	30	199	37
AACTACGAATTCAACAGCAAGGGCAGATGGATTGGAGAGGT	0	534	105	71	117	34	100	23	65	31
TTGCGCTTCCAATATATCCGTGGACTTCGGAAATAAAAGGT	0	534	61	88	92	48	152	32	77	70
ATTCTAAAGTGACAGAGCGAGGGTATGGATCCCCAAAGGGT	0	532	19	46	76	0	61	35	45	42
CGTGCTCACTTGTATTGGGGCGGTGGAGGCATTGGGGCGGA	0	532	67	0	130	0	70	0	56	36
GAATCACCTTCAACGTCGCGGGGTTAGGCGTATGGGGAGGT	0	532	70	60	65	135	27	83	10	74
TCTGGCCGCTCATACCCGAGAGGCCGCACATGATAGGCGGT	0	531	66	81	118	51	56	113	69	60
TTATATGAAATGCTAAAAGGGGGCCTGTTCTTTAAGGCGGA	0	531	78	68	112	121	49	0	35	100
GACTTCCACTCGCACTTAAGGGGCACTTCAATCCGGGGGGC	0	530	38	34	158	55	37	31	67	64
CCGGTTCAATCCTTACCGAAAGGTCAGCGCTCTGAGGTGGT	0	525	92	54	126	44	0	0	46	152
TACCAATCGCCATATTCGGGGGGTCGCCTATCCTGGGGGGA	0	524	31	19	147	57	75	0	151	19
CTATCGTATATAGTAATGGGTGGTTTAGATTACCGGGAGGC	0	523	60	51	113	36	103	51	56	55
GAAACCGGTACAACGACGCGGGGTTGGGGGCACTGGGAGGC	3	522	48	80	71	41	0	45	29	83
TCCGTATAATACCATTGGGGGGGAACCTAACCAGGGGCGGT	0	522	71	82	192	7	20	28	19	45
ATGTGTTATCTATATTCGGGGGGTAGTCGCACTTGCGTGGC	0	520	52	70	141	81	80	29	60	61
CCAAAACATGGCGTCCCAAATGGTTGCACATCCAGGACGGT	0	520	97	98	68	26	45	27	9	141
AGATACTCCTCGTTCCCGAGGGGTACCATGAACACAGCGGA	0	518	71	83	73	53	84	18	62	25
CTTTGCATTACGATTCTCGGAGGAGATAACATTCGCGTGGT	0	518	82	44	205	20	85	28	56	179
TCAAGTAGTAATTTGTACCGTGGTTATCTGCTTTACGGGGC	0	518	55	74	93	7	74	32	82	111
CGGTGCGGAGGTTTGTGGGGCGGACGATCATTTCGGACGGT	0	516	74	38	145	75	90	15	61	198
GCGTCGCCGGCTATGTCAAACGGCGAAGTCTTACGAGCGGC	0	516	35	101	103	40	171	52	15	35
GGGTTTCGGCTAATCTGGGGAGGTCTTCTCTTTGGGGCGGT	0	516	43	38	92	38	1	80	0	2
CTCTGATGGGAGTCTACCGGTGGAGTAGAATAATCAGAGGT	0	515	23	55	154	39	0	89	98	17
AAAAGTACGTCGATATTGAAGGGAACCAGGTACGGCGTGGT	0	514	38	70	65	87	9	16	21	37
CGGATTGAATTAGCTAAGCACGGCTTAACATAAAGCGCGGT	0	514	86	73	34	5	111	118	0	41
TGCCATGTTCCCAATAGAGAGGGACATAGTTGATGGGAGGA	0	513	78	58	71	59	56	6	12	51
TGCGTACCACTGATGCCGGGTGGTTGGTCTATTTAGGAGGC	0	513	30	46	115	96	21	20	90	116
CTTGGCCCTTGATTGACGGGGGGTTCTCAGTTACAGGGGGT	0	511	27	34	138	48	19	132	43	119
TCGTTCCCGGTCGCGACGAACGGCCGTGTGATTTGCGTGGC	13	510	53	50	69	82	32	26	48	116
TGAGGGAGGCACTTATGGGAGGGAGTCGATTGACAAGTGGT	0	510	68	30	76	105	22	21	80	44
TTTGAATTATAGTCATAGAGAGGTGCGAATTATCGGGGGGT	0	509	94	55	186	92	68	0	192	268
GAGGAGGGTCGATCATCCCGGGGTGTTTGCTCTTGGAAGGT	0	508	66	57	96	68	0	34	42	67
TGTGTACTGCGTCAGTACGGGGGATTCAGGATCGCGGTGGC	0	508	40	77	95	45	21	184	66	75
ACGCCATGCCTCATGTTGGGAGGTTGGGGTTTCAGAGTGGC	0	505	75	33	92	17	0	46	102	56
TAACTCATAAGGTCTTGGGAGGGTACAACTACAAGAGTGGT	0	505	79	89	106	20	75	58	15	237
TCTGCATGATCTCTCCTGGGCGGTGGGACGTTTTGGAAGGT	0	505	142	118	131	46	0	153	66	0
GGTCTGCCCTTCAAGACCAGGGGACGAGGATATCGCAGGGT	0	503	84	132	129	77	101	93	124	124
CAGGGCCCCCATGACCTGAAGGGCGGTTCTATAACCAGGGC	0	502	50	52	49	29	43	107	45	117
CATTTCCGTCTTTCCCGCGGTGGCTACATTCACTAAAGGGA	0	502	89	43	136	54	65	24	11	66
AAGGATGGCCAAATATTGAGTGGTTAATGGCACAGGGGGGT	0	501	58	81	84	33	30	20	73	88
GAGTGTCCGAACGTATACGGGGGCCAATCCTTTCGGGCGGT	0	500	31	31	70	0	14	11	76	98
CCATTCGATCGCCTATCGAGTGGACCGGATTAATGCATGGC	0	499	124	92	121	84	80	44	74	182
CGCAGAAAGTTAGAGTAAAGCGGTTCTACATACCCAGAGGA	0	498	54	53	198	0	59	35	52	59
GGTACTATCGTCGAGATGGGTGGAGGATGCTTTTACGCGGC	0	497	31	66	30	37	0	46	41	0
TAAGGTTGCAGAATAATGGGCGGTGTTCGCAATAACGTGGC	0	497	89	60	100	40	93	118	103	222
GCTGAGTAACGCGACCTAGGAGGTACATTACGAGGCATGGA	0	496	93	60	115	48	27	24	0	25
TTTACGTTCACCATGATGGGAGGCACCAGTTGTCGGAGGGA	0	496	83	97	143	28	87	6	80	62
CGGCATTTAACAACTCCCCAAGGCAATAATCTCCGCGGGGC	0	495	114	65	52	95	21	18	77	31
GGCTGGAATCCGAAGCGCGGTGGACCGAATCTCCCCATGGT	0	495	54	25	150	42	112	52	56	17
TGATTATTTAGGGAACGAGAGGGAGACGTTAGCAAGACGGC	0	495	29	38	134	58	65	60	88	62
TTCAGTTGCTAACCGCGCCGGGGTAAATAGCTCGAAACGGA	0	495	93	43	124	34	42	51	57	57
CTTAATTTCTCTGTTAAGGGTGGTATCGTGCGATGAGGGGC	0	494	81	31	78	76	103	0	56	74
CGGCCAAGTGTGATGTTGGGGGGTCTGTTGCTTGCCGCGGT	0	493	54	60	134	6	42	46	38	91
CTTTATCTAATTCTCCAAAGCGGTAGGAAACTCAGCACGGC	0	493	51	8	37	23	12	42	15	0
GTGCTTAGGCTTTCCTGAAGCGGTGTTCAATCTCAAGTGGA	0	492	60	37	130	64	33	0	132	107
TAATCAGGGACGCCCCCGAACGGCACTACCTTTGCCACGGA	0	491	109	40	106	37	104	20	33	139
CAGAATCCTAATACACCAGGCGGCCCGAATTGTTGAGGGGA	0	490	100	64	148	35	53	13	56	81
GTTGCGGCCTGTGTTTTAGGGGGCGGATCCTGCTGGAGGGC	0	488	59	27	127	32	0	53	127	67
CACCATCTTACACTGTTGCACGGTCTAAAGCAACGCGGGGT	0	486	60	65	88	40	50	46	25	128
TTGTCCCAAATATTGACAAAGGGTCCCTTATTTGAGGGGGT	0	485	92	56	55	103	91	26	69	97
GCAGTTGGTGTCTTTTTGGGGGGTCTCTCGTCACGGGTGGT	0	484	43	33	125	19	21	26	34	219
GGAGCTTAAGACCTTCAGCACGGCCACCCACCCTGGGTGGT	0	484	59	61	175	54	126	72	103	0
TATTACAGAACAGTGACCGAAGGATACAATATCGGCGTGGC	0	484	45	43	23	64	83	0	18	164
TCGGACCGGAATTTAAAGGGTGGCTTCGAATCAGGGGGGGT	0	484	55	55	68	32	24	44	84	95
ACTGGTGAAAGCGTTCCACATGGCCCGGCGAGCTCAGGGGT	0	483	82	55	60	42	41	19	0	103
AGTGTTAGAGGCTTTCGAAGGGGAACGTCCTTAAGGGCGGC	0	482	42	82	65	17	1	25	24	157
GATTCAAACCCTATTTTCGATGGAAGGAAAATCTGCGCGGT	0	481	81	32	41	75	46	47	0	48
ACTACAACTTTATTTATAGGTGGTAACTCAACATGGGTGGC	0	480	52	57	106	24	98	30	1	89
ATGTGACACACTCTGCTACGCGGTCTAGCTACTACGGCGGC	0	480	58	3	23	67	45	92	45	160
TTACGTTTTATCGTATCAGAGGGCTCGAACCCTAGGGCGGT	0	480	56	45	67	74	87	14	62	42
CCAATTACCCCGACATTCGGGGGTAAGTTGCAATAGGTGGC	0	479	51	73	62	16	56	82	73	20
CTCAGGTGATCCGATAAAGGAGGTGCAACTAATCGGACGGT	0	479	41	120	50	28	46	0	0	72
GAATCCGAGCTTGTACAGCAGGGATAGGGTTTTGACGGGGT	0	479	64	23	99	32	8	49	7	80
ACATAACCTGGACTTTCGGGCGGTAGCAGCTATTACAGGGA	0	478	73	30	112	0	0	0	91	0
GGTCGTATCCGCCCAATAGGGGGAGGTCAATACGAGGGGGC	0	478	41	82	100	57	36	82	47	18
TTGAGAATACTGGTTTTGGGAGGTAGTTTTTGTGAAGAGGT	0	478	80	83	269	26	38	9	25	33
ATTACGGAAACGCAGTCAGGCGGACGGGAGCCTGGCAGGGA	0	477	28	58	85	55	139	41	45	151
GACTGCTTGATGGACTTAAAAGGAGGCGTTCTAAAAAGGGA	0	477	52	60	100	24	39	18	50	72
ACCTCTTTTAAGGCTTGCAATGGTGGGTGGTTATGGGGGGT	1	476	82	89	167	30	0	48	104	40
CGGCATCCTAGACAGAAAAGAGGTGAGCCCTCTTAGATGGT	1	476	63	73	89	73	0	77	43	58
TTGATCGCTGCAATTCGGGGCGGTAATCCGTCAAGGGGGGT	0	476	67	47	55	17	74	1	50	135
CGGGCAGCCCAGCTCTCCAGGGGTGGTTCTTATCGGGAGGC	0	475	34	55	81	28	3	15	102	27
TCGCCTGTATGTATGAGCAATGGCCTGGACCGTGGAGGGGA	0	475	61	56	119	23	20	17	48	30
AGTGAATTGAGTGAACCGGGTGGTAATACTAGATGGGTGGT	0	474	33	49	155	91	71	71	148	21
TGTTATGCTATGTCGACAGGTGGTAGGCCAAAAGGAGTGGT	0	473	76	95	85	96	0	0	49	209
CTGACTATCTGCCAATTCGGTGGACGGATGCCTGGCATGGT	0	471	92	45	15	47	23	49	23	75
TAAGTGGACTTAATAAAAAGCGGTTAGTTTTGTAAGGTGGC	0	471	69	20	91	0	78	19	51	8
TAATTCGGACAATCACTCGGGGGAATCTTTTGATGCACGGA	3	470	49	11	122	0	39	0	56	105
CCCGTTTATATATTAATGGGCGGTGATCACTTTGGGAGGGT	0	470	74	52	154	7	34	0	100	95
TGGCGGAAACAGTTCTGGGGCGGCGGCGATCTAGGCGCGGC	0	470	32	31	0	44	0	15	0	39
ACCCGCTTAGCGACACGCGGCGGATAATACCCAGAGGGGGT	0	469	66	67	137	110	55	38	77	49
CAGGCCCCATGTTAGTCCCGTGGAGGCACATACGGCAAGGT	0	469	58	21	141	43	70	0	66	0
CATTTGCTTGATCATCGCAGAGGACAACGCCGTTGGAAGGA	0	469	118	53	82	0	22	108	0	98
TCGGTGCTGCGAATCACAGGAGGTTGGCCATTTACCAGGGA	0	469	94	33	107	21	167	28	49	82
TTCTGGTTTCTGGTGCAGCGAGGAAGGCGGTTAGACGGGGT	0	469	59	21	39	83	78	11	47	0
GACGCCCCGCTGTCCTAAGAGGGCTTCGTGCCCTAGAAGGC	0	468	79	34	39	0	0	0	55	0
CCACGCACCGGCCTTAAGGGCGGCCTGACTTTCGGCAAGGT	0	466	58	29	134	0	64	0	26	116
GGGAGTCCGGTGCCATTGGGGGGCGGGCTGTGTGGAGGGGT	0	466	87	13	162	32	53	33	63	73
TGATGGTCCGCGGTTTTGGGGGGTCGATTTCTAAGGGTGGT	0	466	33	19	21	61	39	22	73	0
GGGCGAGCCGATATCTCACAGGGACCTTTATATCGAAGGGA	1	465	58	85	86	59	138	0	61	48
AGGATAGTGGGGCTAATGCATGGAGCGCTGTTTTGGGGGGC	0	464	33	74	95	91	15	27	25	65
CACTCAAAGGTCGCTAGCGGCGGTTCTTACTAATGGACGGC	0	463	64	84	105	15	46	24	70	116
TTCGGCTGCTCCGCACTGCGGGGACCTCTGCGTGGCACGGT	0	463	54	18	77	35	67	0	115	157
ATCCTCATCGATTCTTTCGATGGTCGAATTACCCAAAGGGC	0	462	78	104	29	35	0	38	103	96
CAACGGGACGGTCTATCGGAAGGTCGTAACCCTTGGGCGGA	0	462	58	74	72	16	32	58	42	71
GAGTTATGCCCGCCACTGGGCGGTTATACCTCCGAAACGGT	0	462	97	66	47	46	0	40	88	0
TTTGACATCTGAGTTCTCGGGGGTTTATGCTCCGGGGTGGA	0	462	67	43	106	76	44	61	0	95
TGATCTCTTAGAATACCGGGTGGCGTTGGCTATGGGAGGGC	5	461	55	44	82	45	37	31	71	118
GGGATTACATAATTAAGAGGGGGTTCCGATTATGGAGTGGC	0	459	91	65	43	87	63	87	39	48
AATGATCCCCCTGTACGACACGGTTGTGCTAAATGGGTGGA	0	458	89	33	72	9	22	29	61	228
GCCATGTACGGCGTTCAGGGTGGCAGAGTGCGAGAAGGGGA	0	458	55	102	80	76	177	83	40	77
CCTGTCCTGACCTTCCCGGATGGCCGTCCCAACTGGGGGGC	10	456	79	29	38	31	36	6	8	62
AAGTTTTGTAACGATTTCGATGGAGAGGTCCTCTACAAGGT	0	456	31	83	128	25	36	45	38	123
CGACGTGAAATAGACAGAGGGGGAGAGGCCACAGAGATGGC	0	456	81	76	76	49	18	125	14	78
TAATAATGTGTAGTCCGCCAAGGACAGTGAAGTCCCAGGGT	0	456	95	48	95	60	38	24	109	72
TCATTCGGGGGCCTGAAAGGGGGTCTAGAGCCAGCAGGGGT	0	456	11	48	93	52	45	0	45	27
TTTCGCACGATCTTCCAGAGAGGCTTTGCAATTGAAGGGGT	0	456	79	113	63	20	0	20	76	127
TATTGTTGGGCGCCTAGAGGAGGCACAGCCTGCGCCGAGGC	5	455	73	51	98	52	43	0	21	39
CCAGTAGGTTAACCCCTGGGAGGCTTCTAATTAAGGAGGGC	0	455	27	11	56	30	53	0	25	41
AAGTCTGATTCTTCAATAGGTGGTGACGCGAAAAAAAGGGC	0	453	22	28	59	34	0	0	26	46
CCCCCATATGCCGTGAGGGAAGGACTACGCTTACCCAAGGA	0	453	38	46	60	18	0	43	50	80
GGGAACGCTACTCAACAGGAGGGTCCGCTGAACTAAATGGT	0	453	51	49	102	0	28	38	64	36
GCCTCCTTTGAAGTATAGGGCGGTCGCTCTTATGAGGCGGT	0	452	51	48	77	0	11	13	61	0
AAATAACATGTGCTGTTGGGCGGTATTTCGACTTGCAAGGA	0	451	58	57	82	41	34	0	115	0
TAGTCGCATTACATTAGGGGCGGTAGGAGTTCTTGGGTGGT	0	451	27	43	144	32	0	58	0	108
ATCTCTGAAACCGACCCGGGAGGCACGGGCTAACAGGCGGT	0	450	105	37	81	47	78	60	68	64
CCGCATTTTTGGGATTGGGGTGGTGGAGAATAAGGGGAGGT	0	450	40	25	117	98	0	15	0	58
CTTTGATAATATATGCAGGGAGGCTAGTAGTCATGCACGGA	0	449	40	46	43	18	57	32	61	58
TCGCTTTCCTGTCCCCTGGGAGGCGTCCTGTGTAGAGTGGT	0	449	34	73	66	32	58	0	84	93
CCCGGCGCGGCTGCACTGGGCGGTTCATGGAGCGGGGTGGC	0	448	67	24	100	48	3	36	84	0
TACCACTTAGTTGACTAGCGGGGTGTCTTGTCCCGGGCGGT	0	448	48	33	92	0	66	0	0	72
AGATTTTCATGCGTACGGCATGGTGCACGTCGCTGCATGGA	0	447	31	91	51	14	41	46	3	84
GTAAACACGCTATTTCCGGGGGGTCATCTTTAAGGGGGGGT	0	447	29	62	121	77	75	22	9	107
CCGCACCATTACATGACCGGTGGACGTCTATGTTGGGCGGT	0	446	41	23	130	23	0	28	28	68
CCTAGGAGATTCATCTTCGGTGGTAAATGGTTAACGGTGGT	0	446	50	29	112	48	68	15	32	80
TACTGGTGCCGCCTCACAGGTGGTTTGTTATAAGGGATGGC	0	445	36	63	83	0	84	33	125	48
CACATCGGCATGCTCCAAGGAGGTTTAGGGTCTTGCGTGGC	0	444	33	47	57	23	106	41	31	73
GATGGGTAAATCTAAATAGGGGGCGCTTGCAATGAAGGGGT	0	444	60	78	96	0	100	85	99	56
TCCGGCATAGCTGATCGGCATGGTCATGTCAACAGCGCGGA	0	444	25	56	9	63	36	50	75	64
CCACTCAAGCACTCCCGAGGGGGCCGGATCCCTCCGGCGGT	0	443	66	77	66	41	99	0	65	0
TAAACACCGAATCAGCTCGGAGGTCTTGTGCGCTCGGAGGT	0	443	15	76	107	62	45	62	46	72
AACGAAAACACATATAGGGATGGTAGCCGGCTTCGGGAGGA	0	442	59	54	38	24	22	23	63	0
AATTTGTTACACATACGGGGGGGTGGCGATTAAACGGAGGT	0	442	32	41	70	18	0	0	108	24
GCGCAACCAACTTTGTCGAGGGGTCCACACATAGGGGGGGA	0	442	61	33	158	58	46	40	136	168
CCGGAAGTAATGTTCACAAATGGAGATTCGCGAGCGGGGGA	0	441	69	25	122	23	0	82	50	63
GCTTTGAGAACTCCACCGAAGGGTTCCCGTCTCGCCACGGA	0	441	38	61	111	34	73	22	0	171
TGGAGCAGCACGATGAGGCACGGTGGAGTCAGCGACACGGT	0	441	44	83	108	43	47	96	100	185
TTCTGTGATATCAACATGGGCGGCCTGCCTTTATGCGGGGA	0	440	87	72	71	36	0	79	0	115
TATTCTGTGGTCATAACAAGGGGTTGAGCCTTCAGAAAGGT	10	439	40	45	72	1	35	69	18	0
GGGATGTCACGTTATACAGAAGGAGCTGCCAGAGGAATGGC	0	439	5	22	38	0	71	21	81	0
AAAGTTGCAACCTATAAGCAGGGCTGATTGCCATGGGGGGT	0	438	84	60	90	103	97	0	11	25
GCCTCAAGGAAAACATAGGGTGGTGGTAGGAGTCGCAGGGT	0	438	99	24	39	12	70	15	0	99
GCTAATATAGTATCGCTGGGGGGATCGGTCTTAGGGGCGGC	0	437	54	42	30	0	0	19	83	22
ACAGTTTACGGGCATTCCGAGGGATACCATTCACCCAGGGT	0	436	66	66	56	0	12	84	77	91
TGCGCCAACGGCCTGCCGCAGGGCGTACTGTGTAGGAAGGC	0	434	62	49	73	0	17	32	25	53
CACTTAGCGAGTTTCTTCGGCGGTACACTGTGTGGAAAGGC	0	432	71	66	75	24	100	41	87	249
ACTATTGCACCCTTCTGGGGGGGTCTACCGTCTTGAAAGGA	0	430	63	32	111	31	108	19	48	154
AGTACAGCGACGCTGCTGAGGGGCTTAGGCCGATGGGCGGT	0	430	51	48	57	0	18	7	0	26
TTAGGCACTAGTCTAAAGGGGGGTGCGACACCATGGGCGGC	0	430	77	34	26	98	0	28	65	23
GGTGCCCCTGTACAACGCAGAGGTTGCAAATGTTGAGGGGC	0	429	45	50	67	50	0	45	82	89
ACACGGGTAGCAACGTGGCAGGGCTCGGCTAAACAAAGGGA	0	427	32	39	53	55	50	0	121	25
ATGATATACGCACTGTCCAAAGGACTGTAATCATGAGAGGA	0	427	104	37	62	33	130	0	73	0
CCCTAAAAATTTGCGAGGAAAGGTCGCTTCTGCCGGAGGGT	0	426	42	35	105	51	47	0	0	0
GAAGTAGTCTTATAATTGGATGGTGAGATCTGATGGAAGGA	0	426	33	35	120	25	0	0	51	65
GCAGGGGAGTTCATATTAGGGGGATAGTCGATTCGAGTGGT	0	426	28	29	84	74	0	23	0	20
GATAACCAGTGGCATATCAGTGGCGCCATTTAAGGTGGGGA	15	425	89	41	65	32	27	56	54	93
AACTAGTGACTAGTCTAGGAGGGTCCGGTTTGTAGGGAGGT	0	424	22	64	79	0	0	29	78	34
GCTTACCTGATGGTGTTGGGCGGTGGAAATTCTAGGGTGGT	0	423	42	63	66	0	60	0	197	24
TCATAAAGTAATGTGTTGGGAGGTAGTGTAAGTCGGGAGGT	0	423	37	42	86	27	70	23	32	77
GCGGTAAGATTAGACTTGGGGGGTGCAACCCAATGGAGGGT	0	422	37	39	91	33	144	73	54	76
CATCGGCGGCTCCTAATGGGAGGTTATAGATCACCGGGGGT	0	420	34	36	100	82	0	44	35	105
GGTAGTCACGATGCTTAAAGTGGCTAGGCTCCTAGGGCGGC	0	420	33	19	40	0	18	0	60	57
GGTCTTCAGGTGCACATGAGAGGTTACTAAAACCGCGCGGT	0	420	33	39	69	23	9	67	48	0
TTGGGTGTTTAATAATCGGGCGGAGAAGGAACAAAAAGGGT	0	419	53	4	84	48	69	0	150	54
TACTAGCTCGACCTCTCGGGTGGATTGGATTCACGGGCGGT	18	417	49	79	66	26	0	74	52	80
ATGGATAGTCTCGAAAACGGAGGCTGACTCCTCCAAGCGGC	4	417	79	44	38	45	11	0	0	78
AATGTATTCATAGACCGCGGAGGTGTCGTGTGTCGAGCGGA	0	416	24	50	84	23	101	43	115	77
CGCTGTGTTACATTCTAAAGGGGACGACTACATTCGGCGGA	0	415	79	52	42	0	92	90	23	34
ACCTACCATCCATAACAAAGGGGTGTCTGTTAATGAATGGT	0	414	78	77	100	0	15	0	0	138
GGGAAAGGCATAGAATCACGCGGTGATCCCCATTACGTGGT	0	414	58	72	150	74	113	52	0	109
TCTGGTTAATACTTTATGGGGGGTGCTTCAAGTGCGGTGGT	0	414	37	59	78	99	22	70	35	0
TGCGTGGGTCCTCCACCCGAGGGACTGGGCTGAGGGGGGGC	0	414	75	64	79	39	64	22	77	1
AAACTACCCGCGTAGATGGGGGGTTTAGGGCCTAGGGCGGT	0	413	79	26	94	63	89	0	79	86
CGATACACTTTCACACCGGGTGGCCTTGCTCTCAGGACGGA	0	413	47	26	54	20	0	0	0	0
TTTACCTAGGGTGATCGGGGGGGTGAGCGCTCTTGGGTGGC	0	413	49	33	76	40	0	40	15	80
GTATATGAGCATTACTTACGAGGTACCAACTTTCACGGGGC	0	412	48	90	152	0	18	92	10	2
CCCAGTGATTGTTTGTCAGGTGGTACCGCATTTAAAATGGT	0	411	49	75	72	25	0	34	90	58
GGTCGTTTTTTTCTTTAGGGGGGTTGTCAATTTAGGGTGGC	0	411	100	97	118	75	124	35	74	80
GTTATCTCTTTGATGTCGGGTGGTGACAAGTGTGGGGAGGA	0	411	26	42	75	33	100	21	81	55
TTGGGATCTACTATGCCACGCGGTAAGCCTCTTCGAGGGGT	0	411	18	33	87	15	105	43	60	33
GGTCATTAATCCTTTCTAGGTGGACTAGCGCAATCCACGGT	0	410	35	53	141	0	22	44	80	190
CGCGATTAACACACTTTGGGTGGTAGTGGCTTATGCGTGGT	0	409	23	75	78	0	169	7	35	124
CTTTAATTTTTATAGTAGCAAGGTTTCATGTCTTAGGTGGA	0	409	27	34	128	50	97	46	10	58
TTTAGCCCAGTCTAGCAAGGCGGAGCGCACAGCCACAGGGT	0	409	101	29	64	26	9	12	0	60
TCGGTCCATTGCATCTGGAGCGGTAGTCTTTCTAGCGGGGT	0	408	40	74	43	31	115	28	76	124
AACGATACTAGGATTATCAAGGGAAAGGGTCCAAAGGTGGA	0	407	35	49	68	48	22	14	91	50
ACGCGCCTGTAATTCAGGGGAGGTCTATGTTATAGGGTGGC	0	407	58	44	155	52	0	0	89	166
AGTTGCCCATAGCTTTCAAGGGGATATAACTGCGGGATGGC	0	407	53	63	31	52	41	86	88	28
GAGTAGTTGGAGCTCATGGGAGGTTGTGCTACATAGAGGGT	0	407	5	46	22	29	69	1	18	28
ACATGTGATTGTACAACACGTGGTATCCATTCTGACATGGA	0	406	30	37	64	33	44	55	24	6
ACGTGGGATAGTATACTAGACGGTCGCTTCTAAGAGGGGGC	0	406	75	100	86	0	46	128	104	0
ATACGTGGTATTCTGTCCCAAGGTACTGGACAAAGAGCGGA	0	406	55	52	136	0	38	75	54	51
GTGGGGTGAGGTCACAGGGAAGGTTTAAGGCGTCCGGTGGT	0	406	73	62	125	0	79	17	25	79
ACCTCGTGTACAGCGACACAGGGCGAAAGTATCTACAAGGT	0	405	93	61	74	71	128	30	51	124
AGGGGTCGAGGCAAATGGGGGGGCGATTGCTTAAGGGAGGC	0	405	51	49	154	0	0	36	0	34
TGGTGGGTTCATATTTTGGGGGGCGGACAGTCCTACGTGGA	0	405	2	106	54	0	74	81	72	20
AAAAAAATTCACCTTTCCGAGGGTTAGATAAGTTGGGGGGA	0	404	57	40	55	0	67	28	103	27
GGTGAATCTGTGGAGAGGGACGGTCTAGCTTTTCGGGCGGT	0	404	54	31	144	61	23	14	60	149
TCCTTCGACGTATCGCTGAAAGGCCACTTGTTTAGCGCGGT	0	404	68	23	51	62	107	40	0	61
TGGTGGCATCTATTGTTGCAGGGTCGATCAAATTGGGGGGC	0	403	18	69	139	18	46	59	0	100
GGGGGTAGCCTATCCCAACGTGGTTACCAATTATACGTGGT	0	402	50	59	117	18	14	18	44	117
TAGTAGGAGTTAATAACGGGTGGTGGTACACTCAGGGAGGC	0	402	42	30	134	4	50	0	89	93
GTGTCCGCATCAGTGTAGAGGGGTACAATTAATGCGAGGGC	7	401	22	21	195	23	0	53	25	94
TTAGAGGGCATACATCCACGGGGACGTGGGAATGCAAGGGT	0	401	38	26	109	75	79	25	0	71
AATGCTTACCCCGCAACAAGAGGACTTTAATTTGAGGCGGT	0	400	36	39	42	69	6	82	76	59
GTCGGGATATATGCACCGGGTGGTGGTTTCTTAACGATGGT	0	400	45	67	61	13	0	0	49	122
TCGGACGACTTCAACTCGGAAGGACTGGTAAACTGGGGGGT	0	400	35	52	72	23	176	0	19	0
CTGCCATGTGAAGCGTCCGGGGGTTAGTCATGTCGAGGGGC	0	399	30	34	56	35	33	13	112	98
TGTTCCTTAAAAATTACGGATGGTCGTATACACAGGGGGGT	0	399	53	72	68	46	95	0	46	60
GAATCGTGCTCACCGATCGGGGGCTGGTTAAGCTGGACGGT	0	398	34	52	106	56	0	46	0	92
GTACAATAGTTGATAAGGGACGGCGAAAGGTGTAGGGAGGC	0	398	41	24	73	35	34	49	0	45
TTCTGTACAACAAAGCTCGGGGGCGCCATGTCCCAAGTGGA	0	398	23	30	131	18	20	0	89	95
CCGTACAAGGCTTAACAAGACGGCATCGGTACATGAGGGGT	0	397	19	25	47	0	39	13	42	0
GCCGCGTACTTTGAAACAAAGGGATCTGACTAACCCAAGGA	0	396	38	37	21	13	14	28	104	60
ATCATAGCCTCTATTAGGGATGGATCACTTTTACGGGAGGA	0	395	66	27	49	0	72	0	20	99
ATGGGTGACATACTCACCGGAGGCCCTCCTACTAGGGCGGC	0	395	14	40	109	48	23	0	0	20
GACCGTGCAAGCCTGCCGGGAGGATTGTTTTAAAGGGTGGT	0	395	19	42	74	41	71	25	109	126
TGTGAATGGGTTTTTTAGCGTGGTCCTTATCTTGAGAAGGC	0	394	58	57	93	75	152	27	47	49
TGTTTACGATCAGAAACAGATGGATTACTGCTATAAAGGGA	0	394	20	67	74	19	0	1	52	70
ATCCAACAATGAGACTAGCGTGGTTGGTTGCGACCCAGGGT	0	392	72	43	93	18	78	0	155	85
ATGCATTTACTCATCCAAGGCGGCCTAGGGTTACGGGTGGC	0	391	25	59	22	76	0	64	19	34
CTGGAATTCCAGTTTAACAGTGGTCAAGAGACAGGCGAGGT	0	391	17	34	75	62	68	0	160	64
GAGTTCTAGTGCTACAGCGAAGGCATTTAAAAAGCCGAGGC	0	391	25	79	66	72	23	0	0	104
CACAAAAGGCGGCTTTGAGGAGGCGCTCAGTTTACAAGGGA	0	390	18	81	77	0	59	31	66	65
GCTTAAATCCTAGTATTCAGAGGCTCGCCTCTTGCGGGGGC	14	389	35	65	63	52	8	13	15	0
AAGTAGGCGCGCATCCCCGGAGGCTTATCGTATGCGGGGGT	0	389	43	56	88	65	75	28	51	0
AAGAGTCACGTCCCGACAGACGGTTAGGACTGTACCAGGGA	2	388	18	60	77	63	0	32	63	68
GACGGTTGTAGGGATAAGGGTGGTCCTTGACGAAGGGAGGT	0	388	19	48	52	0	67	49	22	33
AATACTCAGACCTTATTGCGAGGTGTAAGGCGCGGGGGGGC	0	387	94	75	130	53	50	20	59	179
GAAGCACACCATTTTAAGGGGGGTCCGGCTTTATGCGAGGA	0	387	44	56	86	0	48	97	31	63
GCCGCAACCTCTGATATGGGGGGCTACGACCCTCCAGCGGT	0	387	33	71	75	19	0	0	48	98
AGTGAGTTGGGTGTCCTCAGAGGAAACCGATTTTGCATGGA	4	386	32	65	74	18	33	0	79	36
ATAGTGCTCTGGACAATGCGAGGTGTGGCTCAACGGGCGGA	0	386	30	34	123	0	81	0	0	115
CATAGACCAAGGCTTTGGCGGGGTCAAGTCTAACGCAGGGA	0	386	22	33	103	0	0	94	0	0
AATGTCTTTGATATTCCACATGGAACATCATTAAGCAGGGT	0	385	63	78	28	63	109	0	0	66
AGATTCTTAACTCAGCGAGGGGGTTGAAGTTTATGAACGGT	0	385	59	72	67	0	67	16	54	44
TCAAAGGGCTTGGTCCTCAAGGGTCTACAGTCTTGCGAGGC	0	385	43	44	96	0	0	30	29	78
ATGGACTAGGAATTGATAAATGGTCATATATTTGGAGCGGC	0	384	8	44	114	60	40	16	55	0
TACTCTTTGCATTTCAGGGGTGGTTAGAACTGTGCGGTGGA	0	384	51	43	99	50	124	0	40	23
CGCTTGTGTGTTTCACCCGGGGGTTAAAGCCAAAGGGTGGT	7	383	25	60	27	54	25	37	42	19
AATAGGGGCTGCTAGCGGAAGGGACTTATATAACGAGAGGT	3	383	49	26	121	33	25	0	160	130
TATGTGAATTGGCTTTAGGAAGGTTCATGGTACCGGGTGGT	5	382	57	71	73	0	14	0	28	0
GTTAGTGCTAATTTGCGGGAGGGTATGGCCCCAGAAATGGA	0	382	40	25	51	32	21	23	78	56
AGTTGTAGGCAAATCATGAAAGGTCGCTGTTTACGGGCGGA	0	381	112	24	106	91	0	54	46	65
CGGTTGCCGACCTAGCAGGAAGGCGTACGCCATAACGTGGA	0	381	29	41	21	0	94	0	92	36
TCCATGATAGTACAAAAGGGGGGTAGTTCGACCGCGATGGC	0	381	102	100	60	82	10	47	90	81
CCATCGTCAGGAAATAGGCGGGGACGAATGCCCAGGGTGGC	0	380	48	24	76	1	30	79	0	26
TGGGCGGGTCTCGTTCGAGGTGGCGAGTTGTGAGGCGCGGA	0	380	26	65	145	33	16	0	0	72
CAAACTCGGTCGCCGAGGGATGGTTGAGGTTTCTGGGTGGT	0	379	49	38	40	52	10	17	15	0
TACAGTAGTCTTATAAGAGGAGGTAAATCGTATAGAGAGGA	0	379	75	31	39	51	68	45	26	131
TCATCTCGCATTTCGTTGGGGGGACGAGGCTGTAGAATGGT	0	379	67	33	33	31	29	31	36	85
TCTCATTTCGTCATGAGGGGTGGCAAACATTGCCGGGGGGA	0	379	25	38	60	0	54	13	63	117
ACTTTCGTAGAAGTATCAGGGGGTTCTACTTTTAGGGAGGT	0	378	38	43	17	60	65	27	118	100
AGCTTTTAACCAGAGAGCGAAGGCGGGGGCCGTTGAACGGA	0	378	66	65	41	0	0	32	34	75
ATGGACATCTTGTTCTGGGGTGGTCGCGCCCCATGAGAGGT	0	378	27	16	26	0	0	37	0	58
CAAAGCACGACCCTCCCGGGTGGTGCAAGATATTAGGAGGT	0	378	63	9	84	24	0	0	104	76
AGGAAGGTGTGTCAACGAGGCGGTCACCCATGTGGGGAGGT	0	377	72	60	97	66	0	56	35	33
GATCCCCGCATGGTTCGGGGAGGCGCGAACACAGGCGAGGT	0	377	37	128	55	10	28	81	13	102
ATTGGCCCTTTCGCCTACCAGGGCGGATAGCAAGGCGCGGT	0	376	76	50	69	62	26	44	46	124
TGGGGTATCATAGTGAGGGGTGGATCCTTCTGTCGAACGGT	0	375	82	39	109	0	78	0	11	55
TTTCTGTTCGTGTTTTAGAGCGGTGAAGTATGCTGAAGGGC	3	374	33	36	99	21	65	44	0	47
AGAGTTGTAAGTTCGCAGGGAGGAATAACCTTACCAATGGT	0	374	41	22	77	14	0	327	84	116
GCAGGGGCTCTAGTCTAGCGCGGCACTGCCTGTGCGAGGGA	0	374	51	63	19	24	0	78	0	94
GCAGCTACGTGGGCATTGGGAGGTGTTACTCATAGCACGGT	10	373	62	70	72	52	0	44	26	10
CGGAAATAACGCGTATGGGGGGGAGGGTTATTACGGGTGGA	0	373	36	36	76	28	33	11	24	13
GAGCGGCTCTAGGCGAAAGAGGGCATCTATCCCCCAAGGGC	0	373	81	69	91	60	51	18	14	150
TTCGAGGGCTCTATGTGAAGAGGAGGGTAATATGGGGTGGT	0	373	92	39	108	46	84	0	47	32
TTTCTAGGTAACCCATTGAAAGGTTACACGTGTTGAGGGGT	0	373	61	58	85	13	0	0	40	0
TTGTCCGGTTTTCTCACGGGGGGTTCTATTAGTAGGGCGGT	11	372	39	71	64	10	0	60	93	127
AAGGTGTACGTTTTTCTGGGTGGTAGAGAATATGGCATGGC	0	372	61	37	24	29	0	0	19	0
GCTTAGATTCCGTCTTAGGAAGGAAGCGGTCAAGGGGCGGC	0	372	30	37	34	47	16	59	50	7
GGTATCTCTACCAACATCGGAGGTGTAGCATGCTACGGGGC	0	372	22	34	71	37	17	8	48	47
AATGGTCTCCCAAAGTCAGGCGGTAAACTTATTCACACGGT	0	371	104	124	87	16	134	63	54	94
TAAAATCCATGTGTGCTGGGGGGTTCTTGATCTCGGGAGGT	0	371	70	37	141	97	70	42	62	71
ATAACTTAAGCCTACATAAGAGGAGCGCGGTAAGAGAGGGA	0	370	3	60	73	42	66	0	44	0
AGTTGATAAGAGAAGCAGCATGGAGATCTTAGAAGGGTGGA	0	369	77	18	52	0	27	35	29	0
CATTAATCTGGGTTATAGGGCGGTTTGGATTACGAAGTGGT	0	369	23	37	40	0	0	66	0	137
ATGGCTGGCCGGATCAGCCGGGGTATCACGTGTAAGGGGGT	0	368	25	36	67	27	67	0	0	55
CTTGTAAGGCTGACCCGGAGCGGTTCCGGATCCTGCATGGT	0	368	11	41	103	55	74	0	36	33
CAAAGGATGGACTCCACACGGGGCCATCGGTACGCAGCGGA	0	367	7	39	88	0	113	0	55	34
ACTTTCTCACCAGTCTAGGGTGGTTGCGTTCTTTAAGAGGC	0	363	17	22	69	28	37	31	70	32
CCGGCGAGTTCATTGATAGGGGGTACCGATTCTTAGGGGGT	0	363	17	32	170	22	17	12	58	72
ATCGGGGGCGGAAAGACGCACGGTACAGGTCGAAAAGGGGT	0	361	87	46	96	36	10	17	39	87
CCTAGGTCCTCCATTTTGCGAGGACGTTCGTCCGAAAAGGT	0	361	35	16	114	37	0	27	0	37
TTAGCATCCGTCCATAAGGGCGGCATATCTTGTGCGACGGC	0	361	33	67	47	62	64	0	118	117
TTTAACGCCCGGCATTACGGGGGTACCTAGCTCTGCGTGGA	0	361	79	36	84	100	15	62	0	101
AGAACCTCGGAGTTTCAGGGTGGTAGAGTGTGTTGAGTGGT	0	360	71	65	109	0	0	72	139	7
CCTTCAATCGACGAGCGGGGCGGTTATACCTTTGGAGCGGT	0	360	21	14	54	12	128	34	0	0
CTCAGGCAACTAAACAGCGGTGGAGTAGCGTCCACGGGGGT	0	360	28	54	166	38	0	123	48	64
GGCGAGGCAGAACACCTGGGCGGCTGCGAATGAGGGAAGGC	0	360	22	57	100	0	88	51	32	86
CGAGGAGTAGCCGTGTCGGGGGGTCGAAGTTGACCCACGGT	0	358	18	54	130	48	116	42	45	25
GCCAGCATTCGATTACTGAATGGATTGTAGTATCAGATGGT	0	358	25	37	60	0	118	18	19	81
GTGAGTGTAGGACCGACGGACGGCGAAACGTACCCGGTGGA	0	358	32	21	58	27	39	15	47	160
GTAGGTTTGTTATACAAAGAGGGCTTTATTCGCACGGAGGA	0	357	10	62	66	17	44	22	0	134
TGGCACCGCCTCTCCTAACGTGGTTTGCGCTTAAACGGGGT	0	357	15	37	160	7	65	34	18	92
CTTGCTCGTGACGTCTTGAGTGGTGGTGCCTTCTGCGTGGT	0	356	67	46	72	61	0	0	67	176
GAGGCTTGGTCGCAGTCAAACGGTTCCGATCACGCGGGGGT	0	356	40	47	123	29	0	42	87	0
TCTAGTCTTTTAGTGCGAGGGGGAAAGTACCCAAGCGCGGT	0	356	63	44	108	31	24	15	9	8
TGAGTTTAGTAGTATTCGGAAGGCATACTTAACTCCACGGC	0	356	45	19	92	14	31	68	0	11
CCAGAGGATAGGATCAAAAGGGGCGCCCTGTCATGGGTGGT	0	355	40	5	38	0	29	22	59	0
GGCTCGAGAACCATTTAGGGTGGTATTAACAAATAAAAGGA	0	355	73	47	51	74	0	0	61	65
TCCGCCCAATCTCCCAGACAGGGTTCTAGTCTAGGGGCGGA	0	355	23	38	73	0	57	42	62	84
GTATGGTCGCGGCTATGAAAGGGAGTCGTGATACAAATGGA	0	354	10	56	137	48	89	28	61	305
TACTCCCGCTTAATCTCGCAAGGAACATTTAGATAGGGGGT	0	354	7	81	34	27	67	55	77	9
ATCGTTTGCATTCTGAAAGGCGGTGGGTTTTTTAAAATGGA	0	353	40	24	43	14	26	0	48	75
GTGTGTAAACGCAATTTCCATGGTACGCGTTGAGGCGGGGC	0	353	57	52	134	12	48	0	92	134
ACCTTAGAGCGCGTCCCACGGGGCCGCGAACATGCCGGGGT	0	352	49	50	122	42	36	12	60	43
TTGTACCATTTTTAAATGAACGGCCCTACTCAACGCATGGT	0	352	70	26	60	32	13	0	0	0
CGGATCACGACACAGAAGCGCGGTAACCCTTATAGAATGGT	0	351	51	30	52	22	14	34	42	101
GTGTAGTTTTGCCAATGCAAGGGCGCAATCACCTACAGGGT	0	351	18	34	16	52	0	0	0	0
ACAGACTAATCAGAGAAACGAGGTGTCAGACAATCAGCGGA	0	350	18	23	73	0	5	51	66	47
CGGACATAGATTTTGATCGGGGGCCACTGTTTATGGGAGGC	0	350	26	7	114	20	57	86	6	0
GAAGGGCACCAATACCTAGGTGGACGGCTATTACGGGGGGT	0	350	46	50	77	54	0	47	48	0
GAAGTTTCAGTTAACTCACATGGCGGTGCCAGCGGAACGGT	0	350	36	64	63	19	130	41	23	297
AGATCGGAGTGCTTTTGGCGCGGTCTCATCCGTTAGATGGT	0	348	49	19	74	40	2	0	85	49
CATATAATGGGTCTGAACGGAGGTTTCTCCTCCAGGGGGGC	0	348	31	42	66	14	57	0	0	36
ATTAGCCGTGTTAATACCCGTGGTGATACTCAATGCATGGT	0	347	5	18	63	52	0	50	91	124
CGTTAACTGCGGCAGTTAGGTGGCACAGCTCCCAGCAGGGC	0	347	34	33	145	56	49	27	88	37
GGACCTTGCGTAGCATTGCGCGGTTACTACCGAGGAAGGGT	0	347	73	27	75	44	84	49	32	31
GGGTGAATATTATCAAAAGGAGGTCTTTGCAAATACGAGGA	0	347	43	83	20	17	32	30	0	0
CCTCCGGGGTCCTTCAGCAGCGGTGGAGGGTACTGGGAGGT	0	346	37	84	73	26	54	17	21	0
GGCAGGCGCGTGACTCCCCAGGGTAATCAGTATTACGCGGC	0	346	20	36	64	33	131	0	31	54
TAGGTTCGAGAACTTATGGGGGGACGCACGTCTGGAACGGA	0	346	16	29	60	59	47	0	55	0
TCCATAGGCCGGCCGTCGGAGGGTTATTGGCTTTGAGGGGA	0	346	34	2	84	60	26	54	8	109
TTAAGCGTGGGTAACACGGGAGGTATAAGTTTTGGGGTGGT	0	346	24	32	22	18	10	23	83	53
CCGTTGAAATTGCTTTTGCGTGGTACGGCATACGGGACGGC	4	345	33	24	84	0	116	20	46	41
GCGCTGGTCTCGCTACGGAGTGGTCCCACCATACGAATGGC	0	345	43	53	47	0	0	0	0	0
TGATCTTATTAAGTGTGGGATGGTTGCGGAAATCAGACGGT	0	345	34	26	16	0	17	35	0	62
TTGGTATGCCTGTTTACCAAAGGCCGCTCCCCCCCCAGGGT	0	345	55	52	39	19	81	3	84	105
AGGGCAATATACTTCCAGGAGGGCTTACCCAAAAACGGGGC	0	344	82	45	122	70	0	66	154	27
GGCTCATATTATGCGTTTGGCGGCTTAGATTAATCAGGGGA	0	344	52	28	39	44	70	62	8	40
CGGGCGCCGACTCAACTAGGGGGAAGTCCATTAAACGAGGA	0	343	53	68	134	56	50	10	62	28
CGTACCTGGGTATTTAACCATGGTGCGACTTTAAGCACGGT	0	343	33	48	80	0	43	65	0	87
GAGGGTGTGGGCTAGCTGCGTGGTGGCAGGATTGGCAAGGA	0	343	31	54	99	38	70	13	73	46
ATAAAGGCCCTATATCCGCGGGGATTATCGACAGCGAGGGC	8	342	32	32	30	39	0	0	75	140
GTGATGAACGTAATCTTAAGCGGTCTTAATTCCCGGGTGGA	0	342	24	40	75	15	46	13	61	36
ACCGCACGGTTCATTAACAGTGGTGAGGCGTCTTGGATGGA	0	341	47	34	150	35	110	0	152	10
GGGTTGTTGGTCATATGAGACGGTCCCATGTTTTGGGGGGC	0	341	16	23	91	0	95	0	0	127
TGCACGTAAGCGGTGTCGAGCGGCCCGGCTATTCAGAAGGT	0	341	45	26	145	22	50	26	0	0
AGACCTCGGGGGCAATTGGACGGTTAAGCTATAACCGCGGA	0	337	40	67	146	25	22	0	0	145
CGAAGCAACGGTTAATCGAAGGGCCGTACGTCTAGGATGGT	0	337	39	33	46	0	0	25	16	0
ACGCAAAACAAGCTTCAAGAAGGCCTAGGTTATGGGAGGGT	0	336	45	41	99	22	35	12	0	85
CGGTGGCAGTCCTACCTGGATGGCGTCTTCTTTAGGGGGGA	0	336	33	57	61	53	0	0	34	0
CTTAAAAATCCGCCCAACGAAGGACGACTGCGTTGGAAGGC	0	336	15	9	24	0	54	0	37	69
TAGGGCACATGTTTTCCCGGCGGAGGTCAAATAAAGACGGT	0	336	3	17	7	32	0	12	87	42
TTTGGTTGGCGGTATTGAGGAGGAAGTACATGCAGCAAGGA	0	336	37	64	0	0	29	14	0	99
ATCTACCGGTATACGCGGAAAGGTACCCGGCTTAGCGGGGT	0	335	61	19	26	15	12	15	0	0
AAGAGACGTTTGCCTCCAGGTGGTGGAATCCTCTAGAAGGA	0	334	18	18	37	22	42	30	25	64
CACCGGCTAGGGATCTTAGGTGGAGGATTTCCAAACAAGGT	0	334	63	31	71	18	35	0	63	51
CCCTACTGCCTATTAAGAAACGGTCAGTTCTATTGGGGGGT	0	334	28	19	40	19	0	0	20	34
AGTCCCCTAGCACTGTTCGGCGGTCGTGTATTCAGGGGGGA	0	333	25	35	34	17	29	0	114	164
TGAGCTGGGTCTTCAATAGACGGCCTAGTCCAAGGAGTGGA	0	333	37	17	113	0	58	1	77	53
CATGGGCGTGTGTCCCACAGGGGAGCGCGGTGCCAAAGGGC	0	332	36	17	36	0	50	53	0	0
GCCAATACCACGATTTGACGCGGTTTCTCTTGCAGGGAGGA	0	332	51	5	107	24	0	73	83	27
GGGCCACTGGGGTCCACCAGTGGAATCATTTAAAGGGCGGA	0	332	22	68	95	16	0	26	10	24
AGTCTTTGCCACTTTCGACGTGGTGACCGGCGTGGGGAGGC	0	331	50	12	107	36	19	0	21	5
GGTTCTAAGTGTATGAGAAGCGGCACTACATACGGCGGGGT	0	331	15	34	62	41	69	9	0	15
CTTCTAGAGCTTAACCGAGGAGGATGGGGGCACTGCAGGGC	0	330	47	54	43	18	34	14	66	0
GGGAATACATTAGATTGAGATGGACTAATTATCTGCATGGA	0	330	83	53	94	31	27	0	44	56
TTCCGATCTACTGTGCTCGATGGTCGGTAGCATGGAGGGGA	0	330	67	36	94	108	40	36	6	50
ATCCTTGATTCATAACTGAGCGGTTGAAGGCCATGAAGGGC	0	329	47	26	67	38	0	10	92	102
TATCCGAGTCGAGCACCAGGTGGCGGTACACTCCAGATGGC	0	329	36	21	103	79	87	0	49	0
TACTCTGGGCTGCAGTAAGGCGGACGGCATCTCGAAAGGGA	0	328	24	39	81	97	40	1	0	53
TCTGAGTTAAATCTTTAAGATGGTTTATGTTTACGGAGGGT	0	328	30	33	72	32	0	0	0	46
GGTAACAATTCGGTGTCAAGTGGATAGGACTTTAGGACGGT	0	327	43	59	69	78	30	67	0	66
GTGGCTCTAGGCTATATCGATGGTTGTCCAAATCGCGTGGA	0	327	18	22	157	11	0	39	41	23
ATCGGAGTTAGTGTCATGGGGGGTGGTTGGTTTTGGGGGGA	0	326	62	25	70	15	37	0	0	108
CGGCCATTAAACATTTTGGGCGGTTGGGGTTGCAGGAAGGT	0	326	0	0	0	37	0	57	65	100
TCATCTCTATTTGCACCGGGCGGATAAGGTTCTTAGATGGT	0	326	27	49	39	12	17	0	93	75
GGTGTGCGTCTTATAATGGGCGGTGGAATTTCCAGGGTGGA	0	325	67	33	38	0	24	56	13	158
ACAAGTTAGTGATAAATAAAGGGATGTGGCACCGAAGGGGA	0	324	19	19	10	0	44	16	0	84
CATGCGCATAGGTTTTAGGGCGGTGAACATTACCGAGTGGT	0	324	7	48	51	33	18	120	0	0
TCATGAAACATAGTGTAGGATGGTTCTGCGTTTAGAAGGGT	0	324	21	28	74	0	38	67	47	58
CCAGACTTACGCGATCCGAGAGGAGGAGTGTATAGGAAGGT	0	323	35	45	78	19	14	23	0	0
ATAATCTACTACTACTGGGAGGGCTTGTATCCCCGGGTGGT	0	322	51	60	55	8	0	0	20	82
GAGTGTCCGCTGAATACGGGGGGTTGTCATATTGGCGGGGT	0	322	50	35	42	51	73	24	66	94
GGAACACTTTCCCTACCAAACGGCGGTTTTAAAGGCGAGGT	0	322	23	20	53	50	72	54	0	58
TCAGCAATTGTTCTATAACGAGGAGACATCCTAGGAATGGC	0	322	79	27	91	44	30	45	0	127
CAACGGAATCGACTCTCGCGTGGTCGGGTCTTCCACGTGGT	0	321	12	14	69	30	0	56	0	57
ACATTGTCTTTCGCGTGCAGGGGTTGTCTATCAGCGGCGGT	0	320	54	15	29	21	50	22	30	0
ACCCACGAGGCGGATTTAGGTGGAAGCCGCTGATGGATGGT	0	320	7	43	60	0	0	0	14	128
GATGTTCTTCTAGATTTGGGGGGTGCGCTGACTGGGGTGGC	0	320	71	63	109	42	61	24	73	72
TTCTAACAAAGTTTAAGGGGGGGACTGTATTTAGGGGTGGC	0	320	32	49	34	103	22	20	82	27
TATTATCCGTTAACTTAGAACGGCAGCACACACGAAAGGGC	0	319	28	52	23	20	19	0	44	0
TGACAGCGCGTACATTCCGGGGGCCGTCGCCACGGAATGGC	0	319	21	29	48	0	23	0	121	27
TTCGGGACGGGCATTAGCGGTGGTGTGCCTTTTGGGGTGGT	0	319	29	20	105	0	0	20	24	59
AGGGTTATAAGGAAAACGCGCGGCATTGTCCTCAGGGCGGA	0	318	3	79	19	0	12	57	73	17
GCCAAAGGACACATGTAGGGGGGACGTACATTTTGGGGGGC	0	318	25	19	35	26	23	0	0	22
GGGACCCATTAACCCACCAATGGTTTTACTTACACAGGGGT	0	318	56	11	74	21	47	34	60	36
GTGGGGAAGATACTTTAGGGCGGTCCGCTCTGTGGAGCGGC	0	318	16	42	92	54	0	22	0	32
CTTTCGATACATTACTAGGGTGGTCCGCTCCACGGGGTGGA	0	317	53	22	26	32	14	0	29	15
TACTTCTCGAGTTACTGAGGCGGAAGCGGGTTTTGGGCGGA	0	317	52	18	46	66	63	0	49	0
GGTAGCGTTTGACAGATGGGGGGTACGAGATCCTGGGGGGC	0	316	51	33	91	23	0	0	19	63
ACTGACAAAGGTGTATGGGGTGGATTTATCTGTCCCGTGGT	0	315	19	11	64	46	22	9	61	26
GAAGGCATTCGACAGAAACGAGGAGGGGCTAACCAGGAGGA	0	315	44	40	95	26	0	0	0	55
CTGGTGATAGGTTTTTAGGGCGGTAGGGTATTTAGGGGGGA	0	314	19	18	140	104	48	0	39	102
GGTTTAGAGGTCATGTCGGGTGGTTTGAATTATAGAGCGGA	0	314	27	7	60	0	37	0	0	58
TGGTATACTTTCTTTCCGCGCGGATGCCAGAATCAAGAGGT	0	314	44	25	99	43	0	61	0	94
CAAATAAGGATACACCCGCGGGGCGGGTTTTATAAGGGGGC	0	313	22	42	121	0	18	96	83	26
CCGATGAGGGGGGCTAGGGGAGGTCATACAATTGGGGTGGC	0	313	15	12	77	50	40	46	0	74
TGCTCTCAGCGTTCGTGACAAGGTCACCGCCTAGAGGGGGA	0	313	50	49	67	11	0	13	23	46
TAGAGACTACGCAATTAGGGCGGTTAAAAAAAATAGGAGGT	6	311	37	31	53	18	0	40	22	0
CGCTCGATACCTCAGCAGGGAGGTCCTGCTACACGGGTGGC	0	311	47	34	54	42	7	92	6	167
CCGCTTGCTGGAACATAAAGCGGCGGCGGGTTTGGCGCGGA	0	310	74	18	38	36	31	36	15	26
ACTGAAAGGCGCGTCTTCAATGGTTGACATCGTGCGAGGGT	0	309	39	63	101	11	34	26	78	0
GGCTTAGTGTCGAATCAGGAGGGTTGGCCGCCAAGCGCGGC	0	309	49	23	48	6	27	23	26	29
TGACTTACAGTAATTTAGGACGGCATGTGCTCTGGGGCGGT	28	307	15	12	40	0	0	0	46	72
CCTAGATAATCTATCAAGGGCGGCATTCTTTGTCCGGAGGT	0	307	36	10	15	16	26	0	55	40
GTAACTCTGAGTTTCATACGTGGTTAGCAGTCAGGCGCGGC	0	307	51	53	15	0	60	0	85	46
GTTGGATATGTTACGATCAGAGGTTGAAGTCTTTGGGTGGT	0	306	36	52	52	42	91	4	0	0
TCGTTGAAGGACGATTAGCAGGGCTATATGCACCCAAGGGC	0	305	37	15	100	14	48	0	58	82
ACATCAGCACCGCACCGACACGGCCTTATTTCATCCATGGT	0	304	79	73	61	0	59	0	91	49
CGAACCGTGTCGGACCCGCAAGGACGGGCCCCACACGGGGA	0	303	40	25	77	28	96	36	85	0
TATAAGGTGACGCACCGGCGCGGCGACGTGAACAGCACGGT	0	303	54	29	101	34	0	20	0	87
TCTAGATTAGTCCACCGGAGGGGTCCTCCATGCTGGGCGGA	0	303	18	6	36	38	0	26	71	69
TGTAGGGTACATATACGGAGTGGTATGGCTTGCGGGGTGGA	0	303	39	20	52	41	0	25	29	85
ATTCGTTACCAGCCGTTAGGGGGTGCATGCACAACGGTGGC	0	302	5	18	81	0	10	0	35	40
CTTGTTTATGGGATATAAGACGGTTGCTCGACTCGGGCGGT	0	302	43	54	60	55	157	34	24	86
GCGCCGGTTACCGCGCTAGACGGTCTTTAGCTCTGCGGGGC	0	301	28	43	52	30	79	18	0	0
GGGGTGGCTTGTCACATGGGCGGAGGTTGTCGTAGCGGGGC	9	300	23	21	68	42	0	35	15	93
ATTTTCGACCGCTTTCGCCGGGGTACTCGCTGTCAGGAGGC	0	300	33	8	137	53	0	28	37	0
TTTGCAGAGTCTTTGTAGGGTGGTAAACGTTGACGGGTGGC	0	300	62	39	57	59	27	107	60	101
CTTGCACTTATCGTTTGGGGGGGTCTTGTGTGCAGGGTGGC	0	299	25	44	42	64	0	21	54	28
TTACTGACAACGTAATCGGGCGGTGGATCCTCATAAAAGGA	0	299	35	20	153	34	0	25	0	0
CATCTTGAATTTAAGAGCAGAGGATGTGGGTCATGGGCGGT	0	298	40	95	65	0	0	43	105	30
GCGTTCATGGAATCCTCAAAAGGACGGGTTCTACGGGCGGA	0	298	29	25	59	0	36	24	33	54
TAGGCGCGTATTTTGCGCAATGGATTCGTTTATCAGAGGGT	0	298	24	4	0	37	19	0	5	0
AACAGCAGAAGATTTTCACGAGGTTAGCTGATCCAAGTGGT	0	297	46	18	44	0	75	0	30	105
GATGGCCCTAGCATTCCGGGTGGTTAGTAGTTTAGAGGGGA	0	297	21	27	92	0	10	22	0	28
TCCAGGGTACCTCATCGAAAGGGTTCACTGTCCTGGGCGGT	0	297	45	34	57	0	0	0	49	93
AGTCTTTCAAACATCATGCGTGGCATTACGTGTGGGGCGGA	0	296	37	34	47	27	0	30	40	51
TCCTACTGCGGTATGAACAAAGGTAGTGTTCGAAGGGTGGT	0	296	28	72	90	36	10	37	36	66
TGGCACTTCGCTCAAACGGATGGACCCCGGTCTTAAGTGGC	0	296	22	14	53	0	0	38	0	0
ATGTATGAACAGGTCATCAGCGGAGGCCTATAACGAGGGGA	0	294	46	25	25	0	26	28	37	60
CTGACGTATTTGTAGTTGGAGGGTCCACGCTAATGGGAGGC	0	294	53	44	48	0	29	72	0	51
GGGGGCTTACGGCAAAGGGACGGACCAAATCGCCACATGGT	0	294	24	11	99	0	0	21	0	18
AGTTCGTTTTAGGAACCGGGAGGTGTCATATTTCGGACGGA	0	293	20	8	59	20	86	20	41	112
CAAGGTAGGGACGCGCCGAAAGGCGTCGTCAGCGGGAGGGT	0	293	39	21	57	0	62	4	27	0
CCCGCGGCGCATCTACCGGAGGGTCACCATTTTTGGGTGGA	0	293	65	36	49	40	54	30	52	66
CGAATGTCATACCTTTTGGGTGGTTCAAACTATGGGGGGGT	0	292	37	19	56	50	34	9	34	116
CTTCTGAATGCGTATCGGGAGGGATAGCCACTTTGGGCGGC	0	292	24	27	23	12	0	52	33	0
ACATGTACATCCGTCTTAGATGGTTGGTCCCTCCGGGCGGA	0	291	54	72	98	13	6	0	35	39
CAAGTGTGGGAGAAATTGGGGGGAGACAGACCATCAGGGGT	0	290	46	27	87	25	24	54	6	114
CGTCTGCTTAGAATGTCCAGCGGTTTGGTAAATTGGGGGGT	0	290	30	39	73	0	0	93	0	0
TGGAATTGGCCGGAACTGCGTGGCATTAAGATTTGCATGGT	0	289	19	48	109	13	71	0	33	133
TGTATATAGCGGTTAAGGGGAGGAGGTTTGTGATAAAGGGT	70	288	22	51	49	31	45	14	88	46
ACTCGGGGAGCTGTGTAGCAAGGAGTTGCGTTATGGGCGGA	0	288	46	31	50	0	33	0	3	71
GTTGGGTTTAGGTCACTAGGTGGTGTGACCATTCGAGTGGT	0	288	18	31	65	20	27	0	20	15
CAGGCTAGGGTGTTTCTCGGTGGTCTGCCCCTTGAGGAGGT	0	287	57	51	38	0	19	32	53	48
CTCGGCGACGAAATGTTGGGAGGTATTACTTCAAGGATGGC	0	287	37	31	22	38	56	36	77	68
CTTAATGTTAGGTACCGAGAAGGTAGATGGCAACGGATGGA	0	287	39	24	38	27	109	0	32	41
GGCTGTGGCGGAGTCACGCGTGGATACTTACATAGGGGGGT	0	287	50	43	60	47	0	6	40	69
CTTGACTTTTCAGCACAACAGGGTCTTGACTTTCGGGTGGT	0	286	64	31	71	26	0	70	97	66
AAAGACAACGGCAACTTGGGCGGTGACCAGACAGGGGGGGC	0	285	21	36	127	30	107	25	46	0
TTGACGGGTATCGAAACGGGGGGTGCGTCGTGAGGGACGGT	0	285	54	50	33	44	17	47	0	109
AAAGGAGTAATGTTCTCGGGAGGCCCCTCCAGTCGAGCGGT	0	284	33	36	70	63	177	0	48	45
AGGTTTTGGCGCCATTTCGGCGGTTAGTTCTGTTGGGGGGT	0	284	62	63	28	28	0	0	86	0
CCTAAGACAACTTATACAGGGGGCATAAAAAGACGGGAGGT	0	284	20	23	62	20	53	43	0	0
CGTATCCTCGTGTCTCGAGGCGGACATTGTAGTGGCGAGGT	0	284	35	35	98	15	103	0	0	56
AGGGCTGAGTTCAATCGGAGTGGTTCGGAGTATCGCGTGGT	0	283	43	65	74	17	25	40	0	31
CTGATCGCAGTGTTCCGGCGTGGTGGGGAATGTCGGGGGGA	0	283	38	24	36	36	28	8	140	102
AATCTGGTTGCTTTTTACGGAGGTCTCTTCTTTAGCATGGT	0	282	55	33	46	65	0	0	23	48
ATGTTCAAGTTTCACAGCGATGGATTTGAAAAACGGGAGGC	0	282	41	19	69	0	18	0	117	50
ATTATCTACAGGCTAATGCGGGGATCCAGCCTCTGGGTGGC	0	282	13	14	56	28	0	38	89	38
CGAAATTTGTTGTACCCAGATGGTCTAAATTCATGAGTGGC	0	282	53	29	40	32	32	43	0	37
TCAGACACACGGAAATCGAGGGGTTAAAAAATTGGGGTGGC	0	282	12	41	20	28	0	0	31	66
TTGGGGCAATGCATAAACGGGGGAATTGGTTATAAGGTGGA	0	282	18	39	56	0	80	0	52	0
CTCTCGATCTCCGCATAAGGGGGTAGATTTTTCCGGGGGGA	0	281	45	11	22	14	0	0	27	100
TACATGCCCGTGTTGAGGCGCGGTCTCTACTTTTGCGGGGT	0	281	70	47	18	69	0	0	22	37
CCAGAATTGACAATAAACGGGGGTAAGAGGTACCGGGTGGT	0	280	44	25	14	28	19	0	8	61
GCTTAGTACGCCTTGAAGGGAGGCCTCGAGTTTCAAGTGGT	0	280	57	21	72	31	0	0	48	35
GCTAATCATACGGTTCCAAATGGAGCCACTAAAAGGGTGGC	10	279	41	47	28	12	0	0	65	0
AAAGGGACCTTATTACAAGGAGGTGACTTATATCCCAGGGT	0	279	29	36	28	0	44	0	0	0
ATACTAAAAACGGACTACGGGGGATAACACATTTGCAGGGC	0	279	70	40	44	37	45	0	47	19
GATGGGCGAATGCACTCAGAAGGCCGCGGCAGTCCAGTGGT	0	279	38	48	2	0	0	0	26	88
CAGGCGGCCCCGTTATGGGAGGGTGATGTGTTACACGTGGT	0	278	38	31	51	45	0	33	38	44
CCAGTTGTGCTTTTTCGGGGGGGTATTAGCTCTTAAGGGGC	0	278	34	22	48	14	32	0	72	14
GTCAGTCATGGTGACCCGGGGGGTGGGCGCTACGGGGAGGA	0	278	26	81	66	0	0	36	44	0
GGGGATTAACGAGCGTTAGGTGGCGATTAGTTTTGGGCGGC	0	276	21	52	35	19	0	0	27	35
ATAAAGGCGACGTCTTGACATGGTTATAATCCTCCGATGGT	0	275	20	21	83	0	72	32	0	88
CCGGCTCATTATTTTTAAGATGGCGTTATGACCCACGAGGC	0	275	8	41	74	0	0	13	0	106
CCGGGTTGGGGTCCTCCGGGGGGCCCCTGCCGTAGAGCGGC	0	275	42	26	12	23	42	0	16	108
GATGGTGACACTTTCACGCGAGGCTGATATTGTTGGGCGGT	0	275	0	33	74	14	0	0	29	36
GCTTCATATTCGCTACTGGGTGGAGGTATGTTTCGGGAGGT	0	275	12	30	41	69	53	4	30	118
TACATCTTCATAGTAAAAGGGGGTTTTGTTAGTACCGAGGT	0	275	75	46	41	81	12	51	24	93
TTGTGACCGCGTTAAAAGGGGGGCCAGAATTGTCGGGGGGC	0	275	4	18	34	29	18	46	0	43
TTTGAGAATGGTTTTATGGGAGGTAGCTTAAGTACAATGGT	0	275	3	30	69	32	47	10	0	79
ATCCCAGTCGGCACGAGGAAAGGAAGGCTACCCTACGTGGA	0	274	0	19	37	32	36	0	0	88
GATAAGTTGTTTCATTGCAGGGGAGTTTCGAATTCAACGGA	0	274	13	66	58	31	23	0	25	0
CAATACGGTTGGAAACACAACGGCTTTATATGTTAGGAGGT	0	273	50	16	56	63	6	0	88	26
GAGGACCTAGCCTATTCCAAGGGTATCTCATCACGGGGGGT	0	273	35	18	59	0	22	0	78	71
GTGGGGAAGAATTTCTTGCGCGGTGACCATTCACAGGTGGT	0	273	51	31	41	14	0	79	73	0
GTGTTCGGTCATGAGAACGAAGGATTTGGTTCTTGCAGGGT	0	273	39	40	59	19	0	61	0	0
AAAGTGGAACCCTTTCTGCGGGGTGTGGTGTATAAGGAGGT	0	272	39	2	16	0	0	0	50	0
GAGGGGGGTTGAACTTGGCGTGGTTTAGTGTAATAGACGGA	0	272	16	5	65	0	4	40	37	0
GTGGAGTGTAAACAGCTCAGTGGAGAGGAGTAAGCAGGGGT	0	272	26	44	18	0	0	0	8	39
GGGCACTTCCGGTCATAAGAGGGCAATAAATCCTCAAGGGC	0	271	33	28	0	10	26	37	19	86
GTACCAACGCCACCTTGGGATGGTCGGACGTGCCCAGTGGC	0	271	12	15	127	0	43	0	0	33
ATCGCTCGAGTCTACTAGCGGGGTCTGGTTTAATGGGCGGT	0	270	17	38	35	21	9	0	0	60
CCTTAAACTCAGGTGCACGGAGGTTCCCTGTATTCGACGGA	0	270	16	13	70	36	49	41	39	59
AATGGTTGACATAAGTGGGGTGGAGTGGAATGTAAAGGGGC	0	269	49	10	78	25	50	21	53	120
ACACTTGCGTATGCTACCGAGGGTCCGACATATAGGGGGGT	0	269	37	8	86	16	22	0	5	66
AGATAGGCTGGATTACGAGGCGGTCTTATGACTTGAGAGGA	0	269	31	48	67	0	66	82	150	70
GCTTATTAGTAGGTCTCGGATGGTCCTGGGTCTTGGGGGGC	15	268	39	56	54	8	28	0	58	0
ACTATTTCGCGAAACCCAGGTGGCCGATTCAGTTACAAGGC	0	267	40	5	35	38	0	20	0	31
CCGATGGAATGAATGTTGGGGGGATACGGGCCTAGGGGGGT	0	267	44	26	76	59	0	0	14	42
CAGGGTTAGGCGATATCCCATGGTGCCCCTTTTGAAATGGT	0	266	78	80	85	23	50	0	42	41
TACTGTTAGGTATCCCTAAGCGGACTAAATTCCCAGACGGT	0	266	36	34	65	0	37	0	0	0
TGGCCGCCTTCACATTTGGAAGGTCGAATATTAAAGACGGA	0	266	23	27	22	25	56	22	0	0
TTACGCTGTCGAGAATCGGACGGCAAATTCCATGGGGAGGT	0	266	42	31	91	17	0	0	30	52
AAGGGCTTTCCCTAGCGAGAAGGAGCGCTGCCCGCCAGGGC	0	265	18	39	54	56	0	27	67	0
GATATGTACATCTTACAAGAGGGTTACGCACTTGGGGCGGC	0	265	54	32	55	0	1	7	105	45
GGCCCCAGGGTCCTTCGGCGTGGCCTCCCGTATGCGGTGGC	0	265	29	31	50	41	30	27	0	100
GGGCGTAGCCTGCTTAGGGGTGGTATTCGTTTTGGGGAGGT	0	265	32	7	43	22	19	20	0	13
TGCTAGGGATTATTTTCCAGCGGTTAGATTTACTGAGTGGA	0	265	37	42	66	61	58	29	0	135
TGGGGTACTAGTCTCATGGGGGGACCTCGATCCCGGGCGGT	0	265	32	19	78	19	0	27	143	45
AACACAAGCGCAGCCAGAAAAGGCAGGAGATCCACAATGGC	0	264	77	50	77	70	0	44	101	0
AGCATCCCGCGTGCAACGAGCGGCGTTAGCTTAACGGTGGT	0	264	53	8	41	32	24	0	0	53
GGTAAAGCGAGAATACGGAACGGTTATGAACCACGCGTGGT	0	264	21	42	70	24	11	0	0	113
GTGAACGATGGGTTGTCAGGGGGTTTCGCTTGTGGGGTGGT	0	264	35	48	67	0	42	53	32	98
GTGTTCTTTGTGTCCAGGGGAGGTGTTTCATCTGGGGCGGT	0	264	34	36	61	29	37	134	14	0
GGATCTCCGTAGATTTTAGGGGGAACTACTATTAGCGCGGT	18	263	13	26	44	0	60	40	25	0
GATTAGTGGTGGCTGTAGGGTGGTCTCATCTTCGGGGCGGT	0	263	59	58	78	62	41	24	0	44
GCGTGGCACTACGCCAACGGAGGTTTTCACCGTTGGGTGGT	0	263	15	0	46	0	29	45	52	0
CGATGAGTGGAGTTTTTGCGGGGATTCTCATCCGGCAGGGA	0	262	75	34	57	0	0	0	122	20
GTAAGGGGGAGCGTTTCGGATGGTGCTCATTGTGGAGTGGA	0	262	15	32	26	32	27	0	45	0
TAATCGTGGGGTTTCTGGAATGGCGCTAGTAAAACAAGGGC	0	262	16	7	15	54	0	0	21	22
TGAGAGGCGTAGCTAACCGGAGGTGGCGGTTCTTGGGTGGT	0	262	26	31	69	0	30	0	0	145
TTCTGTTGCAACATATGGGGTGGCTGCGCGCGTAAAATGGC	0	262	36	60	75	54	70	0	0	197
GTGAGATAGCTCATAATGCGCGGTCCGTGAACCGAGGAGGA	0	261	17	29	88	18	0	0	21	36
GATTAGCTCCTCTTCTAGCATGGTCAGCGCATTGGCATGGT	0	260	44	38	58	45	0	0	0	58
GCGGCTCCCCTCTTTTTCGGCGGTCGGATTAGAGGGAGGGC	0	260	20	17	85	35	36	0	0	14
GCGTAGTGCTTGTTTTTGGAGGGTGCTCTGTTAGGGGCGGT	0	260	20	33	22	0	0	0	20	76
TTTCATTAGTATCACACAGGTGGTCCCGTACGACGGGAGGT	0	260	25	24	70	1	0	58	0	0
CCTGGAGGCGTTTTAAAGGGGGGTTTAGTCCTTTGCATGGT	1	259	40	11	102	0	22	35	0	58
GGTTCGGTCACGCTGACGCAGGGTCTAGGGTCAACCGCGGT	0	259	45	84	87	12	0	0	0	76
ACAGGAAACTCAACGTGAAGTGGTACTACAACACAGAGGGC	0	258	19	40	12	30	0	0	104	51
GGCTTAAAGCGATTGCCAAAGGGAGCCCGCTAAGCGATGGA	0	258	38	24	18	11	0	0	35	0
GTCTTAAGTGCGCTAAGGGATGGTCACTTTTTCAGGGGGGT	0	258	47	20	76	49	42	11	57	56
GTCTTGCTTTTGATAATGGATGGTCATGGTTTTAGGGAGGC	0	258	0	20	46	23	11	67	4	70
TTAAGCAGGTCGGAATTACAGGGTTGGAGTTTTAGCGTGGT	4	257	35	7	65	0	18	15	0	26
AAACGTCGGCAGTTCCTGGGCGGTTGACGTACACGGGAGGT	0	257	4	3	16	28	31	26	90	48
AGTCAATCATCACCTCGGAGATGCTGGCAGCCATGCGGGGT	0	257	30	9	37	19	158	29	0	50
GGGTAATAATGTGATTCACATGGAGCTTATTCTCCGGGGGT	0	257	21	16	33	29	21	49	30	18
GTAGCGCGTTCGTACACAGGCGGACGAGAGCCCGAAGAGGC	10	256	25	48	23	38	89	0	25	0
GGGCTCTACTCGCTGAACGGGGGTTAAATTAACGGCGAGGT	0	256	52	29	128	5	0	49	68	63
TTTTTTCAGTCTCTGTTGAGGGGAGGAACGTCTTGAAGGGT	0	256	86	61	76	56	19	37	0	20
ACGCGGCGACTAACATGGGGTGGACATCTTTGAGGGGAGGA	0	255	0	7	28	0	0	27	0	0
ACTCGAGTCATAATTACCGGTGGCGATCGTTGTCGCATGGA	0	255	34	40	20	0	0	15	0	0
GTGCTAGACGCGCCCATCGGTGGTTTTATGAAATACAGGGC	0	255	8	28	26	0	0	37	0	75
ATGGAGTACCAATAAACGCGAGGAACTTTTTTCGGCGTGGC	0	254	71	51	155	10	0	47	22	24
ATTGCGAATGCAATGTAGAGTGGCATTATCTTTTGCGAGGA	0	254	54	20	72	16	26	29	50	0
CATCGTCCTTTCTATTCAAAGGGAGGTCGGTATCACACGGC	0	254	15	39	112	21	28	0	66	0
CCAGAAAATGAACTGCCCGGTGGAGTGTTCTGCGGGGTGGT	0	254	33	22	47	27	74	52	0	42
CTGAAATTGGGTTTTCGGAGTGGCCGACTCCGTAGGATGGT	0	254	42	16	112	18	36	0	21	171
GGGCGCATCTTTTATACCGGTGGTGTACTGCTCAAAGGGGT	0	254	19	50	100	0	51	35	64	0
GTTAGGTGGTAATAGATAAGGGGAATGGTCCTACCAAAGGC	0	254	36	16	5	10	49	0	0	58
GTTGCAGCGAGGCAATGCCATGGCTCAATTTGTGCCGGGGC	0	254	51	22	18	31	0	16	54	0
AACTAGGCGAGGTAGATAGGTTGCACATTTCTAGGGGTGGT	0	253	23	17	34	0	50	11	32	22
AAGGAAGATTTACTATGGGGGGGTCCGGCGAATTAAGGGGT	0	253	55	47	30	0	61	0	30	0
ACCAAGCTGATGCAAACAGAAGGATTCGCCTCCTGCACGGT	0	253	32	22	17	41	68	13	50	142
GGTGTAATCGACTTAAAAAATGGACTCTCACTTTGAATGGT	0	253	35	9	38	76	102	0	0	184
TATGTACGCGAAGTTCGGGGGGGTAGACAGTAATGGAAGGC	1272	252	59	140	187	125	129	0	61	96
CATGCCCCGGTTGATACGCGTGGTAGATGTTGTAAGGAGGC	0	252	50	39	89	22	53	32	29	44
TGATCGTTTTCGGACCGGGGAGGTGTTTAGCTTTGAATGGC	0	252	18	0	44	55	78	0	21	0
TTAGTATGGCGTGACAAAGGTGGCCAGAGGTCAGGCACGGT	0	252	16	45	43	0	50	26	133	53
TTGTCGTGGGCAAACCTAGGAGGCAGGTCCTGAAAAAGGGA	0	252	33	30	114	0	26	0	8	23
TTTGTATAGGCCGTAAGAGGGGGATAGAGTTCCAACGTGGA	0	251	51	79	40	18	16	17	0	25
CCTCGTACTAAATTTCCCGGAGGCAGTTGTTTATGAAGGGT	5	250	12	10	22	2	35	0	12	30
ATTAAACGTTTTACATTGGAAGGCTAGAGACGAGCGGCGGT	0	250	16	79	115	17	10	21	0	47
CTTGCGCCAGATATCTTGGGCGGAGGTTATTTTCAGAAGGA	0	250	23	77	85	0	0	53	60	33
GAACTCTGCTCCCACCACGGCGGTTAGCGCTTTAGAGCGGT	0	249	12	33	24	0	118	40	0	61
GTTAGGGTATTGTTTAGGGGTGGTAAACCATCAGCGGCGGT	0	249	19	17	14	0	27	56	0	0
TGTTATATGTTAAACCTACGGGGTTCTCACTGAGGGGGGGT	0	249	10	22	41	0	47	53	0	81
CCAAGCACGGTCATACCGCGGGGCACCCGGTGTAGGGCGGT	0	248	0	9	0	31	0	36	0	123
CGCAAGATGCCGTTTAAACGGGGTGGTAAATGAGGGGCGGA	0	248	28	24	17	30	0	0	33	0
TATTCACTGCAACTCATCCGGGGTCACTCGTCCTGGGTGGA	0	248	50	65	55	48	0	16	0	0
TGGTTGGACATAACATTGCGGGGAATACGCTTTAAGGGGGT	0	248	9	30	56	12	13	109	30	133
TTGCCACGAGGTTACAAGAAAGGCTCCAATTATTACGGGGC	0	248	59	56	78	31	0	28	40	0
AGGAGGATAGCTCTCAGCAGCGGACGCTGCACATGCGGGGT	0	247	30	15	48	19	46	0	0	0
CTGTTGTTGTGATAGACGCGGGGAGCGAGAATCAGGGAGGC	0	247	33	21	49	59	20	50	58	60
ATTATTTCCCAAGTCCAGGGTGGAAAATTCTAATGGGGGGA	0	246	42	14	27	35	18	10	0	85
ATTCACGCGCAGTTGTTGGAGGGTAGCAAAAGTCAAGTGGT	0	246	27	39	45	75	0	22	66	48
TCGTAATCAAAAATAAGAGGCGGTAGCGATAATAGGGTGGT	0	246	26	12	15	0	0	25	56	65
CGGGTTCGTTTAATATACCAGGGACCTTTCTGTCAGGTGGC	0	245	38	12	56	24	0	9	14	60
CTTTAAGTAATTTTTTTGGGCGGTGTGTCTTGTAGAATGGA	0	245	52	56	88	28	17	0	0	95
TTCTCTCTTGTAGATTTAAACGGTCGCTATCGATGCGCGGA	0	245	38	49	39	0	0	30	39	52
CAGTGTACAATCATTTTGGGGGGTTGGCAATAACGCGCGGT	0	244	29	13	0	0	0	0	10	0
GGTTAAGGGAACCTTTGGAGCGGAACATTAATACGAAGGGT	0	244	19	43	34	46	45	16	0	0
TCACGTCGGGCTATATAGCGGGGTCAATTTATTTGGGTGGA	0	244	14	18	53	0	0	23	0	37
TCCCGCTCAATGCCTTTAAGCGGCTAATCCCGTTCAAGGGT	0	244	7	73	67	11	22	30	6	59
TTTTAAATTGTACAGCCGAGGGGCGGCCGTCTCGGGGGGGA	0	244	4	21	62	21	16	0	45	62
TTTTCTCCTCATGAGCCAGGGGGATGGTGGTCTCGGGGGGC	0	244	11	43	58	21	45	0	0	97
CCTGTCCATGATCCCACCGGGGGTGGGCACACCGCCAAGGA	0	243	30	47	41	15	0	0	31	71
GTTTCATGCGTCTCAAACCAGGGTTTGACTTACAAAGGGGT	0	243	22	29	69	82	0	0	0	78
TCAATCTTCATACAAATCCGGGGCGGTCCAACACAAAGGGT	0	243	2	46	86	0	52	0	23	52
TCTGTTGGTCCCCATACAGGGGGAAGCGGCATCAGCGGGGA	0	243	31	23	86	0	12	0	39	29
ATTCTGCAGGGGCCTACGGGTGGTATGGTAACTCGGGGGGT	0	242	42	8	26	9	56	2	25	44
CTTTCCGGGTTTAAGATGGGCGGTGCCTTCAGTTGCGCGGT	0	242	27	36	46	0	70	0	56	0
ATCGTAACAACCGCACGAAGGGGTTCCCGGTATTGCGCGGT	0	241	44	22	53	0	0	27	47	0
CGCCGCCTGTGTGCATAGGGGGGTCGAACTCGTCTGAAGGT	0	241	64	48	69	59	27	0	58	54
CGCGGTATATGAAAGTGAAGGGGCGACAGTTACTACGTGGC	0	241	44	64	57	26	0	27	4	97
CGGTTACTTTTCGTATGGGGAGGTTGCGCTTGTGGGGAGGT	0	241	54	9	97	51	43	29	23	62
GTGTAGTACATAGTTCGGGGTGGATATATTTCACAAAGGGT	0	241	7	32	31	30	32	2	0	26
TCGCTCCACTACCTTCAGGGGGGAGCTCAGATAAGAGCGGC	0	241	37	41	94	31	0	34	5	26
CATGTGTCCACTCCATAACGAGGTGATCATCCAGGGGAGGT	8	240	10	16	16	0	0	61	22	0
AGACGGTAAGGAAAGATGAGTGGAGCGTAGTGATGGGGGGT	0	240	29	25	54	0	0	101	60	34
GTCGGGTTAGACTCCTGGGGTGGAGAATTATCTCGAAGGGC	0	240	0	7	23	10	0	0	41	0
GTTGTTGTATCCTTTATGGGGGGTGGGAGATTATGGGAGGT	0	240	36	4	12	55	11	0	62	0
ATGAATCTCAAGTTGAGGGGGGGTCAGAGGTATTGCGCGGA	0	239	21	64	18	0	0	41	11	1
GATAGTCTGTCCGCTTAGGATGGACCCATGATTGGGGAGGT	0	238	7	42	47	54	36	22	122	21
TCCCGGGGTGGTCTGTGCCGAGGTACCTGTTCTCCGGGGGT	0	238	45	19	10	0	29	0	0	0
TCGTGAGCCGTAGCGTGAAGGGGTGGGCTCTGTCAGAAGGT	801	237	120	130	168	143	224	0	104	189
CGACTTTCACGCGACACAAACGGAGTCTACATTTCAATGGA	4	237	25	39	56	24	34	19	0	0
TTCGCTTCGACTTTGAAACGTGGTTCATAATTTGGGATGGC	0	237	15	51	31	0	60	0	0	24
AACCGGTCAAGGGTTCAGGGGGGTTAGTAGAAATGGAAGGT	0	236	14	59	57	47	0	16	0	72
AATCACGGATAGCTACGGGGAGGCAGGGCATATTCAGCGGT	0	236	56	49	35	34	29	21	40	0
ACGATTCTGATAGTGTGCGATGGTGCTTAGTTCCACATGGT	0	236	18	81	90	0	0	0	0	127
GACGGTTGGTCAATATCAGGTGGTAAGGATTCTTGAGTGGT	0	236	43	15	41	16	9	20	42	54
GCCCCACCATTGGTCCAGGGGGGTGCAATGTCAGGGGAGGC	0	235	28	17	1	0	0	1	41	0
TACATTCACGTTTAATGGGGTGGTGTGGGATGTTGGGAGGT	0	235	47	36	150	19	56	23	48	38
TCCGACTGCAGCTTTCCGCGGGGTCCGCTTTGTTGGGTGGT	0	235	19	27	42	23	21	43	10	47
TTCGCTTTCAAGCCCTGGGGCGGACTCTTTTCCTGGGTGGC	0	235	15	57	57	11	0	16	31	34
AGACGACTGACAGTCTAAGGAGGTTGGACAATACGAGAGGA	0	234	5	37	63	57	0	40	22	23
CTAAGCGTGAAGGTGCCGCATGGATCCGAGTTTTACGGGGC	0	234	8	9	31	0	0	0	0	0
CCACAGGCCCGTTTCTTGGGGGGTCGGTCGCTTTGGGGGGT	0	233	21	4	13	29	93	47	28	35
AGACGTGGCTCGGTTACCAGTGGTCCGACTTCAAGCGTGGT	4	232	29	35	71	0	0	26	63	0
AATCCCTCAGTAACGAGGGATGGTAGCAATTACTGAGCGGA	0	232	41	18	25	52	50	20	24	50
ATGACTATACCTTTTTACGGCGGTCTTGCCTTCGAAGGGGT	0	232	30	16	17	81	0	27	34	46
GTTAATGGTGGAATCACAGGCGGTGGGCACTATACCACGGT	0	232	16	8	16	0	0	0	103	0
AGGTCGTCTACGCTCCAGCGTGGTTGTACGCAAAAGACGGT	0	231	38	15	11	17	27	62	31	21
CAACCAGACCATCAGAGGGGTGGCAGGGACCTTCAGGTGGC	0	231	26	26	46	24	0	10	84	136
GCCTAAGTCGCGTCTTGGGGAGGAGTAAATTCATGGGGGGC	0	231	34	11	15	23	0	16	0	69
TTCTTACAATACGTATCCGGTGGTACACTGCATTGGGGGGA	0	231	14	30	80	0	45	0	0	36
TTGTTGTTTGGGTATATGGGGGGTTGCTGACACTCCGTGGT	1	230	30	23	35	79	19	24	0	163
GTCCGATATATAAAAATAGGTGGTATTAGCTGCGGGGGGGT	0	230	13	28	69	0	40	25	90	0
TAGATAAATATCTCCTTGCAAGGTCGCATGATTCGGGCGGC	0	230	15	22	28	41	0	34	10	0
TAGTTAATGATTTTAAGGAGTGGTCAATGCCTCGGAGGGGT	0	230	11	19	9	11	0	17	26	100
TGTTACGGTATCCTTACCCGAGGTCTAGCAATCCCAGAGGC	0	230	22	7	8	5	0	30	0	75
AATGGGACCTGAGCCAGAAGTGGCTACAGTCGCTGAGCGGT	0	229	12	28	48	30	0	107	24	50
ACGGGTTACACGTTACAGGGCGGTGCGGTTAGTCCGATGGT	0	229	59	5	78	0	0	51	0	36
CCAGGAAACCCGACGTTCAATGGTGTGGCCTTAGGGGAGGC	0	229	30	18	51	0	0	0	53	147
CCCCGGGGGAGGTTAAAGGGCGGTGCAATGAGTGGGGCGGC	0	229	20	33	45	51	21	17	0	0
GATGCGTCATCTCAGTCACAGGGCTTAATTTAAGCGGCGGT	0	229	11	51	19	15	44	41	0	39
GGTGCTAAAATCTTCTTAAACGGTGCGATTTTTTGGGAGGT	0	229	9	11	32	17	0	17	81	0
GTAAGATCCCACGTGCCCGGTGGAGTGCTTATTCAGGAGGA	0	229	26	18	33	0	0	57	93	13
GTCAAGAGTAGCGTGTTGGGAGGTACGACTTTTGGGGTGGT	0	229	28	13	47	45	65	26	39	30
TAGTCGTTCATGGTTTTGGGAGGCGTCTTTTAAGGGGCGGT	0	229	25	18	46	0	0	0	46	0
TTTCTTAGTCATGTTCAGCAGGGTCGTGAAATAGGGGAGGT	0	229	2	26	76	0	0	0	32	77
TTTGTTTTCTCCCTGTAAAATGGTAAAGCGATACCGACGGT	0	229	49	19	79	16	51	54	53	60
CGGTTCGGCGTGCAATCGGACGGACGTTATTTTAAGGCGGC	11	228	31	17	88	41	0	0	22	48
AGTGGTCAGGGTCAACACAGTGGCTGCACCAATCAAAGGGT	0	228	48	3	15	17	44	0	0	0
CATGGTTTGTGGTCGCACAGGGGAGTCGTCCGTTGAGAGGT	0	228	9	28	49	0	22	27	0	12
CTTCGGGCGTGTGATAGAGACGGTAATCACTTCTACATGGA	0	228	17	34	77	0	67	0	49	80
GCCTGAGACTTTGCACCAAGGGGTTAGTACACTAGGGGGGC	0	228	19	0	146	0	0	45	21	62
GCTCACGATGCCCCGCCAAGCGGAGCTGGGCCCGAGGGGGA	0	228	48	9	38	18	10	12	18	77
GTCCGTTGCGCCCAGTCGGGTGGTGTTCCTTATCACACGGC	0	228	4	17	50	51	47	13	25	48
TTTTATAACTTTCTACTCCAAGGCCGTGAGCCTTGCGCGGT	0	228	32	7	46	20	0	22	0	26
CGAGCTCGGATGCAGCAGCAGGGCGGCCCCCCTGCGGAGGA	0	227	90	39	99	0	0	0	0	29
GTAGAGGTTATGGAGATCCAGGGAATTGGGCGCACGGGGGC	0	227	27	37	51	36	0	0	42	0
ATCATATTCTACCTGTGGGGAGGTGCGCCTCCTGGCGGGGT	0	226	16	43	13	0	0	0	14	0
CTAGCTTGAGGGGAGACGGGGGGAGCAGAATATAGGGTGGA	0	226	16	25	24	9	27	29	41	14
GCTACGCCTTAGTTCTAGCGTGGTGATGAGTGAAGGGCGGA	0	226	80	58	67	13	21	33	23	22
TAAGGATGATGCTCCTGAGGTGGCGGGCGATGTGGCGGGGA	0	226	17	9	62	36	0	15	24	22
ACCGTTAGTTGATTCTGGAAAGGAAACTAATTAGAAACGGA	0	224	19	44	40	0	85	0	23	0
ATCTGAATTGTTATCACAAGAGGTCCGGAGTCTAACGCGGT	0	224	14	40	60	65	19	0	25	0
ATTCGGATGCGCCTTATGGAGGGAACCGGCCCTGGAGTGGA	0	224	36	12	60	36	12	0	131	0
GCCACAAATTCCGTGACGGGAGGTGTATAATATTGGGGGGT	0	224	0	25	50	25	11	53	0	40
TTGAGGTATCAAACAAGCGGGGGATCCTAAAGTTCGACGGC	0	224	6	12	25	0	0	49	0	49
ATCTGTCGGAAGCTGTCGGACGGTCTCATCTATACGGTGGT	0	223	56	28	18	14	0	0	19	37
CTCGACTGGGGGATATTGCGTGGTATCATGTATTGGGAGGT	0	223	44	14	26	0	28	0	38	0
TTGGGTTATAGATTCTGGGGAGGTTTGGTGCCATAAGAGGT	0	223	33	19	53	54	44	28	81	0
TTTCTTGGAACGAAACAAGGCGGAAGCTAAAGCGCGGCGGC	0	223	52	34	51	0	56	32	0	24
AGAACTTTGGCAATGACAGGTGGATAAAGATCACGCGTGGT	7	222	60	12	67	53	19	0	53	126
ATGTTCATTGCAGTGTTGGGCGGCGACGATTAAGGCGGGGA	0	222	24	6	47	0	44	8	38	78
GACACTAAAGGTCACATAGGTGGTCCGTAGAGACCGAAGGT	0	222	31	32	59	0	0	0	0	21
GAGCGGCATGCCAATTTGAGGGGAGCGTCCCGATGCGGGGT	0	222	0	0	52	27	20	20	20	0
TTAGAGTTCATGCTATACAGAGGAGCTTATTTCTCCGCGGT	14	221	5	45	68	29	0	48	40	34
AAGGTCGAGTTCAAGACCAGGGGCAACATATGTTGGACGGT	0	221	15	29	91	0	55	46	0	52
GGGCAGCTGGTGTAACGCAAAGGCAGGTCGCTTCCCAGGGA	0	221	32	0	48	16	0	53	23	0
TATGATATCGATCTTTGGGGTGGTCAAGATATCTGGAAGGC	0	221	24	52	51	0	0	0	22	81
TTCATCTTCTTTGTGTTAGGGGGATCACGTAATTCGGGGGA	0	221	50	26	47	11	0	36	31	0
CAAAGTAACCAAGCGAGAAGAGGCGTTCACCGCTGCGGGGT	0	220	43	12	81	0	18	30	0	97
CCGAATTTATCCCTCATCGGCGGATCGCAACCTGAGATGGC	0	220	16	25	70	0	66	30	44	21
CGCTAGGGTCGTCTTCTGAATGGTACTATACTTCACGAGGC	0	220	20	78	25	0	0	0	0	105
GTAACGGCCGTCATACGGCAAGGCCGCCCATTCCGGGAGGC	0	220	31	5	16	0	0	0	0	45
TGTTATTCAGCAATATCGCGGGGTCTTGCGAAAGGGGAGGT	0	220	7	35	17	0	0	19	32	29
AAGGTTTTTACTCATATGCAGGGTCTACCGTGTTACGGGGT	0	219	44	17	45	0	66	15	48	96
AGACCCGGTCTGTACATGGGGGGTCGTTTCTTTGGAGGGGT	0	219	37	45	28	16	0	0	44	0
GACCCGTATTTAGTCTCACAGGGACAAGCTCCAAGCGGGGT	0	219	41	53	66	64	77	25	21	23
GAGTTGAAAATGTACTCAGAAGGAAGGAGTAACTGGGTGGC	0	219	42	11	65	0	0	0	0	48
GGTCTCAGGGATGAAACGCAAGGCGCCTGGCCAAACGGGGC	0	219	10	41	38	0	0	30	0	49
AACGGATTGACGGATCTGGGCGGCTCCGGTCGCTGCAAGGA	0	218	28	14	26	0	0	0	0	34
ATTAACATCCGACAGTCGGGTGGCGAACCATTAAGGGCGGT	0	218	37	6	124	22	0	30	26	0
CAATTGGTGCAACAACTGAAGGGTCCGTGACACCGGACGGT	0	218	10	13	39	31	0	41	8	0
TCCCGAGTCCAGTTCCGGGGCGGTCACTTTTTTCGAGGGGT	0	218	41	6	79	28	0	0	26	0
AGGGACAACATAGTTTCGCAAGGTCAACGTATTGGCAGGGC	0	217	61	41	58	0	54	33	78	141
CCCAAGTACTCTCACCACGGAGGCCATCTTTCTGGAGGGGT	0	217	72	43	48	26	52	0	10	0
TAGTCTTAATCCGTGTGGGATGGTTACGTTTCTGGGAGGGT	0	217	13	52	6	18	11	15	0	33
AAATGTAGTTTCGCGAACGATGGCGCCTATCGTTAGGTGGC	0	216	8	34	77	52	30	0	29	0
TCTCCAGTGTGATTGTCGGGTGGCCGGCTGAATTAGGTGGC	0	216	16	44	76	20	0	11	0	35
TCACCGCCCGGGCTGTAGGATGGTAGGCTGATTTAGATGGT	0	215	51	37	161	22	21	34	0	57
CGCTTTGCTTAACATACGGGAGGATTGTCCTCATGGGTGGA	0	214	25	18	24	48	0	25	16	85
TAGGCTCAAGTTCACTAGAGTGGTCGCTCGTACCGAAGTGT	0	214	10	32	27	0	38	0	0	106
AAGGATCGTGATCCTACAAAGGGAATTTTCACTAGAAAGGA	0	213	17	21	49	0	38	0	0	45
CCGTGTTTCGGTAATACAAGGGGTGGCTGTTTCCGGGGGGT	0	213	42	8	19	0	84	44	0	79
GGGGGTTAAGTTCTATCCAGGGGAATCACCAATAGCATGGC	0	213	43	2	122	24	0	0	26	77
TGTCCAGTAGGCGCAACGAACGGAATGTGTTCAAGCGCGGT	0	213	36	4	57	24	0	0	0	0
ATTTGATGCTGGAACCGAGGTGGCGAACATATTCCCACGGT	0	212	20	27	47	0	0	0	20	0
CAACACCGCTGTTAGTCGGGTGGATAACAGACAGGGGAGGA	0	212	21	48	116	33	0	45	72	63
CCAGGTGTACTGCTCCCACGAGGTCGCGCATTAGAAGTGGT	0	212	11	51	6	32	16	0	54	23
CGATGAACTGGCCAATAGGGCGGAGTGAGTTTATAGGAGGA	0	212	10	29	52	0	64	16	43	27
CTAAATACGCCGCTGTGGGGGGGCACATCTAGAGGGGCGGT	0	212	41	32	19	66	0	43	149	38
TCGATTAAACCTATTTGAGACGGTGATAAATTAGGAGCGGT	0	212	25	17	27	69	30	0	18	102
TTAGGGACTGACTCTTTCGGGGGTATGGATAGTCAGGGGGT	0	212	50	69	36	29	35	0	26	27
TAACAGCGTCCAAAGTTGGGCGGTCAGAGAACCTGGGGGGT	0	211	0	0	44	80	0	27	0	0
TCCATGTCCGCTCTCAGGAAGGGTCTACAATACAAGGCGGC	0	211	35	61	52	0	33	28	24	22
AATCGTCGGCCATATCTAGAGGGCATCACGCCCCGCGCGGA	0	210	37	15	37	19	0	41	14	72
ACGATCGGGCCCCCATGGGAGGGATTGGTCTTTCAGGAGGA	0	210	23	43	37	0	46	0	0	45
GACAGGGCCGAACATAACAATGGATTAGTTTGATACAGGGT	0	210	27	11	20	18	0	17	0	37
AGATAGATGTTGGCTCGGCGTGGCTAAGTTATCAGCGTGGC	7	209	35	13	23	0	0	18	70	0
CAATCACGTATGCTTAGGAAGGGCTGATCCTGAAAAAGGGA	0	209	13	36	69	0	20	24	57	113
GCCACGGAGCAACCCTAGAACGGTTCCCAAATAGCCGCGGC	0	209	43	0	23	14	12	0	18	33
GCTGGGTTAGAACCGACGGAGGGTATCGGCCGCAAAGGGGA	0	209	7	25	76	40	36	0	0	0
TCGCGGCCCAAAGTAAAACGTGGTTGGTTGACTGGCGAGGT	0	209	34	22	92	43	39	49	5	59
TCTGGAGCGTTTCTTTGGGAGGGTCATGGATTAGCAGCGGT	0	209	8	51	14	25	52	0	35	71
ATCGCTGTAATCCCAAAGGAGGGTTCTGGTTACCGGGCGGT	0	208	32	38	13	0	0	7	0	26
CCTACGCCGTTCGCAATAGGCGGTCTCAAATCTAGAGGGGT	0	208	17	21	27	0	0	0	0	0
TATAAGTGTTGTTTGAACGGCGGCTGTACGAGATGGGGGGA	0	208	16	21	18	23	0	0	17	70
TTATTAGGTCGTTTATAGGGGGGTCATGGATATCGCACGGT	0	208	7	15	87	7	0	0	39	0
AAAGTAGCAAACGCTAAGAGTGGCACGCCGTACTGAATGGA	6	207	43	20	71	0	0	28	82	0
GGTGCCGGCCCTATTCGGAGTGGCTGGTTATCTTGCGTGGT	4	207	3	21	48	47	56	20	60	0
AAGACTTGCCCGTTATGGGAGGGAATCCAATTTTGGGAGGT	0	207	14	54	35	54	25	0	108	15
ACCGCTGTCCTCTTAACGAGGGGTCATTAGTTAGGCAGGGT	0	207	56	80	31	16	0	112	51	102
AGTTATGTTGACGTGAGGGAGGGTTGTTAATTAAGAGCGGT	0	207	0	37	63	25	100	0	7	107
CCTAGTATTATCGTTTGGAGTGGTAGCGAGTCACGCGTGGC	0	207	52	41	30	21	33	0	0	32
GCACGAACAGGACTGCGAGACGGACGGTCATGAAAAGGGGT	0	207	13	10	0	0	0	0	51	52
GGGAGGTATTGGCACCCCAATGGACGCCCGTCCAACATGGC	0	207	0	1	10	0	0	0	0	38
CTTAATGAAAGGACGCGCGGTGGTATTAGTATCACGGAGGT	0	206	9	19	26	0	20	3	25	2
GGAAACATTAATTTCTTCAAGGGCCGAGCGTTTGGGGCGGC	0	206	60	9	55	0	13	15	40	35
TTTTTGTTCCCAATGTGCGACGGTTTTGCATAATCGGTGGA	0	206	44	35	91	44	0	34	87	0
ATCCGTCACTGTCATTGGGGGGGTGCACCGCCATGCGGGGA	0	205	81	33	43	12	45	0	0	0
CGGTTTTTATTTCATATCAAAGGATACGACCCATACACGGA	0	205	8	30	4	46	6	14	0	42
GGGATCGCCCTTTTGTCAGAGGGCGACGGTCGACCAGGGGA	0	205	9	51	30	66	52	0	20	0
TTGCTGGACTTGACCTGGCGCGGCCCATATTACTGGGGGGT	0	205	48	51	72	27	71	0	31	86
ACTTCGCTCGCACTTTTCCATGGTTTCTTTTGAGCGGTGGA	0	204	13	21	22	0	0	21	0	0
AGAGGCAAGACATTCAACCGGGGTCGTTGTTCTAAGGCGGT	0	204	24	25	0	19	41	109	2	0
GCACTCCCGCCGTAAAGAGGGGGAGATATTCTAGGGGGGGC	0	204	54	21	32	15	0	0	0	18
TTAACTTAGGTCCCGCACGGCGGTAATGCTAGCGGGGAGGT	0	204	45	19	50	0	0	0	18	110
ATAGACTGTCGGGTGCGGGGTGGTCACTGGTAATAGAGGGT	0	203	32	27	35	22	0	29	32	27
CCATCTTTCACATTGATGAGAGGTCACTAGAACCGAAGGGT	0	203	43	3	54	0	107	18	0	52
GCTCGACCGGCCTTCCTCAACGGTCACGGCTTTCCCGCGGT	0	203	13	27	32	24	126	0	25	149
GGTGTTGTCGATCTAAGAGATGGTCCAGTCTTATGAACGGC	0	203	16	11	47	26	0	0	0	0
GTGTCTCGTATCCTTCAGAGAGGTCAGAAGTTTAGGGCGGA	0	203	51	44	30	0	0	27	0	0
TGAGTCTTCCGCAAAACAGGTGGTTGGGATCCTAAGGTGGC	0	203	32	41	68	0	92	82	0	152
TTTTAAGCCTTTTTCATGGGGGGAGCGGCCACATGGAGGGT	0	203	22	12	17	29	33	45	0	82
GTAATAGCTACCTACTCAAGCGGTTATCTCACCTACACGGC	0	202	13	26	32	0	78	23	43	72
TCCGACCCGAACGTGTTCGAAGGAAAGAGTCACACGGAGGC	0	202	25	4	25	22	21	0	0	103
TGGGCAGCTACGGTTAAAGAGGGAGTGGGAAAATGGACGGC	0	202	8	34	105	35	0	0	12	87
ACGCAGGACGTAACCCTGGGCGGACGTGGGCGCTGGGGGGT	0	201	20	31	49	18	0	0	45	0
CCTACGAAAATTGTTTGGCGCGGCTTATTGCTCACCAGGGT	0	201	5	34	63	23	51	41	0	121
GGCTTCACGATCACCATAGAAGGATAGGTCTGATCAACGGA	0	201	7	16	54	0	20	41	15	31
TTGTTTTCAGACATTAAGGATGGTACTCCGTGTTCAGGGGC	0	201	18	14	43	0	28	0	36	27
ATTTTTGCATCGTAATGCGGGGGCGGGGCGTGAAAGGGGGC	0	200	52	7	12	60	54	0	39	0
CCGGACTGACACTTATGCCACGGCCCACTGAGCACAGGGGT	0	200	12	18	32	10	0	0	0	0
CCTGGTAACGGCTCAAACGGGGGAGAGCCTTTTCCGGGGGA	0	200	0	25	31	28	6	24	11	1
GAGTTAAGGCACCCCCCCGAAGGTGTAGGATCATCAGCGGA	0	200	14	21	16	26	50	53	49	28
GTTTGGAGTACTTTAACAAAGGGCGTTCTTCCTTAGGTGGT	0	200	18	15	36	19	27	42	0	0
TAAGGCCCGTAAGTTATCGGGGGAACCGCTAGCGGCGAGGA	0	200	23	24	113	14	38	2	0	0
CGTATGGGTATAGAGCGGGGCGGCGAGGCTTGTTGCGTGGT	0	199	9	33	65	0	99	36	0	32
CTTAGAAGATAACTACGAGGCGGACGTTCCTCTACGGAGGA	0	199	24	29	38	0	38	6	0	0
GAGAATCTGCTAATGTGAAGGGGTTGTTATCCATACAGGGT	0	199	0	12	36	0	0	30	0	90
TTATTTTCAGTCTTGTCAGGTGGTTAGTCCAATGGGGAGGT	0	199	12	10	27	0	29	0	0	0
AATTTTTGCTGCGCCTAGGGGGGCTGAAGGATTAGGGTGGA	0	198	5	15	13	0	0	0	11	0
ACGATTTATTTTTTTATGGGTGGTATAAGTATCAGCGTGGT	0	198	33	6	58	50	33	31	38	81
AGGGGTCTCTGTAATTAGGGTGGAGTACCATATTACGGGGT	0	198	17	15	52	20	68	50	0	46
CTGTTGGACCGTGCTTTGGAAGGCTGCGAGCGATAGGTGGA	0	198	0	17	57	33	49	0	16	70
GAAAACATGATGCAATCAGGCGGTAATTGCACATGAGGGGT	0	198	0	16	1	32	67	27	0	0
GGGTCGCGCTTTTTTATACGGGGTGCCAAGTAAGGGGCGGC	0	198	11	0	74	0	32	20	0	27
AGAGGAAATGCCTATTCGGGGGGAAGCCCATTTTAGGCGGT	0	197	29	27	43	18	62	0	26	1
AGCTCCGCTTGGGTAAGAGGGGGCCGTTGGTTCCACGCGGC	0	197	39	46	156	31	34	0	48	0
CAGAGTTAAGACTTATCAGGCGGCCACTACTTTAACAGGGC	0	197	9	18	83	0	0	0	0	0
AAGACGCGAGGACAGAGAGGCGGATGCTCAATAGAAACGGA	0	196	37	42	72	5	0	0	14	0
ATCCTTTGGCCCACTCGGGACGGATGGCCGTCTGAAATGGT	0	196	0	19	34	26	26	0	45	12
ATTACCCCGGGAGAACGGGGTGGTTCCTAGCCCCGGGAGGC	0	196	17	25	20	0	30	0	0	0
CCGGTTTTTCTTTCTATGGGAGGAAGATCATTTCGAATGGC	0	196	7	26	14	0	0	34	30	0
CCTGCAGGTCTGACAATGCGAGGAGTCGAGTATTAAATGGT	0	196	33	10	0	10	118	8	44	0
GCCGTGGCTACTTATAGAAGGGGTTAGTATACACCCATGGC	0	196	34	5	17	0	54	0	0	50
TAGCGTATACGAGCTTCAGGAGGTGCAGAAATATAGGCGGA	0	196	28	0	58	0	27	25	0	29
TATGCCAATATAGCGACCCATGGCATGGTAATTCGCGCGGT	0	196	32	10	78	60	21	0	28	0
TCGGTGCGTGTTGTTCAGGGGGGAAATAGATGTAAGGGGGA	0	196	33	53	41	37	0	0	73	0
CGCCTCGCATGGCAGCAAGGCGGTCGGAAGTGAAGAGGGGC	0	195	21	6	29	0	0	39	20	0
GTACAGGCACGACCGATCGGAGGTAAGACCATCTCAGGGGC	0	195	52	14	49	31	29	61	6	0
GTAGAACAGGACACAATGCGAGGCGTCGCTTTCTCCAAGGA	0	195	30	13	5	0	0	34	83	22
GATGCGTATATTAAATAGGGGGGACACTCACGTCGGGAGGT	0	194	7	68	44	18	48	0	0	0
GGAGGATATGTTCAGTAAAGCGGTGTCACGCGATCGGGGGA	0	194	5	25	31	0	0	15	49	91
GTTGGGGAATACGTGTGGGGTGGTATGGAGTTTTGGGTGGA	0	194	24	54	85	6	77	40	0	0
TACGAGTTTACCGATTAGGGCGGCTGGGTGCGTTCAGGGGA	0	194	5	26	0	19	0	0	0	31
TGGAAATCGGTTATGTGGAATGGCTTATATCGTAGGGTGGC	0	194	4	11	43	55	57	27	0	22
TTTGGTCTGCAGCTCCACGGCGGTGCAGAGTAATACGGGGT	0	194	42	52	41	12	68	0	34	44
AATCTTATGCCATTTAAGCGAGGAAGCTCTAACTGGGAGGA	0	193	49	20	36	60	28	0	0	46
ACAAAACGAGGAACGTTGAGAGGTTCCGCTTCTTGGGGGGT	0	193	51	10	30	11	0	18	17	0
ACTAATTCTTCTTCGTGACACGGCGTAAAGACCTCAAGGGT	0	193	14	21	0	0	44	39	35	46
AGCGTGGGTGTATTAACAGAGGGCGCCTGTATACACAAGGA	0	193	27	24	26	43	24	77	28	0
CGACCCAGTCAGGTTTCGGGGGGCAAACGTTGTTGCGCGGC	0	193	45	11	26	0	53	0	35	73
TGACTGGGTTTGTTCTCAGGAGGAAAATCATTATAGATGGT	0	193	18	33	73	0	0	15	0	76
CTCCTGGGGGTTCCACCCGGTGGTTGGGGACGCCGAGGGGC	0	192	23	5	35	0	19	15	16	28
GATGCGACTTAACTGTAGGACGGTGACTTTATTTGAGTGGT	0	192	14	9	54	0	0	0	0	0
TATCTGACCGGTCTGTTGGGCGGACACTGTAATGGCGTGGT	0	192	15	24	87	0	0	48	27	38
TGCAGTAGAGTTGCATTCAAGGGTCGCTGGTCTAGCACGGT	0	192	9	13	69	0	0	0	0	0
TGGGTCGTTCATGCCACCGAGGGACAACCTCACTACGGGGT	0	192	7	42	60	0	0	5	0	32
CATGACTCCCAATTGCTAGGAGGAAGGCTGCCACCAAGGGC	9	191	0	11	27	0	23	40	64	11
CCACGTGTATCGATCCCAGGCGGTCTTTCTAAATAGAGGGC	0	191	39	13	10	7	0	42	57	32
TCTATGCGATTTGCGCCGCGCGGCGCGCATCGCTGCAGGGC	0	191	32	13	24	70	0	0	0	55
ACGGAAAATAGCATCACGCAGGGTCAGTTGTTACGGGGGGA	0	190	15	12	0	0	15	18	25	66
GTAATAGGCCGCAACTCGGGTGGTCAAACACCTAAGGGGGT	0	190	44	40	17	37	0	0	37	0
GTCAATTGTGGCGTAACGCACGGTTCAAACTCAGAGGCGGT	0	190	15	49	15	19	0	16	29	0
CACCTATCCGTGTTTAGAGGCGGTACACATTCCGAGGAGGT	0	189	40	29	71	37	30	29	48	0
CTATGGATGAGTTTTTGGGGTGGTACATCTAGTAGGGAGGT	0	189	48	12	41	0	0	38	42	0
CTTTAATGAGTCTCTACGGATGGTAACAATATTCCCGAGGC	0	189	0	27	23	0	40	22	0	0
GAGCGAGGAACGCTATGGGGCGGTAGTAGATATGGGACGGT	0	189	38	14	29	0	0	13	34	0
GGTCAGTGGGTGAATCACAGTGGTTTCTTTTGAGAGACGGC	0	189	11	7	55	0	41	0	10	147
AACTTATCCCACCAAATCCAGGGTAGCAGTTCACAAGAGGC	0	188	0	33	6	32	26	13	0	0
ATTAGTATGAGCTATTGAAAGGGTGCAAGATTACACGTGGA	0	188	45	19	46	0	0	21	0	82
CGATTACACTTTATTTGGAATGGTCATAGGCTTTAGAGGGC	0	188	17	27	72	62	68	0	0	70
TAGGAGTACCGCTTTAGCCGCGGCAAGACACCTTGAGGGGC	0	188	7	32	33	29	0	0	0	0
ATGTAATTGGTGTCCTTAGGAGGACGGTCGTATGAGGCGGA	0	187	21	41	6	29	96	0	0	0
CCTCCTGTACGGGTTTAGAGCGGTGATGTTTGTGGGGGGGT	0	187	55	14	26	0	62	36	84	66
ATGTAGCGCGTACAAATCCGCGGTTACGTGCGCAGGAAGGA	0	186	13	70	53	0	0	26	26	95
CGCAGGGTGCCCCTCATGAGAGGCACATTGTATCAAGGGGA	0	186	11	24	0	23	0	0	0	31
GTCTCCTTCATCCCAAAAGGCGGAGGGTTTTTCGACACGGA	0	186	33	0	48	0	32	0	0	13
GTTGCCGGCATCATGTGGAACGGACCCGTCTTTGCGGGGGT	0	186	22	29	19	18	24	23	0	51
TATCTCTCTGCGGTATAGAATGGCGCACGTTGCTGCATGGT	0	186	23	24	119	30	0	0	28	73
TGGAATAATGTCTCTATGAGTGGTCTCAACCTCTGCGCGGT	0	186	3	45	13	0	0	0	38	122
TTATGGTGGCTTGCACGAAGAGGTTTCTCCTCCCCGGGGGT	0	186	1	0	24	0	0	0	0	0
TTGCCTTCGGTAGTATGCGGAGGTTCTGGGTCAGCAGAGGA	0	186	40	21	72	58	0	25	0	95
ATGACTATTCGTGCGCTAGGGGGCATCAACCTTCGCGGGGT	0	185	5	36	6	22	0	0	38	18
CCAGTCATCATGGTTTAAGGCGGTGAGCGCATTTGCGTGGT	0	185	17	17	34	53	55	0	0	35
CCTGGGGTCCTAGTACCGCGTGGTCTACAACGTACAGAGGT	0	185	24	20	24	8	9	0	0	0
CGAAAATAACTCGTTTGGAGAGGTTCTAGCTCACGAGCGGT	0	185	55	23	46	50	56	43	48	0
GATCCTCCCTTAGCTCCGGGGGGATGGGTCCATGGGGAGGT	0	185	8	55	86	40	0	22	57	0
GCTCCCATAGCTGTTAGGGAAGGTCTAATGTGCAGGGCGGC	0	185	18	26	6	31	16	67	0	0
GTTCGAGGGGTTGTGCACGGTGGTACTCCTTCTTACGAGGA	0	185	36	13	24	0	47	0	0	53
GTTGTCCTTCTTCTTAGGGGAGGTAAACTCTGACAGATGGT	0	185	21	24	75	27	31	0	39	36
TAGTGCGCACCATTATCAGGGGGTCGCCACTATTGGGTGGT	7	184	27	39	24	0	22	18	0	0
ATGATTCGGGGTTATCTGGGTGGTCCGCCAAGTCGGGGGGT	0	184	38	46	35	18	0	44	43	2
CCCACCGTATCAACCCTAAGAGGCGTACCCCAAGCGGTGGA	0	184	9	16	24	0	0	23	48	25
CCTCAACACTTGTATACAAACGGACCATGCCATACAACGGC	0	184	13	0	29	0	0	0	0	0
TATGGGACGGCATTACACAGAGGCAATGGACATGGGGGGGC	0	184	5	16	28	0	48	29	0	36
AGGGGTCCGAGAATCTAGGGCGGTTCCGTTAATCGAGCGGT	0	183	5	8	62	0	0	0	62	24
AGTGCTTAGGAATTTAGGCGCGGTACTAGCAGCAGAACGGT	0	183	14	40	34	0	0	0	0	0
CAGACTCACATTTTGATAAAGGGACGCTCGTACTAAAGGGA	0	183	28	32	24	0	0	0	0	39
GAAGATCAGGCACCTTAGAGTGGAGAGGCACAAGGGGAGGA	0	183	0	0	28	0	28	0	0	23
GGTCGTGGAAATGTCCTGGGTGGTTTGGGCAGACGCAGGGA	0	183	17	6	0	15	13	0	53	23
TCTGCGGAACCTGAGAAGAGGGGTTCCTAACCAAGAGTGGA	0	183	40	62	33	82	61	0	0	70
TTATCGTAACGTCAGTCGCGCGGTCATTGTTGATAGGAGGT	0	183	25	28	32	0	0	20	0	0
TTGCCCAAACTGATCTTCAGCGGAAAGCACCAAGGGGTGGT	0	183	56	11	12	62	0	0	0	0
AAGGATTTTCCCCAACTCGACGGCTCGCCGATTAAGGTGGT	0	182	16	43	122	0	11	52	15	44
AGCTTGTTGAACTATAAGGGGGGATGCGTTTTACGGGGGGC	0	182	12	22	61	17	27	10	17	17
CACAGACCACGAACATCACAAGGTACGGGTTGTAGGGTGGA	0	182	7	7	21	40	0	22	45	0
CTATTTACATTCAAATTGGGGGGCTCTGTGTCCGCGGCGGT	0	182	46	22	8	0	32	30	0	30
GCGTACCACTGCTACATAAGCGGTCGTGTTTAACGAGGGGC	0	182	12	34	34	0	15	11	0	38
GGTCCTTCGGGGGAACGGGGCGGTCATTCGCTTAGGGTGGC	0	182	17	23	28	46	14	0	50	137
TTACTTTTCGGCGAACAGGGTGGCACGCTGTGATGGACGGA	0	182	22	32	10	38	34	18	62	65
ACAATGAAGTCGATTTAGGGTGGTGGCGCGTATCGGGTGGT	0	181	3	6	23	0	35	0	7	33
AGTTCCATTTTCTAATTAGGGGGTTGTAGTTTAGAGGGGGT	0	181	21	24	8	51	0	49	69	62
ATGTAGAGACCCTATCTGAGGGGTTTTGAATCCAAAGTGGT	0	181	34	44	47	18	26	0	34	51
CTCCAGTGCCCTTTTTTGGAAGGACCACAGACTTACGTGGC	0	181	29	33	0	46	47	3	0	81
TAGCATCGTTACGTGTTGGAGGGTCCACGAAACAGCGGGGT	0	181	21	20	32	0	0	0	0	0
TCAGTAGATTTGATATCGAAAGGAGGACGAATTGCGAAGGT	0	181	11	20	12	0	0	29	0	0
TCATCAATAGCTGCCCTCGAGGGTGGTAATTTATGGGAGGT	0	181	86	4	43	14	0	36	24	28
ACACAGTAGTCAGAGTCGGGCGGATGGACATCCCGGGCGGT	0	180	44	6	28	0	0	0	41	113
CCACGAGCAATCGAGCCGGGAGGAGGGGCCTTTAGGGAGGT	0	180	12	7	25	26	0	0	0	0
TATGTGGTGCCCCATAAGGGGGGACGAGCCCTTTGCAAGGT	0	180	14	26	9	34	0	0	12	0
ACGTCATGTGGAACATCCCGGGGTGGAGGTTATGGCAAGGA	0	179	55	21	60	0	22	39	0	43
ATAATATATGGCTTGTTGAAAGGTTATCCCAACGCCGTGGT	0	179	46	9	51	27	28	0	0	0
ATGCGCTTATCACATAAGAAAGACGCTGACTGATACACGGT	0	179	40	12	24	0	31	0	34	39
CACGGCAACACGGACAAAGGAGGACAGTACTAAAAGAAGGT	0	179	47	30	21	28	0	0	0	38
CCCGCGAGATGTACATGCCACGGCCAGGTTTTCGACAAGGT	0	179	12	0	0	28	0	0	27	0
TAGCAACCTACATAGTTAAGTGGCCTTCTTTACTGGGCGGT	0	179	18	52	63	0	0	17	58	35
TAGGGGCCGGTTATTCCGGGAGGTGTCGAGTCCGACAGGGA	0	179	20	6	55	9	23	0	37	15
ACTTGTAGGTTATTTTTACACGGATTTTCGACACGAATGGA	0	178	9	29	51	0	43	32	0	59
ATTCTCGGAACTTTTAGGAGAGGTTATTAGTCTTGGGAGGC	0	178	16	25	87	45	0	0	0	0
CTCCAGAGCTTTTCGAAACGTGGATCAAGTTTACGCGGGGT	0	178	13	30	13	0	0	0	12	0
GCGCCGGCATTACTAATACACGGTTTGCCTTCTAACAGGGT	0	178	32	13	29	1	0	0	0	46
GGTCAAACCGCAGCATAGGGTGGCCGTCCTCATCCGGAGGT	0	178	6	46	30	47	28	0	45	0
GTTGAACGAGTTTTTAGCGATGGAGGTGCAATTGGCAGGGA	0	178	7	21	7	25	0	25	65	56
TTTGGTTTGCGCATGTAGGGTGGTTGGGAGTAATAAGTGGA	0	178	14	6	27	0	0	28	0	0
TTAGTCTTTCGCATCAAAGACGGCCGAGGTACACGGGAGGT	9	177	35	5	0	0	0	0	0	0
ACGTCCGCGAAGGAAAGGGGAGGTTTTGACTGCAGCGCGGC	0	177	13	6	17	0	0	0	0	18
CCATTACGTGAGCTTCCGCATGGTATCATTATAAGGGAGGT	0	177	13	18	52	0	0	0	0	0
CCCTTAGTTGCTATGAGGAGGGGAGTCTTTAGCTGGGGGGC	0	177	31	25	41	25	115	0	21	102
CCGGCGGCAACTGCTTGGCGGGGTTGTCATACACGGGTGGC	0	177	0	14	12	39	3	28	0	34
GTTTCGGGCTCAGACTCAGGGGGCTAGACTAGACACGGGGT	0	177	70	19	58	14	0	0	0	0
TCCAGTTTCCGGCATAGAGATGGTTACTTACATTGGACGGT	0	177	37	37	0	27	0	0	0	0
TTTGACAGTAAGCTTTTGGGGGGAAAGAAGTGATGAAAGGC	0	177	61	39	33	44	0	12	0	50
CAACTTATCGTTTTACGGGGCGGTCTTTCCTGCTAAATGGT	0	176	0	30	12	0	0	40	0	0
TAATCCCCTGTTCCTTAACAAGGCAGCTATATATCGGCGGA	0	176	0	7	0	8	0	0	18	0
TTGACACTGCTTTTACCGAGTGGTCTCTGACTCGACGGGGT	0	176	14	17	80	12	0	19	32	44
AAATAGGTCCCAATTTGCGGGGGATCAAATCGATCGGTGGT	0	175	32	15	5	0	0	0	0	0
ATCACCGCTGATGTGAGACAGGGAACCCAGATCAGCAGGGT	0	175	8	23	19	0	0	0	65	0
ATTTTAACGGTGGTGTTAGGTGGTCCATAGTAAAAAGGGGT	0	175	22	28	36	0	0	0	0	0
CCAAGCAGTTCACTCCTCGGAGGTCTTTGTTCATGAGCGGC	0	175	15	24	5	0	0	0	18	73
TATTAGATAAAGCCTCGGGATGGTTTATGTTTCGGGGCGGA	0	175	34	25	45	0	0	0	0	0
TCGAGCGGGCGTGACAAAAAGGGCCTGATCACAGGCAGGGC	0	175	13	10	18	15	51	0	15	0
TCGTTGTAATGGTCCATGGGTGGTTGATGGTGTAGGGGGGT	0	175	21	0	46	46	21	28	0	41
TTAGTATTTACTGATCAGGGGGGTCGCATTAATTGAGGGGT	0	175	9	22	20	0	0	9	12	0
AAACGTTACACCACCCCCAGGGGTAGCCAAAAACGGGAGGC	0	174	61	48	55	17	30	56	0	17
CTAAACACGAGACTTACGGACGGAATGAACTGTTGGGGGGA	0	174	39	8	78	26	54	9	40	55
GAGCTCTTTACGATGTGGGGTGGTACGACGTATGAGAGGGT	0	174	24	7	28	10	21	29	6	50
GTATTATCATCAGCGAAAAATGGTTGCGAGAGCGGGGGGGA	0	174	25	14	38	0	27	0	28	22
TGGTTGGCGGAACCGCAGGGCGGAACCGATCTTGGCAGGGT	0	174	17	13	44	0	35	0	0	46
GAGTAAATGAGTGATCGCAAGGGCTATATGTGAGCAATGGT	0	173	10	22	29	0	110	0	62	0
AACAGAAAGAGGCTCAAGGGAGGTTATATTTCTAAAGTGGA	0	172	43	22	96	28	0	0	0	0
AATGCCGCAGTCATCAAAGGCGGCTTATCGCTTGGGAAGGT	0	172	46	14	22	0	52	0	22	85
CGCCGCGCGAGAAAGTCCGGTGGCGTGCAACGCGCCGAGGC	0	172	23	37	13	4	0	16	0	0
GTATTCCTAGAAGAGACGAAGGGTTGATCCACAGGAATGGT	0	172	46	12	59	18	0	17	40	0
TATCGACACTTTGTTCAGGGGGGCGGTCTCTACGGAGGGGT	0	172	17	31	89	17	0	19	15	76
TATCTCGACAGTAATTGACAGGGCCTTTTTCTCCACAGGGA	0	172	15	56	29	27	0	45	25	46
TTTTACCGTTGGGCTACCGGGGGAGTGAGGCCCTGCAAGGA	0	172	24	17	15	0	60	0	15	80
CCCCATTACGAAACACCAGAAGGCGCTTTTTTCGAGGCGGA	0	171	40	12	16	11	31	36	0	0
CGCTTCGGTGTTATGCGCGAGGGAGGGAGCCAATGGGCGGT	0	171	5	0	29	26	0	0	9	0
GAATTTATTGGGTTCACGGGGGGTGCTGAGTTTAGCGTGGA	0	171	8	8	11	0	0	0	0	0
GCCGGGCAGGGCTCCATCCGTGGTAATAACCCCGGGGAGGA	0	171	7	0	12	9	0	0	0	49
GTCTTAACTCTTCACCAGAAAGGCCTTTCTTGACGCAAGGA	0	171	32	31	20	28	0	40	79	0
TTATTGGAGCCCCTGTTGGGCGGTTGCGACCGTGAGGGGGT	0	171	32	16	11	0	0	0	11	0
AATGGCGTCCCCTTGTGGAATGGATCTGTAAACGAGGGGGT	0	170	25	7	40	0	9	35	36	46
ACGCTGCTATATTTGCAAGGCGGTTGTCAATACCGAGGGGC	0	170	30	6	6	0	0	40	0	0
ACTTTAGCAATCTCCTGGAAGGGTTATTCACCCTGCGTGGC	0	170	19	20	67	0	48	0	0	83
AGCGTACTAACGAAACAAGGGGGAGAGGGATTTCGGAGGGC	0	170	23	9	31	27	0	0	47	0
TACCTGATACGTAAGTTGAGCGGCTAACGTAGTGGAACGGA	0	170	18	0	28	0	0	44	0	0
TTTAAAGCCATAGTCCGGGATGGAAGGCACTTTAGAATGGC	0	170	12	17	12	22	79	0	0	0
CGGATTCGCAGCCATTGGGGAGGACAAAAGACCAGCGCGGT	0	169	38	13	31	0	0	0	0	0
CTATCACATTCGCAGTAAGAAGGACATACGAGACAAGGGGA	0	169	7	7	10	21	17	31	24	63
TATCGTTCTTAGTTTTAAGGAGGTCTAAAGTCCCGGACGGT	1370	168	222	210	318	191	82	146	124	283
TTAGTCTTTGGGGATTCCGGAGGTACGGTGTCCCAGGTGGT	6	168	17	17	18	21	2	0	30	37
ACATGTCCGTCGAAACTCCGTGGCCGGAAGTTACGCGCGGT	0	168	30	11	62	0	0	14	65	0
ACTGACGTAGCCATGTGGCGCGGTTCCTACACCGGGGGGGT	0	168	9	14	23	0	8	0	0	0
ATTCCTATTTGTGTTCAAGGTGGATAGGCTTGCAGCACGGT	0	168	47	60	14	23	14	0	17	64
CAAGGTGTAGACAACAGCGGGGGAGTCGACTGTCACGGGGT	0	168	33	19	17	0	0	0	0	24
CCCGTTACAAGCCTTTAGGAGGGCAGGCAATGCGAAAAGGT	0	168	16	11	50	0	44	0	46	0
GACAAGATAGGTGTTAAGGGCGGTTTATAGTCTTAGGGGGA	0	168	5	22	86	0	77	29	20	0
GCCCAGCGAACTGTGAAGGGGGGTTAGTCATTTGAGGGGGT	0	168	52	0	11	0	0	34	68	34
GCCTTTACCTTTATACAGGGCGGTTATAGGTTTTCGAGGGT	0	168	22	31	43	19	0	0	0	11
GGACGTAGCTTGTCATAGAGGGGTTACTTATCAGGGGAGGT	0	168	17	14	41	24	15	0	4	0
TGTTACATTACGCCCAGAGGCGGCCCGGCCAGCGCAGCGGT	0	168	2	23	83	0	0	0	0	0
TTTAAACGTTGGTCGCGGGGCGGACGTATGTTTTGGATGGT	0	168	5	23	47	23	0	0	12	49
GAGGGTACTATTCTCACGGGTGGCACATAGCATAGGGTGGT	0	167	6	0	36	21	20	0	0	28
GTTCGCGTGTCAGAGTTGGACGGTGCCACTTGTACAAGGGC	0	167	23	34	0	18	0	0	0	0
AAATTCTCGACGGAATTGGAAGGTACAATTTGAACAATGGC	0	166	9	64	0	39	24	54	0	19
AATCCCTGATGTCTATTGGGTGGTAGCGCATCCTGGGCGGT	0	166	14	12	60	0	0	0	0	77
CCTCTTGGTGTCTATCCGGGAGGAACAAAGTTACGGGAGGC	0	166	13	19	0	23	43	0	0	0
TTAGACACCAAAATTTTAAGGGGTTGATATTCAGCCGGGGT	0	166	56	17	83	0	0	42	62	111
ACCAGGGGTTTAATCCAGAGCGGTACAGGATACGGCGGGGT	0	165	55	55	58	37	16	20	52	0
ATCTAAGTCAGCCTGAGGGAGGGTGTGAGCTTTAGCGTGGC	0	165	7	27	26	37	35	0	80	0
ATGTCCTTGAACGTTTCACAGGGAGGAACCTGCCGAGAGGA	0	165	29	14	47	0	29	0	0	41
CTTGTCCTTGTTTTCTCGCATGGATGCACATATAGGATGGA	0	165	7	6	38	23	0	0	21	0
GCTAAAGGATAGGTCCCCGGTGGTGTAGAGTGTCGGGCGGT	0	165	17	51	29	25	0	22	49	0
TTGTTGAATTTCTCGAAGAGAGGTCTATCTAGACACGCGGT	0	165	7	0	0	27	0	0	0	0
TAAGTCCGTTTCCACAAGGAGGGTATGGTCTCACAGGAGGA	0	164	12	13	25	0	17	0	50	0
AGTAGATAAAGCATGCCGGGCGGTAGAAGCTGTGGGATGGT	0	163	33	20	0	0	0	0	0	0
CAGGTTAGCAACCTGCGGGGCGGTGTCCGGTATCGGGGGGC	0	163	15	40	21	8	0	0	23	31
CTTGATCCCGCCGAGAAAGGAGGTGCGGGCTCATGCGCGGC	0	163	19	24	30	0	0	0	69	39
GCACCGCCCGCGAACTGAGGTGGAGTCTCATGTCAGACGGC	0	163	31	35	64	8	0	53	30	0
GTGCTTATCTCCCACAGAGGGGGCCGTCACACAGGCGTGGT	0	163	17	0	51	25	1	0	48	0
TCAAGACTTGATATGACGAAGGGACATCGTTTTCAAGCGGT	0	163	42	0	0	0	0	0	0	0
GTTGGCCTGAACGAACCCGAGGGAACATCAAACTAGAGGGC	0	162	5	0	17	13	0	0	0	0
GTTTTGTAAACCATCCCGGAGGGCGTTAGATCACAGGTGGT	0	162	7	17	77	0	34	0	0	19
TTCTTTCAGCACAAAACGGACGGTTGAATTATTCGGGGGGC	0	162	39	40	77	0	50	0	87	61
CACGTGTTTGTCGTCTAGGAGGGATTAATGCCAGGAAGGGA	0	161	14	20	0	47	24	28	42	40
GTTCTAGGTAGAGATTCGCACGGAATTCAACACAGAGCGGT	0	161	21	40	31	0	0	0	0	0
TACGTGGTTCCTCTGTAAGGTGGCTGGCCAAACGACAGGGT	0	161	35	12	0	0	51	15	33	65
TGGGTCGACGTCGATTGCGGGGGTTACGCGTCTGGCAGGGC	0	161	7	22	64	4	108	0	0	71
CTCTGAAGGGCTAAGCGGGACGGAGCGCGTTAAGGCGGGGC	0	160	13	8	35	0	0	0	0	0
CACCTATTGGGAATGTGGGGTGGTACGGTGTTAGGCGAGGA	0	159	33	40	35	0	31	0	48	0
CCGGAACACTATCACATAGATGGACAAGTCTTAAAGAGGGA	0	159	24	15	29	0	71	23	10	24
GCTCTGATGTCGATTAGGGGTGGTTCCAGCTCTCGAGGGGT	0	159	22	0	0	21	0	0	99	50
TTCGGGGTCGCCCTCAGGGGGGGTGGATTCTCAGGGGCGGA	22	158	33	13	45	21	0	0	26	0
AGATATGTAGCTCCGCAGCAGGGCAAACAATCTTGGACGGC	3	158	23	25	66	0	60	0	32	48
CAGAGGCAATGAAACTTGGGTGGTGGATTGCGTGGAGAGGA	0	158	20	36	14	83	100	0	76	16
CTGGAGCCTTTGTTTTGGGGTGGTATGCCGATTTGAGGGGA	0	158	37	14	0	35	0	54	71	23
CTGGTTCAACCTTAGAGCAGTGGTTTATCTAGTGAGAGGGT	0	158	8	25	30	26	0	37	0	21
GTATCAGGTCAGATACCGGGAGGCGGACATACTGGGGGGGT	0	158	4	36	4	0	18	29	42	0
TCAATCCAATACAAGACAAGGGGCTTCCTGATACGGGAGGA	0	158	27	31	91	0	0	8	0	105
TGTGTTACGGGTTTATCCGGAGGTGTGTTTAGAGGCGCGGT	0	158	3	0	0	0	0	0	0	51
ATTGTTTTTATAGTCACAGGGGGTGAGGTTTTTGAGATGGT	0	157	24	44	84	27	36	54	31	38
CCTGTAGTATGCACTCTAGGTGGCCGGCATAATGAGATGGT	0	157	40	24	35	0	0	21	44	0
GAATAGACACTGCCGTCGGGGGGAAATAACAAATACACGGT	0	157	18	24	43	49	24	0	19	0
GCCCCCTTTTATTTTCGGGGTGGTTCGCATTGTGGGGGGGT	0	157	22	20	21	0	0	21	17	47
GTCGTACATGGTGTTACCAAAGGATGCGATATCCCCACGGC	0	157	29	33	30	17	0	0	0	68
TAAATAGAATTCGTGTGCGGCGGCGCTACCCTAAGGGGGGT	0	157	0	19	11	10	0	0	0	46
TAATTAACGCTGTAAATCAATGGATCACAGTTTTACATGGT	0	157	9	8	54	0	23	0	0	0
TCTTTCCCATTGCAGTGGGATGGATGAATGCATGCGGGGGA	0	157	0	58	47	30	30	0	0	54
TGGTTCCCCGTAATACTAGAGGGTTTGCCATCCAGGAGGGA	0	157	2	4	37	5	17	0	4	73
ACCATCCCAGGTTAGACAGGGGGCAGGCCAAAAACGAGGGT	0	156	22	25	35	0	45	25	0	0
CAAAACTTTGCAGATCGGCACGGTTCCGTTTCTGAGGGGGC	0	156	7	3	30	27	0	0	20	0
CATGTTCTGCGCCTATGCCGGGGTTTTGGCTCAAAAAGGGT	0	156	4	13	0	33	0	0	0	12
GGTTACTGAATTATACCAGGCGGCGTCGTGTTTGGCGCGGC	0	156	44	27	76	0	0	0	49	0
TCTTTGTATCACGTGCAGGACGGACGCCTTCACCGAGCGGC	0	156	0	23	0	0	38	0	7	0
AGCGAGGTCCGAACGCGCAACGGATATGGCTTCCGGGGGGT	0	155	5	26	35	0	17	15	0	0
CCATCTTTCACGCCTAGCGGAGGACACGTTTAATGGGCGGA	0	155	14	12	0	1	39	9	2	51
GAGGCCGGTTTCAAACAGGAGGGTACCCCATATGGGGGGGC	0	155	0	7	0	0	52	18	27	0
GGTGCCGGAGTGTTTAGGGGAGGTTCTTCATATAGGAAGGT	0	155	23	17	36	0	0	93	0	66
GTTACGGTGGGCTTAAGAAGAGGCCTCCATCATAACAGGGC	0	155	35	21	103	36	34	30	34	0
TGTGAGTCTAGCAACACGGGCGGTAGGTGCTTTTGGAAGGT	0	155	10	23	52	0	0	0	0	0
ACTGAACGCCGGGTTTGAGGTGGCATGCAAAGTTCGGGGGC	0	154	5	0	56	0	0	41	3	0
CGTGCTGCTAGACACCACAAGGGTGGCATGTATAAAGGGGC	0	154	21	31	29	0	12	19	136	16
CTGAGAAATCGGGAAACAAAGGGAAAAGTGTATGACAGGGT	0	154	20	28	37	12	55	0	0	29
GGATACCTCGGGCTCTGGCGTGGTCTTTGATCCGGGGAGGT	0	154	13	25	20	0	25	0	0	55
TAAAGATCTTTCTTACTCGGGGGTATACAATTAACGAGGGC	0	154	0	13	10	16	0	64	128	0
TTGTGCGCGGCGTACACAAATGGTCCGTCTTCTAAGATGGT	0	154	17	7	30	0	0	0	0	49
AACAAGACACGGACGTGGAGTGGAGCGATGTGACGGGGGGT	0	153	10	14	43	0	0	0	22	0
AAGTGTGGTCGGCTGACGGGCGGTCGCCAAACTTGGGGGGT	0	153	14	18	41	0	0	0	12	83
CTTCTATCGTTTGTCCTAGGTGGTAAGTTGACCCAGGGGGA	0	153	11	42	21	0	36	48	30	0
GATGACCCTTATATTCTCCGTGGTGCTGATTCTTGGATGGC	0	153	21	0	0	32	47	38	0	0
GCCACGTCTGTCTTCTAGCGCGGAATGGAGTGCCGCAAGGT	0	153	1	15	7	0	31	0	47	0
TAAATCAATCGAACCCGGCAAGGATTCCTATCATGGGCGGC	0	153	40	40	37	0	16	0	0	0
TACCCAGTTCGTATGTTCGGGGGCGTTGGGACCCACGGGGA	0	153	10	12	38	0	0	15	46	31
TACGAGTTGGATATCCGGAGCGGAGATATTTGTTAGACGGT	0	153	0	0	21	37	0	0	51	28
TAGTACTTCGGGATAAGACGTGGTTTAGCTATTAGCGAGGA	0	153	3	17	35	0	42	0	0	0
TCAAGTAGATGCTTATTCGATGGCAGACGGTTCTCAGGGGA	0	153	23	0	0	22	13	0	0	0
TTCAGCTCTTACTTGTTAAGAGGTTGAGGACAATGGGAGGC	0	153	10	0	0	0	0	0	12	25
TTCGCAACGCTGTTTTGGGGGGGTCTTGTATGTCGCGGGGT	0	153	9	8	40	0	0	0	17	0
ATGGTTTACTGTTATTTCAGCGGCAGTTTTACTAGGGTGGT	6	152	22	26	15	22	0	48	0	0
TATGGAGTGTTGTTAACAAACGGACTGAGGTGACAGGGGGA	0	152	19	12	9	0	19	4	0	0
TTATAGTTGTAGTTCCCGGGTGGTTCCTTCTCAGGGGCGGC	0	152	37	27	25	21	0	0	0	41
TTTTTCTCAGCAACTAAGGGGGGAGCTGAGAATGGGGGGGT	0	152	26	41	45	52	0	22	26	0
ACGGAACTAGCTTTTCAGCGGGGAGCGCAGTGTCGGGGGGC	0	151	29	23	84	0	95	33	43	0
ATCCGTAAATTTATCTAGAAGGGCTTTATATTTCAAGGGGT	0	151	36	24	9	10	0	0	59	0
CAGTGGAAAAATCTCCCGAGTGGTTTGCTATTTCGCAAGGA	0	151	48	29	65	8	57	27	0	41
CTCTCGTCTAGTCTATGGCGTGGTTTTGGCTCCGGGGGGGT	0	151	30	6	36	0	24	22	0	39
TAGCAGTAGTGTCCATGCCGCGGTGCGGGGTCATGGGCGGC	0	151	21	19	28	0	56	0	53	55
TCCCACGTTCAGGCCAGCCGAGGCGCCCGTTCCGGAGCGGT	0	151	18	30	8	0	13	21	0	25
ATGGTCAAGACTCTTCTAGGAGGATGATGCCCCTAAGGGGA	0	150	23	14	85	17	37	0	0	20
CTCTAAAGTGTTTAACACAAGGGAATTTGCAGAGGAGTGGC	0	150	22	10	43	36	0	0	44	63
CTGATTAGTTTCGTCACGCGGGGAATAATCAGTCGCGTGGT	0	150	4	0	59	0	79	0	0	0
GACCTAGAATTTCTATGGGGGGGCACTGAATGCTAAGTGGC	0	150	9	17	24	17	0	0	0	12
GGTCGTGGTCATGAGTGGGGGGGCACATCAATTAAGGTGGC	0	150	52	9	19	16	0	15	41	39
TTCCGAGGCGTGATGTCGGGCGGTGTACAGATCCGCGGGGT	0	150	21	20	67	19	71	1	59	27
GTAGCATAATTGGAGTAGGGAGGCGGTTTGATTTGAGGGGA	15	149	15	12	26	0	58	0	91	56
ACTGCTACATCTGCATGGAGCGGCGTGGTTAATTACGTGGC	0	149	0	65	22	0	28	0	75	0
AGGTTCTGTCAAAAGATACAAGGATGAGGGCTAAAAATGGA	0	149	1	34	27	31	0	56	0	0
CATTCGAACACAACGCTGCAGGGTTGGGCAACTAGGGAGGT	0	149	17	0	5	24	0	16	0	0
CTCACATAGCGATTTTTGGGCGGAATTTAACACGGAGTGGT	0	149	16	18	75	10	10	0	0	89
TAGATGGTGACCCTCACACGAGGACTGTCGCGATGCGGGGT	0	149	16	0	0	15	47	17	0	54
TATATTGCTTTCAAGTAGGGGGGCGAGAGAAATCGGGCGGT	0	149	23	9	34	22	48	17	0	35
AACGTCTCATCGACTTCAAAAGGCCCACGGCGAAGGGTGGA	0	148	8	13	53	0	0	24	0	19
CCTTTGGCTGCATCGTGAGGTGGAATATGGTTATGGACGGT	0	148	43	22	53	0	33	0	0	32
CGTGCATACGGCCTACCGCGTGGAACAAGCTTTCGGACGGT	0	148	16	5	0	19	0	0	0	0
CTGATTGCATGTAAGCGACGAGGCCACCTATCACCAAGGGC	0	148	11	6	16	0	0	41	0	88
CTGCCACACGCGTTTTAGGGTGGTAATTACAGTCAAGGGGA	0	148	25	40	25	66	124	0	28	0
GCTTGGGAGCTGACTAGCGGTGGCTATCTCAAAAGGAAGGA	0	148	17	0	9	52	0	21	0	33
TCGGACTATGTCTAGCTGGGGGGTCCCTTATGTTGAGGGGT	0	148	32	6	40	0	0	0	0	0
TTTGCTATCTGGTCGTGGGGAGGTAAAAAGTCTGGAGTGGA	0	148	12	20	0	8	0	0	49	53
AGCCAACGGCCTAACTCAAGCGGCGTGTCCTGAGGGGGGGT	0	147	11	18	25	0	0	0	0	74
ATTCCTGGCGTCGACCTGAGTGGTGCACCCAATCGAGCGGT	0	147	37	7	9	0	0	0	0	0
CACGCTTAAGTGCTGAACGAAGGTTCGTGCATCTGCGTGGT	0	147	49	0	0	16	28	0	14	0
CACTCAATTTCAATGCTGAGTGGTCGATCGCCTTGGGGGGT	0	147	10	34	17	0	41	27	0	0
GATCGATGTCAGATCTGCAATGGTACCGCCTTCGGAGCGGT	0	147	3	24	7	0	21	0	0	0
GGGTGCTGACTGGTTCAGGGCGGACAGCCGAATGGGAAGGT	0	147	0	8	66	0	32	0	0	37
TCTGTGCCATAATAATCGGGGGGTGCGCTCTGTTGGGAGGA	0	147	31	8	37	0	21	75	0	64
TTCGACAGGTTGACGTCACGGGGTGCTCAATCACGGGCGGT	0	147	9	26	32	0	0	20	0	0
AATGATATACATGCTTCGCGAGGTCCAGGTTACAGGGGGGA	0	146	21	16	24	14	90	36	20	14
AGCCGAGACCCAATACCGGGCGGTTCCAACACAAAGACGGT	0	146	7	7	23	22	0	0	0	42
CCAGTGAGGTCTGTGTGGCGAGGCATGCCGACACGGGAGGT	0	146	25	7	70	15	0	0	50	31
GGATTAAGCGGAGATTTAGGTGGTGGGTGGTGTTGGGAGGT	0	146	4	43	35	6	0	31	0	17
TACACACGAATGGATCGCAGCGGATCACACCCCGAAGAGGC	0	146	20	12	19	0	33	0	68	0
TATCGGGCATTAATCATGGGCGGTCGACGTAGTTGAACGGC	0	146	20	0	20	0	0	0	0	53
TGAGTCGTGGGGTCGCAGGGGGGTAGTGATTCACCCGGGGT	0	146	10	0	40	0	12	0	0	0
TTTTGCGGTGCTGTCTCGCAGGGTCCCAAGTTCGGGGAGGT	0	146	65	7	58	21	0	22	0	97
TTTTTACAAATCATTCAGGGTGGTTAAGTTTTTGGAAAGGA	0	146	60	26	18	53	78	0	18	44
ACGCAGAGACATTTATCGGAAGGCGTTCCTTTTGGGGAGGA	0	145	7	35	45	36	0	40	0	55
CGTCTGGGGAACCTCTTGAGAGGTCACCCTTGTTCGGGGGA	0	145	16	23	54	0	35	0	0	30
CTGTTTAGGAACGTGACAAGTGGTGTTCCACATTGAACGGT	0	145	0	17	26	0	0	0	0	51
GTCTTTGTTGCGCCCTTGCGCGGTTGGTTGTGAAGCGGGGC	0	145	26	11	29	9	0	0	0	20
GGTCCTCGCGACTAGAGGAAGGGTTGCTGAAATTGGAAGGT	0	144	21	33	24	26	0	15	46	29
TTGCGAGTCTCGTTTATGGGGGGTTTACATATCGGGGGGGT	0	144	9	6	31	26	17	5	69	0
TTGTCCGCCCAGATGCCGCGCGGCGAATCCTCTCGGGTGGT	0	144	11	24	35	23	28	76	49	33
CCCCCAATAATTAAATCAAAAGGAGCTCACCGACGAAGGGA	6	143	22	9	15	0	0	0	0	42
AGGCCTCAGTCCCCCAGAGATGGATATGACACATGAACGGT	0	143	24	11	75	33	0	0	0	61
ATATTTATTATTTATCCAGGAGGCATAGCTTGTCGCACGGA	0	143	37	20	20	0	38	0	15	0
GCACCATCCGTGTTCTGCAATGGTTTAACATCACAAGGGGT	0	143	0	13	0	0	0	0	0	38
TAGGCCCCGGTTCAACGGGGCGGTCAGTGCACCTGGAAGGT	0	143	0	13	17	0	30	0	80	29
AACTGAAAAGAATCGTAGCGGGGCGGGATCCGACAAGCGGT	0	142	12	7	22	0	0	57	0	0
CCCTGGTCCCACGTACCGGGTGGTCGACTAAGATCGGTGGA	0	142	4	6	11	43	37	0	42	10
CTAGGCACACGCTCCTCGGGCGGTCTCTTTTGTCAGGGGGT	0	142	44	13	34	7	23	0	22	46
GATTTGATACTTTTCTTGAGAGGAAGTAGCAAATGGGTGGA	0	142	11	20	13	0	26	18	0	28
ATCTGATCATATACGTCAAGGGGAGATGGTTTACGGGAGGT	0	141	34	8	9	0	0	22	30	3
ATTTGCGCTTATCAACGGGGTGGTCGGCCACACAGGAGGGT	0	141	10	26	9	0	0	18	0	0
CACGGCACCGAGTATATGGAGGGTATAAGGTGACCGACGGT	0	141	12	33	11	0	0	0	111	60
ACGGTTAAGTTAAAATAAAATGGCATCGAGCCCTCCGTGGA	0	140	10	32	71	0	0	56	0	0
AGCCGGAGAAATGACTAAAATGGAAAGCGCTGAGACATGGA	0	140	42	36	19	9	0	0	65	0
CCCCGGGTGGAAATTTAGGGTGGTTGATTGTACAAGGCGGT	0	140	21	23	36	0	27	18	11	21
TCCAAGCTGCTCAACCTCGGAGGCAAGCACTCCGAGAAGGC	0	140	15	12	13	0	0	45	0	73
TCTCCAGTGTCGTTGAGGGGGGGTAGGGTTAATCACAGGGT	0	140	0	0	36	0	0	16	69	0
TCTGTCTGCCGGCCGTTCGGCGGATTAAACCAATACGAGGT	0	140	0	16	42	0	0	0	0	67
TGCTACGGCACTCCGTGAGGTGGACCTCACCCCGCGGCGGT	0	140	15	20	46	0	0	0	0	0
TTATTGTGCATTGTTCGCAGCGGTCATCGTACCCGCGCGGC	0	140	0	9	11	6	15	22	28	0
ACTAGAGCCGTTTTTCGCAGGGGTTCCGGGATTGGAACGGT	0	139	2	16	57	24	152	0	0	34
CTTGGCCCTTACTTTTTAAAGGGTGCGAAGTATCCAGGGGC	0	139	81	19	65	15	18	21	0	0
GATTAGACTTCGGATCGGCAGGGAATGGGCCGCTCCAAGGT	0	139	28	17	0	0	0	33	0	0
GGCTCCCGTAATGTTTCAGGTGGTCTAATTTATAGGGGGGC	6	138	23	22	37	9	17	0	0	0
AAAATCAACTTGAAAATGGGGGGAAGGGCTCCACGAGCGGT	0	138	13	20	30	0	0	0	0	0
AGCCTAGGGGAAGTGTACAATGGTCAGAATTTTCGAGTGGA	0	138	20	18	71	39	24	35	33	0
ATGAAGATTTCATACCGGGGTGGTAATGGTTATTCAGGGGA	0	138	0	17	33	33	0	24	63	0
ATGCCTGTTAAGACCAGGGGGGGCGATACGAATTACGCGGT	0	138	46	27	17	0	51	20	0	0
CCCCTGTATCTTTTCAAGGGTGGTACGAGGAAACGCATGGT	0	138	0	18	50	0	0	30	0	23
CGCGCGCATTCGCAGTCCGGAGGTGAGAGTTTAAGAGGGGT	0	138	9	28	45	0	0	20	0	10
GCTATTTACACTCTACTGGGCGGTGTGTTTCGAAGGGGGGT	0	138	61	4	21	0	27	34	78	13
TAAAGTAGATTTCCCTGGCGTGGTCAACAGTATGGCGGGGT	0	138	17	39	6	0	18	0	0	0
TAAATTTGCGAGTTTTTAAAGGGTATATAGTTACGGGAGGT	0	138	28	12	49	0	9	10	0	0
TACTAACAGTCGTAACCGAAAGGTGGTCCTCCTTGCAAGGA	0	138	16	12	9	32	0	0	1	0
TCATAAGGCATGGTCTCGAGTGGTCCCTATTTACAGGTGGA	0	138	3	0	13	21	14	0	0	0
TTAAGGTCGCTGTACAGCGGTGGAGTTGCGAGCTGAGGGGC	0	138	60	16	61	23	0	69	0	66
ACCAATCTTGAGCTGAAGCGAGGTTGGCCGTATGGGGGGGT	3	137	0	10	0	0	0	151	50	20
ACCATCAGGGTTTCTTAAGGGGGTACTGTATGTTAGGGGGC	0	137	0	26	54	0	0	0	10	65
AGTCGGTATACCCTTCTGCAGGGAATTTCGCACAAAGAGGA	0	137	41	31	19	0	0	30	0	12
CAGACCCTTCGGATCACGGGGGGCACTTTTTATAAGGCGGT	0	137	21	30	64	30	49	13	0	38
CCCACTGCACTGGTTCTGGGAGGTTGATCCTTTAGGGGGGA	0	137	0	16	11	0	23	26	0	0
CCTCCGTGCAGTCCTTCGGGGGGTAGCGACATTAGGAGGGT	0	137	3	9	27	0	18	14	53	74
CGTGATAGATAATACCTGAGCGGACTAGCTTCCGGGGAGGT	0	137	21	5	0	42	51	0	0	0
GATAATGTTTACGTGTGGGGCGGTTATGATTTTTGAGCGGT	0	137	9	18	11	0	31	24	0	0
TAAGATTGTAATTTGTGAGGTGGATTAAGGAGCACGGTGGA	0	137	12	19	66	0	18	15	0	43
TTCATTCAGTCTAACATGCGAGGTGGGTTCAGCGGCGTGGA	0	137	19	18	53	0	0	0	0	75
ATGAGTATGCGCCTCAGGGGCGGCCGCACGTAACAGGAGGA	0	136	0	7	57	20	22	0	0	31
TAGGCCGCCGCAGTGTGCGGAGGTAGATTACATGAGAGGGC	0	136	9	24	51	0	0	22	0	59
TCCAGAAACAGGCACATAGAGGGCCTAACATGAACAGCGGT	0	136	9	10	19	0	0	0	34	0
TCCCATATGGAGCATCTACGCGGTTGTGCATATCAGGGGGA	0	136	17	1	37	0	0	0	0	0
AGGGGTCGGCGGTAGATAGAAGGCGGAGGCCATCAGAAGGT	0	135	4	6	0	0	0	30	86	64
CCACATTCCAATGCGCGGGAGGGCTTCGAGTATGGCATGGT	0	135	24	15	50	0	0	0	0	33
GGTAATCATTGAGAGAAAAATGGCATTCCCTGAGGCGGGGT	0	135	2	21	0	0	23	3	16	6
GTGATGTTGCTGATCTTACGAGGTTCCGAGTTTGGGGTGGT	0	135	11	12	17	0	34	0	0	0
TATGTTTATTTGTAGAGGGACGGCGCGAACTATGCAAGGGA	0	135	0	9	15	4	0	14	0	29
TGCGCTCGCAAATCCCAGGGTGGTGCCTCTCATGGGGCGGA	0	135	7	18	13	27	33	14	17	27
TTGGGATAGGCACCGTTGGGCGGTTGGCCAATTAGGGTGGT	0	135	13	0	13	0	0	25	58	15
TTTCGCTTAGAAGATCCGGGGGGTGGCCCCTGTGGGGTGGC	0	135	0	16	17	0	0	0	0	0
TGAACATAGTACTTCTGGGGGGGTATGGTCTTTCAGGCGGT	13	134	9	8	26	0	46	18	0	0
ACTTTCATGGCGCCATGGAGCGGTGGCTAGTTAAGAAGGGT	0	134	4	5	8	0	36	0	17	0
AGTCACACGTCATACACGGGAGGCCAGTGTCTAGGGGGGGT	0	134	31	11	0	23	22	0	42	0
GGGGGCCAAACTGTATGGGGTGGAGCTATTATTAAAGGGGT	0	134	30	0	27	7	0	0	0	0
TTAAGTTTCCATACCACAGACGGAATGTCTATAAAAAAGGA	0	134	5	14	10	12	0	0	73	31
TTACTTTCTATATCCCGAAATGGCTTATCTATTGGAGCGGT	0	134	24	0	35	0	0	0	0	0
ATTGTACAAACTCTTTGGCGTGGTGGCGAGACATGGGTGGT	4	133	12	0	10	0	0	0	32	13
AACGAAGGATGTGACCGGGGTGGACGTTTCCTATGGGGGGC	0	133	10	3	27	17	0	0	0	23
AGTTTTGACCATCCGTGGGACGGTTGGAACTTATCGGCGGA	0	133	19	21	9	0	0	0	0	49
ATCCTCAATAAAATTCCCCATGGAGCCCTGAGTTGGGTGGT	0	133	17	0	38	29	43	14	0	0
CAGGTTGAATTTTCGCAAGGGGGAGGCTCTAGTCAGGGGGA	0	133	13	0	18	0	0	0	0	0
GAAGTGAGCTTTCATCTGAGTGGTCACGCGAGTAGCGTGGA	0	133	5	14	19	0	0	41	39	36
GCTCTTTGTGATGAAACCAATGGTTCCCAGTCTCGCAGGGC	0	133	33	34	55	31	46	44	34	0
GGGCTCTCCATAGTCACCGGGGGACGGATGTGTCGCACGGT	0	133	0	14	0	22	54	0	0	0
GGTCACCGATTAGAGTGGGGGGGTGTATATATATGAACGGA	0	133	24	17	0	0	0	0	21	23
TAACATGCCGCGGTGATGAGGGGACTGACGCATTGGGTGGT	0	133	3	8	49	0	15	14	42	31
TAGAAGTCCGAACTAAAGGGTGGCGATACTCGCTGGGTGGT	0	133	5	14	33	0	0	0	35	37
AGGTCCATTACGTTTTCAGATGGTCCGGGACTTCAAAGGGA	0	132	37	6	33	0	13	0	0	0
ATGGGTGTTGCGACTCGAAATGGCCTGCCTCATAGGGTGGT	0	132	15	9	35	16	55	0	0	54
CAAACATTAGGAGTTTAGGGGGGTAAATGGTCTAGCGCGGT	0	132	19	19	27	13	9	0	26	10
CTGGATCGAAGGATCTGGGGTGGCGCCTTCTGTAGAAGGGC	0	132	0	23	29	0	0	0	0	18
GGCTGATTGCATTTTCAGGGAGGAGGCATATATCGGGGGGT	0	132	15	0	15	39	56	0	0	0
GTCTCCAATTGTTACCAACGCGGAACTCTGAATGGCGTGGA	0	132	20	24	22	0	25	34	0	44
TGAAGAACCAGCCCTAGGGGGGGAAAAGATTTACCAGGGGT	0	132	0	0	22	17	46	24	27	0
TTGATCGTTCTCTTATAGAGGGGTGCACGCAGTAGGGTGGA	0	132	0	6	6	14	0	19	0	0
TTTCCTAAGGGGGTCCCGGAAGGTGATTTGTTATGGGAGGA	0	132	25	26	63	0	0	69	59	0
AGTGAATTATACTAATTCGATGGAGTTGTAAATCGCAGGGT	0	131	24	31	11	0	0	49	0	46
ATTTGTTGATCCATTCCAAGGGGCAGGCCATTAGACAAGGC	0	131	4	0	26	0	0	0	0	0
GAATGAGGCTTCAAATTCCAGGGTCGCGAAAACACAATGGC	0	131	10	25	26	16	24	0	14	0
GGAAGTTAGCATAAACTGGGTGGAGGTTACTGTAACGCGGT	0	131	0	0	0	0	0	28	0	38
GGTTCTGACGGGTTATAGGGGGGTGTATCATTTAGGGCGGA	0	131	27	14	0	30	0	45	0	94
TATTCTGGCTTGGTATCAGAGGGACTATGCCCTAGGGGGGA	0	131	18	0	0	0	0	0	21	50
TCTTTGTAAGTTTACATACAGGGAGCATCGCCAGAAGGGGT	0	131	8	27	0	10	57	0	0	92
TTGTGTGAGACCCCAAGAAAAGGCCTGTCTATCTAGAGGGA	0	131	21	12	42	0	0	0	22	78
AAAATCACGGTTCAGCTCGGTGGTTAGCTGTGCCGCGGGGC	0	130	22	56	23	0	0	49	32	43
AATTGGGGATGCCTACGAGGCGGTGAAGCGTATTGGGCGGT	0	130	26	18	23	35	0	0	0	29
ATAGGGACTGATGCATCAAGGGGCGTTCCGTTCGCGGGGGA	0	130	22	21	40	8	0	0	0	0
CAGAGTAGTTGCTTATACCGTGGATGGGCCTACCAGAGGGT	0	130	17	33	25	0	0	0	51	0
CGGGTCGTAGTTATACGGGGGGGTGAGCTCAAAGGGGAGGT	0	130	46	0	12	0	1	0	0	0
GCTACGCGGAAACAGTGGGGAGGTCGCTCTAAACAAGGGGA	0	130	0	11	30	0	107	0	35	0
GTTAGACGGCTCGAGAGGGGTGGTTACTAAACTGACAGGGC	0	130	42	0	42	0	26	22	53	0
TGTTCTCGCCATAAGCCGGGCGGCGCTGGCTCTTCGGCGGA	0	130	5	12	23	29	0	0	0	0
TTTAGCGTCCTTAATATAGAGGGATCTATACTCCCCGCGGC	0	130	44	13	34	16	15	10	0	0
AGGACCGTACCGTAAAGCAGTGGCGGCCAATTTCAAGGGGC	8	129	0	0	15	0	0	0	0	0
AGATATTGGTTGGCTCTAGAGGGACCGGGCCGACACGCGGC	0	129	31	19	27	0	14	0	26	24
ATTGATTTGGCGACGCACCGCGGTCTAGTTAGCAGAAAGGT	0	129	17	5	17	0	0	0	0	0
CCCGAAGCCGATCTACGACGGGGATACTGGTCTCGGAGGGC	0	129	0	0	15	0	0	0	0	0
TAGCGCATACTTAACCTCCAGGGAACAGCATTAGGCGTGGC	0	129	24	24	28	33	0	0	0	0
TAGTATGGGCATCAGACAGGAGGCTCCGTCCCCTAAGGGGA	0	129	0	11	50	0	0	0	28	17
TATCTCGACGGTGTCCCCAGGGGAGGCTCCTGTAGGGCGGA	0	129	7	21	42	27	20	16	16	29
AATGTTAAGTGGTTGCGCGATGGACCTCGACCAGCCGAGGA	0	128	25	21	46	0	0	0	20	80
CTGGGGTGTCTAATTCGGGGCGGTAATTACAGTCGGGGGGT	0	128	14	2	17	46	20	0	16	0
GGGGCGTCTAGAACTTACAGCGGTTAGATCCCCGGAGCGGA	0	128	7	6	18	0	0	0	0	5
GTCATTAGATGTATGAGCGAGGGCTGGGGCTGATGAAGGGA	0	128	50	6	30	0	57	53	0	39
TGTCATAACCGAAACTGCCGAGGCGCGCACCTAGGAGGGGT	0	128	15	15	15	0	27	19	0	0
TGTCATGCGCCATCATACAAGGGAGTGTAAAGCTGGGAGGA	0	128	0	9	10	17	0	0	11	45
TTAAAAGATGCCTATTAGCAGGGAGTATACTTCTGGAGGGC	0	128	26	11	60	11	0	25	33	82
TTTAGTCTTACACAGTACCGTGGCAGCGAGCTCGCCAGGGA	0	128	34	19	22	0	59	83	69	0
TCGGCGCTCAAAATAATGAGGGGCCGTATGTTCCGGAGGGT	0	127	14	5	54	0	29	0	0	25
TGCTGGTCGTGTATCCAGCGCGGTGGACTTCCATGCGGGGA	0	127	24	29	4	0	35	29	0	0
AATGGATGCCTGCTATGAAATGGTCATCCTTGATAGGTGGC	0	126	11	34	14	10	0	25	45	0
AATGGCGGGAATGTCTTCAACGGAGCCCCCTATCGTGCGGT	0	126	16	15	0	0	0	0	55	0
CACCACTCACTTGTTTGGGGGGGAGTACGATGCGGGGGGGC	0	126	15	0	37	18	0	17	18	71
CGGCCCCATACTTATTAGAGCGGAGCTTAACGAGGCGAGGC	0	126	0	16	21	46	14	0	30	0
CGTGGGGAACTCCAGCGACGTGGTTTAGTTTATCCGAGGGC	0	126	5	26	14	24	87	12	0	52
GACCCAATGTGCAAACTAGGGGGCTCACGCCCTTGGAGGGC	0	126	12	45	0	38	0	51	64	20
TACATTCCCACAATATGGGGGGGTCGCCCGCGAGAGGTGGT	0	126	11	11	0	0	0	0	0	0
TCAGGCGACTAAGCGACGAAAGGTACGCCACGTCGCGCGGC	0	126	7	30	30	1	33	0	0	0
TCCCACACTTACGCGCGCGGGGGTGGGATCAGATGGGAGGC	0	126	45	22	6	0	0	0	0	56
TTACGACTACATCTGTCGAGCGGTGCTTTTACTTGGGGGGA	0	126	0	25	9	0	0	0	0	0
TTGCCGGGCACGCTGCGGAGGGGTAACTGTTCTTAAGTGGT	0	126	0	9	1	34	0	0	0	0
AATTTAATGGGTCCTTTAGGCGGTACACGGTACGGGGGGGC	0	125	10	24	22	0	18	17	24	17
ACCCTCCCTGGTATGCGGGGTGGCGCCGTACTTTGCAGGGC	0	125	24	0	0	0	30	58	49	0
ATGCGTGTACAGTCACGGAGAGGTGGGTTCCATGGCGGGGA	0	125	21	41	13	0	43	0	0	0
CTACGAGTGCACATGCCAGATGGTCAGCTAATTCGGAAGGT	0	125	9	13	0	24	44	0	0	86
CTCTTTCCTCAGACGTTGCAGGGTTTCGTAACAACCAGGGC	0	125	0	40	0	15	0	0	0	0
CTTGTATTCTTTCTTTCGAATGGTGGTGTGCACTGGACGGC	0	125	3	19	0	28	0	16	28	34
GATGAACTTTTCTTGAAGGGTGGTGTTTTCTATTGCGCGGT	0	125	4	6	24	0	0	15	0	0
GTAGGGACGTCCGTGCGCGAGGGCGGTAAAAACGCCATGGT	0	125	0	21	12	17	24	0	16	40
GTTGGTTCGAGCGCTACACGGGGTGGGGAATATCACAGGGT	0	125	0	13	37	0	47	0	0	0
TCCACCCGAGGAAATACGGGGGGTGTCCGAACATACGGGGC	0	125	0	4	5	23	0	0	24	22
TCGAAGCGTTCGCTTAAGGGCGGTTCAATCTCAGGAATGGA	0	125	20	12	40	6	35	17	0	17
TCTGTTTCTCCACACAGAGGGGGTGCTAGTACTAACATGGA	0	125	25	0	0	0	7	0	0	86
ACTGTGCAAAGCAATTGGAGTGGTGACGGTTCTTGCGCGGA	0	124	7	10	13	30	0	55	54	58
AGAATGGGGGTGGATCTGGGGGGATATAGCAGTAGAAAGGT	0	124	20	34	36	0	0	19	0	0
CTTAAGCGTCTCAAGTGCAATGGCTTGGGCACTCGCGTGGC	0	124	25	19	50	0	30	99	0	0
CTTAGCTTCTATTTCAAGAAGGGTCCGTTTATCCGGGCGGC	0	124	17	46	0	39	0	11	37	0
TACCTTGATGATCTCTTACGCGGACTAGGAAGATGGAGGGA	0	124	23	35	39	0	0	2	24	0
TCACTGCGCAATGAACCGAGGGGTACCCGTTGCCAGAAGGC	0	124	0	0	20	0	0	63	51	82
TGCTATACCTAGACAACCAGGGGTTATTCTTTATCCAGGGT	0	124	20	4	25	17	0	7	77	0
GAAGATAAGCCATTGTAGCGGGGTTTACTTTTACCGGTGGC	0	123	20	42	36	14	22	0	24	46
GCTGGTTGCCATACACGGGGCGGTACGTGCACTAGGGCGGA	0	123	10	8	21	0	0	0	0	0
GCTTGTCCATTGGTATAGCGGGGTAGGTCAAATCGGGCGGT	0	123	10	47	35	0	0	16	0	23
GGAGTGCGTACGTACTCGCACGGTAGTGGTCATCGCACGGT	0	123	11	4	16	13	0	0	49	0
GGGACGGTTCGACAAAAGAGCGGTCACGCCCGCCACGGGGC	0	123	17	5	0	0	0	0	0	0
TCCTACCAAGTACAAACACAGGGAGGGGTAATCCTGATGGA	0	123	24	31	78	11	24	0	30	69
TCTCCAGTGTGGCCAATCGGTGGTGCCGCATCTAAGGCGGC	0	123	12	13	12	8	0	0	8	0
TTTCTCAACATGTTGTCGGGTGGTGCATCTTAAAGGGAGGT	0	123	9	23	9	25	0	0	52	52
TTTGGAATTAATTTCTCCGAAGGAAACCACACCCCCACGGC	0	123	0	5	10	0	0	0	0	0
AAGAGTCGTTGTGACTCAGGCGGTCTTAGTAAAAGCAAGGT	0	122	8	9	28	21	0	0	0	17
AGGTTCATTGTAGATCCGGACGGTCAGGGTTTTCAGGAGGA	0	122	14	21	0	21	0	30	0	0
CGGCTTAGATTGGTTCCGGAGGGATTTTATCGCGGCGGGGC	0	122	14	36	28	0	0	24	0	80
TAATGGTCTTTGATCACGAGAGGTTGGCTCCATTGAGCGGT	0	122	37	22	50	0	0	0	0	0
TCATCCGCCTTTATTCGGGGCGGAGGGAGGTAAAAAATGGC	0	122	4	0	22	0	0	0	0	65
TGGTCAGGAAAGTCTCTGGGTGGTTCCCTTTGTGGGAGGGT	0	122	20	40	11	0	0	0	0	29
ATAAAAGGGAAACCACTGCGGGGTCGTGACCTAGAAGTGGC	0	121	17	34	0	0	0	28	18	0
ATGAATCACGCAGTGAAAGGAGGACTGTGTTTACCAATGGT	0	121	13	34	44	0	0	24	0	50
ATTCTCTAACTCGATTAAGGAGGACTGCTACTTGACAAGGC	0	121	0	25	37	40	0	0	0	53
CAGGCGTGAAGGCATAGAGGAGGTGATGTTAGTTGGGGGGT	0	121	9	8	76	21	0	0	26	0
GGTAATTGCGCCACATTGAGTGGTATCAGTTTCTGCGTGGT	0	121	1	14	66	0	67	4	0	41
GGTACAGGGCGAAAGTGGCGCGGTCGCAGTTTCGACGAGGT	0	121	22	6	23	0	0	0	0	0
GTCCCCGCCGATTTCCTGAGCGGATTACGGCGTAAGGGGGC	0	121	42	38	0	45	51	9	0	0
GTGTCTATTTACGCAAGAAGTGGTGGATTGTGTGGGGCGGC	0	121	19	3	26	22	0	38	9	0
TTTTTATCTTTAATAACCCATGGTCCGGCCTTTTGGGTGGA	0	121	10	6	18	20	0	0	0	31
CACCTCAGCCTTCACAACAGTGGAAAGTCTTCCTAGGCGGC	0	120	11	0	32	0	0	62	57	0
CAGGAGAATGCGGCGAAGAACGGTTTGGTTTCAGGGGTGGA	0	120	10	20	0	15	2	0	0	23
CTAGTGCCCTTCTTCTTCGATGGATTGCCCTGTCCGAAGGC	0	120	1	3	9	0	14	0	13	0
GCTAGCGCACGGGATATGGACGGTATAGACATACAGGAGGC	0	120	0	11	31	0	0	0	0	1
GTTTACTCCCCGGCCTCAAAGGGTTCATGCCAAGAGGGGGA	0	120	25	0	0	23	0	0	0	0
TAGTATCACCGTCATCGGCACGGTAGATTTACTTGAGAGGT	0	120	0	33	22	19	15	0	0	0
TTTTACGGGAACTTTAAAGGTGGTTTACTATGCCGGGGGGA	0	120	15	30	0	0	45	0	0	44
ACCCCTAGGCATAATTCAGGCGGTGCAGGGTGCGAGGTGGA	0	119	0	12	37	15	22	32	0	0
CCATTAAAAAACGAGTCAAGGGGTCAGACGACATGCGGGGT	0	119	0	26	33	41	48	20	40	18
CTGTCGTTGGCGGATTCAAGCGGTTCTAAATCTTACGCGGC	0	119	19	0	38	0	0	0	43	0
GGTGACAAGTTGGCGAAGCGAGGTGTATATCATCACGGGGT	0	119	0	0	17	0	0	0	13	0
GTTGTTATTATTCTTTCGGGTGGTCATAGTTGCGGGGGGGC	0	119	30	21	35	0	22	0	0	27
TTCTTAGGCTAGCAACGGCATGGCTCGCATTTACCAAAGGT	0	119	55	4	29	0	0	22	0	77
TTGTGATTGTTAGAGCTAAATGGTACCTTCAGAAGGGCGGC	0	119	17	14	28	0	0	25	0	0
ATGTCTCATGCCGTGACACGAGGTTGGTGATGTTGGGTGGA	212	118	42	24	15	42	54	40	39	35
AATTCTAACTTCGTGACGGGCGGTCCCGGCTGACCCACGGA	0	118	8	6	14	0	26	0	0	0
ACTACTTAGATATCTTCCAATGGCAGTCCGACCTACGTGGA	0	118	0	21	9	0	0	0	0	0
ATTGATCTTGTGATACAAGGTGGTGAACCTTCTGAAATGGA	0	118	10	16	43	0	0	0	0	0
CAATAACCCTGAGTATGCGATGGAACAAGCCGCTGGGTGGA	0	118	31	5	2	0	0	12	0	72
CACCGCGTCAGTGTCCTAGGAGGTTATTTTCACGGGGCGGA	0	118	22	30	23	13	34	0	0	0
CGATGTAAGAGAGAGAAGGATGGTCCCTGTTATCAAGAGGC	0	118	6	6	83	0	0	47	0	0
CGGGCCGGATTAAAGATAGATGGTGAAATGATTAGAAAGGC	0	118	28	12	20	0	23	0	0	91
GGGTCTTATACTATCTTGCGTGGATCAGATTCAGGGGTGGC	0	118	16	5	13	0	0	0	0	0
GGTCTCTAACTCAACAAGGGGGGTGGTATTTTTCGCGAGGT	0	118	26	6	14	46	37	0	15	0
AGGGCACTTTTACCTTTCCAGGGCTTTTTGATACCCGGGGC	0	117	0	9	30	40	25	0	22	0
AGTATGCTTTCGCATCCCGAGGGTGTGTCGTGACAAACGGT	0	117	0	14	0	0	0	0	0	50
ATTGTGGGGGGTTTTAAAAATGGTAATCTAAGTGGGACGGT	0	117	8	7	0	0	13	30	0	0
CACGAGTACAAATATAACGGCGGTGTGACCTCTAGCGAGGC	0	117	16	0	19	0	0	0	23	0
CTTGGCTATGACACCCAGCACGGCCGTGGCTATCCAGGGGC	0	117	12	12	33	0	39	0	0	52
TACCCAGTGAGTAAGTTGCGGGGTTTGATCTGACCGGTGGT	0	117	23	22	57	64	25	0	55	0
TATATCCTGTCTCTGATGGGTGGTACCGAGTTTTGGAAGGC	0	117	17	2	21	0	16	23	0	0
TCCGAGCAACGAATTACGCGAGGCGTGTTCTGTGGAGCGGT	0	117	21	20	0	0	25	0	0	27
TTACGCGCCGTAGAGACAGAGGGTCTACGTCGAGGGATGGC	0	117	1	1	29	0	0	18	0	96
ACGGCGCTCGGATCAACGCAAGGTAACCTTATTTCCGAGGC	0	116	16	23	67	0	39	36	21	0
ACTAATGGCTAGCTAACAGGGGGTTTCAGATCAAAGAGGGT	0	116	0	0	12	28	74	12	0	0
ACTTAATGGTTACTGATGCGGGGTAATCGTTTCTACGGGGT	0	116	39	9	32	0	34	39	0	0
ATCCTAGGGGTGACCTAGAGTGGTCGGTTTTTCAAGGTGGC	0	116	34	7	45	26	0	0	0	53
GAGCGGGTATTGGTACAGCACGGCCGAGTTTATTAAGTGGC	0	116	7	14	10	0	0	0	0	33
GGAAGCGCTATGATGCCGCGTGGTTAGACCTGCGAAATGGA	0	116	6	16	17	26	39	0	0	0
TAAAATGGTTATGCCTTGGGGGGTCTGCCTTTTAGAATGGT	0	116	11	0	17	0	0	75	24	11
TCATCGGTTTGAGTACTGGGCGGTCATTACAGTACGGGGGT	0	116	16	9	12	20	0	0	25	55
TTCAAACTCTAGCCTAGGGACGGTCCGACTTCTCAGAAGGA	0	116	7	2	0	20	0	28	0	0
AAAACGTGGTAGTTGAAACAAGGTAAGCGATTTCCAACGGA	0	115	54	21	0	0	0	0	0	0
ACCATGGGATTCATTCAGGGGGGAGATAGTCCTTGGGTGGT	0	115	19	24	37	18	0	0	117	0
ACGTTATTAATCTTCCTGGGCGGTTAACATAGTCGGGCGGA	0	115	0	10	31	43	0	0	31	48
AGTTACCAAACTGCACGAAGTGGTGTCACTTCATGGGTGGT	0	115	5	8	19	33	46	23	0	31
CATCCGTTCAACCAACCCCGGGGTTTAGACAACTGAGAGGA	0	115	24	19	45	0	0	0	0	26
CATGATTTAAGGACAATACAAGGTTTGCCTTCACAGAGGGT	0	115	43	0	57	0	0	0	0	0
CATTACATCTCGCCGAAGCGGGGAGCTCACTTTAAGATGGT	0	115	0	11	30	14	0	0	0	64
CCTGGTTGTACCATTACACAGGGTGTGAGGATTAAGACGGA	0	115	24	14	51	0	33	1	32	24
GATGACCACGTCCCGCTGGGGGGAGTATGTTCAGCAGTGGT	0	115	6	9	83	0	0	24	25	31
GCACGGGCGGCCCTTTTCGGTGGTTAGTGTAATGCAGCGGC	0	115	17	0	42	0	0	0	0	56
GGCGGCCACGAGAAAATCGGAGGCCTTATACCAAGGGGGGC	0	115	8	31	46	0	20	0	0	18
TTGGGACGCCACGATATAGGCGGCGACTGACCACAAAGGGA	0	115	46	19	48	0	0	0	0	39
AAAGTATTTCTTTTTTTGCGCGGTGCAGTTATTAGGGGGGT	0	114	31	5	12	0	0	0	0	0
AGATAGGGTGCCGTACTGGGCGGTCGCAGATAACCGGCGGT	0	114	0	17	48	0	1	25	32	0
ATCGGGCCCAGATTCTGGCACGGAACCAAAACTGAGAAGGC	0	114	29	10	30	0	32	0	0	67
GAGTATAATGTCTTGTTAAGAGGTAGAGTAAACAACAAGGC	0	114	0	14	40	16	0	22	22	0
GATCGTGCCTCTCTCTAGGGGGGTAGGACTTGTAGCGCGGT	0	114	21	0	0	0	0	0	73	0
GGATTAATGTGTCACCCGGGGGGCTTTACGTTTCAAGCGGT	0	114	52	24	48	22	0	0	0	14
GGGGTCGATATAGTCACGCGGGGTTGTACTAAAGGGAAGGT	0	114	19	29	27	0	42	0	0	0
GGTGGCACTCGCGTTAGGAGTGGTTTATGGTCCGGAATGGT	0	114	6	9	21	0	0	0	0	0
GTATATTAATGTATCTGACGAGGTTCGTGCTTTGCAGGGGT	0	114	0	15	20	0	25	10	0	13
TCGGGTCTTAGGTATTAGGGCGGAGGATTAACATGCACGGA	0	114	0	26	28	0	53	24	24	0
TGTATTTTGTGTGTTTAAGGTGGCAGATGTTCTTAGGGGGC	0	114	9	32	44	0	0	30	0	39
ACAAATACGTCCTTCTTGGGTGGTCTTCATTTTGCCGAGGC	0	113	0	5	42	0	0	0	65	0
ACTTGAATGTCGTTGAGGGGTGGACTGACTTATAGAGGGGA	0	113	6	0	37	0	0	0	0	0
AGTCCAGGCGAACTCCGAGAGGGTTTTATATGTGGGGTGGT	0	113	44	47	0	0	0	0	0	0
GCACGGCTTGACATATTGGAGGGTTAGTCCTCACGGGGGGC	0	113	12	14	33	37	47	47	0	0
GGCTTCAGGTTAGTTTGCAGGGGTAGTGAGAGTTAAGGGGA	0	113	8	24	34	0	0	18	0	34
TATGGGAGGACGACTATGGGCGGCTGCCCTTCTGGGGAGGT	0	113	0	11	4	0	0	0	11	0
TGATTCCATTAAAAACCGAGCGGTCATATGTAACGGACGGA	0	113	11	41	18	0	0	0	0	0
TTCTGGGAGCTACCATTAGGGGGTGAATCAACCGCAGCGGA	0	113	10	15	0	20	0	20	19	0
AAGTCGTTAATGTATTGGAACGGACTTGGTTCAGGGGTGGA	0	112	17	31	74	0	0	0	0	85
ATCTAAAGGGGCTTCTAAGGCGGCAGCTATTTAGGCGAGGA	0	112	0	0	26	0	0	0	27	0
CCGATATGCGGCGCTTCGCAAGGCGCTTCACACACGGAGGC	0	112	22	0	23	23	0	4	13	67
GATGACGGTTGGATGAGGAGCGGTAGTATTCTATGGAAGGT	0	112	8	6	17	0	21	0	0	0
GCAACACGTACGACATAGGGTGGCTCTGCCAATCGGGGGGT	0	112	20	32	46	0	0	14	0	32
GTGCAATAGGCTGACCCCCAAGGTCAGTGACTCAGCACGGC	0	112	49	9	0	17	1	0	35	0
TACCCCCACGTACATTCCGGGGGACATCAATTTTACGTGGA	0	112	0	8	28	27	0	0	0	28
TGAGCGCGCTGCGTTCTGCAAGGATTGCGTTCAGGGGAGGC	0	112	24	5	0	30	19	40	0	0
TGCGCCGTGGCATAGCTGCGCGGTGGAACGTGCAAAACGGC	0	112	5	31	5	0	77	31	6	0
AGACATGGGGTATATATCGGGGGTGCCATTTTCCGAATGGC	0	111	0	17	41	22	29	28	0	0
ATCAATTGGGTTATCATGAGGGGTGTCAAGAAACGGATGGC	0	111	0	10	24	0	0	8	0	42
CGCGGTGACAATAAATTAGAGGGTGTGGCTACTTGAATGGT	0	111	22	6	8	31	0	13	0	0
GATGCTGACGGAATTTACGGCGGAAAGGATCTCCAAGAGGC	0	111	7	12	17	0	0	0	17	0
GCCTGGTGCATTGTTACACAGGGTGCCACGCAATAGGAGGT	0	111	9	14	14	14	24	0	9	31
GCTTGTATTGTGAAGTCGGGGGGCAGGGTCTGCCCAGTGGA	0	111	20	8	39	0	0	0	0	75
GGCAGGACTTATGAATAACAGGGTTCTGGCCACCACACGGC	0	111	0	8	0	17	0	0	0	0
AGCTAGTGGGTAATGCGGAACGGCTCGGTGTGTTAAAAGGT	0	110	10	14	16	0	42	0	0	0
CACGGAAATAACGCTCCCGACGGATAGAAAAATTCGATGGT	0	110	20	51	69	17	0	18	52	99
TAATGAGACCATGTATCGGGGGGTTTCCGTATATGCAAGGA	0	110	28	16	0	22	0	0	26	0
TGACTACACCCCTTTAGGGAGGGTTAAACACATAGCACGGA	0	110	0	8	34	0	0	0	0	0
TTTTAACACACGTTGATCCATGGTACTTTGTCTGAAGGGGT	0	110	37	0	17	25	0	0	0	0
AATGGACCTGACGAATCAGGCGGCGAGGGGAGAAGCAAGGT	0	109	0	11	0	0	0	0	0	0
CCAAGCCGAAATTCACTGGACGGATTTGAGCGTTGGGGGGT	0	109	10	0	0	0	0	0	0	38
CTGCTCCTATGCGTCAGGCGAGGCTCGCCCTCAAGGGAGGA	0	109	5	9	39	28	13	0	0	47
GACTCAGAGAGTTTGCCACGGGGTTTATCGTCTTGAAAGGT	0	109	34	31	37	0	65	27	39	73
GAGTATGGCCCGGACATGGACGGAATCGAGCCATGAGCGGT	0	109	0	12	21	0	0	0	34	0
TAGAGATAATCGCACTCGCAGGGAAAGATCAATCGGGGGGA	0	109	15	0	13	26	0	0	24	0
CGTTCTGGTGCTAAACCCAAGGGAATCCGGCTCCACACGGA	6	108	15	7	13	35	0	0	64	0
ATTATCTGAGTGTATCGCAAGGGATTTGACATTTCCGTGGA	0	108	11	7	41	0	0	0	0	0
[truncated: 118,432 more rows]
