# Supplementary material for: Improved detection of differentially represented DNA barcodes for high‐throughput clonal phenomics
Source: Mol Syst Biol. 2020 Mar 18;16(3):e9195. doi: 10.15252/msb.20199195 (PMC7080434; doi:10.15252/msb.20199195)
Supplement: Supplementary file 6 — Dataset EV3 [file MSB-16-e9195-s006.csv]

barcode	X15cm_1	X15cm_2	X15cm_3	X10cm_1	X10cm_2	X6wp_2	X6wp_1	growth_081119_1	growth_121119_1	growth_191119_1	X12wp_1	X12wp_2	growth_081119_2	growth_121119_2	growth_121119_3	growth_121119_4	growth_191119_2	X15cm_4
AAAAAATGCGATGCGTGGGGGGATCGTTGTTACTGCGCGGC	1	0	0	7	0	0	0	0	0	0	0	0	0	0	0	0	0	0
AAAAACCATCTACCTTACCATGGCTAGCATCTATAGGCGGA	115	173	123	76	75	142	107	131	60	94	98	308	140	96	103	75	91	148
AAAAACGAGACAAAGTGGGGGGGAGACCGTAACTGGGTGGT	3	0	0	0	1	0	0	0	0	0	13	0	0	0	0	0	0	0
AAAAACTAGCGTCATTCGGGGGGAAGTTACATTACCGTGGT	1	9	5	2	14	0	0	8	2	0	0	0	3	3	7	1	0	8
AAAAAGGACATGGCCTGAAATGGAGCCAGAATCAACGAGGT	4	14	19	6	12	17	0	34	4	9	0	0	35	8	6	4	0	3
AAAAATCGGATGGTTAAGCGAGGTATTGATTATAGCGTGGT	1	0	0	0	0	1	9	0	0	0	0	0	0	0	0	0	0	0
AAAAATGTTGACACGACGGACGGCCTGCAATGAAGAGCGGC	4	15	15	7	10	0	22	31	3	2	13	66	16	2	9	0	2	11
AAAACCCGCCTCAAGACAGAGGGATGAATCATCCGAAGGGC	4	0	0	0	0	0	0	0	0	0	0	0	0	0	0	0	0	0
AAAACGCCGGTTGTGCGGGGTGGTGCGAGGTGTCGCGGGGT	35	97	58	16	39	80	46	51	18	33	66	0	25	23	52	24	30	47
AAAACGTTCCCTCTGATGAGAGGGCCTGTAACATGGGAGGC	5	0	0	5	3	0	0	0	0	0	0	0	0	0	0	0	0	5
AAAAGACTGATGTCTTTGGGGGGTGGTTCCCATCCGGTGGA	1	3	4	0	0	0	0	5	0	0	0	0	15	0	0	0	0	4
AAAAGAGTGTCCGTTCGGCATGGCGTGCCCAGAAGGGCGGA	50	39	40	31	21	0	50	137	25	11	23	0	178	35	53	31	12	56
AAAAGCATAGATCTGTGGGAGGGTCCATTTTCTCGGGAGGT	3	0	0	3	1	0	0	16	0	0	0	0	20	0	0	0	0	0
AAAAGTAAATGCGTATGGAGGGGTATTCTGACTTAGGCGGC	31	109	81	51	26	0	111	61	25	48	53	96	75	46	54	31	34	60
AAAATATACGACACTATCCGCGGAATAGCATCCAAGGGGGA	73	97	84	76	107	107	61	98	48	39	117	193	90	53	119	73	36	106
AAAATCTGGGAGGCTTCGGGCGGTCCGGAGAGTAGGGTGGT	5	0	0	0	0	0	0	0	0	0	0	2	0	0	0	0	0	9
AAAATGGGAGCATCTCGCAGTGGCGTTCGTAGTACAACGGC	192	291	247	193	198	132	127	163	72	103	155	231	146	125	126	104	77	286
AAAATTGTGTACGACAGGGGGGGAAGACATTAAGCGGGGGA	1	0	0	0	0	0	0	0	0	0	0	0	0	0	0	0	0	0
AAACACAAGTTTGAGACAGAAGGCTATCCTTGACCAGTGGT	4	0	0	0	9	0	0	0	0	0	0	0	0	0	0	0	0	0
AAACAGACATAGTCTAGGGAAGGAAGCTACAGACAGGCGGA	1	0	3	0	0	0	0	15	1	4	0	0	7	1	6	3	4	3
AAACAGGGTCGTATATTGGGCGGTTGGTGGTAATGGGTGGT	123	165	158	146	115	118	137	190	75	121	92	117	199	111	134	87	91	140
AAACAGTACTCAAAAACAGGAGGTGTAGAATGATGGGCGGA	56	45	70	27	47	37	36	61	24	47	31	0	78	39	55	44	25	63
AAACATCCCAATATATCGCAAGGTAGATGGAACCGGGCGGC	3	0	0	1	7	0	0	0	0	0	0	0	0	0	0	0	0	1
AAACATTATATTATGAGCAGTGGATAAGGGTTAAGAGTGGT	110	151	126	82	91	71	52	196	57	70	9	220	190	91	129	71	68	127
AAACCTTAGATCGATCCCGGCGGTTCAATATATTAGGAGGT	2	0	3	5	0	0	0	0	0	0	0	0	0	0	0	0	0	0
AAACGCGTCTACCACTGGAATGGATGGGGACTATCAAAGGT	27	36	33	14	32	13	28	28	4	23	0	74	57	2	9	9	28	22
AAACGCGTTATAACATCCAGTGGCGTGTCGAGCAGAGTGGC	70	128	112	59	110	90	94	51	30	69	98	238	39	60	65	31	84	109
AAACGGAGTTGGTATTCGGGCGGTCCGTGGTCTGGGGGGGT	2	5	3	6	0	17	0	2	1	0	0	3	4	0	2	6	0	0
AAACGGCTCATGCCTAAGGGCGGTTGTGTGCTCCGGGAGGC	199	396	238	148	233	211	152	287	81	175	419	0	329	137	164	133	146	294
AAACGTCGTATTGCGAGGGGTGGCGATTTTTGAGAAGTGGC	2	9	3	4	9	0	0	8	0	3	38	0	8	0	0	0	0	0
AAACGTGAGGAGTAACGAGAAGGAGCGCCAATACCCACGGA	37	63	78	39	40	57	38	110	31	26	179	154	158	44	49	49	22	95
AAACTAATATCCACCACCGACGGTTGGCGACTTTGGGGGGA	186	311	249	183	222	128	219	361	123	475	69	232	355	236	235	150	381	277
AAACTACTGTTCTCATCCAAAGGCAATACGTGAGAAACGGT	27	83	50	31	53	0	30	204	28	12	0	71	263	35	54	29	13	23
AAACTCTGCGGGATGTACCGCGGACGGTGAAGATACATGGC	9	29	27	31	20	0	11	13	6	6	8	0	0	10	24	5	2	18
AAACTTAGGCTTATATGGGGAGGTTGAATTCATCGGGAGGA	492	783	630	441	431	717	296	514	145	411	370	586	502	269	294	199	297	654
AAACTTCAGTGGTTGTGGCGTGGTATACCGTTCGGCGGGGT	99	145	133	78	96	66	107	110	50	67	67	70	124	77	145	60	42	114
AAAGAACAGTTGATGTTGGGGGGCAACGGCCCTGGGGTGGT	1	0	0	0	0	0	0	0	0	0	0	0	0	0	0	0	0	0
AAAGACCGAGTTAAAAAAAGAGGTTGAGATACAGGCGAGGT	60	102	73	58	50	38	52	89	19	14	90	88	78	37	39	36	7	78
AAAGACTGTCAACCTAGGAAAGGCGCTGCCATTTGGGCGGC	2	0	0	0	1	0	0	0	0	0	0	0	0	0	0	0	0	0
AAAGAGATCGTTCACAACGGGGGTGAGAGTTGATCAAAGGA	1	0	0	2	0	0	0	0	0	0	0	0	0	0	0	0	0	0
AAAGAGTCCCTTGTGTAGGGGGGAGGGGCGAATCAGAAGGC	437	654	484	306	386	366	508	357	109	151	160	308	390	188	232	167	106	503
AAAGCAATCGAGGTTTTGCGCGGATCTAGGTCATGAGTGGT	12	11	11	18	2	0	1	14	0	0	0	4	7	0	0	0	0	5
AAAGCACGTTCCATGCTGAAAGGAGTGAACCTATGCGGGGT	147	180	181	127	132	133	97	361	107	132	198	273	449	208	184	129	96	138
AAAGCGCTGCTGTATACGGATGGTCTTTTTTGACCCAGGGT	82	121	122	71	47	56	169	148	48	224	44	47	146	82	103	52	158	131
AAAGCGTGTATCCAACGGGAAGGTTCACACTACTACGAGGT	1	0	0	0	0	0	0	0	0	0	0	0	0	0	0	0	0	6
AAAGCGTGTTGGATTAACGGGGGTTCAGGTTCTGACGAGGT	1	0	0	0	0	0	18	0	0	0	0	54	0	0	0	0	0	0
AAAGCGTTTCATGCTACACGGGGTATTTTTAGATAGGCGGA	574	983	630	456	601	510	505	505	189	378	709	903	557	334	355	231	312	677
AAAGCTCATCATCCCTGCGGCGGAGAGGGTTATTGAGTGGC	19	14	37	14	6	24	0	32	13	20	0	46	50	44	18	21	12	10
AAAGCTGTGACATTATGCGGTGGCGTCGACCTTTGGGTGGC	25	78	50	27	23	67	22	105	21	39	0	30	87	46	37	28	36	26
AAAGCTTGTGTCTAGTAGGGTGGCCCTCGGTCCCGAGCGGA	1	0	0	0	0	9	0	0	0	0	0	0	0	0	0	0	0	0
AAAGGATACGATCCGCAAGGTGGTCCTCTCTTCAGCGAGGC	150	233	213	117	140	51	172	290	99	131	68	96	337	138	174	139	107	191
AAAGGCTTTGTATACCACGGCGGACTCCGAAGCAGCATGGT	185	243	238	130	188	228	268	207	90	127	35	180	206	176	188	109	109	286
AAAGGGATCTAGCTTCGGCGCGGCTTAGAGTACTGGGGGGC	342	529	383	261	327	322	355	385	128	234	298	214	357	207	225	150	185	363
AAAGGTAGACCGTTGTAAGAGGGCAATCCTAGAGCGGCGGT	35	37	36	15	31	24	0	36	6	24	0	83	38	15	18	12	17	24
AAAGGTCAGGTAGAGAAGGACGGTCACCTTTACTGGACGGC	1	0	0	0	0	0	0	0	0	0	0	0	0	0	0	0	0	6
AAAGTAGGGGGCTTATGGAGAGGTAGGCAGACTGGCGCGGT	134	245	254	173	141	105	172	173	61	203	84	116	145	96	113	89	183	182
AAAGTGTCATCTGTTTGGGGTGGTTTCCTTACTAGGGGGGC	1	0	0	0	0	0	0	0	0	0	0	0	0	0	0	0	0	0
AAAGTGTGGGTGTCTCAGGGAGGTCCATGGCGCGCGATGGC	87	114	76	56	72	87	73	10	1	1	73	155	10	0	0	0	2	112
AAAGTTCCACTACATCAGGGGGGCAGAATTTTCCACGCGGC	116	230	144	76	129	50	201	267	96	226	44	110	249	161	191	163	168	148
AAAGTTTAGTTCGTCCGCAGTGGCTGTAATAGTCGGAGGGC	11	24	13	13	12	0	0	109	28	44	0	31	106	58	47	42	47	23
AAAGTTTATGTACACATGGGTGGTTCAAATATTTGGGGGGC	103	136	114	63	105	113	79	281	133	206	0	106	252	251	256	188	211	115
AAATAACAGTTGGTCTGGAATGGTTTTAATAAAAGGAGGGA	4	1	2	0	2	0	0	15	4	0	1	0	17	6	7	1	0	3
AAATAAGCGTACTTGATCGTCTCCTCGGAGAGATCTCCCTT	1	0	0	2	0	8	0	0	0	0	3	0	0	0	0	0	0	0
AAATAATCTATGTCATGGGAGGGTCTGCAGACATGGAAGGC	12	18	19	7	15	15	53	26	4	5	0	0	25	11	11	4	6	21
AAATACGTTACTCCCTCGGGTGGTCCGGTGCGCCCGGCGGA	25	55	18	17	56	0	0	40	20	22	0	29	37	18	25	24	11	23
AAATATGAAAATTCGTTCAACGGACATCGTTTAGGGAAGGT	41	33	45	48	26	12	14	60	26	18	0	171	54	38	28	33	14	52
AAATCACTTGTTGTGTCGGGGGTCTTACCAATTCGGGGGGT	1	0	0	0	0	0	0	0	0	0	0	0	0	0	0	0	0	0
AAATCATGGCTAGTCCTAAGAGGAACGGGTCTTTGAGAGGC	1032	1971	1532	1055	1362	918	937	1402	507	1615	975	1109	1403	950	856	735	1273	1304
AAATCCCGCATTGTTTCGCAGGGCCAAGGCACTCAGATGGT	23	37	62	34	19	83	0	53	14	12	10	0	59	23	23	9	16	52
AAATCGAGGATGTCCATAAAAGGATAACGGCAAGGAAGGGT	767	1408	1036	691	737	626	849	1016	381	897	675	1018	1021	673	713	546	637	1107
AAATCGCGCGCTCCCCAAGGTGGCCATACTTTAAACAAGGC	20	10	6	4	8	0	19	62	7	4	0	0	45	4	8	12	6	11
AAATCGGGAATATCCCGCCGCGGTCTATAATGTCGCACGGA	63	144	101	53	68	99	76	186	44	65	0	29	167	64	65	86	43	119
AAATGAAACAGTTATTGCGGCGGCAGTGTGAATCGGGGGGT	1	0	0	0	0	0	0	0	0	0	0	0	0	0	0	0	0	0
AAATGATGTCTGCTGTTGGGCGGCGTCGTACTATGCGTGGT	1	0	0	0	0	0	0	0	0	0	0	0	0	0	0	0	0	0
AAATGCCCATCGGTGCTCGGGGGCTTTGAAATAAACGCGGA	521	864	637	444	454	492	391	684	227	393	341	474	727	340	409	258	349	698
AAATGGTGTTAACTGTTGGGAGGCGTATGAAAAACAGTGGC	5	10	13	8	8	31	0	32	5	2	0	0	22	5	7	9	8	7
AAATGTCAGGGCGTGCCCGGGGGTAGGGGTCTTGGGGTGGA	268	460	421	278	286	323	252	489	172	317	26	438	496	295	307	247	307	423
AAATGTGTCGACAAGTGGGAAGGATGAGCTTACACGGCGGA	76	88	76	36	76	32	45	271	40	26	106	0	292	91	97	45	20	79
AAATGTTGGGCACTTTTGGGCGGTGCACAAAGTAGGACGGC	2	0	0	0	6	2	0	0	0	0	0	0	0	0	0	0	0	0
AAATTAGCTACCATTTCAGGCGGATGCCATAGCGGCACGGC	571	880	744	529	533	587	665	909	310	912	236	409	935	589	590	367	754	735
AAATTAGGTGTCTTTCAGGGTGGCCGGTCTATTGGGGCGGC	64	131	78	38	88	72	108	83	31	75	110	62	122	34	54	41	64	63
AAATTATTCGGACAAACACATGGATGGCAATATTGCAGGGT	2	8	2	3	0	0	8	3	5	3	0	0	1	6	6	3	5	0
AAATTGGGCATGTCCACCGAGGGTGTGATGCTTAGGGAGGC	322	558	421	259	348	249	347	749	281	562	528	202	834	541	543	387	425	459
AAATTGTGATCTCACAAGGAAGGTAGCGCATCACAGGGGGA	60	74	40	34	45	40	37	82	23	12	0	85	65	59	39	34	3	40
AAATTTCTTAACTCCTTCCGGGGTTCGCTACCATGCGCGGT	413	781	458	451	463	367	548	447	127	303	355	182	492	270	236	186	239	493
AAATTTTTAAGCCAAATACATGGCAGGCTTCTCTGCATGGA	4	0	0	2	7	0	0	0	0	0	0	0	0	0	0	0	0	0
AACAACTGACGCATGCAAGAGGGCGACTTGTTTAGCGTGGA	21	26	18	4	35	20	0	17	9	27	0	51	4	18	16	12	21	22
AACAAGGTGTGCGTATCGGGTGGTAAGTGATAAGGGATGGT	205	367	316	146	214	238	261	386	100	145	224	82	381	179	228	132	110	308
AACAAGTTTTGTTAGTGCCATGGAGTGGAACTAAACAAGGA	1	0	0	0	9	0	0	0	0	0	0	0	0	0	0	0	0	0
AACAATGCGCCGTTCTAAAGGGGCGTCGCGTCTAGCGTGGT	24	43	25	14	32	14	15	101	15	22	0	0	121	35	12	16	8	28
AACAATGGTCAAGTTACGCAAGGTATCTCTTTTAAGATGGC	1	0	0	0	0	3	0	0	0	0	0	1	0	0	0	0	0	0
AACAATGTCTATTTTACGCAGGGACTTCTCCAAAAGGTGGT	35	68	71	26	64	18	47	171	39	31	0	0	117	52	54	49	28	53
AACACACAGACCTTGATCGTCTCCTCGGAGAGTTTTTCTTC	1	0	0	0	0	43	0	0	0	0	0	0	6	0	0	0	0	0
AACACATGTGACCTTTCTGGTGGTCACACCTGTACGGCGGT	21	29	18	22	10	0	9	71	8	6	0	0	47	28	7	13	4	17
AACACGGTTATGTTGATGAGGGGCGTGTCATATAAGGGGGT	176	359	169	179	184	124	275	253	74	120	105	48	173	114	130	89	87	261
AACACGTTATCACATATGCGGGGTGCGTGCAGTTGAGCGGT	241	417	400	278	276	255	224	513	135	171	218	328	523	198	336	176	125	350
AACACTTCCGAGATGTTAAGTGGAGTTGATTCCGGCGCGGT	8	19	27	25	16	0	27	46	1	4	0	0	79	0	7	3	8	20
AACAGACCCCCTTCGCGAAAAGGTGAACCATTCTGAGCGGA	4	5	4	0	2	0	16	0	0	0	0	0	0	0	0	0	0	2
AACAGTAGTAGCATTCACGGCGGACGGGTTAATGGGGAGGT	544	1019	852	540	545	787	520	425	197	575	254	555	424	359	382	238	527	758
AACAGTTAACGAATAAAAAGTGGTCTTCTTCAAGCAATGGT	1	0	0	0	0	0	0	0	0	0	0	0	0	0	0	0	0	0
AACATCCAACGAACATACCGAGGATTAGTGAGATCAATGGA	7	42	25	12	19	9	57	29	8	0	0	0	33	17	37	17	0	26
AACATCGTTCGGCCGCCGGGGGGTAACGCTTGCTACAGGGT	173	350	183	142	202	136	255	186	49	191	105	47	170	89	97	57	162	180
AACATCGTTTTTTTTCTGGGTGGTGATGCTCGTTCGATGGA	1	0	4	0	2	0	0	0	0	0	0	0	0	0	0	0	0	0
AACATCTGCCACGTGATCCGAGGCAACTTTTGCTGGGCGGC	1	0	0	0	0	0	0	0	0	0	0	0	0	0	0	0	0	17
AACATGAATCGTAATTGGGATGGACCATGGTACTCAACGGA	1	0	0	1	0	0	0	0	0	0	0	0	0	0	0	0	0	0
AACATGACGCAGAATCCCAACGGACTCCAGCCAAGCGAGGT	113	175	123	83	87	114	84	162	67	124	45	19	136	111	137	97	120	135
AACATGTCCCACATGTTCCGGGGAGGTCCTATTAGCACGGT	17	15	9	3	9	35	0	0	0	0	0	0	2	0	0	0	0	15
AACATTATAATCTTGTACGGAGGACCTTGTTTCCACGTGGA	6	0	0	2	3	0	0	13	0	0	0	0	8	0	0	0	0	7
AACCACATCTGAATTCGGAGAGGTAATGGTTCACGGGTGGT	1	0	0	0	0	15	0	0	0	0	0	1	0	0	0	0	0	0
AACCATGTGCATTTTTACGGGGGCTTACAATGTACCGTGGC	77	122	87	78	65	99	101	182	38	29	64	89	172	63	70	40	26	95
AACCCATCTCACAAATTGGGAGGATTACCCACTGAGGGGGT	1	0	0	0	0	0	0	0	0	0	0	0	0	0	0	0	0	0
AACCCCATTGACATGCAGGGTGGTAGCATAACAGGCGAGGC	4	1	0	0	0	0	0	0	0	0	0	0	0	0	0	0	0	0
AACCCGTGTTGTGCGCCGGAGGGCCGACTGCAAAGGGCGGT	92	182	106	65	63	138	138	207	67	140	118	212	169	120	110	95	79	117
AACCCTTTGCAGGCGACGGACGGTAATGTCCGTGACGAGGA	1	0	0	0	6	0	1	0	0	0	0	0	0	0	0	0	0	1
AACCGAGACGTTAATAAACATGGACTCGGACGTGGAGCGGT	118	187	139	100	97	65	114	204	74	125	75	81	165	115	126	90	93	169
AACCGCCAATGGTAAAAACGGGGTAAAGGTACTACAGTGGT	282	451	415	267	311	352	159	332	129	153	133	232	333	187	228	182	106	386
AACCGTATGTCGCCCCGCAACGGCACAGAACCAGGCGGGGT	293	455	325	253	259	441	276	358	136	415	205	33	327	237	281	214	301	335
AACCGTCCATTTCTGTGGGGGGGTTTATTTCGTACGGGGGC	12	30	18	21	19	0	0	47	13	29	0	51	48	37	19	10	24	22
AACCTACTCTAACCTCCGAGGGGAAAGCGCCGTGGGGGGGT	4	26	22	10	12	0	0	19	4	2	0	0	10	6	4	4	0	21
AACCTAGACGTCTTGTAAGGGGGTGGAGCGTGTGCGGGGGA	20	5	6	2	17	0	34	23	1	0	0	0	23	0	1	1	0	12
AACCTAGCCCAATCTCCGGAAGGTGGACAGAAAGGCACGGT	349	437	376	252	336	222	348	305	120	195	228	296	267	253	210	205	197	406
AACCTATACCCTGCATGGCGCGGAAAACCATAAGGGGTGGT	11	18	11	8	8	0	12	48	11	37	148	0	55	18	46	10	27	14
AACCTTCGCGCCCACCCGGGGGGTTGTGAGCGTGGGGTGGA	16	17	28	7	23	16	0	36	12	14	0	0	44	11	25	26	29	16
AACCTTCGCGGGTTATACGGGGGTCTTAGATGATAAAAGGT	2	0	0	0	0	6	0	0	0	0	0	0	0	0	0	0	0	0
AACCTTCGGGATTTGCACGGAAGAACGTCCTCCTGAAGGGT	2332	3443	2489	1772	2006	2226	1589	1314	401	866	1010	2880	1398	671	653	527	729	2875
AACCTTTCGTCCGATCGACGTGGTGATACTTAACGGGGGGT	148	215	173	130	128	123	216	43	17	56	148	159	57	25	45	16	53	156
AACGAAATCAAGACTAGAGGGGGTTGCATGTACCGGACGGT	35	24	35	19	13	0	23	80	15	5	14	81	51	13	24	13	5	24
AACGAATGATCAATGCCGAGTGGCATTTAATTCGGCGCGGC	82	139	75	86	78	106	0	217	30	19	100	84	211	55	36	23	12	87
AACGACCTCGTGTTTTGCAGTGGTTTAATATACAGGGAGGT	4	11	4	5	1	31	15	80	14	0	0	37	60	15	25	18	0	9
AACGATCGGCTGGATATAGGTGGTTGGGTTTCTAGAGAGGG	5	0	0	2	0	0	0	0	0	0	0	0	0	0	0	0	0	1
AACGATCTCCGCTCTAGGGGTGGTCCGGTCAGTGGCGAGGA	285	475	396	249	220	229	367	520	155	315	168	308	612	269	274	197	278	396
AACGCATGAGCCAACACAAATGGCCTTTTCCTTTAGACGGA	104	136	160	58	117	88	15	142	55	96	22	208	145	78	137	70	75	161
AACGCGCCTTAGCACACCAAGGGTTAAGCCTATGGGGAGGA	15	16	27	14	17	1	70	13	4	11	20	0	22	6	15	5	11	37
AACGGCAATGCGTCCCCCAGAGGCCAATGAAATGACGTGGA	6	5	1	9	2	0	15	1	1	4	0	8	0	0	6	1	9	10
AACGGCACCACTCTTCAAAACGGACTGCAGACATGGATGGA	99	203	123	71	113	122	109	240	81	386	95	74	199	140	205	105	265	126
AACGGCCGGACCATCATGGGTGGTTGAGGTTCAAGGGCGGT	296	544	318	204	263	179	288	391	138	283	357	394	396	263	267	193	231	377
AACGGCGTGACTCTTTTCGAAGGTCACTTTTGCCCGAAGGT	347	675	499	281	367	334	413	420	159	338	246	586	450	375	286	185	249	496
AACGGTGGCATTATTAAGAGGGGTGAAATAATCAGCGAGGC	1	0	0	0	0	0	4	0	0	0	0	0	0	0	0	0	0	0
AACGTAAAGTCTGAACAAAGTGGAGGTACCACAGGGAAGGC	553	891	659	403	569	357	345	543	215	331	330	622	556	375	437	270	235	681
AACGTAATCGAGGAAAAGGGTGGCCGGCGATGTTGGGGGGT	7	6	12	5	12	0	0	92	21	5	0	0	62	48	43	51	3	2
AACGTAGAAGAGGTGCAGGGTGGAAACTAGTGACGAGAGGT	9	12	16	0	2	0	0	23	4	9	0	0	24	5	5	1	1	28
AACGTAGATCTAGCTTAACATGGTTAGTGCCCCTGGGGGGC	1	0	0	0	0	0	0	0	0	2	0	0	0	0	0	0	0	0
AACGTCGGCAATGAAAACGGTGGCATGTACTAATGAGTGGA	2	0	0	0	0	0	0	0	0	0	0	0	0	0	0	0	0	0
AACGTCGGGGGCCACTTGCGCGGTTGTGGCTCAAACACGGT	297	507	376	191	268	280	386	361	129	242	343	152	341	214	244	204	232	390
AACGTCTACTTGGCGTTGCGGGGCTTTCTGCATTGGGTGGC	17	37	27	9	18	14	8	84	16	2	30	83	111	38	33	17	0	17
AACGTGAGGGTGCAGCCGGAGGGACGGTCGTAAAACAAGGC	78	75	86	55	45	72	68	134	43	39	30	192	86	72	102	56	43	105
AACGTGTAATCTGCAAGCGAAGGACGGGGTTGCTAGATGGT	1	0	0	0	0	2	0	0	0	0	0	0	0	0	0	0	0	1
AACGTTCACGGAATTTAGCGCGGTATATTTAGTTAGATGGA	8	11	9	0	0	0	3	19	5	28	0	0	26	0	3	6	22	17
AACGTTGCTCTATAAACCGGGGGTCCTAGCAGCGCCGAGGT	262	498	379	281	300	248	141	118	45	177	49	362	147	108	75	56	116	388
AACGTTTTGCTTTTTAAGGGGGGCGCCTGATTACACAGGGT	159	323	260	243	115	121	179	230	84	243	119	196	227	150	185	132	199	228
AACTAAGGGCCAGATACGGGTGGTTGCTTGCACAGGGCGGT	3	10	1	0	4	0	11	5	1	0	0	0	1	0	2	0	0	3
AACTAATCAGTAGAAACCCGGGGCGTAAGCTGCTGCAGGGT	1	0	0	0	0	0	0	0	0	0	0	0	0	0	0	0	0	0
AACTACCGCAGAGTGAGGGACGGTTAGCTGTATTGGGTGGT	237	368	328	201	242	253	209	168	67	238	186	500	193	129	123	61	169	340
AACTCACCGTGAAAGTTGAACGGTCACGGTTGTCAGGGGGT	1	2	0	5	0	0	0	19	1	0	0	0	26	1	0	0	0	0
AACTCCCTTGCCATCACAGGTGGAAGTCTATTTCGGGGGGT	402	492	440	277	329	243	268	597	216	334	461	419	620	399	380	287	260	383
AACTCTTCGAGTGCAACAGGGGGTTAGCCGTCTAAAAGGGT	262	421	274	172	293	233	225	463	136	141	133	499	447	260	248	176	113	355
AACTGAGAATGCTAGCGGAGTGGTATTCCTTGATCGGCGGA	7	2	6	5	12	0	0	23	2	0	0	0	5	1	5	2	0	18
AACTGCAGCCCCGAGCGAGGGGGCTGAAGCATATAAATGGT	16	24	9	4	13	0	18	34	0	1	0	1	50	0	0	0	1	12
AACTGCTACTGAATGTTGGGTGGTGTTAAGTCCGGGGTGGC	502	996	676	494	530	725	244	1236	423	766	817	209	1302	784	845	555	559	669
AACTGGCTCTTGGTAAAGGGCGGTTCACATCGAAGCATGGT	3	16	8	10	3	17	0	11	1	10	0	0	5	0	0	3	4	1
AACTGTGTTTGAAAGACGAAGGGAATCTCGCTAGGGGGGGA	32	51	48	35	5	55	33	35	11	31	0	0	22	19	12	10	16	46
AACTTAAAGCTTTCTTTAAAAGGTGCCCTGTGTTGCGCGGT	49	88	63	67	33	90	26	98	24	23	15	10	85	24	49	19	13	85
AACTTATTCAGACAGCAGGGTGGAGTTTCCCTAACCGTGGA	6	0	9	7	14	16	2	0	0	0	31	0	0	0	0	0	0	4
AACTTGCCTAAGTCTTGGAAGGGTTCTTCGTTACGGGCGGT	108	185	182	79	150	61	109	233	32	34	171	196	232	48	92	37	25	151
AACTTTTAGAGAGCTTGGGGTGGTTGCCGATGACGGGTGGT	5	9	13	3	9	0	0	23	2	6	0	0	28	5	5	3	12	19
AACTTTTTAATCACAACGCGCGGCCTACTGTGTACGGTTGC	1	0	0	0	0	0	9	0	0	0	0	0	0	0	0	0	0	0
AAGAAGAACGGGCTTCGGCGGGGTTTTGATCTTTAGGTGGT	1764	2545	2169	1456	1664	1563	1541	1622	695	2407	1512	1495	1442	1244	1260	949	1913	2227
AAGAAGATCTGCCTGCTGGGGGGTTTATGATTACAAGAGGC	25	39	17	9	12	12	36	19	1	23	0	0	27	2	0	3	4	24
AAGAATTTTTGCTTTTGAAGGGGCCGCGCGTGCTGGAGGGT	4	3	0	4	0	0	6	4	0	0	0	0	0	0	0	0	0	7
AAGACAAATAACTTGATCGTCTCCTCGGAGAGCGATCTCTC	1	0	0	0	0	0	0	0	0	0	5	0	0	0	0	0	0	0
AAGACACAGACCCCATGGCATGGCGCGGACACCCCCAGGGC	9	29	23	11	8	21	61	35	9	13	56	11	41	11	17	16	7	20
AAGACATAATTTTAAACGGATGGTGTTCCCAACTCAAAGGC	46	78	81	28	38	52	55	65	16	25	27	29	124	52	41	11	14	54
AAGACCACAGTCGACTTGAGTGGACAGCACCCTGCCATGGA	2	0	0	0	0	0	0	0	0	0	0	0	0	0	0	0	0	0
AAGACCGGCACATGACGCGTGGTGGAAGGAAAGGGGGGGGC	1	0	0	0	0	0	0	0	0	0	0	0	0	0	0	0	0	0
AAGACTAACTATTCTCGGGGAGGTACTAAATATTGCGGGGT	45	88	87	46	52	63	11	119	39	63	24	96	148	49	115	54	66	100
AAGACTACCCTAGCATAAGGTGGTTAAAAGCATTGAGAGGA	13	19	10	14	14	0	0	15	3	0	0	0	20	7	4	0	0	16
AAGACTTAAACCTCATTGGGTGGTTTCTTTTCTAGGGCGGA	53	47	76	51	28	43	62	42	17	67	0	75	46	24	25	13	52	54
AAGAGAACCGGCTAGTAAGGTGGAGTAGCCACCTGGGTGGC	17	22	15	19	14	0	13	53	8	7	0	5	51	10	8	19	6	19
AAGAGAATCGGGCCTTACAACGGTAATCTATTTTGGGGGGT	49	73	63	55	35	40	48	111	9	1	24	0	87	8	14	13	0	55
AAGAGACGGCAGCCACCCCGGGGCCTCAACCAACACGAGGA	103	183	223	85	126	132	36	301	100	252	107	182	283	132	186	138	204	166
AAGAGATGGGACTCATGGAGCGGACAAGTATGTTAGGTGGC	71	159	118	73	152	76	79	111	45	89	3	101	92	55	52	42	37	100
AAGAGCACTGTCGTCTTCGAGGGCTCGAGGTATGCAATGGT	1	0	0	0	0	0	0	0	0	0	0	0	0	0	0	0	0	0
AAGAGCCTTACAAACCCAGGCGGAGCGTGGTCAGACAGGGC	2	0	0	2	0	0	0	0	0	0	0	0	0	0	0	0	0	0
AAGAGCTTATGGCACCGCGACGGAGGTGTTCGCTCCGTGGT	138	107	113	91	75	59	44	203	75	116	137	72	183	143	144	87	109	132
AAGAGGATAAGGTCACCGCGCGGCTGAATTCCCACAACGGA	3	0	0	0	0	0	0	0	0	0	0	0	0	0	0	0	0	6
AAGAGGCAGGGGTTATGGCGGGGATGGGCGTGTGGCGAGGT	45	27	65	36	39	0	106	66	12	29	0	0	60	25	39	10	31	79
AAGAGGTGAAGGGCGAACGGAGGAACCAACTCTAGCGCGGT	275	516	330	214	253	185	229	304	110	307	172	247	333	157	211	160	234	338
AAGAGGTGGCGTTTGTCAAGCGGTTTTCGAAATCGAACGGC	1987	2774	2318	1515	1883	1433	1523	2192	688	1082	1763	1662	2249	1270	1370	863	824	2454
AAGAGTGGATATTAATAGGGCGGCTAGTTGCATCGAAGGGC	28	28	27	7	16	13	31	52	18	18	0	0	57	21	38	19	5	21
AAGAGTTTAGCTCTTTGGAGTGGTTCGCTTTTAGAGGTGGT	1	0	0	0	0	0	0	0	0	0	0	0	0	0	0	0	0	0
AAGAGTTTTTATTATCGGGGGGGTCTATTATTATACGAGGT	8	13	6	5	0	18	13	58	19	10	0	0	69	47	37	25	5	5
AAGATGGACGGGAATACGCGGGGTCTTCGAACATAGATGGC	97	146	86	83	78	41	80	197	47	147	106	63	268	75	103	42	113	99
AAGATTCCGCGTTCATTAGGGGGCCTTCAAAACCGAGGGGT	40	38	25	26	55	24	33	19	2	0	26	48	10	8	6	1	0	29
AAGATTCTTGATAAGAGGGGTGGTGTTCCATCATAAAGGGA	5	3	6	1	7	0	30	7	1	2	0	0	22	4	0	0	0	7
AAGATTTATTTAGTAAGACACGGTCGCGGGTGTTGGGAGGA	3	0	0	8	8	0	0	0	0	0	0	0	0	0	0	0	0	0
AAGCAAGCTATAATTTCAGGTGGTGGAGTATTTAAGAGGGC	444	614	586	379	429	345	676	609	277	822	331	286	608	501	437	318	672	604
AAGCAAGGCTTTGAGTAAAGCGGCGTCCTCCGTTCGATGGC	3	0	0	0	0	1	0	0	0	0	0	0	0	0	0	0	0	0
AAGCAATCGCCGCTGTAAGGCGGTTAGGGTCGTCGAGAGGT	43	88	75	39	37	37	103	75	18	32	0	32	71	34	35	29	25	73
AAGCACCAATGGTAGACGAAAGGTGGACCCACCCAGATGGT	170	253	196	119	163	160	185	335	83	86	51	194	323	112	172	102	58	231
AAGCACTCACGCATATTCCGTGGCTCTCCCTCTAAAGAGGT	4	0	0	0	0	0	0	0	0	0	0	0	0	0	0	0	0	1
AAGCACTGGTCTCTATGAGGAGGCGATCAGATTGGGGCGGA	34	52	69	30	64	0	10	164	26	25	43	0	216	47	40	32	18	59
AAGCAGGGTTCAGTTTGAGAGGGTGTAGAGTCTCGCGGGGT	2	3	6	3	11	0	0	9	0	0	0	0	4	0	0	0	0	2
AAGCATCGGGCTTAGCTGGGGGGCGTGTACAATGCCATGGT	927	1699	1378	917	1101	853	923	1021	435	1351	1059	892	1008	779	808	551	1039	1467
AAGCCACTCACTATGCAAAGTGGCTTGCGCCCTGGGGTGGA	168	268	221	143	175	143	158	201	59	125	127	195	231	95	89	91	118	213
AAGCCCGATTGTGTCCGACATGGAAACGCGATATCAAGGGA	259	420	332	235	259	187	266	672	404	1258	168	266	681	891	801	465	1025	323
AAGCCGATCTCGGACCGGAACGGAAATGATCTTAGCGTGGC	66	86	76	69	35	86	51	79	8	19	31	0	79	11	15	6	13	74
AAGCCGTCCTGGGTATAGGGCGGTGCTCGCTTTGGGGGGGA	24	42	35	11	26	24	13	104	17	15	0	25	68	33	15	23	10	31
AAGCGATCCTTGGCCAACGGCGGATGGCTTTTATACGGGGA	78	110	82	47	72	5	21	89	19	21	0	38	68	45	40	15	15	83
AAGCGCCGGCCCTCCACAGGAGGATGTTTCCCATAGAGGGA	2	0	0	4	0	0	0	0	0	0	0	4	0	0	0	0	0	0
AAGCGGTCACTTTCGCGGGGGGGCGACCTTCAACACGAGGC	232	375	307	186	207	261	204	635	188	365	281	184	635	346	352	218	264	353
AAGCGGTTCCAGGTTCTAGGAGGTGCACATTCTGGGGGGGA	4	0	0	0	0	0	0	0	0	0	0	0	0	0	0	0	0	3
AAGCGTCGATGCCTTCCACGCGGTAAGGGCCATTACGGGGA	78	171	90	60	83	78	78	186	85	178	67	84	226	154	201	150	171	103
AAGCGTTTGGTTACGTAACACGGTGTAGACAGTGGCATGGC	70	105	53	45	59	123	73	44	31	26	33	81	62	30	48	56	18	105
AAGCTAGCCGATCCTTTCAACGGACTGGGCTGTAACAGGGC	2	0	0	0	0	3	0	0	0	0	0	7	0	0	0	0	0	0
AAGCTATAAACGGTGCGAGGAGGTGAAGGATGATAGGTGGA	75	88	61	50	40	36	55	84	15	19	150	40	49	34	26	11	8	100
AAGCTATTAAAGAACACGCGAGGCATCGCATGTTGGGGGGC	1	0	5	0	5	0	0	9	0	0	0	0	7	0	0	0	0	10
AAGCTCGTATACCACCGCCAGGGCGGGATCAGCTACAGGGC	6	0	0	0	0	2	0	0	0	0	0	0	0	0	0	0	0	0
AAGCTCTATCCGTATTTGGGTGGTCGACCCTGTGGAGTGGA	651	1031	962	554	719	734	685	805	260	591	701	727	869	469	533	409	437	964
AAGCTTATCCTCACTCAGAGGGGCTAGCACTTCCGCGGGGT	269	493	413	278	239	363	466	398	169	621	342	287	441	312	295	185	472	355
AAGGAATTATTCGAAACGGGAGGTTGCTTTCATAGCAGGGT	313	489	430	234	242	230	297	441	150	434	199	383	405	263	295	194	357	335
AAGGACATTGTTGCGCAGGGGGGCACCAAGATTCGAGTGGC	401	790	668	362	437	514	513	961	314	594	346	318	962	532	640	360	403	500
AAGGACCAGGCTAATCAGCAAGGCAAAAATTCTAAGAGGGT	25	21	22	22	27	0	44	38	11	1	0	0	51	28	9	24	0	18
AAGGACCGTCATAAACCAGATGGATTACATTGTCAGGGGGT	43	89	71	31	60	0	39	102	34	9	116	63	81	43	55	34	2	77
AAGGACGGATTTCCGAGGAGTGGTAACGACTTCGGGAGGGT	541	979	772	565	476	617	633	565	189	472	664	596	525	316	368	285	362	793
AAGGAGAGCAGCTTGATCGTCTCCTCGGAGAGACGCTCTTC	1	0	0	0	0	0	0	0	0	0	0	0	0	0	0	0	0	0
AAGGATCAGCTTGATCGTCTCCTCGGAGAGATCTTTCTTGC	1	0	0	0	0	0	0	0	0	0	0	0	0	0	0	0	0	0
AAGGATCCGGCATCCATGGGGGGCGTTTAGCGCGAGAAGGT	889	1704	1151	696	981	896	760	682	278	543	631	718	715	482	557	373	431	1182
AAGGCCATAAGCGTTACGGGTGGTCAGTTGTGTAGGGCGGT	2	0	4	0	8	0	19	0	0	0	55	0	0	0	0	0	0	0
AAGGCGGCTGACACTATCAGCGGTGGCGCGACTACAGGGGC	38	101	59	44	68	24	21	191	33	19	134	143	235	55	61	51	26	66
AAGGCGTCTAAGCTTCAGGGCGGCTAAGTATCTCGGGGGGC	1	0	0	0	4	0	0	0	0	0	0	0	0	0	0	0	0	0
AAGGCTACGACGCATTTCAGAGGAAGAGGTACATCAATGGA	42	57	42	34	34	29	20	23	4	19	18	23	30	0	10	3	22	50
AAGGCTACGATACTTAGAAAAGGCTCAGCTTTTTGCATGGA	5	8	0	3	4	22	0	4	0	0	0	0	0	0	0	0	0	4
AAGGCTGTCGGCATTAAAGGCGGACCTAAACTTTCGACGGT	113	299	255	129	144	118	240	365	60	93	65	245	409	121	123	58	88	248
AAGGGACGCCCATACCACGAGGGTACAGGCTTATAAAGGGA	566	942	701	509	512	467	421	762	269	446	527	480	654	483	514	319	337	737
AAGGGAGGGCCGCTGTCGGGGGGTTTTTGTCAATGGATGGA	1	0	2	0	0	0	0	0	0	0	0	0	0	0	0	0	0	0
AAGGGAGTCCAAGTAATGCGGGGTGTGCACCGTTACGGGGA	12	17	26	12	19	56	36	6	2	8	0	15	7	1	6	4	9	42
AAGGGATTCGTTCTATGGGGAGGATATTCTATCCGGGTGGT	1	0	0	2	0	17	0	0	0	0	0	0	0	0	0	0	0	0
AAGGGCCTCTAAGAGCGGCGGGGTCTTAGGTATGGGGAGGT	77	82	112	68	70	97	53	128	22	26	16	74	130	50	64	35	24	116
AAGGGCTGAATTTAGCCCGGCGGTCATATTCCCGGAATGGA	94	161	89	67	68	54	119	241	52	18	55	94	221	132	97	42	8	118
AAGGGCTTTGGTATTCTGGATGGCTCATGAATCAGGGTGGT	738	1237	914	602	777	688	628	1075	343	518	609	712	995	591	540	466	400	1166
AAGGGGAGTGAGCTTTGAGGGGGTCGATTGTGATGGGCGGT	1	0	0	0	0	3	0	0	0	0	0	0	0	0	0	0	0	0
AAGGGGGACGGCGTTTTGCGTGGCAAGCGAACATCGGCGGT	33	36	21	26	14	0	0	108	34	63	0	16	112	68	57	39	81	25
AAGGGGGTGGTTATGAGGGGGGGTGTACTTACAGGCGGGGA	2	2	0	2	0	0	0	12	4	10	0	0	16	2	1	3	5	0
AAGGGTAATCGGAATATGGGCGGTGCATCTTTTGGGGAGGA	2	0	0	0	0	0	0	0	0	0	0	0	0	0	0	0	0	0
AAGGGTATAGGCGCGTTGAATGGCCGCGTGTGTTGGGAGGC	2	0	0	0	3	0	0	0	0	0	0	0	0	0	0	0	0	0
AAGGGTATTTCCCTCTTAAGGGGTTGACCATATGGGGGGGA	1	0	0	0	1	0	0	0	0	0	0	0	2	0	0	0	0	0
AAGGGTGCCCTTACGAAAGGGGGTTGACTATATGAGACGGT	74	105	121	88	78	49	55	110	39	50	57	0	106	57	80	63	22	90
AAGGTGCGGTTCTTCTTGCGTGGTTGGCGTTTTGCAACGGC	16	9	24	14	13	42	52	3	1	11	0	0	0	3	4	0	3	16
AAGGTGGGCCATATACAAGGAGGTAAAGGCTCCCGAGAGGT	10	11	0	3	7	0	0	12	0	0	0	0	24	0	0	0	0	0
AAGTACCCCTATTATTCGGGCGGACCACGGAAATAGGCGGT	34	80	72	34	51	34	61	107	18	36	0	26	90	40	34	24	16	28
AAGTACCGCGCATAGCCGAATGGCCGGCGCTTTCAGGAGGT	6	9	11	9	6	0	0	11	2	10	0	42	20	0	0	0	5	13
AAGTACGGCCCAGTGTAGAGTGGCGATACAACTTGGGGGGT	2	0	0	0	0	0	0	0	0	0	0	0	0	0	0	0	0	0
AAGTATGTAATATCGCCACGGGGCTAGTTTTGTCCAACGGA	30	47	37	17	27	34	86	43	8	20	0	0	65	16	12	5	22	60
AAGTATTAACCTGCATGGCGGGGCTTCGAAATTGGAGCGGA	41	40	48	31	15	51	35	60	13	68	0	0	57	30	29	10	54	57
AAGTATTTTCTGTACTTCCAAGGACCCAAGCTTGCCAAGGA	204	370	293	168	140	238	261	458	115	152	227	258	410	192	165	165	112	288
AAGTCAGGAGGGTTAACGAGCGGTCTGATGTTTTAAGGGGT	116	251	182	162	174	66	132	195	65	115	176	111	270	119	105	98	108	178
AAGTCGGTCACTCCCATGCGTGGCCTCAGCCTATGAACGGA	152	286	196	146	172	216	191	315	98	115	166	116	364	182	220	117	74	203
AAGTGAAACCGTCTACTGAGAGGATTAGCGCACCGCGTGGC	5	0	0	1	1	0	0	0	0	0	0	0	0	0	0	0	0	5
AAGTGACTGAATACGTCCAGGGGATAGTGATAACAGGGGGT	5	0	0	5	7	0	0	0	0	6	0	0	0	0	0	0	13	1
AAGTGCCGTTATCTGCTGGGGGGATAAGGAATTCAAACGGT	30	84	47	30	15	61	68	57	10	6	47	0	67	27	8	13	1	68
AAGTGGGACTTTGTATGGGACGGTGATCTTTACAGGGAGGC	676	1193	965	655	751	685	920	712	301	750	729	809	705	494	581	393	716	1019
AAGTGGGTAGAGAAATAGGATGGATTAAGGAGTTGAAGGGT	43	55	66	39	34	0	32	74	36	38	25	85	65	65	88	40	22	37
AAGTGGTGCTTTGAACCAGACGGTTGCATACTCGGCATGGT	3	8	0	1	0	0	0	11	2	2	0	0	5	9	2	2	5	0
AAGTGTATATGGCAAATAAGGGGAAGTAGATTCAGCGAGGA	1	12	13	19	10	18	29	16	5	8	0	12	9	7	4	2	6	5
AAGTTCGGAGCCGAAAGGGGAGGCCCGATGTTCCAGATGGT	1	5	6	0	1	0	11	3	3	0	0	0	2	1	4	3	0	5
AAGTTGGCCTTTAAAACGGGTGGCATAGCTTTTCGAGCGGT	7	19	17	9	17	0	21	9	2	1	23	0	8	5	1	0	2	8
AAGTTGGGACACCACTGGCGTGGCAGGGAACAACAAAAGGA	28	39	23	20	11	0	0	24	2	5	0	0	33	3	7	1	0	21
AAGTTGTGGATCGTGTTGGATGGCCCCTGTTTTTAAGTGGC	1011	1609	1204	884	1089	891	891	1519	453	749	939	873	1533	706	762	629	616	1256
AAGTTGTGGTTGGTTTCAAACGGTCGCGTTAATGGCAAGGA	6	8	3	15	0	0	0	15	2	1	0	0	18	7	2	4	1	11
AAGTTTCCGGTTGTCCAGGGTGGTGTCAAATGCAGGGCGGT	455	781	501	402	465	537	603	543	166	257	273	524	521	289	328	231	205	663
AAGTTTGAAATTGTGCTCCAGGGACTTGCTTCTAACACGGA	34	15	18	13	15	0	58	61	8	13	20	55	63	4	10	17	10	26
AAGTTTGGGTGGTTGCGCGGTGGTGGATACAGATCAGGGGC	21	73	36	27	35	11	12	186	39	54	0	35	173	48	86	50	41	39
AAGTTTTCATATCTTCCAAAGGGCCTTGTTTAACGGGAGGT	2	0	0	0	0	0	0	0	0	0	11	0	0	0	0	0	0	0
AATAAAGGGCGCGTGATGGACGGCGAATACTCTCGGGGGGT	4	0	2	0	3	0	0	0	0	2	0	0	0	0	0	0	0	3
AATAAGCCAACTGTAAAGGGAGGTAGTTTTTTAGGGACGGA	30	68	60	32	36	19	41	152	23	48	9	104	172	32	52	29	33	51
AATAATTATGCGTTCACGGGAGGTTTATTCCAAGGGGGGGT	198	368	258	161	159	174	128	351	136	417	198	414	335	291	204	174	299	228
AATACAAGCGCCTTCCCACATGGTACGCCATGTCGAGAGGA	34	25	38	18	13	9	0	115	17	3	24	82	63	39	22	23	5	37
AATACAGATTTTGTGAGGGAGGGTCTTGGTTAATGCGCGGT	7	8	14	9	15	0	12	7	4	0	44	36	11	8	7	5	0	4
AATACTCACAGGAAATAGGGTGGTAGTATCTCATGAGGGGA	4	15	8	11	6	0	0	14	3	3	0	0	7	2	2	2	0	13
AATACTCCAACGCACAGGGGAGGTACGGGTTTACGGGAGGC	13	49	28	16	21	0	0	13	6	4	99	70	2	6	11	4	6	33
AATAGACAGCTTTAATCGCAAGGTATTACTTAAAAAGGGGT	2128	2977	2480	1744	2027	1936	1973	1523	634	1752	2622	1657	1442	1123	1180	975	1297	2420
AATAGACGTTTTACTTGAGGAGGCGCGCCTTCACGGGGGGA	16	42	40	12	48	0	18	4	9	6	76	16	17	2	12	17	13	41
AATAGGTCCAACTAGTCAGGTGGTGGGCATTAAGGAGTGGT	196	355	357	178	253	217	218	325	122	315	76	251	417	318	210	152	223	276
AATAGGTTTAGTCATCAACAAGGTGTGTGTAGCGCAGGGGC	31	37	25	30	19	18	44	22	12	9	64	0	31	16	9	12	5	21
AATAGTACTATTGTACTGCGCGGCCGAGCGAACGGAAGGGC	37	55	53	15	20	0	38	69	33	72	45	37	92	72	62	34	50	37
AATAGTTATCATATATCGGGAGGTAGTGGCTTTAAGGCGGA	36	60	12	20	46	47	17	86	7	4	100	0	116	13	22	5	5	13
AATATAACATAAACACGCGGAGGACCCCTGCGTTGAGAGGA	2	0	0	1	0	0	0	0	0	0	5	0	0	0	0	0	0	1
AATATAGGTTTTTCTCCCGGGGGCCTCCTTCCCGCCGGGGT	7	0	14	2	5	0	0	13	3	2	58	0	5	10	0	0	0	4
AATATATTTTGTCATATCGGGGGTTGCTTGCAATCGGTGGA	516	861	771	462	460	490	429	644	235	459	730	468	655	407	417	296	371	817
AATATCCGACTGGTCATGCATGGTGTCATACCTGCGGTGGT	326	549	487	288	330	333	494	269	108	264	413	302	246	151	203	150	172	420
AATATCCGCATCATTTCGGGTGGTTAAGCATTCGGGGAGGT	60	137	104	71	73	20	19	245	68	132	50	6	261	132	127	87	93	62
AATATCGACGCCAATTAAGATGGCTCTCCTTGTAGCGTGGT	5	14	27	11	16	0	57	13	0	2	0	25	17	0	0	0	6	11
AATATGACGACATTAAAACGAGGCCCTTTTTCAGGCAGGGC	12	10	8	3	4	19	7	2	2	0	0	0	0	0	3	1	0	0
AATATTAACTTGCAGACGGGTGGTTGCTCTAATCGGGGGGC	1	0	0	0	0	0	0	0	0	0	13	0	0	0	0	0	0	0
AATATTGGCACCCTTTTGCATGGATCAGGGCGTCGCGGGGA	107	251	156	129	104	102	167	151	48	104	73	105	202	107	81	50	53	191
AATCACCATCCTATCTAGGGTGGTTTTAGTTTTAGAACGGT	3	0	1	2	6	0	19	6	1	7	0	0	0	6	4	0	5	0
AATCACCTCTTGATGTGGGGGGGTAAGGTGCCTGACAGGGT	382	579	467	322	312	402	252	488	209	490	380	226	617	337	455	284	418	432
AATCATTAGGGCAATATGGACGGACCCCGTTTACCGATGGT	2	11	22	0	3	0	1	19	8	0	0	0	30	8	23	2	0	17
AATCCACATTCATATCCCCGCGGCAATTAGTCTGCGATGGT	1	21	2	9	5	0	9	33	2	0	0	0	59	3	8	1	0	1
AATCCACTGGGTGTTCGGGGGGGCGGGAGGCGCAGCATGGT	11	37	21	12	20	0	0	10	9	19	0	0	8	13	19	3	9	17
AATCCCACCAAGGTGCCGGACGGCACACCAACAGAAAAGGT	75	114	88	41	98	23	119	121	41	42	55	46	96	63	82	42	37	111
AATCCGAAGTAAGAAATGAGGGGTGGTATTAGCAGGGGGGA	85	204	159	100	68	167	104	418	123	163	78	24	391	203	258	177	112	138
AATCCGATATTTTTCCACGGCGGAGCGGCAACCGCGGGGGT	2	0	8	3	1	0	2	0	0	0	0	0	0	0	0	0	0	4
AATCCGGGGCCGGTGCTCGGGGGAATTTTTTCCTCCAGGGT	16	21	62	33	37	6	16	31	4	20	8	0	43	15	9	11	24	59
AATCCTCTTCCTTCCTGAGGCGGTTTTCATTGTTACGGGGT	47	52	44	25	42	42	72	93	26	42	192	0	141	35	45	47	47	64
AATCCTTTAGACACGCCAGGTGGTGCAATCTGAGGGGCGGC	114	178	147	116	97	105	87	133	43	168	100	233	134	118	63	57	155	94
AATCGAAAACGCTTGATCGTCTCCTCGGAGAGATCTCCGAC	1	0	0	1	3	0	0	0	0	0	0	0	0	0	0	0	0	0
AATCGAAGACCCTTAAAGGGAGGTACTTTACGTGAAGGGGC	140	207	120	97	144	162	124	181	68	118	121	254	197	117	140	107	81	129
AATCGATCTTAGGTTTTGGGCGGTGGACCGTCAGGGGGGGT	509	810	674	423	488	313	580	2410	1177	3702	402	544	2336	2182	1998	1544	2964	567
AATCGCATTTGCCTTTTAAGGGGACCGTTATTTCGGGGGGT	91	156	137	73	100	111	77	166	31	47	72	54	158	63	66	33	28	103
AATCGCGACAAACTCTCAAATGGTAGCGATTTTTACATGGT	5	0	0	0	0	0	0	86	0	12	0	1	84	0	0	0	5	0
AATCGCTCGCTATAATAGGGAGGCTTTGCTTTTGGGGAGGT	113	182	156	94	126	96	130	121	48	78	155	46	112	92	113	48	60	184
AATCTCATCGACAAGTGGGGCGGATTGCTCAGCCGGGCGGA	1	0	0	0	0	0	0	0	0	0	0	0	0	0	0	0	0	0
AATCTGGTGTTCATAAAGGGGGGTACTGGGACTTGAGCGGA	1	0	0	2	2	0	0	0	0	0	0	0	0	0	0	0	0	0
AATCTTAATACAGCGTAGGGCGGTTATAGCCTCAGGAAGGA	498	697	661	430	489	476	411	423	164	500	580	209	415	332	363	232	365	652
AATCTTCAACAACCTTACCGCGGTGCATAGTTATAAGAGGC	52	80	54	56	38	85	29	90	24	54	0	72	47	31	43	47	44	42
AATGAGTACTCCTTTAAAGGTGGTGTCAAATCATGGAGGGC	1	0	0	2	0	0	0	0	0	0	0	0	0	0	0	0	0	0
AATGATCAAGCGGTTTACCGTGGTTGGATGTGCCGAGCGGC	3	0	0	3	10	0	15	0	2	0	0	1	0	2	3	11	0	0
AATGCACGTGGATTTTTCGGAGGTGTAGACCCTTGGGCGGT	1	0	0	0	0	0	0	0	0	1	0	1	0	0	0	0	1	0
AATGCAGCCCAAGACAGCAGGGGTAAGAGCAACACCGCGGT	4	0	0	0	6	0	0	0	0	0	0	0	0	0	0	0	0	0
AATGCCAAAAACATAAGGGAAGGACCATAGCTTTGCGGGGC	44	120	83	41	89	71	71	310	56	27	100	133	284	86	73	97	32	106
AATGCGGAGAGTAAGTTGCAAGGATCGTGGAACTGCAAGGT	128	351	288	186	179	157	161	315	98	117	278	45	227	170	206	122	128	255
AATGGAACTCAGTTTTGGGGTGGTATCCAATTAGGAGGGGT	1	0	0	0	0	0	3	0	0	0	0	0	0	0	0	0	0	0
AATGGCGTCGAACCTTTCCGCGGAGGGCTACCTGGCAAGGA	70	95	93	57	43	70	67	148	34	62	28	67	150	63	51	45	61	93
AATGGGATCTTGTTGATGGAAGGCAATGGATTTCGCGCGGT	15	40	45	32	45	0	1	57	5	10	1	0	66	1	5	0	10	39
AATGGGCAGTGGCTGCTCAAGGGCATTGAACCTTGGGAGGA	5	1	0	0	3	0	8	0	0	5	0	0	0	0	0	0	9	11
AATGGGCTGTTCTCGATGGGGGGAGTTCGATGTGGGGAGGT	5	6	0	3	2	0	0	0	0	0	0	0	0	0	0	0	0	3
AATGGGTTGGAGTCCCCAGGTGGAGTAGTACGAGAGGGGGC	3	0	0	2	0	0	0	0	0	0	0	0	0	0	0	0	0	0
AATGGTCAGACACTTTGGGACGGTTTTAGTCATGGGAAGGT	1838	2692	2433	1475	1694	1813	1672	2219	932	2166	1992	2179	2477	1652	1812	1142	1739	2236
AATGGTGATGCAATATTGGGTGGTGAGGGTAGTCCGGTGGA	523	1135	849	472	511	484	556	652	274	678	411	706	750	481	452	387	560	705
AATGGTTGTTTATTATAAGAAGGAGATTGCATATAAGGGGT	65	73	108	42	70	119	17	211	74	48	73	15	251	114	152	114	47	92
AATGTATCAGATTTTATGGGGGGTCACGCATCAAAAGCGGA	2	0	0	0	1	0	0	0	0	0	0	0	0	0	0	0	0	2
AATGTATTTAGGTTTTGCCATGGTTACATATTTTGCGGGGC	1	0	0	0	1	0	0	0	0	0	0	0	0	0	0	0	0	0
AATGTCGTTTTTCCTCAAGGGGGTGTGTCCTGAGCGATGGA	9	9	5	2	0	14	0	15	0	4	0	0	14	0	0	0	2	9
AATGTGCCCTCCCTCTGAGAAGGTTGCTGATGTTGCGCGGA	2	0	0	7	1	0	0	0	0	0	0	3	0	0	0	0	0	0
AATGTGGAAAGATTATGGGGGGGTTGGTGTTGTTGGGGGGC	2	0	0	1	2	0	0	0	0	0	0	0	0	0	0	0	0	0
AATGTTCGGTGGTCCTAAAATGGCAATATACGAGACAGGGT	4	6	0	0	6	0	3	25	1	0	0	0	19	0	3	1	0	3
AATGTTGAGTGAGCAAGGAAAGGACCGTGGTATTAAGGGGT	3	0	0	1	0	9	0	0	0	0	0	0	0	0	0	0	0	3
AATGTTTCCCAGGTTTAACACGGTAGGGCTTCTCGGGAGGT	21	8	10	14	8	26	4	22	9	11	0	58	20	15	14	13	3	4
AATGTTTTCATTAACATCCGGGGTGTACTTCATACGGAGGT	2	5	6	1	0	0	0	10	3	0	0	0	24	6	1	5	0	7
AATGTTTTTGTTCCATTACGTGGTTATTTCAGTGACATGGT	2	0	0	5	0	0	0	1	1	0	0	1	3	0	1	3	0	1
AATTAATAAGGGGAGCAGGGAGGTATCTGCAGATGGGAGGC	62	121	73	52	96	18	0	77	30	29	72	77	69	63	80	37	15	49
AATTAATCGCGTTAACAGGGCGGCTCAATTAGCCGGGCGGT	4	0	0	13	3	0	4	0	0	0	0	0	0	0	0	0	0	0
AATTACCGCTACAATCCCGAGGGTTTGTGGATCGGCGGGGC	701	1155	765	582	662	574	825	578	167	414	596	521	500	276	290	256	375	945
AATTAGCTTTTTATTAAAGGTGGTCGTCCGTGTTGCGAGGT	7	0	3	3	1	0	20	0	0	0	0	0	0	0	0	0	0	4
AATTAGTCATGCCTAGCGGGGGGTTGTCTGTCTTAGAAGGT	1	0	0	0	0	0	0	0	0	0	0	0	0	0	0	0	0	0
AATTATGATTATACCCTCCAAGGAGTCACATACTAAAAGGC	1	5	15	9	13	1	26	19	7	3	0	0	29	8	22	7	0	2
AATTATTTAGGAAACCGGAGGGGTCAAAACTTAACGAGGGA	13	11	11	26	2	14	0	24	5	29	0	0	16	1	1	2	18	25
AATTCAGTTGGCGTCATCGTAGGTCGCAACCTTGCAACGGA	2	0	0	1	2	0	0	0	0	1	0	0	0	0	0	0	0	0
AATTCGCTACGCAAGCCGGATGGTGTGCGGATCCAGGCGGC	3	0	0	2	1	0	14	0	0	0	0	0	0	0	0	0	0	0
AATTCGGCAGCGACCCGACGCGGTCTAGTCCATGCCGCGGT	16	49	25	18	29	37	7	40	5	6	0	29	36	5	14	7	13	15
AATTCGGGGAAGTTACGGCAGGGCAGGATCCTCAGCGTGGT	255	436	390	225	317	337	162	367	102	269	377	261	368	157	202	122	229	406
AATTGCTAGACGGACTACGGCGGTCGGTGCTTAACCGCGGT	13	7	11	10	19	13	0	99	15	13	0	0	94	17	24	19	15	5
AATTGCTTAGTGACTAAGGGTGGACAACATACAGAGGAGGC	274	560	419	233	293	304	263	443	178	523	332	496	553	260	323	238	404	487
AATTGCTTGGCCGCATACAGCGGATTTGAGTATTAGAGGGT	12	27	16	14	8	5	50	17	1	5	0	0	21	0	0	4	8	16
AATTGGCTCGCCTCTTCGGGTGGATAGTTATATACCGTGGA	4	5	0	2	0	0	0	10	0	0	0	0	13	0	0	0	0	5
AATTGGGCGTCAGTGAGGGGGGGTGCGTTTTATAGGAAGGT	10	10	9	16	9	15	14	0	0	1	30	0	0	0	0	0	2	14
AATTGGGTATATCCGATCGGGGGTGTAATCTCACCGGAGGT	20	50	39	25	15	0	26	33	11	11	132	17	40	18	26	12	13	36
AATTGGTCAGAGCCTTGGCTTGGTCTCTAGTTTCACGTGGT	2	0	0	0	2	0	0	0	0	0	0	0	0	0	0	0	0	0
AATTGGTGCTTCCTCCTGGGGGGTACTGCCACAGGGGCGGA	28	77	24	30	17	14	14	36	8	17	81	0	43	8	27	16	11	40
AATTGTAGCAGTTATTTGGGCGGTCCACCTTGACCCGAGGT	121	147	141	87	110	116	91	243	98	143	105	127	218	140	156	139	157	164
AATTGTCGCAATATCTGGGAAGGTTGCCATTAAGGGGGGGA	1	0	0	0	0	0	0	0	0	0	0	4	0	0	0	0	0	0
AATTGTGACACTGTGATGGGGGGCCGAGTGTTTGACGCGGT	3	0	0	0	0	0	0	0	0	0	7	0	0	0	0	0	0	0
AATTGTTCGTAGTATAGGGGAGGCTGGATTATAGGGGTGGA	1	0	0	0	0	0	2	0	0	0	0	0	0	0	0	0	0	0
AATTGTTTCTTAGAATCAAGTGGTCAATCATTATAGAAGGT	3	0	0	1	1	0	0	19	0	0	0	0	12	0	0	0	0	1
AATTTACGAAGGTCGACGAGAGGCGGCTTATCTTGGGTGGT	50	63	92	55	31	111	43	124	31	186	75	7	127	52	48	50	186	67
AATTTATAGGAAGAGCTGGGGGGACTGGCTCTCCACGTGGC	16	43	18	7	19	0	0	41	6	2	66	0	38	3	16	10	2	18
AATTTCCGGGCGATGCAGAGGGGTGGTGGATTTGGGGCGGT	6	0	0	0	0	0	0	0	0	1	0	0	0	0	0	0	0	3
AATTTCGTTTACGTTCGAAGGGGAAGAGGTTTTTGGGGGGT	97	153	141	88	95	40	80	104	30	122	25	130	91	55	47	46	105	117
AATTTCTCGCCGTTAACGCGTGGTTTAAATACAGGGGAGGC	433	858	584	418	482	374	516	611	155	338	574	327	746	310	325	210	311	551
AATTTGAATTTAGTCAGGAAGGGTGGCGTAACTGGGGCGGA	8	15	8	7	1	0	34	10	2	8	0	0	16	3	2	6	10	15
AATTTTATACATTTAATAGATGGCTATGTTATAAACGAGGC	21	49	33	24	27	32	0	34	6	17	0	121	32	10	8	8	14	27
AATTTTTATTTGGTTTCGGGAGGAGGGGGTCTCCGAAGGGT	104	207	141	86	113	175	62	161	81	100	43	94	168	130	151	114	131	111
ACAAAATTCAATGAATCAGAGGGACGCCACAGAAACAGGGA	1	2	5	0	5	0	0	0	0	4	0	0	0	0	0	0	2	0
ACAAACGCGTGACACCTGGGGGGATCAATCTGTTGGGTGGC	242	318	313	242	184	238	246	408	94	92	248	408	416	138	152	161	58	326
ACAAACTAACAGATCTGGGGTGGAGAGCATAATGGGGGGGC	1	0	0	0	0	0	0	0	0	0	21	0	0	0	0	0	0	0
ACAAATTTGTATTTTTGGGGTGGTAGGTCAAGTTAGGGGGT	804	1148	997	581	931	637	822	572	212	368	843	935	666	391	441	272	310	1133
ACAACAAACCGCTTGATCGTCTCCTCGGAGAGCTATTTTGT	1	0	0	0	0	0	0	0	0	0	0	0	0	0	0	0	0	0
ACAACACACCTTGTAAAGGGTGGCTACAGGTGACGGGGGGA	13	38	43	18	8	22	47	137	19	5	0	60	119	11	30	23	3	36
ACAACAGTGCTCGCCCTGCAAGGACCGAATATCGCGAGGGC	18	33	26	20	22	0	0	58	9	12	0	44	66	24	12	12	7	34
ACAACATAAAGTGCGTTAAAAGGCTTACAATCTGGCGTGGA	17	49	13	21	37	12	63	50	11	19	0	0	37	7	11	7	11	37
ACAACCCTAGCAAAGTTGGGAGGTGTCTAACATTACATGGT	1	4	9	4	0	18	0	16	3	15	0	0	11	9	4	5	7	0
ACAACGGCGGACCACAAGGGTGGTAGTCATTGTCAGGAGGA	60	92	62	46	66	55	27	286	55	40	34	0	298	91	98	65	41	82
ACAACGGGGGGTGACCTGGGTGGAAGCGCGACTCGAGGGGA	3	0	0	0	0	0	3	0	0	0	14	0	0	0	0	0	0	1
ACAACGGTGACCGATTAGGATGGCGTTCAACCTTGGGGGGC	43	73	51	39	55	46	93	109	22	105	37	95	103	54	44	24	80	69
ACAACGTCGTTTCCATCCAGGGGTGCCGCCCGTCGGGAGGA	182	372	317	219	177	220	168	310	118	253	360	290	310	181	234	164	220	293
ACAACTCATCGATTATTGAGCGGCGCACCTTGTAGAAAGGA	2361	3611	3191	1976	2152	2432	2121	2989	1293	3478	1606	2731	3130	2247	2615	1709	2743	2880
ACAACTGTTGTTCTTTTGAGTGGAGTAGTGTGTTAGGGGGT	1	0	0	0	0	2	0	0	0	0	0	0	0	0	0	0	0	0
ACAAGATACTAACAGCCCCGTGGAAGATACTACAGGGTGGA	201	272	211	170	161	153	159	171	60	111	75	256	224	124	120	89	105	250
ACAAGGAAAATGGAATTAGAGGGTTAACGGTTTGACGCGGT	1	3	0	0	2	0	0	0	0	0	0	0	0	0	0	0	0	0
ACAAGGAGTTACTATCACGGTGGAGTTAACTTCCCGGCGGC	133	329	200	104	171	89	164	270	104	178	229	378	186	216	151	134	145	218
ACAAGGATTACCACGCCCGGAGGAGACCTTAGCCACGGGGC	1	0	0	0	0	0	0	0	0	0	0	0	0	0	0	0	0	0
ACAAGGTGGTTGCACCGCGGCGGCGCGTTGCGCGCGGGGGT	54	67	59	34	74	35	76	93	12	21	147	0	92	16	26	13	10	51
ACAAGTAGCTATAACCGACAGGGACCGATACGAGCAAAGGC	52	91	98	82	77	27	54	168	69	115	0	112	131	113	127	101	71	74
ACAAGTCCGAGGTTGCACGAAGGTCATGCACTAGACGTGGA	180	252	258	157	144	123	133	362	133	272	259	132	366	302	210	185	176	240
ACAAGTTAGTTTTTGTACGGGGGTTCGTGTTGCCGAGGGGA	28	35	41	22	16	26	14	62	13	20	0	66	41	32	11	18	5	40
ACAATAACTCTGGATTCGCAGGGAATGCTTAGCTGCGGGGT	3	9	7	0	4	0	16	9	3	4	0	0	11	2	5	5	0	9
ACAATACGAGCCCCATGCGGTGGACCATAGCTACGAGAGGA	57	134	64	27	62	106	87	65	20	36	76	85	98	11	18	14	17	51
ACAATATAGATTATTCTAGGGGGTGATTAGTGCCCGACGGT	33	40	40	30	27	26	18	46	11	25	0	189	21	21	30	6	13	22
ACAATATCGGATCTGCCGCGGGGAACACGCACACCCATGGT	13	54	46	27	49	18	30	37	10	23	28	132	33	22	22	12	10	45
ACAATCAGCCAATCAAGAGAAGGATTTTATTTTAAAACGGA	180	313	327	179	216	124	225	624	249	551	215	220	606	433	417	359	496	342
ACAATCGGGTGTTTGTGGCGCGGACTCCCACCTCCGGAGGC	221	311	209	144	153	182	283	377	107	261	249	83	393	180	231	162	172	304
ACAATGAAGATGTTCACAGAGGGAGGCCATATTCAGGCGGC	1	0	0	0	0	0	0	0	0	0	0	0	0	0	0	0	0	0
ACAATTCTCATATCTTTGGGTGGCGGCGAGTTCTGCGGGGT	4	1	1	1	8	0	0	0	3	1	0	0	0	8	8	3	0	0
ACAATTGATGAGACTACAGGGGGAGTCCAGCTTGAGAGGGT	17	76	9	13	34	39	27	215	33	31	0	86	242	61	54	47	37	24
ACACAACCGCTTCTTAAGCGCGGAAAAAAGTCACGGGGGGA	27	62	34	29	26	41	46	42	11	11	0	75	62	18	26	15	6	31
ACACATGGTCGCACAACGAGCGGATGTTATACCAACATGGC	9	14	10	6	4	20	0	3	0	0	0	0	0	0	0	0	0	7
ACACCCGCTGGCGTTTAAGGGGGAAACATGAATCAAATGGT	1	3	2	0	5	0	0	21	4	2	0	0	26	7	16	5	0	0
ACACCTTGGTGCTACTGACAAGGCGGGAGGTAAAAAGGGGC	1	0	0	0	1	0	0	0	0	0	4	0	0	0	0	0	0	0
ACACGTACGGCTACTATGGGTGGTAGGCAGTAACGAAGGGT	7	11	9	2	0	4	0	16	6	7	0	1	35	9	15	5	10	1
ACACGTGTTAAATTAACGGGCGGTGACGTATTTCCGGCGGC	1	6	0	0	0	3	0	0	0	0	0	0	0	0	0	0	0	1
ACACGTTACCAGTTGATGGAGGGATAGACTCCTGGCGAGGC	14	22	5	6	15	0	31	31	10	14	0	0	48	13	10	29	4	21
ACACTATAAAGGCCCTTAGGCGGTTTTCACAAATGGGCGGA	4	0	0	0	0	0	3	0	0	0	1	0	0	0	0	0	0	0
ACACTGATAAGGAAACAGCGAGGCTGCGATATAACCAAGGT	2	15	21	13	16	28	0	15	3	0	0	0	16	1	5	2	0	20
ACACTGATATCCATTTAAGGAGGTCTCGCTTCAGGGAGGGC	204	426	285	236	210	218	252	252	92	126	212	203	315	188	167	162	112	293
ACAGAAGCAGTCACACAGGGCGGTCTTTAGATAAGCAGGGT	1	0	0	0	0	0	0	0	0	0	0	0	0	0	0	0	0	0
ACAGAAGTACACCTCAGGGGTGGTACTGGGTACTGGGTGGT	2	0	0	0	0	0	0	0	0	0	1	0	0	0	0	0	0	0
ACAGACAGGTAGTACACGGGAGGTGTTTGTACACCCGAGGT	1091	2133	1575	976	1163	905	1033	1024	394	1273	953	1581	1022	539	716	525	948	1505
ACAGAGAGCTCTGCCAGACGCGGAGCGGGAAGCCGCGTGGT	6	5	1	4	5	0	0	2	1	2	0	0	0	2	0	0	4	2
ACAGCCAAATTCCACTTAGGCGGTATTGCCACAGGCAGGGT	1	0	0	0	0	1	0	0	0	0	0	0	0	0	0	0	0	0
ACAGCGTAGCTAAACCCGGGGGGTTCAGATCGCAGAAAGGA	1	0	0	1	0	0	17	0	0	0	0	0	0	0	0	0	0	0
ACAGCGTCTCTGACTATAGAGGGCTCAAAGAACAAGGGGGA	1	2	1	0	0	10	11	0	0	0	0	0	0	0	0	0	0	0
ACAGCTCGCCTACTATGCAGCGGATAGACATCTCCAAGGGT	102	174	142	95	123	102	67	41	36	49	146	73	44	49	113	57	35	139
ACAGGAGTGATAGTTCGGGGGGGTGTCCGGTATCGGGCGGT	3	8	2	0	0	0	0	10	2	3	0	0	5	4	13	1	2	4
ACAGGCCAAATTTCATAGAGTGGTAGATCCACTAAGGGGGA	1	0	0	0	0	0	13	0	0	0	0	0	0	0	0	0	0	0
ACAGGGTCTGACTAACTCAGGGGAGGTCTAAGACACAGGGC	18	42	41	27	15	40	89	89	28	21	14	0	62	44	62	34	8	27
ACAGGGTCTTAGTAATGGCGTGGTTGCATGTAACCCGGGGA	9	31	14	9	18	42	18	94	14	1	14	0	113	28	25	11	3	28
ACAGGGTTGAGGGCATACGATGGTTTTAACTTTGGGGTGGT	335	550	446	339	319	350	403	746	226	119	673	360	673	457	355	361	118	487
ACAGGGTTTGGAGTGCGGAGTGGTTTTACCTTATGCGAGGA	36	56	47	42	39	34	25	74	23	2	52	33	113	39	38	26	0	39
ACAGGTGCCACGATGCGGGGGGGTGGGGTATGTGAGGTGGC	8	11	7	2	3	11	19	62	3	6	0	38	47	5	8	0	1	5
ACAGTACGGGGATCCTTCGAAGGCTTATGGTGTTCCGAGGA	1	1	3	0	9	0	0	0	0	0	0	0	0	0	0	0	0	2
ACAGTATAGTTTAACTAGAGGGGTCTTGGGTATCGAAGGGT	61	70	84	57	79	43	11	67	14	40	0	0	85	21	22	21	37	78
ACAGTGGGCGCTGCTCGGGAAGGCTCTGTTCTCTAGGTGGT	58	87	112	43	73	114	35	22	11	28	17	311	26	20	26	13	32	106
ACAGTGTGGGCGCATAGCCGAGGCTTGCTGCCTCACGCGGC	18	19	2	7	7	0	0	38	0	0	0	0	33	0	0	0	0	2
ACAGTTAGCTGTTCGCGAAAAGGTGCCGAGACTGACAAGGC	92	165	151	74	61	77	93	242	69	134	91	71	228	133	105	103	101	109
ACATACGCGGTGACCTTGGGGGGAGGTTCTTAAGGGGAGGT	2	1	0	10	0	0	0	0	0	0	0	0	0	0	0	0	0	1
ACATAGGGAGCAGCGCGGGGGGGTGTAATGCTATGGGCGGC	274	524	390	262	281	469	265	854	279	779	322	413	927	493	447	382	668	403
ACATATGCTTTTACTCACGGAGGAGGACAGTTCGGCGTGGC	32	37	42	25	24	32	21	104	9	12	19	0	115	10	18	14	7	24
ACATATGTAGCCGTTCAGAAAGGACCGGTGCTAAAGGAGGC	20	28	7	17	11	0	0	14	2	8	0	7	12	0	2	0	1	12
ACATCCCGCCCCTTGATCGTCTCCTCGGAGAGGATCTACCC	1	0	0	0	0	0	0	0	0	0	0	0	0	0	0	0	0	7
ACATCGTATGCGTTCCGACACGGTGTCCAGCTAACAATGGA	6	2	9	2	0	13	0	0	0	1	0	0	0	0	0	0	0	5
ACATGACTACAACTTAAAGAGGGATCTTTAATCCGCATGGC	58	96	104	69	64	41	35	98	28	13	136	0	99	40	58	38	7	110
ACATGAGTAAAGTCCTGACGTGGTCTGGGGCCCGGAGCGGC	9	10	7	4	6	5	20	21	10	9	0	0	14	31	15	12	2	5
ACATGATCGGGTGTTATCCGGGGTGCGGTGTGACGGAAGGT	21	41	29	26	17	44	19	70	19	0	43	86	32	35	32	25	0	15
ACATGATTTTCCAACACAGGCGGAAGAGCCCACCGAGTGGC	201	324	301	174	206	113	155	236	102	203	353	207	269	177	170	131	153	273
ACATGCTAATTGATGTGAAGAGGTAGTGAGTTTCGGGTGGA	1	0	6	0	1	0	0	8	1	0	0	0	8	1	3	0	0	0
ACATGCTTACCGTTCATGGACGGAATATGTTTATGGGAGGT	561	983	871	570	527	527	534	372	169	512	472	260	472	264	330	249	420	970
ACATGTACCAGCATGTAGGGCGGTGGCGGGTATTGCAGGGT	38	87	57	67	35	23	35	82	43	75	0	29	131	63	104	48	66	96
ACATGTCAGGGCTAATGAGGGGGACCAGTATAAGGAAGGGC	1	0	1	0	1	0	24	7	0	0	0	0	3	0	0	0	0	0
ACATTACCCTCCTTCTCGCGGGGTGCTTTCTTTTGAGCGGT	60	63	60	26	67	47	59	159	44	14	0	0	212	71	75	49	19	37
ACATTCGCTTTGGTGCTGCATGGAGAACATTCCAGCACGGT	43	53	50	41	44	24	17	45	12	21	71	0	26	11	19	12	22	44
ACATTCGTTGGTCTCACAGATGGTGTTTCCACAGCGGAGGA	5	15	10	11	6	0	0	49	12	10	29	0	82	29	19	6	14	4
ACATTTACTGAGTTTAACGGCGGAAGGGAATTTACGAGGGT	6	0	0	0	0	0	0	0	0	0	0	0	0	0	0	0	0	0
ACCAAACTAGGCATTTGGAGCGGTCACGTGTACCAGAAGGT	1	8	0	2	1	11	3	0	0	0	0	0	0	0	0	0	0	0
ACCAAAGTCAATGACAAGCGGGGTATGTCATGTTAGGGGGC	23	28	55	28	26	32	69	45	19	15	10	94	33	36	30	18	4	66
ACCAACCGTCATATCTAGGGTGGTTCCCTTTACGGCGCGGT	41	57	41	23	23	22	25	32	11	33	18	41	76	19	25	11	27	21
ACCAACGTTATGGTGCACGGCGGCACACCCTTTAACGAGGC	1	0	0	0	0	0	4	0	0	0	1	0	0	0	0	0	0	0
ACCAAGGATCTCCTGTGGGACGGAAGACCTCCCCGAGCGGC	621	839	766	480	593	702	852	530	195	498	389	600	546	373	304	280	421	698
ACCAATCTAGTAAACTCGAATGGAGTTCGCAGAAGCGGGGT	499	771	583	373	503	441	521	536	153	328	453	615	555	303	268	182	284	638
ACCACATTAACAGCATGGCGCGGTTGGGGGTTTTGGAGGGT	207	352	237	166	190	184	273	318	118	249	225	195	372	171	258	154	139	310
ACCACATTCAGGGACACAGAAGGCGAGACTAATGACAGGGA	2	0	0	0	1	0	0	0	0	0	0	0	0	0	0	0	0	7
ACCACGAAAACTAAAACGGGGGGATGGTCCACTTGCGGGGT	17	37	16	8	11	0	12	32	4	0	0	0	28	3	13	3	0	24
ACCACGATTTGCGTTTGAGATGGCTACCAATCCGCCGCGGC	16	32	15	14	12	12	0	58	9	0	0	0	53	19	4	8	0	25
ACCACGTATGGCGTCCGCAGCGGCATAGGCTACGGCGCGGC	1	0	0	6	2	0	0	0	0	0	0	0	0	0	0	0	0	0
ACCAGAAATATATTCTAGGGCGGTGGACACAGTAGAGTGGT	32	49	33	20	20	30	65	75	19	22	30	0	40	34	31	33	9	34
ACCAGAATACTAGTATTAGAAGGTGTAAGAAATCGGGAGGA	1	0	0	0	0	0	0	0	0	0	0	0	0	0	0	0	0	0
ACCAGGATAATAGTCTTAGGAGGTTCGGGGTCCCAGGGGGT	108	169	156	92	112	163	132	91	29	110	141	128	108	63	34	42	76	149
ACCAGGGCAAATTCAATGAGAGGTAATCTGCACTAGGCGGC	379	657	557	322	418	432	343	501	183	331	290	656	463	296	355	233	245	524
ACCAGTAGGATCTTTAGCAAGGGTAGGACGATCCGGGAGGC	5	6	1	7	12	0	0	7	6	5	0	0	16	20	7	15	4	4
ACCAGTCGGCACCTCACGAAGGGATGGGCCTATTGAGAGGT	9	20	20	10	8	0	26	56	9	4	0	45	80	30	23	8	5	28
ACCATCGACACGGCCCCCAAAGGAGGCAAGTCTCCAAAGGA	44	75	99	45	33	54	103	96	18	34	0	50	104	50	34	9	37	101
ACCATGCACGATATTTTCCGCGGCCATACGTAAGCCGCGGT	28	51	32	8	16	67	35	102	30	28	0	0	119	48	48	45	11	30
ACCATGGCTCAATAATAGGGAGGTTTCCGAACTGGGGCGGT	65	136	100	57	78	104	22	106	40	64	51	205	110	69	88	58	57	76
ACCCAAAAGCACCTTTTGGGGGGTGGTCGTTCTGGGGTGGA	3	8	0	0	0	0	0	1	3	3	0	0	3	3	1	2	2	8
ACCCAAACAATTCCATCCGGAGGCTGCATCCGCTCAAGGGC	6	9	12	1	13	0	0	27	8	6	18	0	41	16	14	7	8	10
ACCCAACAAAAACAGCTCGATGGTGCCGAGACTTGAGGGGA	14	7	12	0	32	0	64	10	3	3	0	0	10	3	2	0	0	10
ACCCAAGCTTTAGTAATAGGCGGTTTTTACTGTACGGTGGA	1675	2609	2256	1418	1512	1605	1510	1891	625	1358	1204	2063	2000	1067	1086	852	1106	2142
ACCCAAGGGTCCCTAAGGAGTGGTTTTTTTTGTAGGGGGGA	470	732	586	373	394	547	465	554	241	336	333	426	603	354	445	298	326	702
ACCCAATATCTTTCATTAAACGGTTATGTGAATTGGGAGGT	4	0	0	5	0	20	0	0	0	0	0	5	0	0	0	0	0	0
ACCCAATTCGATTTCCCGGATGGACAGCTGAACGGGGGGGC	2	0	0	0	0	0	0	0	0	0	0	0	0	0	0	0	0	0
ACCCACACGCGAACACAAAGCGGAGTAAAGATTACGGTGGT	99	160	138	105	89	116	144	98	30	71	63	36	104	52	39	43	59	114
ACCCACCCGTCTCATTCGAGGGGCCAAGGTATAGAGGGGGT	7	6	12	6	6	22	7	4	3	4	26	0	3	4	7	3	0	14
ACCCACCGCTGTCAGATAAAGGGATCGTAAATATGAACGGT	5	6	19	3	11	5	20	75	7	0	0	0	75	25	32	3	0	6
ACCCACCTGGGTTCCTAGGGGGGTCTTGCTCTTCGAACGGT	453	824	576	391	453	590	336	646	263	475	433	882	571	456	495	364	403	563
ACCCACGACGTGCAAACGGATGGTGGTGTATCATAAAAGGA	88	150	116	84	107	53	49	144	48	52	96	95	101	85	78	57	34	60
ACCCAGGGGATATTGCGGCGGGGCATTTCGTCATGCGGGGT	4	0	6	0	6	0	1	0	0	0	0	0	0	0	0	0	0	6
ACCCATTGTTCGCTTTCGGGGGGCGGTGAATTAGGGGCGGT	41	39	29	21	25	72	76	39	5	23	0	0	17	1	7	7	11	35
ACCCCAAAATAATAATGCGGCGGTAACTGCTAAGGGGTGGA	1	0	0	0	5	0	3	0	0	0	0	0	0	0	0	0	0	0
ACCCCAAGCGCTTAAAGGAGGGGACGCGGTCGTAAAGTGGC	8	17	21	21	5	15	0	55	15	4	0	37	57	43	25	32	2	13
ACCCCTATTAAAGTGTACGGGGGAGAGGTCATCAGCGCGGA	1	0	0	0	3	0	0	0	0	0	0	0	0	0	0	0	0	0
ACCCCTTACCAAGAGTCCAAGGGTGCGATTAACCCAACGGT	1019	1567	1363	928	1097	899	1178	1163	446	948	528	626	1307	806	852	532	636	1255
ACCCGACAGGTCGTATCGCGGGGTCGACGCCAAAAGAAGGA	10	6	11	7	3	0	0	42	8	8	1	32	20	16	39	16	11	8
ACCCGCCCGCGAGCCTGGAATGGTACTCCTTTTCAGACGGA	994	1602	1264	785	974	889	894	1273	526	1413	910	950	1138	948	970	802	1210	1146
ACCCGCTGACTTTTTTCCGGAGGATGAGGTTCAGGGAGGGT	62	82	90	57	61	32	94	152	55	98	71	135	161	59	135	70	62	86
ACCCGGATCCAACAGAGGGGCGGTGGATAGCACAGAGCGGC	1	6	3	0	4	0	0	0	0	0	0	0	0	0	0	0	0	0
ACCCGGTCCAACAAACCAGATGGAGCTTGTCCTGAAGCGGC	421	627	521	340	412	307	475	631	158	91	619	649	592	294	339	195	60	495
ACCCGTTGATGTCTTTTACAAGGAGTATGAAATCCCGTGGC	145	270	182	84	168	195	119	229	55	54	27	74	211	95	92	55	56	156
ACCCTCAGCGGCAAGTAGGGAGGTCAGGGTACACGCATGGC	234	328	244	212	189	293	235	172	62	129	26	121	194	112	124	76	106	242
ACCCTCAGGCCAATAAGGGGCGGATAGTCTACCCGGGGGGT	225	399	296	222	181	236	152	461	114	127	141	110	464	202	274	151	113	274
ACCCTTAGCAAGTAACTACAGGGCTTCGGTTCAGACAGGGC	168	249	178	135	149	177	130	365	110	163	28	0	326	232	179	119	99	202
ACCCTTCCAGTGGACCTCGGTGGTTGAAAACTCGGCGAGGC	154	316	285	202	161	181	154	319	129	327	268	157	357	204	204	186	275	235
ACCGAGCCGCTTTCATAAGGAGGTCGCCTGAACTCGGGGGT	52	107	64	43	58	12	9	111	27	24	25	0	103	57	48	32	2	54
ACCGAGGGCTGTCCTAAAAGGGGACTTAATTTTAAGGCGGA	198	325	257	163	206	295	213	221	59	149	241	185	243	79	121	75	123	271
ACCGAGGGGAGGGTGTTGCGCGGTGGAGTAAAATCGACGGC	1	0	0	0	0	0	0	0	0	0	0	0	0	0	0	0	0	0
ACCGATATGGTCGTTTGAGGGGGTCCGTGCTTTGAGGGGGT	1	0	0	0	4	0	9	0	0	0	0	0	0	0	0	0	0	0
ACCGATGTGACTGTACCGAGCGGCATGCGATGAGAGGGGGT	59	93	104	84	47	17	112	129	39	61	42	35	156	76	56	38	55	95
ACCGATTACAAATAGTTGGGGGGTAAAAAATGTAGGGCGGC	23	36	25	24	16	55	126	52	19	25	21	6	70	29	49	9	18	14
ACCGCAAGAAGAGTGCGCGGAGGTTCCGGCCCCTCAGCGGT	151	317	305	143	168	138	194	328	81	111	250	300	302	145	173	123	63	227
ACCGCGGTAGCAATGTGGGGGGGATAATGGCGCGCGAGGGC	87	153	211	71	143	149	49	139	65	236	131	93	100	93	131	99	200	132
ACCGCTAAAGGGATTTGGAAGGGTGTGCCACAATACAAGGT	1	7	0	2	0	0	0	0	1	0	4	0	0	0	0	3	0	1
ACCGCTTTCTATTTGTCGAGGGGCCGCTTTCCTCGGGTGGC	351	635	443	299	318	418	414	464	147	369	514	536	532	286	285	180	323	469
ACCGGAGTCACGAAGTCAAGTGGAGTCCGATGATAGGAGGT	2	3	9	10	9	0	9	2	0	0	0	0	6	0	0	0	0	2
ACCGGAGTGCTACAGAGAGACGGCAGTTTCAAAGCAATGGA	539	788	624	440	501	361	509	555	264	516	292	706	598	437	478	386	415	623
ACCGGCGGTGGCTATTTGGGTGGTACGATAATACGAGAGGT	785	1216	892	657	773	772	522	672	318	692	762	860	669	573	562	428	430	879
ACCGGGTTCTCTGTGCGAGACGGCACATGTTTTGGCGAGGT	417	755	590	367	461	345	491	482	200	649	315	576	480	337	327	226	536	530
ACCGGTATGGCCAAAAGCCAAGGTAATATCAGCCCCAAGGC	120	133	105	66	69	164	104	346	67	37	84	205	356	119	121	99	36	130
ACCGGTGGAAGCGCATGCCGTGGAGTCCATTTAACAAAGGC	8	14	10	6	8	0	0	32	3	0	0	0	41	1	12	1	0	11
ACCGTAGATGGGGTTTAGGATGGTCTATTGCGTTGGGGGGA	425	751	571	388	473	405	451	442	111	332	241	728	469	199	185	166	345	589
ACCGTAGTACATACCAGCCAGGGAGGCTTGTTAAGCAGGGT	104	151	99	70	106	146	98	187	59	134	177	124	198	93	130	65	102	117
ACCGTGAAAGACTTGAGGGGTGGTCAGTGTTATTGGGGGGT	115	186	117	95	99	32	103	267	71	82	94	66	270	114	113	73	79	156
ACCGTGCTACACCCACCGGAAGGACATGTCAGATCGACGGC	19	21	22	12	7	0	0	76	5	0	0	36	69	11	5	9	0	31
ACCGTGGTAGGATATTTGAGAGGATGGCAACACGACGGGGT	504	783	725	491	418	575	596	399	166	348	446	759	470	357	285	210	254	666
ACCGTTCACTTTTATAGAGAAGGCATAGACAGACGCAAGGC	20	11	15	7	5	48	29	55	14	13	46	0	64	26	33	16	6	8
ACCGTTGCATTATCGACGGGGGGTTACACTTTTGGGGTGGT	34	35	49	30	30	15	25	63	24	15	0	0	64	63	51	31	30	24
ACCTAAAATAGCTCGTACGACGGTGGACTGTTCAGAATGGT	12	26	19	12	11	30	0	44	5	0	0	44	41	8	9	3	0	31
ACCTAGTAAAGCGAGTGGGGCGGTTAGGATAAATAAGCGGT	3	0	1	0	0	0	0	0	0	0	0	0	0	0	0	0	0	1
ACCTAGTCACGACACAGGGAGGGCGTAAATACCAGGGTGGT	2	13	22	3	7	9	4	77	14	7	0	41	92	35	30	15	1	13
ACCTAGTCGTTATATATGGGGGGTAACCATAAATGGGCGAC	1	0	0	0	0	0	1	0	0	0	0	0	0	0	0	0	0	2
ACCTCAACATGTTTTCCGGAAGGCTGTCGATTTTGGGTGGT	102	85	89	76	103	90	42	74	31	42	153	66	50	52	48	50	35	97
ACCTCACATAGTGTGTAAGGAGGTATCCACTATGGAGAGGT	1	0	0	0	0	0	0	0	0	0	2	0	0	0	0	0	0	0
ACCTCAGCCACTTAGAGCGATGGCACAACAAGCTCAACGGT	88	161	154	107	108	143	136	103	23	49	82	103	90	27	46	34	24	151
ACCTCTGAAGTGATGTGGGGGAGGAGGACTTTTCGGGCGGA	1	0	0	0	0	0	0	0	0	0	0	0	0	0	0	0	0	0
ACCTCTGATTTATACTAAGGCGGTTCGGTCAAAGAGAGGGT	114	156	130	84	105	79	87	184	79	72	99	87	169	137	166	89	35	137
ACCTGAATGCCTGTAAAGGGAGGCAGGGAGTCAGGGGCGGC	1	0	0	0	0	0	0	0	0	0	0	0	0	0	0	0	0	7
ACCTGACTCAACTTTCGCCGAGGCACCGGATGTCAGATGGC	5	9	0	8	0	0	0	0	3	3	0	0	0	3	5	12	2	5
ACCTGTAGCTATCTTACAGGGGGAACCGCTTACAGAGGGGC	40	93	59	39	56	0	71	224	64	99	0	174	268	109	122	99	94	64
ACCTGTCTCCCTCTTAGACGCGGCGAAAAACAAGACGGGGC	56	76	75	67	68	42	65	100	25	30	86	117	64	78	41	31	29	63
ACCTTAACTTTCGTTTAGGGAGGATTGAAATGCTGGGGGGT	55	58	70	73	20	71	104	43	13	20	58	0	24	18	25	19	13	70
ACCTTATAAATGTTGCAGGGGGGTGACCACATCCGAGGGGT	24	83	66	39	34	13	38	36	13	10	0	0	40	17	36	16	9	46
ACCTTCCCAAAGATCTTGGGAGGTCTTTAGACACAGGTGGT	57	43	43	35	32	26	35	112	24	26	0	0	130	62	50	17	15	54
ACCTTCGTTTATCCACACGGAGGTGGCCTCAGTTCCAAGGA	87	202	166	97	127	92	131	152	58	138	55	86	115	93	107	71	112	145
ACCTTGATACGAGTATCGGGAGGTTAGTTCATTAGGGGGGC	52	71	84	41	55	48	87	92	46	69	13	140	60	67	104	66	45	62
ACCTTGTTTGCCAATTAGGACGGTTACGAGTACAAGGTGGT	271	474	426	265	256	233	294	444	145	314	257	203	552	221	329	180	292	357
ACCTTTATTGTGCAACTCAAGGGAATGTTTATACCAAGGGA	1	11	10	0	16	0	2	11	1	2	0	0	7	0	4	8	3	2
ACCTTTGGGGGGTTACCCGGAGGCTCTACCTGCCCAAGGGT	13	17	15	11	7	0	2	20	8	27	32	0	18	17	21	13	27	12
ACCTTTTTGGATTCTAAAGGGGGCAAAGTTCGATGAGCGGT	365	608	521	305	315	475	171	886	328	663	228	278	825	554	567	477	456	495
ACGAAAGTACGAGTCAGGGGTGGCAGGTTACTCGGGGCGGT	203	235	225	168	187	101	158	342	118	183	388	186	330	182	247	181	170	259
ACGAAAGTTAATTCCCTAAGCGGCCACAGGCTTGGCACGGT	3	0	0	3	0	1	0	0	0	0	0	0	0	0	0	0	0	0
ACGAAGCAGTTACTTATCCGTGGAGCGTCATGCACCGGGGA	103	228	204	103	142	75	83	216	53	50	115	112	207	111	78	72	48	224
ACGAATCAAGACGCACGAGGGGGTTATATGTATGCAGAGGA	86	98	89	57	59	26	120	97	26	63	27	68	33	46	46	24	52	84
ACGACCAGTCCGAACACAGAAGGACGACCCATTGAAAGGGC	5	17	7	4	15	1	5	49	14	9	0	37	44	12	25	9	5	5
ACGACGCATAGGCCTAAAGGCGGAGTAGACTGCGCGGTGGA	1	7	2	3	1	0	0	6	1	5	0	0	6	3	13	0	0	5
ACGACGGAACCGTCATTGAACGGAATCTCGCCCTCAATGGA	9	28	5	9	26	1	0	0	0	4	0	0	0	0	0	0	2	12
ACGACGTTTAGTCTTTCAGAGGGATAGAGAATAGACAAGGC	16	34	22	18	10	19	28	35	11	45	0	0	72	9	12	16	38	38
ACGACTAGATGATTGAAGGGTGGTTACTAGTTCTAGGAGGT	8	0	0	5	0	0	0	0	0	0	3	0	0	0	0	0	0	0
ACGACTTGGGGGGCACTAGGTGGCTCCGCGATCAAGACGGC	60	158	84	104	72	34	28	78	25	49	162	161	104	38	49	26	34	93
ACGAGAAAGTAATCATGGCATGGCTTTTGGATAGGCAGGGT	1973	2976	2668	1557	1639	2041	2117	2208	905	2208	1875	2301	2410	1593	1565	1138	1809	2631
ACGAGCCCTAGTGTTAAACATGGTAACCGATCCTAGGTGGC	305	518	355	221	368	219	323	513	194	222	329	368	501	385	355	195	161	371
ACGAGCCTACGTCATTAAAACGGCGTCACTCACGGAATGGA	114	241	142	105	96	7	203	186	81	196	92	152	251	129	166	79	175	183
ACGAGGGTAGCCCTATGGGATGGAAGTGCTATTCACGTGGC	29	92	69	36	44	62	41	118	17	4	33	0	174	37	28	34	5	55
ACGAGGTAATGCTCGTCAAGCGGTTGGTAGTCAAGCGGGGT	513	768	655	457	460	523	470	940	278	539	418	1021	1090	522	533	317	408	591
ACGAGTCATAAAATTTTGCAGGGACGCTTTCAATACGCGGA	1	0	0	0	0	0	4	0	0	0	0	0	0	0	0	0	0	0
ACGAGTCGTGGTGTCACAGGTGGTCCCGCATGACAAGTGGC	53	130	108	80	84	108	111	44	21	58	114	111	35	53	38	43	43	121
ACGATCCCATCCCCCACGAGTGGTGGTCCTTCTGGCACGGA	283	487	413	301	279	312	440	295	86	184	193	434	292	146	156	97	150	410
ACGATCTTGCCTCCGCAGGGCGGTATCACCCCATAAGGGGT	1577	2614	1927	1378	1493	1237	1336	418	136	516	1002	1135	363	226	231	150	413	2079
ACGATTATCGAAATCCTAAGGGGATGACGGCACTGAATGGA	3	0	20	0	2	0	0	6	0	2	2	0	0	0	0	0	2	2
ACGCAAGCGCGTCCGCCGGGTGGTATTGATTCCGACGTGGC	96	186	104	48	94	194	64	57	8	35	0	40	44	22	19	19	19	141
ACGCAGAATTCTATTAAGGGAGGTCTGTTAAGCGGGGCGGT	3	13	2	8	3	0	0	13	2	4	0	0	6	0	9	1	11	4
ACGCAGATTTTGATTTTGAGTGGAATGCCTTGCCGGGTGGT	1	1	0	0	0	0	3	0	0	2	0	0	0	0	0	0	1	0
ACGCATGAGGTAATTATGGGGGGTACCAAATGTTGCGCGGA	6	11	3	0	0	7	0	1	2	2	0	0	0	4	1	5	0	6
ACGCCAGGGTACCTATCCAGTGGTGCGACCACTTGGGGGGT	2	7	13	0	8	0	51	8	0	4	0	0	13	0	0	0	7	11
ACGCCCAAAGTAATGCTAGGCGGCGTGTATTACGGGAGGGT	1	0	0	0	0	0	0	0	0	0	0	0	0	0	0	0	0	0
ACGCCCAGACCGATATTCCAGGGTATACTCCTCCGCATGGT	1	0	2	0	0	0	0	0	0	0	0	0	0	0	0	0	0	0
ACGCCCAGTTTCGTAAACGGCGGAGGCATTAGTCACGGGGT	7	5	11	9	5	0	0	20	4	1	0	0	55	15	4	5	0	13
ACGCCCGAATACTTGATCGTCTCCTCGGAGAGATCTCCCTC	1	0	0	0	2	0	0	0	0	0	0	0	0	0	0	0	0	0
ACGCCCTTCCACTACATAAATGGTACTACCCTCAAAGCGGA	117	118	155	114	116	53	70	259	57	86	128	75	249	85	103	67	85	90
ACGCGAATCAATAAACCGGGTGGTCTAATACGCAGCGGGGT	48	80	52	53	33	131	17	171	52	64	0	38	173	91	113	72	44	64
ACGCGAGAAGGGCAGTAGAGGGGCAAAGAACAAGGCATGGA	3	0	0	0	0	0	0	0	0	0	0	0	0	0	0	0	0	0
ACGCGCAACAGGTAACGCAACGGAGAAAGCATCACAGAGGA	29	29	15	9	24	11	35	122	27	6	66	46	112	51	36	30	5	38
ACGCGGAGGAGGCTTTCCGGGGGTGTGTTGACTGGGGGGGA	3	1	0	0	0	0	0	2	0	0	0	0	0	0	0	0	0	7
ACGCGGGTGTGTGTCATGGGTGGTACGGTCCCAGGGGAGGA	5	2	10	13	4	10	0	0	0	2	7	2	0	0	0	0	2	11
ACGCGGTCGTTAATTACCCGGGGAGTGTTTTTCGGCGAGGT	57	113	72	62	71	84	18	98	30	81	0	163	85	72	51	71	61	63
ACGCGTGGCGCCGTACCAGACGGTCACTAGAATGGAGTGGA	5	5	10	6	26	0	30	25	3	0	0	4	26	1	5	6	0	15
ACGCGTTTACCCTTGATCGTCTCCTCGGAGAGATCTATCAC	1	0	0	0	0	2	0	0	0	0	0	0	0	0	0	0	0	0
ACGCTAGGCGACTATCCGGGAGGTATAAGCTAAGGGGGGGC	4	0	0	0	0	0	0	0	0	0	0	0	0	0	0	0	0	1
ACGCTAGTAGCGTTTTTGCGAGGCTCGAACAACCGGGTGGT	327	439	362	259	226	279	160	413	178	277	295	292	422	323	358	242	190	421
ACGCTATATGTCGCTTACCGCGGTACCAGTTTACGGATGGT	2	0	5	0	3	0	0	18	14	1	0	0	31	21	21	18	0	0
ACGCTCCAGGGGGAGTTAGGCGGTAATTGATATTGGGGGGA	2	1	4	3	2	0	0	11	0	2	0	0	15	0	0	0	1	0
ACGCTCGACTCGTTCTGAAGCGGTAAATAATGTTGGAGGGA	103	116	72	84	53	9	52	171	62	105	121	87	149	115	110	103	42	71
ACGCTCTCGCTCATGTGGGAAGGTTAATGATTTCGGGAGGT	2	0	0	0	1	0	8	0	0	0	0	0	0	0	0	0	0	0
ACGCTGGGTTGGGTCCAAAAAGGCCGGCCAAACAACGTGGA	159	224	180	144	143	251	72	193	52	55	63	106	208	93	87	58	45	172
ACGCTGGTCTTGTTATGGGGGGGTAGGCTGTAAAGGGCGGT	136	211	145	128	75	112	174	234	67	36	108	126	189	114	121	119	36	184
ACGCTTTAATTTAAAAGGGGTGGCAATACGTCATCAAGGGA	83	158	102	55	75	70	73	89	22	34	104	110	71	26	37	32	25	107
ACGGAAAAAACCTTGATCGTCTCCTCGGAGAGATCTCCCCC	1	0	0	0	0	0	0	0	0	0	0	0	0	0	0	0	0	0
ACGGAACGCAATGTGAGGGAGGGAATATGAATTACGGCGGC	136	196	166	113	102	84	108	197	102	185	96	155	245	181	162	143	147	182
ACGGAATAGAACGTACAGGGTGGAGAGGTTTTCGGGGCGGA	13	33	19	18	14	19	17	17	0	6	0	0	23	0	0	0	2	12
ACGGAATGTTGGCTCATGAGTGGCTGGTTTTTTGGGGGGGT	1	0	0	0	2	0	0	0	0	0	0	11	0	0	0	0	0	0
ACGGACCTCGATCATTTGGGAGGTTAAATTTCCAGAGAGGC	1	0	0	5	0	0	0	0	0	0	0	0	0	0	0	0	0	0
ACGGCATGAGTCTTATGAGGCGGTCAGTATACCAGGGCGGT	15	43	15	16	9	23	34	88	12	1	0	0	144	30	22	16	2	17
ACGGCTCATCTGGAAATAGAGGGACTAGAGATTGAAATGGA	46	48	43	41	33	27	0	86	32	66	80	62	79	59	66	43	41	48
ACGGCTGTATAGCCACACAATGGACCCTCTTACCGGGGGGT	107	123	121	80	70	82	102	178	58	89	33	24	165	127	112	62	65	156
ACGGGAGGTCGTCAGCAGGGAGGCAACAGACGAACCGTGGT	297	437	332	216	231	331	316	306	137	480	180	507	303	229	298	205	373	324
ACGGGAGTGTAGACGTTGGGCGGTTGACTAATAAGCGTGGT	1	5	13	0	2	15	1	41	8	1	0	0	37	13	26	6	0	10
ACGGGATCGTTCCTACGCCGAGGCTATAGGATCCGGGGGGT	4	4	0	0	3	0	0	2	0	4	0	0	0	0	0	0	4	0
ACGGGGCTCTAGGAATCGGGAGGTTGGGCACATTGCGGGGT	3	0	0	0	7	0	0	0	0	0	0	0	0	0	0	0	0	0
ACGGGGTGCGCCTTCCAGAGTGGTACACCTTTTGGAGTGGA	9	12	7	8	11	0	4	12	2	9	0	0	34	7	7	1	4	7
ACGGGGTTGTTGAACTTAGGCGGTCGAAGCTAACGAAAGGC	198	333	270	185	166	109	362	190	48	135	121	386	166	86	90	72	118	304
ACGGGTCACTGCGTATGACGGGGCGGCCGCTTAGCGGCGGT	162	350	294	115	263	140	227	309	103	281	257	222	275	176	179	144	137	243
ACGGGTGCAGACTTACCGGGGGGTACTCACTTCGGGGAGGT	358	564	420	307	379	395	339	321	147	331	365	458	361	231	266	210	215	453
ACGGGTGCGAATGAGTGGAAGGGTTTACTACGAAGGGTGGC	3	0	0	0	0	0	0	0	0	0	0	0	0	0	0	0	0	0
ACGGTACGATCCCTATACGGTGGTTACCTTTTTTGAGTGGT	552	1013	775	640	672	509	670	486	193	512	514	434	488	282	320	262	371	820
ACGGTATTGTCTGCTTGAAAAGGACACGCAATCCCAAGGGT	120	161	183	109	120	157	165	133	46	80	249	42	153	61	78	76	68	164
ACGGTCACTAGCTCATTGCGAGGAATAGAATCCTGGGGGGT	1	0	1	0	0	3	26	0	0	0	0	1	0	0	0	0	0	0
ACGGTCATTACACTTATAAACGGATCAACATGTTGCATGGT	1727	2616	2393	1194	1728	1375	1597	4005	1659	4650	1721	1320	3777	2918	2997	2238	3558	2403
ACGGTCCAAGGCGCAACCGGAGGTCTGATTTATAACGAGGT	19	40	24	16	20	0	14	44	16	25	44	52	22	25	24	22	13	19
ACGGTCCACTGGCATCGCGGCGGTGATACCCACTGGGCGGC	85	142	118	86	99	69	79	92	34	44	48	28	125	46	59	23	37	100
ACGGTCCTCGCCCCGCGCAACGGTGGCGACCCCGGGGTGGA	12	21	13	8	11	20	0	47	6	9	0	0	52	10	14	9	7	13
ACGGTCGATCTTGTGAGGGGTGGTCACGGATAAAGGAGGGC	53	41	28	29	43	27	20	59	10	25	2	36	67	21	28	20	14	31
ACGGTGACTTCGTTCTGGCAGGGTGGTCGCAGTTGGGAGGT	7	16	19	6	3	45	33	113	33	16	0	45	156	49	70	49	17	27
ACGGTTAGGTGGCACCAAGGTGGTCCTCGACTCCGGAAGGT	73	152	146	86	109	26	74	259	72	121	58	154	282	171	107	91	106	117
ACGGTTATAGGCCTCTGGGGTGGCGTTTTGAGTCGAGGGGT	14	17	5	13	14	0	0	0	2	0	0	62	0	2	3	0	0	20
ACGGTTATATCAAAATCGGAAGGCTTAAGGTGCTGGGAGGA	101	210	146	130	102	149	68	111	57	41	239	42	105	100	106	73	54	152
ACGTAATTAGTAATGATGGAAGGTCTAACTTGTAGGGAGGT	42	83	53	22	79	108	82	83	36	38	0	25	58	54	67	44	22	43
ACGTAATTTGTAGTAAACGGAGGTTCCAATATTAGCAAGGA	15	4	18	5	5	0	0	30	5	6	0	0	35	5	8	11	2	17
ACGTACACATCCTCCTAGGGCGGTTACTATTACGGCGTGGT	1	0	0	0	0	0	0	0	0	0	0	0	0	0	0	0	0	0
ACGTACCAGTGTTATCAGGAAGGAGTGTAATTATCAAAGGT	1	0	0	0	0	0	0	0	0	0	0	0	0	0	0	0	0	0
ACGTACCCGGGCATTACGAGAGGACGCTACCCAGCAGGGGT	140	186	166	125	112	77	152	200	76	200	107	52	187	137	137	116	178	136
ACGTACCCGGTTATTAAGAATGGTCCCCCTTCCCGCGCGGT	69	75	62	51	44	38	22	120	16	17	36	1	96	42	64	19	8	84
ACGTACTGGAATATGCGGGGGGGACGACGATGTGGGGCGGC	2	0	0	0	0	0	0	0	0	0	0	0	0	0	0	0	0	0
ACGTAGCCTTCGGCTTCGCGTGGCGCCGTTAGCAAAGAGGT	10	20	12	15	4	52	0	44	8	22	16	0	41	4	26	10	8	23
ACGTATCATTTTCTACTGCGTGGCCCCGACTCTTGGGGGGT	405	638	626	321	422	317	361	676	205	336	330	579	583	309	333	305	270	542
ACGTATGGAGCAACGCGGGGTGGCAACAGGTCCTGGGGGGA	362	697	430	250	446	367	385	509	132	222	371	262	532	210	249	232	177	460
ACGTCACATCGGGTCCGAGGAGGCATAACGAGACAGATGGT	309	619	482	374	345	567	383	394	97	265	502	555	376	143	157	77	189	468
ACGTCACTTTCTCTGTGGGGGGGTATTAACTTTTGGGCGGT	118	108	104	94	88	79	42	125	55	63	74	62	159	135	117	45	49	114
ACGTCCATGCCTATGAGCAGCGGATCGCGAAGAAAAAGGGA	1	0	0	6	0	0	0	0	0	0	0	0	0	0	0	0	0	0
ACGTCCGCGGAATCGTTCCAAGGATGGTTACGTTGCGTGGC	19	12	9	8	11	36	30	46	6	12	40	79	58	10	20	10	15	9
ACGTGAATGAGTCTGTAGGGCGGTGGGTCAATCGCGGGGGT	13	10	10	11	17	21	30	42	11	4	1	91	60	19	20	14	6	2
ACGTGATCAGACATTTAAGATGGATCTGGTCACAGGGCGGC	2	0	0	0	0	0	18	0	0	0	0	0	0	0	0	0	0	2
ACGTGCGCTGCGCCCCCGAGCGGCACGTGCCTTGACGGGGA	232	432	354	215	201	153	413	168	35	97	145	454	152	55	82	28	80	322
ACGTGGCCTTATTTTAGCAGTGGATCCAGGAGAGGCAAGGC	1	0	0	0	0	0	0	0	0	0	0	0	0	0	0	0	0	2
ACGTGGTGGTCTTCTCTACAAGGAGTGCGCAACGAAGGGGC	70	121	126	68	86	76	89	125	22	40	23	110	125	44	43	36	19	85
ACGTTAACGTATCTCCTGCGCGGCACACTTTCAAGGGCGGC	1	0	0	0	1	0	0	0	0	0	8	0	0	0	0	0	0	0
ACGTTAGAATTACCGATGCAAGGTCCCGTCTCTGGGGCGGT	38	131	58	25	44	62	27	181	39	20	65	0	146	69	88	48	22	79
ACGTTAGCTCTATTGTTGGGGGGTACGTAATGTTGGGTGGC	1	6	0	0	11	0	0	69	1	0	0	0	52	1	0	3	0	2
ACGTTATCACGTCATACAAGAGGAAACCAATGCAGGGCGGA	171	360	295	188	239	181	182	360	95	47	310	130	392	176	199	130	25	223
ACGTTCACGTCATTCCCGCGAGGTCATACACCAGGCGGGGT	1	0	0	0	0	0	0	0	0	0	0	0	0	0	0	0	0	0
ACGTTCATGAGAGCGTCACGTGGTAGAATATAATGCGTGGA	98	134	84	64	95	73	62	179	49	28	58	95	176	80	87	75	15	87
ACGTTCCAATCGCACTGGGGTGGAGTTTAATTTTGGGGGGT	219	333	236	238	207	171	258	227	98	137	175	157	306	170	181	155	129	275
ACGTTCGGTACCTCGCACAAGGGTTCTGCGTCTTGCGCGGA	2	0	0	0	13	0	18	0	0	0	0	0	0	0	0	0	0	0
ACGTTGCAGGACGTTTTCCGTGGCACATTATGCCCGGTGGC	12	33	51	23	34	28	0	17	5	9	0	2	8	11	12	2	1	34
ACGTTGCGATATGTTTTAGGCGGTCAAGACCTTAGCGTGGT	3	0	0	5	0	0	0	0	0	0	0	0	0	0	0	0	0	1
ACGTTGGGCTCGCTGCCGAGTGGTTTCCCTATCTAGGTGGT	99	154	103	92	92	78	112	385	157	313	13	65	344	316	250	222	252	114
ACGTTGTTCAGTCCTAGAGAAGGAGGCGTACCTTAAACGGT	1	12	5	2	2	3	0	11	0	0	0	0	6	0	0	0	0	19
ACGTTTAGTTAAGTGCGGGGAGGTGCATTTTCACGAGAGGT	704	1447	996	577	842	580	852	984	395	704	597	600	989	628	677	538	609	1145
ACGTTTATAAAGAATTCAGGGGGTTGCATGTCATGAAGGGC	1	0	0	0	0	0	0	0	0	0	0	0	0	0	0	0	0	0
ACGTTTATAGACGTTAGGAGGGGCCCAGTGAATACAAGGGA	3	6	0	7	4	0	0	0	0	3	0	0	0	0	0	0	7	0
ACGTTTCGCGTGGTTCAGAGGGGTGCTCACTTCAGGAGGGT	98	106	63	69	86	90	91	83	39	90	81	123	91	55	76	46	84	56
ACGTTTGTAGAGATGTACGATGGTCACTTTTGTACCGCGGA	2	1	0	0	2	0	5	0	0	0	0	0	0	0	0	0	0	0
ACTAAAACACTGTTAAAAAGCGGAGAACCGTTTAGGGAGGT	57	47	74	37	49	46	33	43	12	13	45	140	59	13	20	25	18	69
ACTAAAGATTTGATATTCAGCGGTCAGCGATCTCGGGGGGT	41	105	84	36	38	61	90	110	32	34	0	48	125	63	74	42	23	86
ACTAACGCGGTGCAACAGGGGGGTGGGGGTTCCGGCATGGA	316	560	453	288	380	271	266	477	174	235	146	387	439	292	307	230	222	438
ACTAAGAGCCGTTTGTGGAGAGGTGTCACTTCTTGGGGGGC	1	0	0	2	0	0	0	0	0	0	0	9	0	0	0	0	0	0
ACTAAGCGAGTATTTCAAGACGGCACAATTAGCGCCAAGGA	283	545	441	302	377	288	235	739	219	289	332	274	775	379	370	293	219	444
ACTAAGCTGGGCGAGTCGGACGGCCGTGCAAGCCCCATGGT	146	246	142	98	143	166	75	606	168	274	72	0	667	280	368	207	250	190
ACTAATACACGTATTTGCGAAGGCTGTTAGTATCGCGGGGC	21	21	36	21	34	15	61	116	21	3	0	0	95	48	34	47	1	28
ACTAATCACTGTCCGATAAATGGTCGCGGACTTGGGGAGGT	2	0	5	0	8	0	0	3	2	0	23	0	7	7	6	15	0	1
ACTAATCCGGCATCATAGGAAGGCACTACTTGATCGGTGGA	3	0	0	0	10	0	0	7	0	0	0	0	0	0	0	0	0	0
ACTAATGACGTGACTCCGCGGGGTTAACCCACAAGGGAGGT	220	287	187	154	166	202	225	155	82	163	58	206	212	147	101	97	117	205
ACTACATACCAACATAGGGGCGGAATGTTACTCAGGATGGA	2	10	1	1	2	0	0	5	0	0	0	0	2	0	0	0	0	9
ACTACCAGCGGGCATAAGAAGGGACGGGCCTCAAGGGGGGA	217	349	262	186	208	144	266	586	186	225	63	94	562	285	320	258	173	251
ACTACCTTAATTGATAAAGACGGAGACCACAGAGAGATGGT	7	6	2	0	2	0	14	18	2	0	0	0	31	4	2	0	0	9
ACTACGAGATAATTTCGAGAGGGCATAGCTAAAGCGGTGGC	43	103	43	30	32	78	17	141	21	38	12	98	159	39	39	42	36	63
ACTACGGGGTATATGTTCGAGGGTCAGATGTGTCGCGCGGT	552	873	784	430	528	482	439	1037	318	466	304	720	1013	572	596	492	365	719
ACTACGTTTCGCCAAACAGAGGGTAATGCTCCTGCCAGGGA	6	12	8	10	2	0	0	9	0	4	0	2	0	0	0	0	0	8
ACTACTTCGCGGAAACTAGGTGGCTAATTTTAATAAATGGA	1	0	0	0	0	0	0	0	0	0	0	0	0	0	0	0	0	1
ACTAGACGCTAAATAACAGGCGGTCCAGGGTCTCGAGGGGA	484	705	525	409	575	554	385	288	99	262	155	432	280	165	179	122	219	587
ACTAGAGTCGCCATTCCAGGCGGTGCATTTTATTGGAAGGC	85	163	93	82	106	86	39	199	49	72	175	124	247	74	120	63	63	97
ACTAGATCCTAGGTAACGGGCGGCACAGCGTCTTGGGCGGT	9	7	13	15	6	0	0	112	18	19	0	0	118	39	35	31	15	1
ACTAGATTGAGCGACCTCGGCGGATTGGCGTTAAGCAGGGT	9	26	7	8	14	0	25	40	0	3	0	0	16	0	0	0	0	1
ACTAGCCTGCCGTTTCGAGAAGGAGGGCTGTAGCACGAGGC	2	0	0	0	0	0	2	0	0	0	0	0	4	0	0	0	0	0
ACTAGCTATTGTGTGCGGGGGGGTTTACGCTAACGGGCGGC	8	8	12	21	7	30	24	28	3	9	24	86	19	2	6	0	10	5
ACTATCCACTAGTATTTGGGGGGTATTCGACCAGGGGGGGC	2	0	0	2	2	0	0	0	0	0	0	0	0	0	0	0	0	7
ACTATCCCCGATCCATAAGGGGGTTTTGTGTCATGGGTGGA	260	421	345	241	239	267	172	290	70	220	360	298	240	139	118	100	183	325
ACTATGAAGGTCGTGCCAAGTGGAGAGCCTTGCAAAGTGGT	2	0	0	0	0	0	0	0	0	0	0	0	0	0	0	0	0	1
ACTATTGCTCTAATACTGCGGGGTCCATCCACTCGGGAGGA	20	33	10	9	18	18	21	17	10	7	29	0	21	16	16	12	2	10
ACTATTTCTGTCTTAAGGCAAGGTCATTAGTACGGGAAGGT	1	4	0	7	0	0	0	0	0	0	1	0	0	0	0	0	0	0
ACTCAGAGGGGAATTCCGGAAGGTTGGTGGTAACCCGTGGC	4	13	16	7	0	6	0	24	9	1	0	9	13	9	11	12	0	6
ACTCAGTAGAGGGTCACGGGTGGCTGGACTTTCAGAAGGGA	1	6	5	14	1	2	3	26	9	3	0	53	30	15	11	17	0	0
ACTCATTTTCACGATTAGGATGGTGTTTTGCGAACGGCGGT	5	31	8	20	3	12	11	10	1	2	0	0	8	0	3	6	0	14
ACTCCAACGAGCATAATGCGTGGTGTGGAAAACGGGAGGGT	278	472	342	234	349	307	285	303	122	227	411	319	255	179	220	128	137	348
ACTCCACATCAATTGTGGCGTGGTCACGCATTTCGGGCGGC	4	0	0	0	6	18	0	0	0	0	0	0	0	0	0	0	0	0
ACTCCATTCCTACACTGGGGGGGAGGAAATCATGGGGAGGT	1	0	0	0	0	0	0	0	0	0	0	0	0	0	0	0	0	0
ACTCCGGCGATGGCATCAGGGGGCGGTCCTAGTGCGGGGGA	186	293	202	122	212	226	202	198	71	149	60	188	193	113	180	100	112	203
ACTCCTCGGGTTCTCCTGGGAGGTTAAATATGCGAGGGGGT	236	455	382	205	299	145	285	415	158	208	76	268	380	286	276	257	171	374
ACTCGAGGCAGTGTATTGGGGGGTGTTGGTTCTTGGGAGGC	122	200	175	96	105	123	53	242	43	87	73	156	180	90	115	50	92	204
ACTCGAGGCGCTTTAAGGGGTGGAATACCTAACGGGGGGGA	27	58	43	25	25	58	89	63	32	58	0	23	65	98	77	31	40	36
ACTCGCCTCGTCATTCGGGGCGGCCCTAGTTTACGGGGGGA	4	9	4	5	0	0	0	14	3	0	0	0	11	3	7	0	0	0
ACTCGCTACTTACTCTTGAAGGGCGGATGGTCTACAGCGGT	4	4	6	2	0	3	0	12	7	4	16	0	9	4	7	9	3	13
ACTCGCTGCACGTTGTCGGGGGGCAAACGATAAGGCATGGT	110	232	202	152	139	190	33	199	41	62	75	181	227	74	68	20	77	201
ACTCGGAAGGGGCTTTTGGGCGGCAGCCTCTTTCAGGGGGC	3	0	0	0	3	0	0	0	0	0	0	0	0	0	0	0	0	1
ACTCGGGGGTATCTCTGGGGTGGTACTGGATTCGGAGTGGT	15	20	16	23	11	16	21	14	7	2	0	0	7	9	9	6	0	16
ACTCTGACCGCTGTATCGGGGGGTTGCTGGTGACGGATGGT	40	89	49	35	34	54	17	106	13	43	0	88	151	17	23	11	44	75
ACTCTTCACTAGGTACAAAAGGGACGCCGGCTAGGCAAGGC	106	223	138	88	124	92	74	108	42	83	128	95	118	83	92	58	66	116
ACTCTTCTGAGGTATCGCAATGGCGATTATACCGACGGGGC	102	144	136	88	98	114	119	83	41	84	45	132	71	71	62	60	45	164
ACTCTTTCTAGTGTTTACGGTGGTTCTGAATACTGGGGGGT	20	27	23	16	33	39	37	93	5	0	0	87	106	17	15	3	0	41
ACTCTTTCTCGGGAATAGGACGGAAATGGATTATAAAAGGT	40	73	64	47	48	56	53	85	9	6	72	0	82	8	12	12	6	68
ACTGAATGATAGCTTTTGGGGGGAGAACGTTTTGGGGAGGT	1	0	0	0	0	0	0	0	0	0	0	0	0	0	0	0	0	0
ACTGACGTTCCGATTCGGGGAGGTCTGCCTCGCAGGGGGGC	149	236	227	130	135	131	206	171	67	191	82	58	169	104	94	105	161	195
ACTGCACATGAGCCTCGGGGCGGATCGGCTCGCTCGACGGC	3	0	0	2	3	1	0	0	0	0	0	0	0	0	0	0	0	1
ACTGCCAATTCTGTATACCGTGGATCAATCCACAACGAGGT	34	75	31	36	5	84	14	85	48	51	6	0	72	83	104	63	53	31
ACTGCGAAGCACCCTCCGGGAGGATTGCATTTAGGGGAGGT	1	0	0	0	0	0	0	0	0	0	0	0	0	0	0	0	0	0
ACTGCGCCCAGTATCCGCAAGGGATCTACCTGCGCGGTGGC	4	0	0	2	0	3	0	0	0	0	0	0	0	0	0	0	0	0
ACTGCGCCCGTTCCACTGGGGGGCAATTAGTAATCCGGGGC	3	0	0	0	0	0	0	0	0	0	0	0	0	0	0	0	0	0
ACTGCGGTACCCAAATGGGGTGGTCAAAAGTATAAAGAGGT	131	287	288	118	173	89	112	207	95	153	108	152	169	147	139	136	140	242
ACTGCGGTCCTGCAACTAGACGGATCCCTCCCCTAAAGGGT	261	356	266	246	213	253	269	421	66	126	286	402	374	145	101	78	118	290
ACTGGCTCAATCTTAAAGGGGGGCCGTGCCTGCGGGAGGGC	6	2	0	0	0	0	6	8	0	0	0	0	5	0	0	0	0	0
ACTGGCTTCAGTCCAAGGGATGGTGGTGACTATGGAATGGT	44	61	37	58	17	63	50	121	21	15	0	67	87	47	39	33	5	41
ACTGGGCATGGATTCTCCCGCTGATATTCTTCCTACGAGGT	215	318	222	137	201	269	105	360	126	228	183	246	316	232	246	134	205	191
ACTGGGGGCTATTTCTTAGGTGGAGAGCTCACCAGAGAGGT	485	738	744	429	418	285	519	1067	344	322	665	346	1003	593	598	444	241	664
ACTGTAGAAGTGTTTTGCAAAGGTGTGGGAAACTGCGCGGT	570	821	791	571	499	597	560	1088	417	1176	474	599	1157	667	759	525	991	695
ACTGTAGCTCCCGTGCGACAGGGTTCTCCGTGTTGGGAGGT	42	110	69	36	52	0	62	90	20	28	0	139	79	51	22	23	9	150
ACTGTATCATTTGCGCTGAGCGGTTACCCTATTTAGATGGT	38	56	54	29	26	42	0	265	52	39	10	82	278	103	136	82	26	14
ACTGTCCGTCCCAAGCTGAGTGGTTGTGTAATTCAGGCGGT	1	0	2	2	0	0	2	0	0	0	0	0	0	0	0	0	0	0
ACTGTCGGAAACCACATCGGCGGCCGGAGCAGAGGCAAGGA	17	13	12	15	1	0	0	114	32	34	0	50	84	66	67	26	18	22
ACTGTCTCGCTCGTTCGGGGCGGTTTTTAGCGTGGCGTGGA	1	0	0	0	0	0	0	0	0	0	0	0	0	0	0	0	0	0
ACTGTTACATGCTCCTTGGAAGGTCCTATACGTGGGGTGGC	15	17	16	10	27	0	48	31	5	0	0	0	20	0	3	8	0	16
ACTTACACAGCCATTCAAAACGGCCATGCTAGTGGAGGGGT	2	0	0	0	0	0	0	0	0	0	1	0	0	0	0	0	0	0
ACTTAGATGTCTGCTTTGGGGGGTTTGACTTATAGCGGGGT	15	21	20	11	15	23	19	16	8	22	0	46	25	39	19	16	12	10
ACTTAGCACGGTTAGCCAAAAGGTCCTGACTTTAGAGAGGC	118	220	181	117	130	134	80	135	60	154	80	66	115	94	133	81	117	165
ACTTAGCACTCAGTTTTAGAGGGCAGTCCTCAAGGCAAGGA	2	0	0	0	1	1	1	0	0	0	0	0	0	0	0	0	0	0
ACTTAGGCTGGTCTTCTAGGTGGTCGACAGTTTCAGGGGGT	1	0	0	27	0	0	0	0	0	0	0	0	0	0	0	0	0	0
ACTTAGTCCATGGCCATGGGTGGATACTGAACATAAAGGGA	96	102	91	50	58	126	53	130	50	62	19	289	109	93	95	68	45	90
ACTTATTCTATACTCTTGGGGGGTGACCTCTGATGGGCGGC	2	1	10	1	2	25	0	5	1	7	0	0	5	1	2	0	3	18
ACTTCAATCTTAAAAAAACACGGACTCGCTTGCTAAGCGGT	8	6	22	5	11	20	22	4	2	1	36	0	10	2	1	0	2	21
ACTTCCTATGGGTATCTAGGCGGAAGTATTTCTGGGGGGGT	11	39	16	15	22	17	35	44	32	35	14	0	60	35	67	26	21	29
ACTTCGATGGTAACTAGAGACGGCTCTTGATGTACAGAGGT	157	297	263	106	136	156	216	181	43	119	115	186	133	57	86	83	102	251
ACTTCTAAAACACACTGGCACGGAAAGTCACTACGCACGGT	88	183	182	110	108	119	164	142	51	150	60	102	90	95	102	70	116	161
ACTTCTGCACATTTGTACAGAGGTCATCTTTACGGGGTGGC	34	19	27	21	14	28	0	57	14	76	0	0	56	19	29	24	65	22
ACTTGAATTGGTCATAGAGGCGGTAGTCTGAAAGAAAGGGT	1	0	0	2	0	0	0	0	0	0	0	0	0	0	0	0	0	0
ACTTGAGGGGATGTGAAAAGCGGAATAGGATGCTCCAGGGT	5	14	12	0	6	5	20	11	5	0	0	26	4	2	3	5	0	2
ACTTGAGGGGCTCATTTGAGCGGAGTACAAATATGGGCGGC	36	47	43	25	41	40	0	41	3	35	11	55	47	9	10	1	48	26
ACTTGCCAGTGTCTAAGGAACGGAGTACACCGATGCGCGGC	1	0	0	0	0	0	0	0	0	0	0	0	3	0	0	0	0	0
ACTTGCCTTGTATCTACAGGGGGTCACACCACCTACACGGA	146	188	203	87	111	63	165	178	53	74	0	116	129	82	132	66	46	226
ACTTGGATGTAGGTTCGCGAGGGTAAAGGCACAAGAATGGT	41	79	48	44	21	1	17	112	35	24	13	21	80	70	39	29	15	89
ACTTGGTTTCAGCCGATACGCGGCGTGCGATGTAGAAAGGA	29	41	17	23	24	8	30	58	11	22	34	39	39	26	10	10	9	25
ACTTTATCTGATATATCCCGAGGTTATGTCTTAGCAGAGTC	92	135	87	51	52	58	36	107	44	120	49	47	82	81	89	53	99	86
ACTTTCTCAAGGGTTAGGGGAGGTTCGGCACGTGAGGCGGC	11	12	23	16	2	14	31	16	4	18	0	66	13	2	19	0	11	18
ACTTTCTTTTATGTACAGGGCGGTTAGACGTCTTAGGGGGC	94	176	116	92	94	98	84	211	49	32	57	140	231	84	74	52	19	161
ACTTTGGCGTACCTTTACCGTGGCATCATATACACCGGGGT	2	6	2	1	0	14	0	8	1	0	0	0	16	2	3	1	0	2
ACTTTTATTTAAATGTTGGAAGGTCAGTGTTTTTGGACGGA	5	0	0	0	0	11	0	0	0	0	0	0	0	0	0	0	0	0
ACTTTTGATTTTTTCTGGGGGGGTTATCACTGACCCGTGGT	188	225	256	130	178	187	109	227	83	218	445	197	185	152	139	138	186	305
AGAAAAACGCCAACCCCGCATGGCTTATGCCCATAGGTGGT	158	301	200	123	134	117	125	233	103	327	170	350	290	196	229	100	270	164
AGAAAAATGCCTCTTTGGCATGGTTTGAACAGCCAAAAGGT	96	175	122	75	103	56	59	208	60	69	123	149	281	81	120	66	56	194
AGAAACAACGAATCTCTGGGCGGCTATACCATCCGGGAGGA	475	721	603	413	475	426	431	499	183	323	712	644	486	330	373	242	244	583
AGAAACAGGTCAAAAAGGGGCGGTATACCGACTGGGAGGGT	171	262	212	178	141	189	235	427	72	24	54	124	355	135	132	75	17	282
AGAAACCCCTCTTAACTAAACGGTTAAAATTATCAGGCGGT	26	40	23	10	17	0	23	35	19	12	3	3	31	27	44	30	13	14
AGAAAGGCGGTGTCCAGGGGGGGCCTAACGCCTTGGATGGT	1194	1874	1681	1051	1208	922	1101	1747	657	1691	1065	764	1597	1136	1276	917	1131	1556
AGAACCCGCTGTATATCCAGGGGTTGTTAACAATAGATGGC	2	2	0	0	0	0	0	0	0	0	0	0	0	0	0	0	0	2
AGAACCGGGGGATATTAGGGAGGATTTGTGTATCGAGAGGC	698	1203	929	576	771	653	732	1619	807	1928	762	471	1577	1430	1497	1112	1719	845
AGAACGACGTTCGTCCAGCAGGGCCGTTGTAGTGCCACGGC	6	1	6	0	2	5	0	7	7	6	0	0	0	13	23	12	2	3
AGAACGCGCACTACTAAGAGAGGAATGGCTCATCGGGGGGC	17	42	45	11	9	20	0	20	8	9	0	0	23	23	17	16	14	46
AGAACTCAAGAACTTATAGGGGGTGTGGGTTCTGGGGAGGT	19	84	88	40	46	37	54	148	43	99	25	77	152	99	63	83	87	87
AGAAGGGATGCCTTACGCAAGGGCGATGACTCCCAAGCGGC	1	0	0	0	0	4	4	0	0	0	0	0	0	0	0	0	0	0
AGAATAATGATCGCGTAAGGGGGTGCAGTGATATGGGCGGA	6	11	8	5	8	23	0	21	5	7	0	0	38	4	9	1	1	6
AGAATACACCTAACTTCGAGGGGTATGATGCATTGCGTGGA	442	766	524	338	462	266	368	666	304	634	193	558	705	584	666	358	499	560
AGAATATCATGTGCATTAAGAGGTTGAGTCTGTAGCGTGGT	1	0	9	0	0	0	0	7	1	0	0	10	7	0	5	0	0	12
AGAATATGGTCTGTCCAAGAAGGATGGTACTCATGGAAGGT	4	0	0	2	0	11	0	0	0	0	0	0	0	0	0	0	0	1
AGAATCGACTGCATGAGGGGGGGTCCCAGCCGTACCGAGGT	1	0	0	0	0	0	0	0	0	0	0	0	0	0	0	0	0	0
AGAATGGCGGTTGACCTGGAAGGATTACCCCATCCAAGGGA	2	21	0	1	2	0	0	42	0	0	0	0	29	0	0	0	0	4
AGAATTACAGAGCTCCTGGGTGGTTAAATGTATCGCGTGGT	17	28	5	17	22	16	18	43	7	14	65	0	33	8	18	7	8	12
AGAATTCAAGGAGCGATAGAGGGTTCTTGTCCTACAGCGGC	4	12	4	2	1	11	24	17	0	3	0	0	15	0	0	0	2	3
AGAATTGCAGTGGTCACGGGTGGTTACGCCCTTCGAATGGT	262	515	414	314	330	294	451	349	124	272	263	367	377	211	215	127	228	449
AGACACAGCGACACGCGCCGGGGTTAAATCATATCCAGGGA	122	181	136	113	119	75	85	90	33	69	96	123	52	57	58	60	72	187
AGACACTCTTTGACGCGGAAAGGACCCAATCCCAGCAGGGA	43	59	58	27	30	34	69	50	16	15	57	19	75	30	19	6	18	62
AGACCAAAAGAGCTCTAGGGGGGTACTTAGTGTACGGTGGA	5	7	5	2	0	0	0	14	3	7	108	0	11	8	5	4	6	6
AGACCCACATTTGTTTCAGGTGTTAGCAGATCCTGCGTGGC	2	0	0	4	0	0	9	0	0	0	0	0	0	0	0	0	0	0
AGACCCGTCTTGGAAAGAGACGGACGGCGACAACGAATGGC	4	0	0	0	0	0	0	0	0	0	0	0	0	0	0	0	0	0
AGACCTACAAATGTGTAGGGGGGTGAGATCAGTGAAGTGGA	14	21	32	21	14	0	34	56	9	11	8	0	66	24	33	19	6	23
AGACCTGGGGTACACACAGAGGGTCGATCTTGATGCAGGGC	1	0	0	0	0	1	0	0	0	0	0	0	0	0	0	0	0	0
AGACGAGAAGAGTATACAGACGGCAAGGCGAGAAGAAAGGA	315	501	489	277	291	258	311	374	131	285	255	310	376	282	255	174	188	351
AGACGAGGCCCGATGTTGAGAGGATCACGGATAAAGGGGGT	254	386	328	139	248	173	187	335	184	390	287	148	344	352	330	256	319	336
AGACGATGATAAGCGCGCCAAGGTTGGATTATATGGATGGC	22	45	47	40	17	12	22	128	25	36	0	221	127	43	46	26	44	25
AGACGCTCGGGAACAATCGGGGGATGCTGGCTAGCAAGGGA	208	386	269	175	191	172	257	315	119	228	317	111	250	202	195	141	183	304
AGACGGTGGGTATCGCACCATGGTTGCCCCAGATGGGCGGT	30	72	44	18	21	43	54	60	23	43	0	43	67	65	48	13	26	59
AGACGTGCCCTGCTATAACATGGATAAGATCTTGCGGAGGT	397	699	540	364	363	375	373	703	235	246	404	573	744	430	432	260	174	582
AGACTACCGTGCGAACAAAGGGGCGTCATCAGTAGCATGGC	918	1584	1265	792	836	1076	829	1255	442	897	832	1169	1400	795	856	563	683	1212
AGACTGGAGATATCTCACCGCGGCTACGTCTGAAGGAGGGT	68	99	63	67	68	9	10	111	22	34	52	89	134	22	57	47	35	75
AGACTGTTGAATATTTAGGGCGGCGCACTGCCTAAAGGTGG	2	3	0	0	0	0	0	0	1	6	0	0	0	1	5	0	1	3
AGACTTTCGGGATCAAGAGGGGGAAAGAGGCGTAGGATGGA	64	80	44	54	50	56	61	234	36	13	0	54	229	58	52	34	11	28
AGAGACAACGTTTTCAGGGGTGGTCTGGTGTTTGGGGCGGT	107	257	192	106	139	192	103	427	96	205	111	197	450	143	220	147	199	200
AGAGACAATTCATACCGAGGTGGACGCGGCATACAAGCGGT	28	36	32	27	16	0	1	102	21	3	0	0	111	36	24	21	0	62
AGAGACGAATAGAACTCGGAAGGCGTTCGCTTAGAGAGGGC	146	220	216	120	122	88	235	101	51	93	58	53	101	71	101	63	91	198
AGAGAGCTTAGTGTCTCGGAAGGTGTTCGTTAAGGCGGGGT	44	89	60	42	72	73	22	93	15	20	9	5	54	33	21	12	7	41
AGAGAGTAGGCAATTATGGGTGGTGCGACCTATACGGTGGT	701	1512	1096	696	749	516	845	1237	401	1107	495	738	1290	780	736	530	839	1133
AGAGCAGCTCCAGTATGAGAAGGTACGATGTATCGGGGGGT	2	0	0	2	0	0	0	0	0	0	0	0	0	0	0	0	0	0
AGAGCCTAAATCGTTACACGTGGCTCGCGCAATAGGGTGGT	1	0	0	0	0	1	0	0	0	0	0	0	0	0	0	0	0	3
AGAGGCCCATCCGCATAGGAAGGCGGCAAGTTTGCCGGGGT	3	0	0	4	0	0	0	0	0	0	0	0	0	0	0	0	0	0
AGAGGCCCCATTTTTACAAGCGGTAATAGACGTTCGATGGT	158	276	218	149	121	140	95	127	46	93	76	320	149	92	65	54	91	233
AGAGGCGGTTATGTTTTGGGAGGCGGAGGGAATCGAATGGT	2	8	8	4	1	0	0	22	6	1	0	0	39	10	5	21	0	3
AGAGGGCTACAACAAAAAGATGGCTTGTTTCACGAAATGGA	60	121	109	50	86	139	113	153	23	70	0	106	115	28	42	19	42	80
AGAGGGCTTACAGTCTCCGGAGGAGTCTTGATTTACGGGGA	212	246	214	164	151	89	190	372	160	339	225	179	399	311	312	214	236	254
AGAGGTTTTGGGACACCGGATGGCGTGAGGCTCTGCACGGC	32	131	122	40	66	45	106	114	44	46	39	107	106	51	65	73	41	110
AGAGTAGATCTTTTTTCGAACGGTTCACGGTGCTGGGCGGT	6	5	0	0	0	12	14	0	0	0	0	0	0	0	0	0	0	12
AGAGTGCTAGAATTCCGGGGAGGTTTGTTACCACGCAAGGT	1	0	0	0	0	0	0	0	0	0	0	0	0	0	0	0	0	0
AGAGTGTAGTATATATTAGGCGGTCGTAGCTTATAAAGGGT	16	14	4	4	15	0	12	48	9	0	0	0	65	20	31	12	0	32
AGAGTTAGGTTGAATATAAAGGGTAAGTAGAGTCAGAGGGT	94	187	133	95	125	31	109	125	61	107	175	91	163	106	100	82	78	145
AGAGTTCTGGGAGACGCCGACGGTCAGTTATGCAAGGAGGC	2	0	0	0	0	0	0	0	0	0	0	0	0	0	0	0	0	7
AGATAATCTTCTATCTTGGAAGGACTTTGTTATGGCGCGGT	581	826	788	517	494	591	626	1071	298	514	655	603	1069	628	667	365	374	695
AGATACTAGACCATGCACCGTGGTTTTCTCTGTTGAGGGGA	11	15	4	10	1	0	0	20	11	5	0	0	24	17	18	11	1	11
AGATAGACACTTGCCACGGGTGGCGGGGCATAAAGCAGGGA	48	57	65	24	40	92	26	12	11	26	47	84	9	13	25	11	22	34
AGATATAGTTTTATATTGGGGGGTGGGACGTTAAGCGCGGT	2	3	5	10	8	0	0	3	2	0	0	0	0	1	0	5	0	0
AGATATCTCCAATTTAGGCAAGGTGGGATTTTTGGGAAGGA	692	1200	948	538	766	633	669	420	158	295	875	916	457	295	339	218	283	1012
AGATATTCTGCACTAATAAAGGGTTGGGGCTCAGGCGGGGA	21	37	31	28	14	0	0	102	19	0	3	0	78	21	24	22	0	29
AGATCGCCGCTAAAGCGACACGGTACATAGATCGGAACGGT	1	0	0	0	0	0	0	0	0	0	0	0	0	0	0	0	0	1
AGATCGTGTACGTAGACAGATGGCCGGTCTTGATCGAGGGA	153	314	213	191	135	129	142	672	209	279	107	281	778	382	414	260	192	226
AGATCTAAGTCAATCTTAAAGGGTACCTAATCTCGCGGGGT	234	369	307	176	223	180	231	334	140	192	226	466	383	220	260	189	143	320
AGATGAACTGGCTCCTGGCGTGGTCATCACACTTAGGTGGT	1	0	0	0	0	1	0	0	0	0	6	0	0	0	0	0	0	0
AGATGATGCACCGACTAGGGTGGATGCGTCTCATGGGGGGT	39	90	60	36	27	41	50	90	40	68	78	157	62	54	64	51	37	30
AGATGCCCTTTGTTTTCACGAGGCTGATTTACTGACAGGGA	3	2	1	0	1	0	0	0	0	0	0	0	0	0	0	0	0	0
AGATGGTGTTAGCAGTCAAGTGGAACGGGCATTCCCACGGC	5	2	26	2	13	0	9	47	11	0	0	99	20	31	14	22	0	6
AGATGTAGTAGTTATTGGAGGGGTGCGAGGTTTGGAAAGGT	191	364	293	152	164	95	130	346	124	243	253	172	342	301	254	126	148	343
AGATGTCCACATTTACGAGGCGGTTCCGTATAAGGGGGGGT	24	38	33	18	16	0	47	24	5	9	165	0	28	11	14	12	11	36
AGATGTCTTAAAATCCCGGGCGGATCAAAGACTAAGGGGGT	38	76	60	53	53	34	52	81	22	24	35	128	67	28	31	30	18	49
AGATGTTCGTCCAACTGCGGCGGTGATCAGTCCCGGGAGGA	8	23	11	8	10	0	41	11	5	0	2	0	2	18	25	3	0	6
AGATTGATTTTTAAGTCGGGCGGATAAGGATTAGGCAGGGT	151	229	210	137	171	87	117	161	63	91	179	105	167	96	118	88	62	213
AGATTGCCCCGAATTTCGAGTGGAAAAGCTTGCGGGGGGGC	4	7	11	1	9	0	20	8	0	0	0	0	3	0	0	0	0	9
AGATTGGGGGTGCCGCGCGGTGGCCGTTCTCGTCCCGGGGT	25	49	43	40	18	0	93	21	17	68	0	79	2	57	42	32	24	80
AGATTGTTTTTCGTGTCGCGTGGTGCCTGGTTCGGGATGGA	503	876	694	439	463	379	664	718	327	831	461	788	807	604	571	424	705	777
AGATTTACGGCGATTCAAAGCGGATTGACGTATGCCGCGGT	1	0	0	0	5	0	0	2	0	0	0	0	0	0	0	0	0	0
AGCAAAATATCCTTGATCGTCTCCTCGGAGAGGATCTCCTA	1	0	0	0	0	0	0	0	0	0	0	0	0	0	0	0	0	0
AGCAAACTGCAGCTGTCGAGTGGTCATGTAAGTTACGGGGT	1	0	0	0	0	1	0	0	0	0	0	0	0	0	0	0	0	0
AGCAACGGATATATTTCGGGCGGCATAAGCTTAGGGGCGGA	1	0	0	0	0	14	0	0	0	0	0	0	0	0	0	0	0	0
AGCAAGCTTTCAGATACAGAAGGAATCCTTACTAGGAAGGT	244	454	322	227	242	361	274	398	143	230	184	342	351	246	242	159	176	276
AGCAATTCGAGTATTTCGGGCGGACCGAACTATGGGGAGGC	12	13	27	11	15	33	0	25	9	6	0	0	8	19	34	5	6	7
AGCACATATGGGGCCAAAGGGGGAAGGATGACTGGGAGGGA	1	0	0	0	4	0	0	0	0	0	0	0	0	0	0	0	0	0
AGCACCAAGCACTTGTGGGGTGGTCGGCCGCGTGGAGTGGA	1	0	4	4	0	0	0	7	1	1	0	0	2	9	0	0	0	9
AGCACCTAGCTGTCGTTCCGGGGTCGGATGTTCAAAGTTGC	1	0	0	0	4	0	0	0	0	0	0	0	0	0	0	0	0	0
AGCACCTGACAACTACAGGGCGGTGACTAAATATGCAAGGT	54	116	93	53	51	45	51	275	82	78	80	29	311	183	139	110	50	113
AGCACGCCTGCCTAACAGGATGGCCTGGTTTTCTGGGCGGT	59	76	75	36	52	104	61	68	23	66	22	0	85	46	19	22	53	52
AGCACGTAATAGTTGCCGGGGGGAGTCAGTCCCGCCGCGGC	1	4	0	3	0	0	0	0	0	0	0	0	0	0	0	0	0	0
AGCACTGCTGGACTCTGCCGAGGTTTACGAATCTGGGTGGC	3	18	10	2	18	0	17	71	4	1	0	0	72	8	3	2	8	6
AGCAGATCGAGCCTGAGGGGCGGTCTGTACATCTGGAGGGC	126	314	174	103	166	123	116	234	139	311	76	77	277	224	192	211	223	218
AGCAGGCTATACTTTTACGGTGGAAGGCCGTCTCGGGTGGA	33	33	17	22	14	29	15	13	5	8	0	39	12	17	14	4	8	24
AGCAGTCGGGTAATCATGGACGGACATTGCCTATGCAAGGT	71	137	122	64	59	15	48	183	38	11	0	50	227	63	68	54	1	133
AGCAGTGTTAGGCTAATGGAAGGTGCACAGAGCAGAAGGGA	94	155	115	85	85	117	154	267	53	48	60	0	256	116	121	71	33	175
AGCATAGCTGGCCACTGCAGGGGTTAGGCGACTTGGGGGGT	24	20	17	13	37	39	17	12	9	6	24	31	14	14	16	11	7	32
AGCATCTTTTACTTCACGAGAGGCACTAATTGATGCGCGGC	13	8	8	4	7	0	13	15	2	0	0	11	6	3	1	3	0	13
AGCATGCACTTTTTTAAAGATGGCGCCTCCACAGGGGCGGC	5	7	0	2	2	0	0	31	0	3	18	0	26	0	0	0	2	1
AGCATGCCCCAGGTCATCGAGGGTCAAGTCTGAGGAAGGGT	7	0	0	14	2	0	3	0	0	0	0	0	0	0	0	0	0	2
AGCATGGGGGGGTTCTAACGTGGATTCGGTTTTAGAGGGGC	54	52	61	36	76	33	133	162	31	13	23	0	165	40	57	47	13	57
AGCATGGGTCGAGTAACAGACGGACGTACTCCTCAGATGGT	6	0	0	0	0	0	9	8	0	10	0	3	3	0	0	0	4	1
AGCATTGATCTTTTTCCGAGCGGAACGGGCTCAAAGGCGGT	2	0	0	0	0	3	0	0	0	0	0	2	0	0	0	0	0	0
AGCCACATTAGTAATACGGGAGGATCTTGACTCTCAAAGGT	1	0	0	0	0	0	0	0	0	0	0	0	0	0	0	0	0	0
AGCCACTGTTGGGTTTCAGGTGGTAGTACGACAGAGGTGGT	1	0	0	7	0	0	0	0	0	0	0	0	0	0	0	0	0	0
AGCCAGAACCATGATAGGGGTGGTGCCACATGCAGGGAGGA	221	430	275	219	224	311	201	349	147	218	395	207	319	242	289	210	161	266
AGCCAGCGTGATTTCCTACATGGTCCAGCCCATTGGACGGA	123	231	204	150	165	147	97	127	81	147	200	59	181	151	168	85	96	192
AGCCAGGAGGTAACACGGCACGGTTTGTGCCTATCCAGGGA	14	27	43	1	16	17	0	91	12	10	0	2	83	21	18	15	3	26
AGCCATCTCAACTAACGGGAAGGATCCCCATCTTGGGGGGC	2	0	0	0	7	0	0	0	0	0	0	0	0	0	0	0	0	0
AGCCATCTCCTGGTCCGCGGCGGAGGCATGCAAAAGGTGGC	32	42	52	12	45	0	27	141	38	13	32	30	152	87	79	51	12	29
AGCCATGACTGTGTACAAGAAGGTCTAGCCTCAAGGAGGGT	126	199	102	96	125	80	160	94	31	79	105	168	123	61	90	50	70	160
AGCCATTATGTCTAGCCGGGAGGCTTTTAGTCTACGATGGT	10	19	17	8	11	0	16	36	15	15	0	31	20	22	18	22	16	16
AGCCCCTAAATGGTTAAGGGCGGTACAACACGCTCCGTAGC	1	0	0	0	0	0	0	0	0	0	0	0	0	0	0	0	0	1
AGCCCTCTAACCATTATGCGTGGTGCGGAGTCTGGCGCGGA	37	155	36	29	28	65	8	65	21	81	0	35	65	35	59	27	57	63
AGCCCTCTCTGAAACACAGGCGGCCCGGACCCTCGGGTGGT	1	3	5	2	0	0	0	4	0	0	0	5	0	0	0	0	0	13
AGCCCTTTTTTCACTTCAAGCGGCAGCAATATTAAAGGGGC	156	222	210	104	217	173	165	461	140	287	193	120	403	237	264	177	230	230
AGCCGACCGTTCTTGCTGCGGGGTAGAACGAATGGAGCGGT	1	4	0	6	0	0	0	3	1	2	0	0	1	0	0	0	2	0
AGCCGATTAGGCTTGTTGGGTGGTCCCTCTTCCAGGGTGGC	1086	2020	1604	1116	1292	928	952	1647	614	1614	805	898	1714	1085	1148	838	1347	1688
AGCCGTACCTAACAGCAGGGGGGTGCGGCGTCTACCATGGT	2	0	1	0	5	0	0	0	0	0	0	0	0	0	0	0	0	0
AGCCGTCAGGCCTTCCCCAACGGCCTTGCACCTCGCATGGA	1	0	0	0	0	0	0	0	0	0	0	0	0	0	0	0	0	2
AGCCGTCTAGTCAAGTTCCGGGGTTGGTCATTAAAGACGGT	7	16	0	1	12	0	0	18	1	0	0	0	8	2	0	0	0	2
AGCCGTTGGGATAATAGCGATGGTCCAGTTAACCAAAAGGA	2	0	0	5	0	0	13	0	0	0	0	0	0	0	0	0	0	0
AGCCTGAATATAGTTAGGCAGGGTAGCCGCTTTCCAGAGGC	523	839	735	466	541	545	787	1454	623	1548	584	518	1395	1120	1186	766	1090	759
AGCCTGAGTCTGCCCAGAAGCGGAGCCCCGCATGACACGGT	5	5	10	5	4	0	0	4	0	2	0	0	0	0	0	0	0	3
AGCCTGTCGATTCACATGAATGGTGAATAGTAAGAGGAGGT	388	647	437	275	324	379	489	616	217	878	188	373	680	372	449	284	747	528
AGCCTTTCAATATTAATCGGGGGCCTTATCCATGGGAGGGT	224	310	278	141	225	184	229	194	73	101	353	221	174	109	144	108	61	284
AGCGAACCCGTACAATTACATGGTTGAATATGTAACGCGGA	8	32	15	8	16	30	15	7	11	19	0	0	24	22	34	23	15	10
AGCGAATCCACCACCTTACATGGCTTTACACTCGGGAGGGG	2	0	0	0	0	0	10	0	0	0	0	16	0	0	0	0	0	0
AGCGAGCCCGACCTCAAGAGCGGTACAACCCCATACATGGT	1	0	0	0	0	0	0	0	0	0	0	0	0	0	0	0	0	0
AGCGCAATACTCGCGCCGAAAGGTTACGGGCATCCCAAGGC	2	0	0	0	0	0	3	0	0	0	0	0	0	0	0	0	0	0
AGCGCAGTGCTTTATTGGAGGGGTAGTTAACCTGGAGAGGT	120	220	154	75	117	16	105	501	74	48	151	40	490	137	115	115	45	169
AGCGCCATCATTGTACCCAGGGGACGACGTTATTGAAGGGT	1	0	0	3	2	0	1	0	0	0	0	0	0	0	0	0	0	0
AGCGCTAAGCGCTTTCGGGGAGGATGTGCGTTAAGGGAGGT	93	200	123	94	109	175	27	153	29	78	155	186	153	39	56	52	66	179
AGCGGTATAGGTAAATAGGAGGGCGGTAAATCTCGAAAGGA	121	180	182	99	144	107	116	143	40	119	89	142	212	73	55	53	75	149
AGCGGTCCATAATTTAGGGGCGGATTTGGTTGACGCGGGGA	111	212	161	110	159	39	163	419	151	339	223	150	428	301	273	245	247	153
AGCGGTGTGGTTCAGTCAAGGGGTGGAACGCTACAAAAGGT	3	2	0	0	8	0	0	12	0	0	0	0	3	0	0	0	0	0
AGCGTACGTCGTCATCAGAAAGGAGGCTAGACACGCGGGGC	95	168	119	87	89	63	35	123	43	78	67	154	117	61	102	63	56	167
AGCGTATACAAATTTCGGGGGGGTATATAATGTTGGGGGGT	2	0	0	1	0	0	5	0	0	0	0	0	0	0	0	0	0	0
AGCGTCGACTTGTTAAAGAGGGGTTGTTTGTTTCAGAGGGT	7	27	20	13	0	16	20	49	11	32	0	0	39	24	22	20	49	33
AGCTAAGTATCTATCAGAAGAGGAGGTAGCTTTGGGGTGGC	805	1226	1159	812	966	691	758	746	247	671	704	844	716	455	507	325	582	1077
AGCTAAGTTCAGTCGATCGAAGGTGTCGCATGTTAGAGGGT	17	40	32	11	13	16	27	7	6	6	88	31	13	17	9	6	15	21
AGCTAATCACGATCCCGACATGGTTACGAGCTCGAGGCGGA	118	189	114	114	96	97	118	300	85	128	91	205	231	134	146	105	100	174
AGCTAGTCTTAGCAGCCCGACGGTGGAGACTGTTCGGTGGC	3	2	0	0	0	0	0	1	0	0	0	0	2	0	0	0	0	5
AGCTAGTGACACTTTAGGGGCGGACTCAAGTCTAGGGGGGC	14	58	29	29	12	32	29	25	16	8	0	0	46	23	19	28	15	17
AGCTATGGGGACCAGCAAGGGGGTGTGGAAACATGGGTGGA	184	392	373	203	263	258	102	600	140	231	227	487	638	208	324	167	182	335
AGCTCACTCTCGGTTATAAACGGTTATCATTGAGCAAAGGA	3	0	0	0	0	0	0	0	0	0	0	0	0	0	0	0	0	1
AGCTCATGTGGGCACTACGAAGGACGCCAAACAGAAACGGC	30	64	61	23	38	31	53	83	33	53	15	22	102	35	37	37	37	58
AGCTCCAAGGCTATATTGGGCGGATGAACGATCGAGACGGA	122	177	134	129	110	27	145	199	56	57	249	219	209	93	111	71	64	141
AGCTCCCATGAGCTGTCCCATGGAACCGGTTGATGGGTGGC	1	0	0	0	2	14	0	0	0	0	0	0	0	0	0	0	0	0
AGCTCCCGGTTTCTAAAGGGGGGTCCGATTTTTCGGGGGGT	445	812	591	423	408	413	352	424	163	353	265	531	484	293	279	207	329	603
AGCTCGCCTGGGGCTCGAGGCGGCCTAAGTCCACCCAAGGA	42	78	54	57	62	0	40	95	35	49	0	56	72	45	99	52	42	54
AGCTCTATACTATTCACGAGTGGTAGGCGCAAACGCGGGGA	455	775	727	380	471	281	404	645	199	437	181	558	631	374	340	265	334	606
AGCTCTCGTGTAAAGCACGAGGGATTGTCGTATTGGGGGGA	52	73	47	40	22	34	95	195	68	77	14	59	198	92	124	91	56	74
AGCTGAAATCCGAAATTAGGCGGAACCCTAAGAGGCATGGC	3	0	0	0	0	9	0	0	0	0	0	0	0	0	0	0	0	0
AGCTGCTCGCACAACTACCATGGTATTTGTTTAGGGAGGGC	4	0	0	0	0	0	0	0	0	0	0	0	0	0	0	0	0	1
AGCTGGGGTAGCGAGTGGAGAGGTGCTCATTCTGCGGCGGT	346	625	452	373	400	389	313	856	315	378	372	321	821	611	571	478	329	523
AGCTGTCAGTCGTCCTTAGGCGGCATCCGGTAAGACGGGGC	37	85	35	23	62	38	32	173	45	71	108	0	188	95	79	63	41	58
AGCTTAACTTTCTTCTGGGAGGGACGATTATAATAGGGGGA	174	278	254	157	173	224	184	120	66	386	140	114	156	76	129	72	303	282
AGCTTATCACTGATTCGAAGTGGACGTACGTTTCACGGGGA	3	20	10	5	3	47	0	40	0	0	63	118	36	0	0	0	0	0
AGCTTCCGGCACATCAACAGTGGCCGGAGTTTCAAAGCGGT	131	198	207	91	170	143	41	106	26	115	76	106	89	47	43	30	97	181
AGCTTCGTGCTGGACCGGCGAGGCTATCCTTATCGGAAGGT	6	12	0	5	0	0	0	3	3	7	0	0	0	0	4	1	8	9
AGCTTGTCAACGCTCTGACAGGGCCTAAGACCTTGCACGGT	5	6	9	15	11	25	19	30	2	0	0	69	48	3	1	0	0	0
AGCTTGTCCGGCCATACGGGGGGATGATTTAGATCGACGGC	8	24	17	16	5	0	0	29	12	13	0	0	9	26	23	16	16	16
AGCTTTCAAACAGTTTGCCAAGGCAATAGTTTTGAGATGGC	544	811	725	432	659	313	377	807	277	295	438	878	882	594	558	315	246	759
AGCTTTCTTCTATTGAGCAACGGAAGCACAATAGGCGAGGA	7	0	0	2	6	0	0	0	0	0	0	0	0	0	0	0	0	3
AGCTTTCTTTGGCCGTAACGGGGATTACAACCCCCGAGGGT	23	52	48	36	30	37	70	148	28	9	94	35	169	55	57	18	11	30
AGCTTTGAGTTCACCTAGAGTGGAGCGCAGCCCAAGGCGGT	56	82	61	65	66	0	64	173	31	16	53	71	143	75	52	31	22	62
AGCTTTGCGGTTACACACCGGGGCTTGAGGTTCCACGAGGC	77	127	105	81	68	31	109	126	47	68	10	87	162	86	83	64	92	137
AGCTTTGTCCTTCAGTGCAGTGGTTTAGTGTACGGAACGGC	2	0	0	0	1	4	0	0	0	0	0	0	0	0	0	0	0	0
AGGAAGGAACGGATAAGGAGGGGTAGCCGGTTATGAAGGGC	3	34	15	11	5	0	23	5	6	9	0	0	0	6	9	8	7	14
AGGAAGGGTCCCTTCTAGGGTGGTCACTGCTCCCGGGAGGC	32	61	52	48	49	62	31	94	14	8	0	24	91	23	29	35	4	57
AGGAAGTGCTCAAATCACAGTGGATTTACTTGAGGGGTGGC	1	0	0	0	0	0	8	2	0	0	0	0	1	0	0	0	0	0
AGGAATCAGCAAACAACACGTGGCGCCATAAGACGAAGGGA	97	139	91	102	43	59	89	316	53	35	170	121	336	175	80	79	28	114
AGGAATTCATATCCCTTAGGCGGCCCGGGGTTTCAAGTGGT	473	770	514	471	389	354	517	210	104	252	242	327	140	196	198	159	227	637
AGGAATTGGAGAGTCAACCAGGGATAGGTCCTCAGCACGGT	15	26	15	16	16	24	0	6	3	9	0	53	1	5	3	8	5	11
AGGAATTTGATCTTGATCGTCTCCTCGGAGAGATCTCCCTC	1	0	0	0	0	0	0	0	0	0	0	0	0	0	0	0	0	0
AGGACCAAGCTGGCTAAAAGGGGTACAAGTTTCTGAGCGGT	258	423	374	264	334	223	253	297	96	157	195	211	248	171	167	124	126	359
AGGACCGAGCCAGTTCGAGGGGGACTACTACGTCAGAGGGT	2	0	0	0	0	0	0	0	0	0	0	0	0	0	0	0	0	0
AGGACCGAGGCTGAGTGAGGGGGAGACGGAATCAGCGCGGA	881	1515	1157	774	823	775	708	1067	426	710	727	724	1204	721	827	646	547	1074
AGGACGGCTTCTGTTAGCAGCGGAATTGCAACTTGCGCGGT	10	19	22	12	17	0	19	31	2	12	0	0	8	0	0	1	8	16
AGGACTATCCGGTTCCCGAGTGGTCCAGGGTTTTGGGAGGT	16	5	4	3	19	0	25	44	7	0	32	9	28	15	5	9	0	10
AGGACTGCTCGTCAGTAGGGCGGAGGGGTCCATTGAGTGGA	19	3	17	5	11	0	0	46	5	12	0	0	38	18	3	3	7	9
AGGACTGGCTCATAGTCCGATGGCTTTGGCAAAGGGGTGGC	4	0	0	1	3	0	0	0	0	0	0	4	0	0	0	0	0	0
AGGACTGTGAGGGTTACAAGTGGTGGTAAATGAGCGAGGGT	1	0	0	0	0	0	11	0	0	0	0	0	0	0	0	0	0	0
AGGAGAGACTCGGTAAAGCGCGGTAGCGCGTCTCAAATGGT	112	336	250	164	161	186	215	193	84	171	99	274	235	129	162	86	128	256
AGGAGAGCGTAATCTACGCGAGGCCTCTATACTGGCACGGA	6	0	7	8	0	0	0	0	0	0	32	0	0	0	0	0	0	3
AGGAGGACTTATGTTTGAGGGGGTCCTTCTTCACCGGTGGT	124	225	167	145	126	118	55	246	64	106	0	48	235	116	127	85	77	151
AGGAGGCGCTTTTCTTCGAGCGGTTATGCACATGCCGCGGT	27	54	28	30	15	26	56	88	19	63	99	0	76	41	28	29	55	28
AGGAGGGGGAGCTTGATCGTCTCCTCGGAGAGATCTCCCTG	2	0	0	2	0	0	0	0	0	0	0	0	0	0	0	0	0	0
AGGAGTAGTTTCATTTGAGATGGTCTTCCGTCAGCCATGGA	9	2	0	0	3	19	0	2	3	0	17	0	0	3	1	15	0	0
AGGAGTCATTTAGATTCACAGGGTAATTGTACTCACAAGTT	2	0	0	0	0	0	0	3	0	0	0	0	6	0	0	0	0	0
AGGAGTGTCACACTAAAGGGTGGCTGCCTGTGTAGGGCGGC	7	19	10	3	4	0	25	28	4	0	0	79	31	6	8	2	0	14
AGGAGTGTCACGATTCCGGGGGGAAACGCTAACAGGGAGGT	66	138	106	55	62	96	85	142	38	36	197	87	107	33	56	46	28	60
AGGATAGATGCCGTGTTAAGAGGACGGTCGATCAGCGTGGC	38	94	45	61	36	71	92	68	20	18	291	100	42	44	33	36	17	58
AGGATCATGTTTCTGCAGAGGGGCAGTGTGTATTCCGGGGT	1	9	13	4	11	0	0	26	8	2	0	0	10	23	7	14	0	3
AGGATCCACAGGCTACGGAAAGGTTCACACTGAGGCGGTGT	29	65	55	22	19	0	38	39	10	31	13	0	36	19	21	19	23	49
AGGATGGGTATTATGTAGGGGGGTGGATATTGTTGGGTGGA	173	239	195	136	200	129	143	335	71	24	102	129	422	150	110	84	21	195
AGGATGTGGGAAGTGCGGGGCGGTCAAACGTATAGGGCGGC	2	0	0	0	14	0	0	0	0	0	0	0	0	0	0	0	0	0
AGGATTTTAGATGTTTCAGGAGGTTGAAACTGTGGGGCGGT	2	5	0	0	1	0	0	15	6	0	9	0	11	8	12	9	0	2
AGGCAAACCCTGTCCCCAGACGGCCGAGCTCTCCACATGGT	2	3	0	1	0	0	0	3	0	0	0	0	7	0	0	0	0	0
AGGCAATAGAGTGTCTGAGGCGGTAATTCCTAATGGAGGGT	8	0	3	1	4	0	21	6	0	0	47	0	4	0	0	0	0	5
AGGCACTGCCCGGTTTTGGGGGGGTTCTCTATGTAAGGTGG	2	0	0	0	0	0	0	0	1	0	0	0	0	0	0	0	0	0
AGGCAGAATGGGGATCAAGGCGGTTAGACAACTTAGATGGT	1	0	4	1	3	0	0	0	0	0	0	0	0	0	0	0	0	0
AGGCAGCTTTATCTATCCAATGGCACAGGTAGTCAAGTGGC	92	163	135	61	90	26	94	215	75	142	61	14	210	127	140	85	138	124
AGGCAGGGGAAAAATTAAGGAGGTCGCCATTGTTGAGGGGC	3	0	0	5	0	3	0	0	0	0	0	0	0	0	0	0	0	3
AGGCATATAGTGCAAAGGGAGGGACACTCAAGCTGCGCGGT	132	201	201	142	127	125	103	266	83	158	195	121	236	133	163	84	89	150
AGGCATCGACTGGTACCGGAAGGCTCGCTATGTTACGAGGC	307	533	357	298	280	313	281	664	155	54	276	355	750	295	322	168	45	400
AGGCATTTCTCTTCACCCAGAGGCTCTCAGTTAGGGGGGGC	139	386	242	142	143	194	201	291	113	347	0	249	389	185	233	147	282	234
AGGCCGCTGCAAAATCGCAATGGTGGTTAATGTTGGAGGGA	4	0	11	4	8	0	0	23	2	2	0	0	11	2	0	7	7	11
AGGCCTATATTGGTTTCAGGGGGTATTATCTCCCAGGGGGT	43	7	19	29	22	0	20	24	8	29	31	0	9	13	22	7	25	29
AGGCCTCGTCTGACTATAAAGGGACGATGGAGATGGATGGC	199	403	368	267	229	264	196	178	64	141	306	251	150	87	140	87	102	299
AGGCCTGCTTGTTATACGAGCGGTCTTTGACATCGAGCGGT	968	1512	1165	891	997	628	921	1352	503	920	517	1317	1425	819	915	702	638	1264
AGGCCTGTTATAGAAAAGGGAGGCAGCCAATTATGAGCGGA	49	41	70	30	50	68	44	57	22	19	0	104	51	36	39	24	26	73
AGGCCTTCTTGCGACAGCGAAGGCACACGATTCCACATGGT	25	34	24	35	14	13	0	239	38	11	0	0	250	73	81	57	4	27
AGGCCTTGGTATCCCTGGGGTGGCGCCAAGTTTGGGGAGGA	193	299	250	126	192	111	207	257	86	153	66	268	292	164	160	141	134	209
AGGCCTTTAGTCTTCCACGAGGGCAAGGTGTCTTAAGGGGA	2	1	1	0	3	0	0	2	7	0	0	0	3	18	19	4	0	0
AGGCGATACAAGTTGCTACAAGGAGTCGTGCCTACCACGGT	20	6	15	6	23	1	0	21	7	7	0	0	45	8	7	13	5	23
AGGCGCTAGGTTGCCTGAAGCGGCAGGTTAACTGCAGTGGC	116	181	181	124	99	158	84	137	42	84	105	284	83	61	60	71	41	147
AGGCGGGTGGCGCTTAGGAGCGGTTAGTCCATCCACAAGGC	14	6	5	3	13	0	0	0	2	0	0	48	0	0	2	4	0	7
AGGCGTTCGGCCCAACTGGGGGGTATACCTTATGGCGGGGC	166	358	240	182	203	161	311	268	77	149	156	317	333	138	156	87	134	237
AGGCTCAACAGACTGCAGGGGGGCGAATGCAGTTGCGAGGC	125	240	150	111	143	99	91	179	70	134	213	131	201	99	139	141	107	99
AGGCTCCACGTTCTTTACGGAGGTCACACACGACCGGTGGT	81	111	90	71	73	83	75	47	31	49	146	132	14	64	48	49	31	116
AGGCTCCCGACGTACATGGGTGGCCTTGCTTGTAGGATGGC	4	0	0	4	0	0	0	0	0	0	2	0	0	0	0	0	0	0
AGGCTCTGCACATAAAGGGGGGGTAGCCCGTGTGGGAGGGC	85	165	165	88	119	169	73	146	72	62	85	189	138	105	151	72	83	152
AGGCTTAAACCCTACCTCCGCGGTATCAAATATTGGGTGGC	15	33	26	17	13	26	0	41	15	24	78	48	54	45	25	8	9	11
AGGCTTCGTTCGCTGATCGATGGAGCCTAGCAAAAAGTGGT	2	0	5	0	17	0	6	0	0	10	0	0	0	0	0	0	6	9
AGGCTTGCCTTGTCCATAGGCGGATTATGATCTTAAGCGGT	6	12	8	0	19	0	0	21	7	7	29	0	14	18	8	8	6	4
AGGGACAATTTTATATGAGGAGGTCCGCACTTTGGGGCGGT	7	7	4	1	3	16	1	54	3	4	0	0	72	2	3	3	2	13
AGGGAGATCGGTTCCAGAAGCGGACAACGTTGTTGAGGGGT	424	855	582	396	411	467	612	515	130	345	339	554	537	234	240	157	265	633
AGGGATAGCAGGCCGATCCGTGGATAATTTTGTTGGAGGGA	54	66	33	36	66	42	104	62	18	13	0	74	42	35	25	17	11	43
AGGGCAGATTCACTCTGAGGCGGTTAATACCAATGGGTGGT	23	84	39	22	27	22	39	70	8	42	84	170	72	19	24	3	31	40
AGGGCATGGGTCTCCCTGGGGGGTTTCAGGCACTGCGCGGC	3	0	0	0	0	18	0	0	0	0	0	0	0	0	0	0	0	0
AGGGCCAACGGCGTGTTGGGTGGAAGCCACTCATGGATGGT	7	49	21	13	15	0	1	69	8	4	0	0	76	20	10	11	2	51
AGGGCCCTTTGTCATCCAAGAGGACACCGTTACCCGGGGGA	1	0	0	0	0	0	0	0	0	0	0	0	0	0	0	0	0	0
AGGGCGGGGTATGATTCGGGTGGTTCAATCACCAGGGTGGC	2	0	0	0	0	31	0	0	0	0	0	0	0	0	0	0	0	0
AGGGCTGAGGTGGACTCAGAAGGCTATATGTTATCAAGGGA	3	0	5	1	0	0	0	0	0	0	0	0	0	0	0	0	0	2
AGGGGAGAACTCTTGATCGTCTCCTCGGAGAGATCACCCTG	1	0	0	2	14	0	0	0	0	0	0	0	0	0	0	0	0	0
AGGGGCGTTCTAAAACACAGTGGCAATATATGTCGCAGGGC	53	34	50	17	43	42	36	6	0	3	68	0	0	0	0	0	0	37
AGGGGGAGCCAGGTTTAGAGGGGTTAGATGTCTGGGGAGGT	92	195	178	79	162	105	46	775	268	363	135	134	788	429	504	321	277	137
AGGGGGCGTAGGCCTAACAGCGGATCACTTAATCGGAGGGT	177	314	315	179	241	146	223	249	79	99	215	344	257	163	141	112	84	158
AGGGGGGACATATATCCGAGGGGAGGAGCAAGACGCGTGGT	9	32	27	9	25	0	44	77	22	20	96	31	99	47	33	33	11	31
AGGGGGGGGCTGGTACGACACGGAGTATAGAGTTAGAGGGA	3	0	0	0	0	0	0	0	0	0	0	0	0	0	0	0	0	0
AGGGGGGTTGTAGACTAGGATGGAGAACCACCAGGGGCGGT	756	1121	900	568	815	740	787	595	258	606	547	740	608	445	511	317	447	940
AGGGGGTCAGTCAATCTCGGGGGCTGGGAGAAAAAAGGGGA	1	0	0	0	0	0	0	0	0	0	0	0	0	0	0	0	0	0
AGGGGGTGGCAGCCGTTGGGAGGCGTTAAATAAGGGGCGGC	94	135	102	81	73	10	68	98	37	88	129	22	116	36	59	42	81	112
AGGGGGTGTGTGTAATGGCATGGCTTGAGTTGATAAAAGGT	8	17	7	4	0	24	0	29	6	10	2	0	33	13	6	5	8	21
AGGGGTGGGGCTGTGTTGGAGGGTATTTCTTCTGGGGTGGC	3	11	0	6	2	0	0	10	2	0	0	0	7	1	1	5	0	0
AGGGTACAATCGGCTTCGCGCGGTCTTGCTATTTGGGTGGC	8	21	16	3	9	13	16	71	6	19	0	41	74	6	8	4	22	12
AGGGTATCGGGTTAGTGCGAAGGTATTTTGTATTCGGGGGC	14	17	18	5	24	0	0	33	11	12	41	7	54	30	11	14	6	25
AGGGTCGTGCTACAGTTAAGTGGTAGCACGAATGGCGGGGC	31	100	62	29	54	61	44	75	18	8	14	118	39	43	42	33	8	72
AGGGTGTATGCTATTTCCCACGGCGGGTGGAAAGGAGTGGT	2	3	17	9	1	0	1	18	0	0	0	0	15	0	0	0	0	4
AGGGTGTCGATTCATACGGGGGGTTTTTAATGTCCGACGGT	36	29	15	29	47	32	109	11	13	12	0	0	7	13	37	10	8	11
AGGGTTAAGAACATGAGCCGCGGCAACCGGAACTCGGGGGT	2	0	1	0	0	0	0	12	0	0	0	0	11	0	0	0	0	0
AGGGTTGGTTCTCTGCCCAATGGCAAGAGTTTTAAGGTGGC	2	0	0	0	0	0	9	0	0	0	0	0	0	0	0	0	0	0
AGGGTTTTAGTCATCTTGAACGGTTTCATCTCTGGGGTGGT	2	0	0	0	2	0	0	0	0	0	0	0	0	0	0	0	0	0
AGGGTTTTCGCTAACATGGAGGGTCAAAAGCTTCGGACGGA	84	95	121	52	83	133	52	163	40	69	17	29	183	69	75	50	78	96
AGGTATGTGCAATTCCGGCGAGGCAGACTTATCGAGGTGGC	224	368	250	190	180	151	241	205	57	145	301	240	239	116	120	60	105	286
AGGTCAACGGCGTTTCGGGACGGCTAAGGGTACAAAGCGGC	23	47	33	21	17	15	71	119	25	31	0	0	145	49	34	40	30	39
AGGTCAACGGTTTCATTCGGTGGAGTGACCTTTTGCGTGGA	107	119	112	62	84	72	97	147	41	43	117	20	182	59	81	39	25	131
AGGTCATCTTGAAAGTCGCGGGGCTCAAATAGTTGGGCGGT	49	43	49	28	46	37	18	3	1	5	43	120	0	1	4	0	0	80
AGGTCCAATATGAATATGAAAGGTCGGGAAATAAAAGGGGC	319	554	430	307	237	216	292	221	94	199	333	244	232	151	160	135	146	393
AGGTCCCTGTCGTTGTTGGGCGGCTGTCTATTTAGCAAGGC	39	67	74	27	49	36	109	61	23	13	40	95	54	39	36	20	14	44
AGGTCCTTTTGTCAGCGCAGGGGCTAACCGAATGGAAGGGC	13	20	21	3	17	3	26	15	5	12	41	0	14	5	7	11	19	8
AGGTCGGCGACGCAAATGGGAGGTTCGGGAAAAGGCGTGGC	5	18	36	11	0	0	43	129	21	0	0	28	147	38	32	31	0	30
AGGTCGGTTATCATGTGACACGGCGGGTGACAATAAGCGGA	103	147	92	68	139	19	45	158	74	78	122	71	179	129	109	91	84	116
AGGTCTATTTCATTTACAAATGGTGTAAGAAATAAGGGGGC	59	99	48	50	57	28	78	218	77	155	0	110	223	117	163	98	105	50
AGGTCTCCTTTCTTCTGCGGAGGTTACCGTAAACGAAAGGT	607	1041	828	576	657	575	664	1253	408	819	512	531	997	734	824	569	690	904
AGGTGGGCCGGCTTGATCGTCTCCTCGGAGAGATCTCCCCA	1	0	0	0	2	0	0	0	0	0	1	0	0	0	0	0	0	0
AGGTGTCGGGCCGTGATGGGCGGCTGTGAATCCGGAAAGGT	3	0	0	0	0	10	0	0	0	0	0	0	0	0	0	0	0	2
AGGTTAAATCTAGATATAGGAGGTTCGACGCTATGGGGGGA	4	5	0	2	2	0	15	9	0	0	0	0	12	0	0	0	0	1
AGGTTGACGCTCCTAAGGGGCGGTCCGAGTTATAGGGGGGC	1	0	0	0	4	0	0	0	0	0	0	0	0	0	0	0	0	0
AGGTTGACTAGCGTGTACGGGGGTTTTAAGACTGAGGCGGA	4	51	8	4	18	40	0	9	3	6	0	0	14	6	9	4	5	25
AGGTTGAGGAGCATAAAAGAGGGTGTTAGGTATTGAGGGGT	3	0	0	0	0	0	0	0	0	0	0	0	0	0	0	0	0	1
AGGTTGTTCACATTTATGAACGGCGTCAAGTGATCGGGGGA	75	127	106	65	97	119	83	207	66	132	140	0	226	99	141	99	121	110
AGGTTTCCGTAGCTGTAAGATGGAGATCGCTGCTGAGAGGA	8	22	22	26	13	17	14	115	14	0	8	20	94	22	25	30	0	17
AGTAAATCAAACATCTAGGAGGGATCGCAGAACGGGGAGGT	352	640	464	320	379	225	249	422	130	340	178	370	409	249	269	201	256	562
AGTAAATCAACAGTGCCGCGTGGCGACCGTCCACACGTGGT	5	0	0	2	0	0	0	0	0	0	0	0	0	0	0	0	0	1
AGTAAATTGTGAACAAAGGGAGGTGAATTCTATTACGTGGC	60	120	89	57	105	110	119	228	54	50	96	77	217	100	111	77	76	102
AGTAACATGCGGGAAAAAGGGGGAACTTACATCAAAGGGGC	97	138	103	81	90	104	79	128	44	47	105	24	119	88	61	58	49	127
AGTAACATGGGTGTCATACGGGGCGGATATCAAGGAGGGGA	2	0	0	0	3	0	19	0	0	0	0	0	0	0	0	0	0	0
AGTAACATTGGTCTCAGGCGTGGCGTGAGTAACTGGGTGGT	1	3	3	0	0	0	0	68	11	36	33	0	28	21	13	13	39	8
AGTAATCGGGGTATTTTGGGAGGTTACGTTTTTTGGGGGGT	2	0	1	1	1	15	0	0	0	0	0	0	0	0	0	0	0	0
AGTACATCTAGGGTCATAGGGGGTTTTTGTCGTTAGGTGGC	223	315	281	166	217	180	177	650	249	423	278	421	635	420	461	338	409	270
AGTACCACTGTACTGCTCCATGGACCGTTCCCCGGCGCGGT	19	1	13	10	6	0	0	25	12	0	16	0	19	15	17	20	0	28
AGTACCTAGTGTCTTTTGGGAGGCAACTGGTCTAGAAAGGA	63	138	123	73	80	79	15	224	74	223	138	47	261	108	142	89	187	91
AGTACTATGCCAGATCAGCAAGGTCTCTTACGCGGCATGGT	2	0	0	1	0	0	0	0	6	0	6	1	0	10	20	5	0	0
AGTAGATTTCAGGTATAGAAAGGAGTGAGGTCACACACGGC	1	0	0	0	0	7	4	0	0	0	0	0	0	0	0	0	0	0
AGTAGCAATGAATTTTCCGGCGGATCCATCTTTCGGGAGGT	273	476	410	306	275	272	214	394	157	261	191	408	447	270	250	205	262	476
AGTAGCGCGTTAACTTCGGGTGGTGCTGCACCTTGCAAGGA	10	17	4	4	18	22	0	6	0	0	0	77	0	0	0	0	0	15
AGTAGCGGGGCAAACAGGGGAGGATTTTATAGATCCAAGGA	3	0	0	0	0	0	0	0	0	0	0	1	0	0	0	0	0	0
AGTAGGAATGTGGCTTAGAAGGGTTCCACGTTTTGGGGGGC	2	0	0	0	0	0	0	1	0	2	0	0	0	0	0	0	2	0
AGTAGGGGTAGTTTGCCGAAGGGAACTCGCAGTAACAAGGT	537	868	729	513	587	496	636	453	165	383	197	329	480	321	315	205	330	728
AGTAGGTATTTTATGTTAAATGGTAATTGGTATAAAGTGGA	1	0	0	0	0	0	0	0	0	0	0	0	0	0	0	0	0	0
AGTAGGTCTGTTGTCCCCAGTGGCGTAACTCACGGGGCGGC	3	0	0	0	0	0	0	0	0	0	0	0	0	0	0	0	0	4
AGTATAGGTGAGTCGAAGGACGGTCGCGACTGCCGGGTGGT	254	360	327	212	220	170	253	966	265	538	204	267	1022	489	462	336	493	338
AGTATCCAAACACAAAGAGATGGCGTCCTGACTCAAACGGT	20	36	36	41	16	25	0	50	14	1	0	0	54	19	30	20	0	35
AGTATCGACCGGTTCCGGAAAGGTTCGAGGTCACCGACGGA	2	0	0	0	0	3	0	0	0	0	0	3	0	0	0	0	0	2
AGTATCGCTAAAATGAAGCAGGGCGTTGCGCGTCGCGCGGT	59	99	71	34	57	90	59	399	71	34	82	65	424	124	161	65	17	75
AGTATGCATGGTGCGTCCGGGGGCTGGAATCTTACCAGGGT	39	15	33	9	9	62	0	41	4	10	88	18	111	4	3	9	10	55
AGTATGTATGTTTACTCAGATGGTTTTTGAATAGCGAGGGT	5	0	5	5	0	0	0	0	0	0	0	0	0	0	0	0	0	3
AGTATGTCGAGTTTATCCAGTGGCCATGTCAACTCCACGGT	4	0	0	7	2	0	0	0	0	0	0	0	0	0	0	0	0	0
AGTATTTATGATATCCTAAGGGGACACGCCAGCCGGGGGGT	61	124	115	57	101	45	48	70	24	68	60	133	74	47	49	44	33	104
AGTATTTGTATTGCCTCGGGAGGTTGGATGTTTCAGGGGGT	112	135	176	110	146	142	121	171	39	88	186	0	162	59	47	42	63	170
AGTCAAGGAATGTTACAGAGGGGTGAGAAAAGATCAGTGGA	2	0	0	7	2	0	0	0	0	0	0	0	0	0	0	0	0	0
AGTCAAGGACATATTTTGGAAGGTGGCCGAACTCAGGTGGT	131	289	179	122	131	124	88	305	44	56	162	73	338	89	67	47	52	194
AGTCACTACCACCTTTTCAAAGGACAGGGTTTTGGCGTGGT	8	0	0	14	0	0	16	0	0	0	26	1	0	0	0	0	0	4
AGTCAGTAAGCGGACATAGAGGGCATACTCAGCTAAAGGGA	17	21	45	20	21	84	0	29	12	54	0	113	13	20	25	14	29	31
AGTCAGTGCCAAGTTTGGGGTGGTAGCCATAAAGGGGTGGA	50	98	79	66	41	32	70	82	23	32	89	106	68	27	43	42	25	76
AGTCATCCCGGTTAAATGGGTGGATGGCCTCTACGAGGGGT	1	0	0	0	0	0	0	0	0	0	0	0	0	0	0	0	0	4
AGTCCAATCCGGCTTCAGCACGGTATCCAGTTATACAGGGT	35	16	91	29	46	23	0	37	9	0	0	98	35	13	8	3	0	59
AGTCCATCGCCGTAACTGGGGGGACAGTTGCAAAAGGTGGA	1	0	0	0	0	0	0	2	0	2	0	0	0	0	0	0	6	0
AGTCCGTACACCTAGAGACGGGGTCCTGAATGCCCAGCGGC	144	268	238	114	178	160	106	202	79	115	187	218	181	141	135	102	85	154
AGTCCGTACGACCTTTCGGGCGGTATGATTAGATGAGGGGC	1	0	0	0	0	1	0	0	0	0	0	0	0	0	0	0	0	0
AGTCGACACGCCTAACGGGGAGGAATCTCTTCAAAGGTGGT	41	128	55	41	64	73	49	273	91	133	100	22	285	224	133	91	136	49
AGTCGACAGCTCTTGACGCAAGGACGTGAAATACAGAGGGA	45	40	52	54	26	69	131	147	30	12	35	123	149	56	70	52	4	57
AGTCGCCTAGACATTACCGAGGGTGGTAACAAACGGGGGGT	1	0	0	0	0	0	0	0	0	0	3	0	0	0	0	0	0	0
AGTCGCCTTGGTGAACGGCGGGGACATCATCGTAGGGGGGC	491	775	521	427	409	449	328	481	148	307	382	213	449	223	255	160	231	555
AGTCGGAGATCCCAGCCGAAGGGAGACGGGTTTAAAACGGT	177	333	280	213	214	294	188	338	124	237	202	168	360	207	240	161	217	292
AGTCGGCATTTGCCCAGGAAGGGTTAGAAGCCTTGGACGGA	1204	2133	1790	1099	1105	1226	1295	1678	624	1085	1118	1225	1925	1056	1062	846	937	1607
AGTCGGGAACTTACTATAGAGGGAGCCTGTACATGAACGGA	270	514	370	304	270	292	200	666	162	121	277	319	650	261	238	185	102	366
AGTCGGGACGGTAAGCCGCGCGGTTACGGGTCAGGAGCGGT	186	325	238	145	148	157	174	199	98	56	269	326	299	160	200	112	32	248
AGTCGGGGAAAGATTACGGGCGGCGCCAAAAGTTGCGTGGC	14	19	20	5	14	55	0	53	4	32	89	0	54	13	10	4	30	19
AGTCGGTAATTTTCATAGGGAGGCTTTGTTTAACCGGTGGC	166	294	274	148	213	178	216	314	115	115	95	156	325	160	218	155	108	281
AGTCGTAAATGTGTGACGGGTGGTGCCAGTCCAGGGGCGGT	212	309	254	180	200	347	230	240	84	152	59	329	212	172	166	99	138	258
AGTCTCAGATAGCTGTGCGGAGGTCCCCGCTCCGCCGTGGC	133	201	145	114	95	116	132	206	62	119	66	246	279	85	128	103	92	182
AGTCTCCCCAAGTCTTCGGACGGACAAGAGTTAAAAGCGAA	4	0	0	1	6	0	0	0	0	0	0	0	0	0	0	0	0	3
AGTCTCCCGATCATTAAAGAAGGCCGATCGTGCGGGGGGGC	159	303	175	144	201	297	145	165	55	154	181	102	168	115	103	79	106	230
AGTCTCTGGGAGATTCAGGGTGGTTATGCTACTCGCGGGGA	66	50	57	31	25	19	18	142	30	28	9	22	164	38	59	55	34	52
AGTCTGGCCATTGCAAAAGACGGCGTATGCTCACCAGAGGA	3	0	0	0	0	0	0	0	0	0	0	0	0	0	0	0	0	0
AGTCTGGGACATCTAATAGACGGATTAACGTTCCCAGTGGA	3	5	2	0	5	0	2	2	0	2	0	0	0	0	0	0	1	0
AGTCTTAACTGCCAAAGCAATGGCATACCGTGTAGGGTGGT	6	0	0	4	21	11	0	0	0	0	0	0	0	0	0	0	0	0
AGTCTTCGCGGTGTATGCCATGGATGAGTTTATGAGGCGGA	73	124	83	73	35	65	61	163	33	33	130	122	162	68	54	54	10	64
AGTGAACGCGCTCTCTGGAACGGTAGCGTATCTTGGGAGGA	70	107	61	37	76	48	123	118	26	16	21	73	120	60	27	25	19	78
AGTGAAGCCAGAGTTAAAAGGGGAGATCGAAGTTGAGTGGT	1	0	0	0	0	0	0	11	0	0	0	0	17	0	0	0	0	0
AGTGACAGCGTGTCAAGCAGTGGATATAGCCGCCGGAAGGA	63	93	38	31	55	63	89	142	36	22	0	1	207	52	40	46	9	56
AGTGACGCCATACACAGAGGCGGAGAGCGAATAGGGAAGGC	316	667	467	300	328	347	299	501	128	221	281	208	477	261	229	174	198	506
AGTGACTGGCCGATCTCGGGCGGTATCGCGACATGCGTGGA	314	462	374	326	336	245	310	377	131	343	315	444	451	244	206	150	314	422
AGTGAGCGGAACTAGTAGGAGGGCGGGCCGCTTTAGAGGGT	1	3	6	0	2	0	0	42	2	1	0	0	34	2	1	1	4	2
AGTGAGGGACCGCAGCTAGAGGGTTTTTCCTTCACCAGGGA	4	0	2	4	0	17	0	7	0	0	34	0	18	0	0	0	0	0
AGTGATCACTGTTACAGAGGAGGTCGAAAATTTGGGGAGGT	17	25	18	17	6	19	28	16	9	2	17	45	23	23	15	16	0	27
AGTGATCATTGACAATCCAACGGACTCGAAAAAGCAGAGGC	1	0	0	0	0	0	0	0	0	0	0	0	0	0	0	0	0	8
AGTGCACTAGCGTTGTTGGACGGTCGATCCATTACAGTGGT	10	16	17	9	9	0	0	2	0	0	16	0	0	0	0	0	0	28
AGTGCATTCTATCTTTGGGGAGGTAGTCGCAGCAGGGGGGT	70	109	115	78	60	79	61	171	71	183	0	65	184	143	91	98	149	146
AGTGCATTGTTCCTTATGGGTGGTCCCACCTCTCGCAGGGT	4	24	24	13	12	5	0	78	18	7	0	0	94	20	30	18	4	12
AGTGCGCGTCAGGAAAACGAAGGTATAGAAACATCAAAGGA	31	69	61	16	22	51	16	87	20	35	14	42	84	60	45	34	36	64
AGTGCTCTGTAGCTGACGGGTGGTTTCACAATTAGGGGGGT	140	222	171	106	138	96	73	199	41	60	140	85	238	51	59	45	59	189
AGTGCTGACCTTCTGAGGAGAGGAGGCCACCTATAGGCGGT	121	186	149	117	111	261	150	113	56	53	224	75	115	71	77	55	50	154
AGTGGACGAGCGCTTAAAAGGGGTTGGAGCTTTTCGATGGT	75	130	104	52	42	0	160	289	31	15	62	65	271	76	56	37	9	94
AGTGGAGCACAGTTAAGGGAAGGTCACGAGTGCAACGTGGA	137	241	188	159	118	112	97	125	42	100	128	202	180	57	74	46	78	156
AGTGGCCTATTAACTAGAGGGGGATCACGGTTAGAGACGGT	8	21	16	6	6	16	13	53	8	10	0	0	102	8	12	21	5	17
AGTGGGATGTGTGATAGGGGGGGTACCGGATCTCGAGTGGA	3	0	0	0	0	0	0	0	0	0	0	0	0	0	0	0	0	5
AGTGGGGAGACTACCTGGGGAGGAGAACGGCGTCACGGGGT	121	249	187	142	150	163	216	100	49	102	59	0	155	64	94	55	84	193
AGTGGGTCGAGGCAATTCGGGGGTTGGTGCTTTGGGGGGGA	8	15	19	5	15	30	18	9	3	11	0	0	12	14	12	8	3	10
AGTGGTAATTATACGTGAGATGGTTTCGAACCCTCCGTGGT	12	19	14	16	13	0	8	33	4	13	0	0	10	4	8	4	6	12
AGTGGTCCCTTTTTCAAGAGTGGATCCGGGCGTAAAGGGGT	82	93	128	90	63	25	95	149	61	62	50	173	101	73	121	85	44	142
AGTGGTGGTTTGGTGTGGGAGGGTGAGTTGTTAGCAGCGGT	1	5	9	0	5	0	0	2	1	5	0	0	1	0	0	0	0	11
AGTGTAACGGAGCTAATGGGCGGTAATTGGTTCGGAGTGGC	2	4	0	0	3	0	0	0	0	0	0	0	0	0	0	0	0	1
AGTGTAAGTAGCTCGCAAGACGGAAGGTGCCGTGCAGAGGT	4	5	4	0	0	3	0	69	0	3	0	2	54	0	0	0	0	2
AGTGTACTTAACTAGTCCCGGGGTGTCATCTTTCAGAAGGA	64	114	96	57	87	19	26	93	51	42	109	67	111	91	111	69	45	52
AGTGTCAAACGCGTTTGGGGGGGAGGCCGATCTCACATGGA	10	11	27	12	10	7	0	53	9	4	21	0	83	12	17	19	5	21
AGTGTCCTTTTCGTATAGGGTGGTGACGACCAATAGACGGT	1	0	0	0	4	0	0	0	0	0	0	2	0	0	0	0	0	0
AGTGTGCCGTCACACCCGCGTGGTTGGGGAAGTTGGGGGGC	3	0	0	0	3	0	0	0	0	0	0	0	0	0	0	0	0	0
AGTGTGTGGTAGCAACAGCGTGGCCTTCTGCATAAAAGGGC	490	832	710	512	485	563	469	565	216	1058	370	304	510	418	381	289	887	642
AGTGTTAGTGTGTTCAACGGTGGACATGGGTGAGCGGAGGT	513	822	703	454	541	749	496	743	187	347	215	367	728	318	370	279	321	784
AGTTACGGTTTCGAGTGGGAGGGACTGAGGTCACGGGGGGC	7	5	0	2	1	1	0	8	0	0	13	0	8	0	0	0	0	3
AGTTAGTGCTCGTATACAGAGGGAGTGATCTTCAAAAGGGA	434	760	616	427	493	536	392	546	251	377	226	247	543	474	512	351	304	586
AGTTATCTCGATAAACTAGAAGGTGGGACCTGTAGGGCGGC	5	14	25	12	12	37	0	11	5	2	0	0	5	3	0	5	1	21
AGTTCATGTCAAAAAAAGGGTGGATATGGTAGTTAGGAGGT	10	5	1	1	2	28	0	15	0	0	0	0	17	0	0	0	0	3
AGTTCCCTGAGTATCAGGGGAGGTCACCCATGTTGCATGGT	14	25	39	9	23	28	0	31	10	42	0	0	46	14	15	15	27	22
AGTTCCTCGCTGGAGAAAGAGGGTGGTCAGCGATACAGGGC	40	47	23	14	59	46	22	63	10	2	33	54	87	17	8	5	0	29
AGTTCGCTTCGCCTGCGGCGCGGTCCATTCCCTTGGGCGGA	29	54	58	27	39	45	64	105	39	28	0	38	107	76	70	61	30	56
AGTTCGTTAAGCCCACACAGCGGTCGCAGCTCTGGAGTGGA	90	178	188	110	120	123	53	369	115	113	70	131	401	214	233	149	70	119
AGTTGAGGTCGCCAAAGCGAAGGACGGTGCACATCAATGGA	3	0	0	0	0	0	0	0	0	0	0	0	0	0	0	0	0	1
AGTTGCGAACCGTTCTCGAAGGGTCAAAATAGTAGCGGGGT	2	0	0	4	0	0	2	0	0	0	0	0	0	0	0	0	0	0
AGTTGGGTGGGGGAGATACGTGGTTATGGTCCACCAATGGA	5	11	14	5	6	0	6	11	1	0	0	0	22	0	8	1	0	12
AGTTGGTGTAAGTTCTTAGGCGGAGTTCATTAAGGGAAGGT	61	81	88	70	55	75	59	112	38	39	27	45	64	50	61	34	31	81
AGTTGTATCTATGCCTAGCGCGGTAATTCGTCCAGAGAGGC	1	0	0	0	0	0	0	0	0	0	0	0	0	0	0	0	0	0
AGTTGTCACCCAATGCTGGGAGGCGGGAGCCATGGGGGGGT	11	19	6	3	5	0	10	0	0	0	0	0	0	0	0	0	0	29
AGTTGTGTGTGCCTTTCGAAGGGTTTAGGATCAAGGGCGGG	1	0	0	0	0	0	0	0	0	0	0	0	0	0	0	0	0	0
AGTTGTTCCCTCTTTAGGGGCGGTTTTTGATGAAGGGTGGC	286	490	370	288	261	263	299	550	151	126	274	181	620	248	259	216	70	386
AGTTTAAAAGATCAGAGGGGTGGTGTAAGCACTACGAAGGT	1	12	9	1	2	11	0	4	0	4	0	0	0	0	0	0	8	4
AGTTTAGCTAGATTCTGCAAAGGTTATCATTGCGGGGAGGC	81	142	119	84	63	101	83	106	42	91	114	13	101	69	81	53	89	134
AGTTTCTATAAGTCGATCAGCGGAAATCAATTAGCAGGGGA	37	25	37	36	22	0	16	61	13	17	58	0	79	7	26	20	11	30
AGTTTGAATACCGTCTAGGGTGGAATGTGAAATCAGGGGGT	44	57	71	59	26	0	11	86	25	63	92	57	64	52	49	30	50	61
AGTTTGATTTGGTTCTGGGGAGGTGCACCGTCCTGCATGGT	14	38	36	14	40	0	0	162	44	58	0	50	151	128	71	55	38	25
AGTTTGGATGTGCTGTGGCGTGGTTCTGTAAATTAGATGGA	21	51	51	25	21	45	14	36	14	12	18	0	30	31	11	16	7	41
AGTTTGTACAAATCTAGAGAGGGTTAGCCTCTAAGAACGGT	294	552	424	312	375	404	418	583	124	100	312	283	658	221	190	205	68	355
AGTTTTGTAACTTAGCGGGGTGGTCCACAACGTAGCGCGGA	2	0	0	0	0	12	7	0	0	0	0	0	0	0	0	0	0	0
ATAAAACTTCCGTCGCTACACGGTGTAGCAAGCGGCAAGGT	96	259	134	74	68	119	94	61	46	118	405	54	38	93	89	72	87	142
ATAAAATGTCTACATCAGGGGGGACGAGCATCCCGGGTGGT	1	0	0	4	4	7	0	0	0	0	0	0	0	0	0	0	0	0
ATAAACGGGTGGGTCCGGGGTGGCTAAGGTTAATGGGTGGA	188	301	286	162	258	157	294	293	82	222	110	211	358	148	146	114	220	285
ATAAAGACAGACTTCTGGAATGGTTATAAGTATTGAGCGGA	2	0	0	0	2	0	0	0	0	0	0	8	0	0	0	0	0	2
ATAAAGTCGAGGATGTGGGGCGGAGCTCACTACCGGGGGGT	162	312	248	167	161	133	134	264	112	168	168	192	231	164	197	122	165	238
ATAAATACGGACTCACGAGGGGGAAGACAATTTAGCGTGGA	2	8	7	10	15	0	0	14	1	0	0	0	9	5	0	2	0	3
ATAAATAGGCATGACTTCAGTGGAAATTTAAGAGGGGAGGT	1	0	0	0	0	4	1	0	0	0	0	0	0	0	0	0	0	0
ATAAATATATCTACATGAGGTGGATGGGCATGTTGGATGGC	151	192	136	89	166	77	210	191	60	63	141	49	246	134	85	89	60	181
ATAAATCTTCACATTTAGGGCGGTCGAATTCACCAAATGGC	45	38	48	65	6	35	33	4	1	4	33	54	4	2	10	0	4	47
ATAACCAATTCTCTCACACAGGGCACTTCCACTTAGAGGGA	9	21	23	4	18	10	4	14	5	7	31	7	4	11	7	20	0	30
ATAACGTATGCTTTTACGGAGGGTGACAGATGTTGGGTGGA	10	29	18	9	9	25	0	31	7	12	0	0	37	15	8	7	16	18
ATAACTAGAGGGCAGCTAGAAGGTCGGCTGTCCGGGAGGGT	20	15	12	17	23	28	15	9	3	3	41	0	7	6	1	1	1	10
ATAACTGTTTAACAATAAAGCGGTCTGGTTCTCACGGGGGT	4	0	0	0	0	0	0	0	0	0	0	3	0	0	0	0	0	1
ATAAGCCGCGCGGTGTTCAGAGGAAACTAAAATAGGGAGGC	2	0	1	0	0	0	0	0	0	0	0	0	0	0	0	0	0	1
ATAAGCCTGAGGACTATGGGGGGCTATGAGTTAGGGGTGGT	1	0	0	0	0	5	0	0	0	0	1	26	0	0	0	0	0	0
ATAAGCGTCATGTCGACCGAGGGAGGATAGAGACAAGAGGT	50	105	104	63	65	82	81	158	40	62	44	105	146	61	66	57	44	41
ATAAGCGTGTTGGAGAACAATGGCTCTTTCAACCGAATGGA	145	292	257	138	216	118	138	201	56	94	71	252	174	122	96	77	57	240
ATAAGCTTGATGCTTTTGGGGGGTGATTGTAACAACATGGA	148	237	226	125	111	148	158	460	121	180	55	364	445	239	207	115	144	141
ATAAGGGGCGGTATTAAGGGGGGTAGCAGTCTTTGGGTGGT	55	99	76	40	53	19	52	142	41	48	50	4	108	69	78	63	28	66
ATAAGGGGCGTTCCCTTGGGGGGCCATGGTTGATGGGTGGT	18	29	28	18	11	62	14	54	8	6	0	50	41	17	15	13	3	15
ATAAGTAACCTTATATTGGGAGGTTGCTTATGTAGCAAGGT	162	210	206	118	149	86	194	249	98	61	214	231	305	188	206	114	51	234
ATAAGTCCTTAGGTCAAGGGTGGTGGTTACATAGGGATGGT	4	0	0	0	0	0	0	23	0	0	0	0	4	0	0	0	0	3
ATAAGTGGGTCTATCAGGCGTGGTGTAGCCCTAGCGGGGGT	132	192	150	114	79	176	191	176	45	79	37	0	154	110	96	46	45	161
ATAAGTTTTACTAATCGAGGGGGCTGAAAGCGAAGGGGGGA	26	20	12	10	17	0	0	38	9	1	0	49	57	27	14	12	2	27
ATAATAGTGCCGTACTCGCATGGTGGGCGGTAAAACAGGGC	1	0	0	3	0	0	0	0	0	0	0	0	0	0	0	0	0	10
ATAATGTTAGATCTCTGGGGTGGAATCACTTAATGGGCGGT	36	73	62	34	41	0	0	25	9	7	25	7	50	11	17	15	4	46
ATAATTCCGACTATAAGGGGAGGCCCATGTTATACAGGGGT	2	2	0	5	0	0	18	0	0	0	0	0	0	0	0	0	0	0
ATACACAGGACTGTTTTAGGTGGTTAAACAAGTGGGACGGA	18	58	71	31	42	0	18	34	10	47	0	44	18	21	12	5	28	42
ATACAGCTTGTTTTGCGGGGGGGTAGTCTTTACAGGGGGGA	1	1	1	0	0	0	1	0	0	0	0	0	0	0	0	0	0	0
ATACATTCGGTCACTTGGGGGGGTTGAAGTAATAGGGCGGA	72	194	104	70	59	123	163	506	186	465	124	65	454	387	377	268	376	116
ATACCCGGTCCCGTGTCGGGAGGTGTGGCATCACGGGAGGT	20	62	46	12	35	56	53	57	27	16	76	9	57	32	39	39	10	43
ATACCCGTTCATGATATGGACGGTTATTTACCTAGGACGGT	1	11	19	5	0	0	0	20	0	3	0	13	32	0	0	0	6	15
ATACCGGGGGGAATCTGGGGTGGTGACTCGTGAGGGGGGGC	395	721	693	451	454	394	399	1044	431	1154	395	234	1094	804	728	585	925	590
ATACCGTATTGTTACACCCATGGCCACCCTTTTAGGGTGGT	2	0	0	4	0	0	8	0	0	0	0	0	0	0	0	0	0	1
ATACCTATGAGCTTTTCGGGGGGTGTCCTACATTGCGAGGT	1	0	0	1	0	0	0	27	4	0	0	0	41	2	4	4	0	0
ATACCTTAGCGGGTCATGCGTGGCAAGCGCAACGGCAGGGC	152	313	231	135	184	127	125	851	254	552	18	372	807	448	434	375	402	317
ATACGAGGCAGTGACATGGGCGGTACTCTGAACTCCGTGGA	24	22	40	13	28	20	22	41	13	19	36	0	60	31	21	11	24	65
ATACGCTTCAAGTCCTAGGATGGTTCGTCCCATGAAAAGGT	4	0	1	0	0	0	1	0	0	0	0	8	0	0	0	0	0	3
ATACGGCTCATCGAACAAAAGGGATGTGCAAATGCAGGGGT	255	434	401	257	264	151	307	1710	678	1447	132	209	1667	1272	1309	914	1079	366
ATACGGGGTCATTCCACAGGGGGAATTTCTTTCTCCGAGGT	2	0	0	4	0	0	0	0	0	0	0	0	0	0	0	0	0	0
ATACGTGGGAACCAGTAAAATGGCCTCTATATTACGGCGGA	62	78	61	28	38	29	51	46	13	32	20	147	29	31	31	11	32	68
ATACGTTTTTAAAACTAGAACGGTTGATAGACTGGGGTGGT	65	101	106	40	71	124	98	104	20	77	32	116	96	63	50	35	56	104
ATACTAACCGGCGACAAAGATGGCCCCACGTAATAAGAGGA	164	244	186	120	129	210	147	198	88	161	76	230	135	141	178	132	159	151
ATACTCAGCCGTGTAATAGGGGGAGCGCACCACCGCGCGGT	186	430	299	198	173	242	260	324	67	124	93	432	321	149	106	73	108	336
ATACTCGGAAAGGTGTGGGGTGGCAATTCCTGTTAGGCGGT	166	260	214	103	149	90	160	376	143	238	75	71	373	302	252	233	215	191
ATACTGTAGGTTATCCTGAACGGCTCTCGCTGATGAAGGGT	1020	1964	1531	877	1260	1150	1047	1788	652	1593	1381	1041	1927	1133	1304	856	1240	1746
ATACTGTTAGATAATAGGCACGGTGTCAAAACCAACGGGGT	7	7	12	3	0	0	0	21	4	3	0	0	4	7	0	5	11	8
ATACTTCTCTGTGCTTTGGGGGGAGGATATCGCGCCGAGGA	2	0	0	0	0	16	0	0	0	0	0	1	0	0	0	0	0	1
ATACTTGGCGATTCTCTAGGGGGTCGGGGCACATACGTGGC	6	6	5	8	10	13	31	18	0	1	0	0	9	0	0	0	0	9
ATACTTTAAGTCTTGTTGGGGGGCGCCAAAACACGGGCGGT	2	1	0	0	0	2	12	0	0	0	0	0	0	0	0	0	0	0
ATACTTTCGGCGGATTGAGGCGGTTCTTTTAGCTGCGCGGT	28	18	22	28	7	0	113	119	19	5	0	0	137	46	39	14	5	21
ATACTTTTCTGGCATCTGGGCGGTAAAACTTGATGAGAGGA	4	0	3	1	17	18	0	0	1	0	0	0	0	0	0	2	0	0
ATAGAAAAACTTTTTTTACGTGGTATGGCATCATGGGGGGT	2	0	0	0	0	0	0	3	0	0	0	0	0	0	0	0	0	4
ATAGAAGTCGGGGACAGGGGGGGAGATCATCTCGGCGTGGA	469	793	756	437	465	404	332	1273	388	527	326	642	1453	671	665	536	340	626
ATAGAATTAGATGTCTTGAGCGGTGGATTTTTTGCCGTGGC	26	54	56	30	32	25	38	206	44	20	49	55	284	68	87	71	5	66
ATAGACCTAGGCTCATGGGGGGGTCGCAGCTTAAGGGCGGT	214	328	240	181	124	145	339	316	104	229	109	147	287	153	142	111	125	258
ATAGACTACGTAGACTCGAGTGGTATGTGACTCGAGACGGC	259	447	372	210	307	234	181	252	73	139	360	390	238	139	153	94	115	374
ATAGAGCGGGTTCTTATAGGTGGATGCATACGCGGAGAGGT	344	607	542	337	389	289	486	549	184	309	483	144	434	332	372	287	228	349
ATAGATAACGGTTCCAACAACGGCCTAGCTTGCAGCGCGGC	621	1073	811	526	594	618	722	600	353	1328	750	481	593	665	604	502	959	762
ATAGATGTAAGCAATATCAATGGTCAGAATTTTAGAGTGGA	14	36	6	7	8	0	0	23	8	20	0	167	34	8	16	9	7	12
ATAGCAAAAACTGATAGAGGGGGTGATGTAATATCGATGGC	3	2	0	0	0	0	0	5	0	0	0	0	2	0	0	0	0	3
ATAGCCCCAGTAGTTTGAGGAGGATCTGCTTTTAGGGGGGT	1378	2180	1729	1188	1323	1003	1223	1016	428	782	1617	1300	1096	779	880	538	673	1692
ATAGCCGCCCTACCGAAAGAGGGCAATGACCACTCAGAGGC	49	56	33	44	19	0	11	110	15	12	41	13	88	47	36	18	19	52
ATAGCCTATTGATCATCAGGCGGACCGATACGTAGGAGGGC	57	119	82	102	51	49	79	35	29	47	14	59	18	68	56	36	53	84
ATAGCCTGTGTTTCCAGGGGGGGCGACTGACTTAGAAAGGA	13	17	9	9	12	20	0	6	1	5	0	0	11	0	0	0	4	16
ATAGCGTAACTTCTTACGGAGGGAATTAGATTTCGCGTGGC	1	0	0	0	0	6	0	0	0	0	0	0	0	0	0	0	0	0
ATAGCTAAGATTGTATTGGGCGGTATGAAAATTCGCATGGT	126	267	192	89	157	194	239	248	85	81	157	189	255	147	179	125	66	204
ATAGGAGTAAATTACTTGCATGGCAGACGTTAACGGAAGGT	6	0	0	2	0	0	0	2	0	1	0	0	0	0	0	0	0	3
ATAGGATTGAGGGTTAAGGGGGGTGAATGAAGAGGGGCGGA	1	0	0	0	0	0	0	0	0	0	0	0	1	0	0	0	0	0
ATAGGCCCTTCATTCCAGAGCGGACACATCAATACGACGGT	253	521	378	242	310	308	222	273	116	218	250	122	213	203	194	170	182	369
ATAGGCGGACAGATACAGCGAGGCTTAACTTGAACGATGGC	1	0	0	0	0	0	0	0	0	0	0	0	0	0	0	0	0	0
ATAGGGAACTACGTTCTGGAGGGATTGTTTAGCAAAGTGGC	73	88	109	54	71	51	84	142	60	121	42	154	162	163	97	93	115	75
ATAGGGAAGGGCCCACCCCGAGGCTCAGTCTTTAAGGAGGC	108	270	231	154	168	243	134	399	147	285	44	193	381	234	250	169	229	303
ATAGGGGGGTATCTCTGGGAAGGACATAAATATCACAGGGC	15	33	32	19	23	0	0	14	9	16	7	40	11	10	19	5	17	27
ATAGGGTTCGTTATTACGGGCGGCGAAAGGTGTGAGGCGGT	4	0	0	6	2	3	35	0	0	0	0	0	0	0	0	0	0	0
ATAGGTACTTAGAACAAGCACGGCTGTTATTTCCGCAGGGA	2	0	0	0	2	0	9	0	0	0	2	0	0	0	0	0	0	0
ATAGGTTCGCCCATCACAGGAGGAACTAGGTTAGGCGCGGA	16	27	16	11	10	16	30	16	6	11	0	52	15	21	7	10	8	23
ATAGGTTTAGTCAATTGACGTGGCGAAAATTACGGGATGGT	6	4	2	2	3	0	0	11	4	0	0	0	4	8	6	1	0	1
ATAGTAGCACGCTCGCAGGTCGGTCTATACTATGGAAGGGA	76	90	63	57	72	41	34	211	61	57	75	90	204	112	112	82	63	68
ATAGTAGGCAGCGCATTGAAGGGTTGGATGTTAAGGGGGGT	4	0	0	0	0	3	0	0	0	0	17	0	0	0	0	0	0	0
ATAGTAGGGGTCAACTGCAACGGTCAAGCAACTACGGAGGT	697	1030	832	696	583	363	402	496	212	452	490	943	595	386	421	255	396	917
ATAGTCACTCTTTTCTTCGGCGGTCTGATCAGCAGGGAGGT	4	0	0	17	3	0	0	0	0	0	0	0	0	0	0	0	0	0
ATAGTCCAGAAGATTCCCCATGGTTCACGCTTATAAGCGGC	2	0	0	0	1	0	0	0	0	0	0	0	0	0	0	0	0	0
ATAGTCCCTATAGAGCTAAGGGGTTGTACACGTTAGACGGT	44	63	38	30	36	78	50	43	29	73	28	59	17	60	33	28	82	29
ATAGTGCTTCGCGTAATGGGGGGTATGTTCTATTGCAAGGT	1	0	0	0	0	0	0	0	0	0	0	0	0	0	0	0	0	0
ATAGTTCTAAAATAGTGAAGTGGTCCACACATTGGGGTGGT	1	0	0	0	0	0	0	0	0	0	0	0	0	0	0	0	0	0
ATAGTTGGTGCCGTCTACAAGGGCTGTGGAATCCAGGTGGA	2	1	0	0	1	0	0	0	0	0	0	0	0	0	0	0	0	2
ATAGTTTACTAACTGTGGGGAGGTTTAGCCTTTTACGCGGT	4	0	0	0	3	0	13	0	0	0	0	0	0	0	0	0	0	2
ATAGTTTATCTGGCGTGCGATGGCAGGGTGCTTAAAACGGT	1	0	0	0	0	0	0	2	0	0	0	0	0	0	0	0	0	0
ATAGTTTCACCGTTTACAGGTGGCACTTTGTCTTGGGGGGC	1668	3129	2248	1413	1888	1546	1280	2156	989	2768	2080	2147	2433	2004	1899	1432	2043	2283
ATATAACCCATTTTCATGGGGGGCCGGAGGTTTAGCACGGT	1	2	0	5	0	0	0	0	0	0	0	0	0	0	0	0	0	0
ATATACATTCGGATGTTAAGGGGCGCACGATCTGGCAAGGT	1	0	0	0	0	20	2	0	0	0	0	0	0	0	0	0	0	0
ATATACGGTCACATCTTAGGTGGACGCTAAAGCAAGGTGGA	3528	5324	4409	2851	3291	3826	2945	2471	854	1966	2689	3719	2313	1516	1634	1227	1720	4351
ATATAGTCCCACGCCAGCCGTGGTTATCTATGCGAGAGGGT	1	0	0	0	0	0	0	0	0	0	0	0	0	0	0	0	0	0
ATATCACCGGATATCAAGGGGGGTTGTAAATGTCCCAGGGC	2	0	0	0	3	0	0	0	0	0	0	0	0	0	0	0	0	0
ATATCATACGGAAAAACGAAGAGTGCGTCTTCTTAGGGGGT	480	873	769	441	490	530	523	592	267	490	341	506	622	459	480	420	468	665
ATATCATGTCGGCTTTAAGGCGGTCACGTATTACCAGAGGC	228	323	237	271	233	158	176	295	116	394	299	193	237	181	176	178	313	245
ATATCATTCTGGGACCTACACGGATCTGAACGTAACGGGGC	4	12	10	0	7	10	24	33	8	20	15	0	34	16	7	19	7	7
ATATCCTTCAGTGTGATGGGTGGTCGTAGGTTTAGGGGGGT	206	322	205	124	146	234	217	279	103	121	166	50	357	250	211	153	80	248
ATATCGAACCCAGTTTCCCGTGGTAGGGTCAATGGGATGGT	424	716	551	369	478	407	323	348	166	348	353	382	366	294	270	202	257	612
ATATCGCATAGGATGTTGCGTGGTTTAATGAATTCAGGGGT	2	0	5	0	6	0	1	10	0	1	0	0	36	0	0	0	0	2
ATATCGGGACCGGTACTCAGAGGCAAGTTACATTCAAGGGT	36	37	36	21	32	62	29	158	27	11	13	78	136	26	46	30	9	39
ATATCGGGGCATCAGCCACGGGGCGCAATGCCTCGCGCGGC	6	9	12	12	15	0	5	12	6	2	0	0	20	12	6	11	3	6
ATATCGTAGAGGTAGCTCAGAGGAAATCTAAAAAAAAGGGT	137	221	178	152	90	121	99	144	65	154	124	79	147	129	114	89	130	199
ATATCTACAGCTCACTGGGGGGGTCTCCACTCTAGGAGGGT	13	16	4	6	9	62	0	29	5	0	0	0	26	5	23	6	0	18
ATATCTCAGGCCATATTCGGGGGTCGACAGTCCAAAGTGCC	3	0	0	0	0	4	0	0	0	0	0	0	4	0	0	0	0	0
ATATGAGATCACACATCGAGTGGACCTCTGTTTCCGGAGGA	16	17	6	10	1	0	0	44	8	41	0	16	25	8	5	5	32	13
ATATGCGATGGTGTATTGAGGGGCATTTAGCTACAGGGGGC	83	117	123	70	58	81	0	233	98	308	45	0	184	156	180	147	298	107
ATATGGGGATATTCCCGAGATGGCCATTTTCGCAGCGCGGC	8	2	20	10	10	19	19	18	8	3	0	1	11	3	12	4	5	14
ATATGGGTTCTCGTTCCGGGAGGAACGAGTTTAAGCGAGGC	1	0	0	0	0	0	0	0	0	0	0	2	0	0	0	0	0	0
ATATGGTAGCGCTCTTAAGGTGGAATGTCAAGTTGGGCGGC	3	0	1	0	0	0	0	0	0	0	0	0	0	0	0	0	0	0
ATATTAAGTTCCCTAAGGGGTGGTAGCAATTCTTGGGGGGT	145	236	173	112	130	116	50	293	75	70	148	62	295	112	131	77	57	185
ATATTAATTGATCCGAGCCGCGGTTAGGCGCGCCGGGGGGA	11	7	7	0	5	10	0	7	1	4	0	0	6	5	3	3	6	9
ATATTATTTCGAGTCACGGGGGGTGAGGGAATTGGGGGGGT	3	9	3	13	3	0	28	0	4	9	10	0	0	0	14	11	7	0
ATATTCATGGGGTTATAGGGAGGTTTTAGGATTCGGGGGGT	41	77	69	33	44	0	57	153	12	6	0	74	162	29	16	8	1	62
ATATTGGGGGCAAACCTCGGTGGATAAGACTGCACAATGGT	12	11	7	1	0	0	21	8	2	25	0	0	8	0	2	1	34	18
ATATTGTCGAAGATCCCGGGCGGATCGTATAATCGAGCGGC	8	7	18	22	1	0	0	55	4	0	0	0	55	13	11	3	0	8
ATATTGTGCGTCGCTTCGAAGGGAGACGGTCTTAGGGGGGA	19	45	30	15	15	58	16	29	11	14	0	0	32	20	27	19	11	50
ATATTTTAGTCCGCGATGGAAGGAGATTTGTGTTAGAAGGT	9	18	12	11	22	0	30	22	6	8	8	0	12	10	12	7	14	33
ATCAAATATCATCCCTAACGGGGTCAGTGCTCAAGGGAGGT	2	0	0	1	0	0	1	0	1	0	0	0	0	1	1	0	0	0
ATCAACCATTATCTGCTGGGTGGTCGTCCCAAAGGGACGGT	31	53	56	29	39	27	40	77	28	16	1	113	65	49	56	45	8	39
ATCAACCGACTACTCAAGGGTGGAGATAGAAACTGGGCGGA	1	1	0	1	0	0	0	7	0	0	0	30	0	0	0	0	0	6
ATCAATGACAAGATCACAGGGGGTGGCACCCTATGGGGGGC	41	40	21	27	16	17	26	34	20	30	3	0	46	32	25	38	30	23
ATCAATTCTTTATATCCCGGGGGCTGTGATTACCGCGCGGT	2	0	0	0	0	0	0	0	0	0	0	0	0	0	0	0	0	0
ATCACAGACCAAGCTTCAGAGGGAGCCTGTCACTGGGGGGA	3	0	0	1	16	0	0	4	0	0	0	0	0	0	0	0	0	3
ATCACATTAAATGTTCAGGAAGGTTTAGGTAGCAGCGTGGT	2	1	0	8	0	0	0	0	0	0	0	0	0	0	0	0	0	0
ATCACATTCCACGCCCCCAGGGGATGGGCGATCAGGGCGGC	121	219	182	138	150	120	150	179	93	125	146	71	190	159	181	108	92	151
ATCACGGAATCTTCTCCCAACGGACCATCACTCCAGGAGGC	26	66	64	33	49	52	71	55	10	40	0	0	53	6	18	15	7	62
ATCACTCCATTAGTCTCGGGTGGTGATAACTCAAAGAAGGC	90	172	76	87	57	176	139	143	50	99	9	34	174	92	108	70	82	98
ATCACTGCCAGCGTGTCGGGCGGTCGGGACTATCGGGTGGA	58	85	46	49	61	85	0	5	8	4	274	66	11	22	26	15	1	82
ATCAGAAACTATCTTCTCAGAGGACGGGATTCTAGGAAGGT	2	0	0	4	4	6	0	0	0	0	2	0	0	0	0	0	0	0
ATCAGACTTTTTGAAAGCGAAGGCAGTTTGTCTAAGATGGT	292	424	315	195	272	246	244	365	109	91	190	289	333	170	176	181	64	333
ATCAGCCGAGTGGTTCGGGGGGGTGAATTTAATTAGAGGGA	2	1	9	0	5	0	0	6	0	0	0	0	2	0	0	0	0	1
ATCAGGCCAAGGCCTCTCGAGGGTACACATTTATACAAGGA	1	0	0	0	0	38	0	0	0	0	0	0	0	0	0	0	0	0
ATCAGGCTCTGAGTGTCAGGGGGTGGCAGTTATAGGGTGGT	2	0	0	0	4	0	0	0	0	0	0	9	0	0	0	0	0	6
ATCAGGTATGGCATGTCGCGTGGTAACTCGCCTCGCGCGGA	43	59	44	74	23	29	39	179	44	14	77	48	172	93	104	74	12	68
ATCAGTGCGTGTCCGCCAGGCGGAGCCCGGTCTAGAGCGGT	6	7	3	5	13	0	0	11	1	9	0	1	6	0	0	0	13	2
ATCATCGGCTAGGACTCCGAAGTAGAATAGAGCAGCGGGGC	5	5	10	0	1	0	0	22	9	2	0	1	43	35	34	13	3	5
ATCATCGTTTCGCTATTGGGAGGTAGATAATTAGGGGCGGC	111	176	129	92	95	66	123	448	99	170	79	100	484	207	158	136	154	116
ATCATCTTGCGGGTGAAGGGGGGTGGGGCATTCTCAAGGGC	2	0	0	0	0	0	0	0	0	0	0	0	0	0	0	0	0	0
ATCATGCTAATGCTCCGGAGAGGCTTCGTGATCTCAGAGGT	74	124	58	66	64	93	58	88	38	73	0	36	88	73	79	64	58	68
ATCATGCTTCCCCTCAAGGGAGGTATATTGTTTGGGGAGGC	79	142	116	117	87	111	99	142	46	73	127	0	166	80	83	95	48	93
ATCATGGGTAGCTAGTTGCGGGGTGAATTTACACGGGTGGA	2	0	0	1	0	0	0	0	0	0	0	0	0	0	0	0	0	4
ATCATGTGATGATTGCGAGAGGGCTCGCAGCCATCCATGGT	52	53	48	34	26	55	53	78	20	23	70	136	47	42	51	23	24	60
ATCATTAGGGTTTCATGGGAGGGTGTAGGCTATGGGGTGGT	3	0	0	0	0	0	0	5	0	0	0	0	1	0	0	0	0	0
ATCATTGTCGGAAATAACGAGGGTTGCTCTAACTCGACGGC	2	0	0	0	0	0	0	0	0	1	0	0	0	0	0	0	4	3
ATCATTGTTGAGATCTGGCATGGTGTTCTGTGATGGGAGGC	3	0	0	0	0	0	21	0	0	0	0	76	0	0	0	0	0	0
ATCATTTCTGTTTTTCAAGGTGGAGCAAGTAAACCCGAGGT	91	133	129	84	115	90	76	156	31	21	25	167	197	61	47	60	12	126
ATCATTTGCGCCACTTAGAAGGGCTGATATTTATGGGGGGC	1110	1637	1577	959	977	1156	1024	1070	516	1486	982	991	1123	878	1023	658	1251	1442
ATCCACTAGGCTAAGCGGGGGGGTTGGTGTTTTAGCGTGGA	4	7	3	1	5	0	7	25	2	0	22	0	40	4	8	2	0	3
ATCCACTTAAAATTTAGGGGGGGTCCTGCCCTCAGAGAGGC	71	111	117	79	45	51	128	64	17	49	25	279	63	22	25	25	59	80
ATCCAGGAGATGCCACTGCATGGATAGATGTTCGACGAGGC	2	0	0	0	0	0	0	0	0	0	0	0	1	0	0	0	0	0
ATCCAGTACCACGCTCAAGATGGTTTGGGACGAGGAATGGC	465	934	614	404	511	509	617	1626	556	770	590	661	1772	950	1041	762	670	590
ATCCATAAGCGTAAATAAGGTGGCAAGATATATAGAGCGGC	8	34	2	5	5	0	1	50	4	3	0	0	40	4	0	0	0	19
ATCCATTAAAGGATATCCGGCGGTGTACTGTTTCCGGGGGA	79	127	112	73	84	119	111	18	15	25	12	16	5	22	19	23	18	77
ATCCATTGTAGGGTCCCCAGAGGCCTAACGCATCGGGAGGT	150	205	195	94	78	113	158	209	63	55	105	199	209	134	115	105	63	213
ATCCCACAGTTTTTATTGGGGGGTAACTGAAGTAGGGAGGT	3	2	0	4	0	0	0	0	0	0	14	0	0	0	0	0	0	3
ATCCCCATATCGACCCCAGACGGTAACAATCAACACACGGA	116	188	156	90	155	80	78	177	71	87	0	110	179	136	154	110	73	132
ATCCCTCGATGCGAGACAGACGGTGACTCCCCCGCCGTGGT	1	0	0	0	0	0	0	0	0	0	0	0	0	0	0	0	0	0
ATCCCTGTGTGATTATGGGGAGGTCTAATGAGCAGGAGGGC	18	41	14	14	3	0	0	12	4	1	82	0	14	6	5	9	1	27
ATCCGATAAACGGTTTCCCAGGGTGGTCATCACTGAGCGGC	1	0	0	0	0	0	1	0	0	0	0	0	0	0	0	0	0	0
ATCCGATAATGAATTTGGCGCGGTACCGGGTCTTGAGTGGA	132	192	176	87	133	106	207	211	45	65	0	102	222	97	63	72	43	124
ATCCGATGTTCCGCGATAAATGGCTGCCGGTCCGGCGGGGC	1	0	0	0	0	0	0	0	0	0	0	0	0	0	0	0	0	0
ATCCGCCTCCCCTTGATCGTCTTTTCGGAGAGCGATCTTTA	1	0	0	0	0	0	0	0	0	0	0	0	0	0	0	0	0	0
ATCCGCTTCTTCGTGTGAGGTGGATGCGAGTATTGGGAGGC	1	0	0	0	1	0	0	0	0	0	0	0	0	0	0	0	0	0
ATCCGGAGGATGTACTCGCAAGGTCAAACCACATCGGGGGC	2	4	8	8	5	0	9	0	0	0	0	13	0	0	0	0	0	12
ATCCGGATATAAACATTAAGTGGTTGATTTTAAAGAGAGGC	2	0	0	9	0	0	4	0	0	0	16	0	0	0	0	0	0	0
ATCCGGCGTACCTAACAAGAGGGCTACGCGCAAAGAGAGGC	4	0	4	7	0	0	0	6	0	0	0	0	12	0	0	0	0	0
ATCCGGGGACACCTATTGAGTGGTATCGCGTATGGGGAGGT	46	86	76	40	51	100	17	279	105	199	117	0	267	251	240	152	188	74
ATCCGGGGCCATGCATAGGACGGACCATGACTAGCGAAGGT	196	423	330	167	278	219	211	536	175	255	240	178	511	310	385	238	218	343
ATCCGTCTGCCCTACTTGGGCGGAGGTTAACGAAGGGGGGC	2	0	0	0	3	0	0	0	0	0	0	0	0	0	0	0	0	3
ATCCTATATTTTGCCCGGCGAGGTCCATGGCGCGCAAAGGT	1	0	0	0	0	0	0	0	0	0	0	0	0	0	0	0	0	0
ATCCTGAGCAGGAAACAGGGTGGTTAGCGATTTTGGGGGGT	1	0	0	0	0	0	15	0	0	0	0	0	0	0	0	0	0	0
ATCCTGCTACAGGACAAAGAAGGCCACCCTTAAGACGTGGA	2	0	0	0	2	0	0	0	0	0	0	0	0	0	0	0	0	0
ATCCTGCTGTGTGTGTCGGGGGGAGTGCCACATAGCGGGGC	394	739	573	472	469	311	344	607	231	688	335	540	588	429	532	344	536	599
ATCCTTGTGGTGCTTAAGGAGGGTTCCCCGTTTTAAACGGC	1	0	0	0	0	1	0	0	0	0	0	0	0	0	0	0	0	0
ATCGACATGACATCCCGGGGCGGATAACCGTGTAGGGAGGT	292	414	388	258	279	339	203	512	134	171	288	328	473	248	274	203	160	343
ATCGAGACCGGCGCGTCGAAAGGCCCTCTGACATAGGAGGT	135	198	253	107	114	207	180	112	31	63	51	197	106	38	89	42	69	187
ATCGCCCCAAGGCTACAAAGAGGTGACTCATTATCAATGGT	3	0	5	5	7	0	0	0	0	0	0	0	0	0	0	0	0	0
ATCGCGCTGGCGCCCACAGATGGCGAGATAATATGCGGGGT	24	47	27	16	30	29	0	64	15	6	0	0	34	20	29	23	9	47
ATCGCGGGACTACACTCAGAGGGACGTGAACCACAAGCGGC	63	214	123	74	96	18	88	168	35	129	37	0	208	56	34	45	100	154
ATCGCGTCCGTGGTCTGCGGGGGCTGGGTACAAAGCGAGGC	4	0	0	0	0	0	10	0	0	0	9	0	0	0	0	0	0	0
ATCGCTTTGTCCCTCCGGGGCGGTCAATTGTCAGGAAGGGC	284	546	432	289	295	272	305	237	94	163	326	459	197	150	140	169	115	372
ATCGGATAGAAACCTTCACGGGGAGGGTACACTCCCGAGGT	16	24	41	19	18	0	18	37	11	6	0	0	49	8	21	9	3	15
ATCGGCTTAGTTCTTACGGGGGGATCTATGACTTAGGGGGA	336	620	517	361	364	346	471	559	132	120	339	477	521	270	224	178	105	455
ATCGGGGGGGGCTTGATCGTCTCCTCGGAGAGGTCTCCCCA	1	0	0	0	0	0	0	0	0	0	0	0	0	0	0	0	0	2
ATCGGTATCTAGACAAAGCAGGGCGGCGACTATCCAGGGGA	1	0	7	0	1	0	23	0	0	4	0	4	0	0	0	0	6	1
ATCGGTTATTTTCCCTGAGAGGGCGGTATTTCTCCCGCGGC	17	23	2	1	5	0	31	4	0	8	0	77	8	0	0	0	15	24
ATCGTAACCGTTTCTAGCAGGGGTTGATGTTGTGGGGTGGT	314	561	491	279	367	294	259	445	117	214	201	203	463	212	252	173	160	409
ATCGTATCGGGGACCTTCGGGGGTAGTTAATTAAAGGTGGA	1	0	1	2	0	0	0	0	0	0	0	0	0	0	0	0	0	0
ATCGTCACATTCCTATGGGGTGGTAGATGCTCATAGATGGT	49	101	108	56	66	75	34	317	34	12	10	0	313	35	38	36	16	114
ATCGTGCACTCCGTTTGGAGGGGTGTCCCATTACGAATGGT	179	349	272	168	229	205	319	278	122	274	109	102	249	215	261	167	254	287
ATCGTGCTGCTTTTGAGGCGGGGTTCCCAGTATGAGGCGGC	28	52	33	13	38	12	13	86	33	62	0	33	119	79	61	44	57	42
ATCGTTAGGATGGTGTAGGGCGGTGAGTTTTGTCGGGTGGC	12	11	6	11	11	16	3	8	6	4	0	0	8	22	23	5	5	6
ATCGTTCGGAAGAAAATCGACGGACTGTTCTTTTGCGGGGC	87	166	103	63	86	78	90	88	42	36	115	0	79	81	68	56	39	92
ATCGTTCGGGATTCATTAAGGGGCACCTTGACAGGGGCGGT	57	78	60	29	90	14	106	214	77	144	74	0	224	162	107	112	119	50
ATCGTTGCGTCTCTGTTGCAGGGTTTTAGTTATAGAGCGGT	1	0	0	4	0	0	8	0	0	0	0	0	0	0	0	0	0	0
ATCTAAACAACGCCTAGCGAAGGTGGTGTCATTTCGGAGGA	37	69	65	37	46	33	89	158	40	2	0	68	167	54	87	34	1	69
ATCTAACCCGGGTAATCGAGAGGATGCCAGTCTCACATGGC	1	0	0	4	0	23	0	0	0	0	0	0	0	0	0	0	0	0
ATCTAAGAACGTGTAAGCGATGGTAGCTCTATAAGCAGGGC	1159	1904	1547	1004	1177	1394	990	1198	410	800	1047	1211	1199	706	789	693	648	1700
ATCTAAGTGTTTACAACGGGGGGATGCGCCTGAGCAAGGGT	111	151	104	66	111	142	43	70	21	17	143	119	66	36	43	27	14	140
ATCTAATAGCGCAAGCCGAGTGGCTTAAGGTGTAGGGGGGT	902	1428	1160	729	856	915	585	505	237	648	583	676	498	442	456	314	494	1106
ATCTACGTGAAGGTCTCGGGGGGTCCCGCCTCTCACGGGGT	14	24	15	0	13	15	0	70	5	4	0	1	143	15	7	9	6	12
ATCTAGGCTTCAACGATCAAGGGCTAACTGTGTGGCAGGGT	79	132	120	78	73	60	95	253	68	113	86	145	344	142	197	80	96	115
ATCTAGTCAGCTTCATAGCGAGGTTTAATTACATCGGTGGA	272	435	325	294	265	153	221	376	146	415	267	207	402	311	252	168	377	307
ATCTATTGACGCTCGCACGGCGGCCTTAGTCGTGCCGGGGA	75	130	107	74	92	22	123	67	30	43	0	60	51	32	59	47	36	91
ATCTCCATGTTTCCTTGGAACGGAAGCATATGAGACGTGGA	9	21	11	5	7	34	0	42	9	7	0	0	28	16	22	14	11	8
ATCTCCGATCCGGAGATGAAGGGTGCTTAATGCGCCGTGGC	18	63	37	41	21	64	39	131	27	35	22	0	151	52	36	42	8	27
ATCTCGCTTTTACATTGGGGGGGTCGATGTTTATGGGAGGT	10	9	21	9	14	0	18	28	15	10	0	0	31	24	23	21	4	29
ATCTCTATCTCCTTTTAAGGAGGTCCAGGCAAACCCAGGGA	194	350	257	152	206	344	87	293	69	123	190	219	340	114	78	112	95	277
ATCTCTCACCTGGTCATGGGAGGAGAGGGTCGAAGGACGGA	86	88	36	86	52	109	82	77	17	16	11	46	56	12	23	19	21	70
ATCTGAAATGGCTATAGGGGGGGCTCATCGTGAGACGAGGA	9	22	16	3	7	20	0	36	4	5	0	0	33	7	5	6	2	25
ATCTGACATGTACATCAGCGCGGTTGTTTTAGAAGGGAGGT	31	17	26	22	40	37	0	38	10	27	0	36	60	23	16	10	23	19
ATCTGCGACAGAGTTTTGGGAGGAGGGGTTTTTAAGAAGGT	18	20	17	8	18	0	44	27	11	5	0	0	37	18	39	14	1	20
ATCTGGACTTGCCCGTCCGATGGTTGTTGTATACACAGGGC	361	623	534	316	352	386	301	1046	404	649	389	251	912	767	696	606	567	553
ATCTGGAGAGAAGATTCCGGGGGCTAGGCTCGTGGCGGGGC	1	0	0	0	1	0	22	0	0	0	0	0	0	0	0	0	0	0
ATCTGTTCTACGCCCTCGAGTGGTAAGCTTTATAGCATGGC	1	0	0	0	0	1	0	0	0	0	0	0	0	0	0	0	0	3
ATCTTCGACGATGCCCTGGGGGGATCCCAGATCTGGGTGGT	110	123	87	57	67	152	104	91	34	73	58	87	44	59	57	43	54	101
ATCTTCGTGGACGACCCCGGTGGTTTATACAGTACCGGGGC	3	0	0	0	0	0	0	0	0	0	0	0	0	0	0	0	0	0
ATCTTGACAGCTTTTCCGGGGGGTTTGCCGTCATGGGTGGA	150	313	198	156	147	161	181	320	127	150	66	35	306	223	262	179	144	248
ATCTTGACGCTTTTGTGGGGAGGTTCTGTTTGTTCCGGGGT	44	82	55	22	69	37	53	165	19	9	29	50	182	24	34	27	9	56
ATCTTGACTAGAACCTGAAATGGCTACGTAATTCGAGAGGT	515	797	759	441	493	723	386	623	211	301	279	212	673	370	410	319	255	729
ATCTTGTCCTCGTTCTGCCGAGGTTATACACCTGGGGGGGT	13	37	52	21	29	0	29	88	11	21	49	23	120	13	18	21	21	35
ATCTTTGTTCTGTTTAGCGACGGCGTTGGTCTTTAGATGGT	69	106	107	72	67	55	86	223	65	146	101	130	210	147	124	93	111	90
ATGAAAGAGTGCGTCTGCGGGGGTCTGTTATTTGCCGAGGC	10	17	22	14	6	0	18	18	7	7	18	0	19	1	10	11	3	22
ATGAACCCGTACACTTGCCAGGGCGCAGGTCGTAACGCGGT	1	3	0	0	2	0	0	0	2	1	0	1	0	1	8	7	0	0
ATGAATTTTAGGGTGTTGCGAGGATCTTGGTTTTGGGAGGT	40	45	34	39	31	39	27	84	31	64	22	36	98	78	73	52	49	27
ATGACAGATATTCTGATGGGTGGTCGAGGGCTATCAGCGGA	7	0	5	4	0	0	0	0	2	0	7	0	0	1	1	3	0	1
ATGACATTATATGTCAGCGGAGGTTCTCCTACTCGGGGGGA	182	394	311	163	196	228	183	378	118	243	340	339	365	197	275	176	174	318
ATGACCATATGTGTGTTGGAAGGATCATTTTGCGGGGGGGT	3	5	0	2	1	0	31	0	0	0	0	0	0	0	0	0	0	9
ATGACCGCTCGGCTCTGACGTGGTCGCACGATCCCCAAGGA	70	115	87	66	101	77	144	95	51	80	107	80	75	83	117	84	54	94
ATGACGGTCCATTTGTGGGATGGTAGGTCCTTAGGAGAGGC	3	0	0	6	6	0	0	0	0	0	0	0	0	0	0	0	0	0
ATGACGTGGATCAAGTTGGGTGGACTAGTATACGAGGTGGA	134	352	229	105	184	135	119	252	64	115	33	245	291	177	104	104	93	265
ATGACTTGGCGCATTACGGGAGGTGCCACTCATGGGGGGGC	1	1	1	0	0	0	0	3	6	3	0	0	0	5	10	10	2	0
ATGAGAAGGAGTTTTTTGGGGGGTATACAGCTTAGAATGGT	119	167	166	115	150	50	144	267	111	243	71	96	286	187	256	154	242	187
ATGAGACTTAAAATATTACGGGGTATTGTATGTGGGGTGGC	74	103	73	47	62	63	38	114	50	134	62	85	148	135	99	104	84	77
ATGAGCATAAGCTTGCAGGGCGGTTACGGCCGCCGGGGGGT	85	182	154	91	131	99	106	194	59	123	56	0	194	129	113	84	83	99
ATGAGCCCAAACTTACAGGGAGGCGGCAAACTTTCGGCGGT	3	7	3	0	6	0	10	28	10	5	0	0	30	22	20	4	12	4
ATGAGCCGAACTTATCGAGATGGCGTGAGACTACGCAAGGC	15	12	13	16	8	0	11	12	4	25	48	0	6	5	9	14	6	18
ATGAGCGTTTATGTAAAGGGCGGAGGTAAGAGTGAAAGGGT	1	0	0	0	0	0	0	0	0	0	0	0	0	0	0	0	0	0
ATGAGGGTTGTCCTTTTGGGGGGTGTTGTCAATAGCGCGGT	324	538	465	282	321	337	520	353	149	307	219	149	307	256	273	180	278	451
ATGAGGTAGACTGACTTAGGAGGTTGGATAAACACGGGGGA	1	0	4	10	0	23	0	10	0	0	0	99	12	0	0	0	0	2
ATGAGTTTGCGGCTGAGGGAAGGCGGCTGGATATCCATGGT	1305	2034	1754	1042	1533	1205	1310	1555	629	1546	855	1293	1499	1149	1224	874	1273	1766
ATGATATTTCCTTCAAGGGGTGGTGGGTTGTTACAAGGGGC	1	0	0	0	0	0	0	0	0	0	0	0	0	0	0	0	0	4
ATGATCAAATAGGTTATGGGTGGTCTATTGTCTGGGGAGGT	774	1008	724	523	631	737	799	355	96	188	626	803	268	154	162	156	136	814
ATGATCTCTTGCATGCCACAGGGCCCAAGGCCTTGGGGGGT	1	18	1	1	1	0	0	14	0	0	0	0	24	0	0	0	0	16
ATGATTCTGTTAGAGCTGAGGGGATTAGGCATATGGGAGGA	184	275	266	139	177	185	157	264	119	200	183	347	267	237	212	172	158	252
ATGATTGGGGATGACTGAGAGGGAGCGGCTCCTAGGAAGGT	2	1	0	6	1	0	0	0	0	0	0	0	0	0	0	0	0	0
ATGCAAGCCACGGTATTGAAAGGACGTTCGTGTGGCGTGGA	5	0	4	0	0	6	0	0	0	0	0	0	0	0	0	0	0	3
ATGCAAGGGTCTATCTAGGGGGGTTTATCTCAACGAAGGGT	4	1	0	0	0	0	0	1	0	0	0	0	3	0	0	0	0	1
ATGCAATAATGTGTGCTCGAGGGTAATGCACACCGGATGGA	10	20	23	12	0	0	8	28	8	13	0	29	31	23	19	22	10	19
ATGCAGAACAGCATAAAGGAAGGCGATTTACTCCGGGTGGT	5	2	9	1	8	0	0	6	2	2	0	0	7	1	1	0	0	5
ATGCATGTTCGCGACTGCGAAGGCTTGGCTACTCGCACGGT	1317	1966	1550	1131	1207	1483	1078	1959	688	1705	962	1519	1964	1217	1265	863	1438	1612
ATGCCAGTAGGGTTGTTCGGCGGTTTGGTTTTACGGGAGGC	128	234	160	145	136	202	63	202	52	171	44	207	168	74	85	49	180	192
ATGCCCAAGCGGTAAAACGATGGACAAACGAGCGAAGCGGA	1	0	0	0	0	0	0	0	0	0	0	0	0	0	0	0	0	0
ATGCCGAGCTTTCACACAGGAGGATAATAGTTTGCAAGGGA	316	617	487	319	262	413	288	468	199	455	87	275	407	306	369	289	394	409
ATGCCTAGCCTTTAGTGGGGTGGTAGCGACTTACCCGTGGA	464	910	673	495	461	317	574	730	239	389	395	310	705	441	501	275	278	661
ATGCGCTTTTTTGCGCTGGGAGGCAATTGCTTACAGGGGGT	91	150	102	86	132	68	125	171	47	24	37	50	214	82	95	63	14	111
ATGCGGAGGTTTTAGAGGGATGGAGTCGCATACCGAATGGT	9	5	6	0	4	0	0	21	2	5	0	0	35	11	0	0	2	3
ATGCGGGAGCTGTCACAGAGCGGTTCGGTCCTTTCCAGGGT	159	331	279	207	193	155	125	408	116	235	235	93	332	216	231	157	199	253
ATGCGTTCCTGGGAGTTGGGCGGACCCTCAAGCTGGGGGGA	2508	4326	3219	2120	2605	2498	2689	2959	1444	4577	1520	2808	3414	2395	2623	1958	3613	3364
ATGCTACGTCCTCTAAAGCGGGGACTTGCGTTACAAAAGGC	10	12	1	8	11	12	0	14	2	0	0	0	8	1	0	0	0	2
ATGCTAGAGCTGCCATCGCGAGGTACGCCATCCTGCGCGGA	1388	2684	1894	1285	1602	1565	1662	1491	524	1078	1352	1524	1516	907	1074	698	905	2124
ATGCTATCTTGTTAATCGGGTGGACCACACTATTAGGGGGA	235	432	346	231	245	320	165	487	157	319	215	164	525	272	256	179	274	318
ATGCTATTTGTGCTGAGCGGCGGTAGGGGGATTCGGGTGGT	21	22	59	23	33	37	0	26	10	9	59	183	32	13	2	15	6	30
ATGCTCGACGGCGTATGGGAGGGTCTGAATCGACCGGTGGA	253	562	427	282	345	289	325	414	151	403	140	209	469	332	296	218	289	376
ATGCTCGGAAGCGCCCAGGGAGGTGGGGCATATAGGGGGGT	1	0	0	0	0	16	1	0	0	0	1	0	0	0	0	0	0	1
ATGCTTAATAGCTTTTCGGGTGGTAAACGTTGATCGGAGGT	24	31	31	24	23	0	12	99	13	12	4	81	86	34	32	15	21	36
ATGCTTTCCCAATAACTCGATGGCATTAATTAACAAGTGGT	1	0	0	0	0	0	2	0	0	0	0	0	0	0	0	0	0	0
ATGGAAAAGGACAACCACAGGGGTTGTTAATTTTGAGGGGC	394	678	556	372	321	543	227	425	177	571	370	522	388	405	357	236	416	603
ATGGAAACTATCTTTATCCGAGGTCACTAATACGGCGCGGA	21	60	55	33	29	29	67	74	24	44	0	23	44	40	37	43	29	65
ATGGAAATAATTATCTTGCATGGTAACTTTTATAGGAGGGA	16	18	19	26	15	27	13	39	4	3	0	21	38	6	7	2	0	16
ATGGAAATTGAGATAAGGGGTGGCTAGTATTTAGAGGGGGA	61	105	76	47	58	96	94	171	42	77	126	148	201	98	128	63	55	88
ATGGAGCTTTCCAAGAGGTGCGGAATAGAATTCGAAGCGGT	2	0	0	0	0	0	0	0	0	0	0	0	0	0	0	0	0	6
ATGGCAGCACTCTTTTCGGGCGGTCTGACCAAACGGGCGGA	125	188	187	122	129	132	109	218	95	255	302	87	243	168	179	121	259	175
ATGGCCAATATCGTGCAGGACGGAGCAGGGTATTAAACGGA	119	257	238	133	137	198	174	84	40	62	124	172	84	88	76	40	63	198
ATGGCCACATGCTTGAAGGGTGGATCCTAGCCTCGCAGGGT	5	16	15	13	25	24	7	14	0	15	0	0	4	0	0	0	13	7
ATGGCCGGCCCGCAGCGGAAGGGCAGTGTTTCAGGCGAGGA	3	1	0	0	3	0	0	0	0	0	0	0	0	0	0	0	0	0
ATGGCTTCCGTCCATAGAGGGGGTCGTTATAGATCAAAGGA	170	210	190	155	167	322	66	250	80	102	120	174	265	135	165	110	103	185
ATGGGAGTATAGGTTTAGGAAGGCGGTTACAGAAGCAAGGT	1	0	0	0	1	0	0	0	0	0	0	0	0	0	0	0	0	0
ATGGGATACTGGCTGCTGGGCGGAGATCACTTTCGCGGGGA	642	912	867	482	573	545	490	628	202	328	481	650	608	378	403	215	236	838
ATGGGATCTATCTTAAACGGGGGTATGGGGTTTACGAGGGA	16	34	25	11	11	13	19	28	2	1	56	0	30	3	1	0	0	23
ATGGGCAGACCTGCGAAAGGCGGTCTGGAGTCTTCCGAGGC	173	334	286	171	169	133	148	262	100	200	205	127	215	165	158	139	200	223
ATGGGCGACTCCGAGTGAAATGGTGTCTGCCTCAGAGTGGA	302	511	386	317	337	220	276	246	86	154	312	280	251	126	138	128	103	379
ATGGGCGTTAGTGCCACCAGTGGTCTCCAGAGCTGGGCGGA	61	165	89	61	60	66	65	80	18	66	269	12	52	25	31	27	49	138
ATGGGGAACTCCGCCTGCGGTGGTGGCAACACTAGCACGGC	3	22	17	6	18	6	0	18	7	0	0	0	7	2	15	3	0	4
ATGGGGTTAACATTCACAGGGGGCGCTGTGTTTCGCGGGGT	2	0	0	0	0	0	0	1	0	0	0	0	0	0	0	0	0	1
ATGGGTTACTAAGTGAGGGACGGTCACTAGCCTGGGACGGT	15	15	17	21	21	13	0	151	60	124	0	0	150	110	107	68	99	20
ATGGGTTTTCTGGTATAGGGAGGTTGTATGTTTTGCAAGGA	4	0	0	0	0	0	0	0	0	0	0	0	0	0	0	0	0	1
ATGGTAAGCAGAGCACTGCATGGAACAAACTAAGCCAGGGT	2	10	0	0	0	0	0	10	6	0	0	0	28	13	4	3	0	0
ATGGTAGATGGGATGCACAGCGGTGACGTACACTGGGTGGT	8	5	1	0	1	0	11	11	7	1	0	30	21	6	10	2	0	2
ATGGTAGGTGTACAATCAAGCGGCTTTCTACCTTGGGTGGT	11	4	8	1	9	15	0	3	0	3	0	0	10	0	0	0	2	3
ATGGTATTCATTGTTTCGGGGGGCCTCAAATGCGGCGGGGC	2	2	6	0	8	0	0	15	0	1	0	0	12	0	0	0	0	0
ATGGTCCTCGGGTTGTTAAGTGGCGTCGAGACAGGCGCGGT	1	0	4	1	0	0	3	18	1	0	0	0	13	1	0	1	0	0
ATGGTGGGTGGCACCAGACAGGGCCCACAGCGTTCAGCGGA	1	0	0	1	2	0	8	0	0	0	0	0	0	0	0	0	0	0
ATGGTGTTAGGGACATGAAGTGGCCTCGCGTGCCAAGCGGC	22	58	37	23	30	26	0	65	14	2	0	0	56	17	24	16	3	18
ATGGTTAGAGCCCCACCCAAAGGCATTCACAACTAGAGGGT	1	0	0	0	0	10	0	0	0	0	0	1	0	0	0	0	0	0
ATGGTTAGTAAGGTCTTGAAAGGTGTCCTGTATCAGGCGGA	1	4	6	0	1	6	0	0	0	0	0	0	0	0	0	0	0	0
ATGGTTCGTACAATATGGGGAGGTCACGAAAGACAGGGGGC	31	88	74	46	48	26	41	115	49	43	117	148	105	80	94	90	31	61
ATGGTTGCAAACGATTGACGAGGTAATACTACCCGGAGGGA	56	60	76	57	77	34	55	76	33	36	44	40	103	76	60	66	16	77
ATGTAAAACTTGATCGTCTCCTCGGAGAGATAACCGCTGCA	1	0	0	0	0	0	0	0	0	0	0	0	0	0	0	0	0	0
ATGTACGAGCAGTTCCTGCGCGGAGTACTATGCGGGGCGGC	459	648	564	391	348	444	607	833	347	441	576	537	780	611	664	490	369	569
ATGTACGTTCGCTAATCAGGCGGTATGCTATAATACAGGGT	222	284	291	222	267	302	288	113	60	86	135	101	76	75	97	109	64	249
ATGTAGAGGGTAGTCTTGGATGGAAACTTGAATTCAGGGGT	2	0	0	0	0	0	0	0	0	0	0	0	0	0	0	0	0	3
ATGTAGTCACAACTGTGGGGGGGTATTTACTTAAAGGTGGT	12	4	9	2	9	10	29	14	0	3	1	8	21	0	0	0	3	6
ATGTATATCGGGCATTAGGGCGGAACACGGCCTTCAATGGT	142	134	143	58	118	228	91	344	61	27	178	69	380	120	134	94	23	157
ATGTATTCCGTTCCCCGGGGCGGAATGAGTTGTTACATGGT	15	41	26	24	20	0	18	40	23	37	19	0	42	43	46	25	42	56
ATGTATTTTGCATTTCTGGGCGGTGTATCTTGACGGAGGGA	804	1323	1225	688	826	1000	770	838	324	719	729	720	905	636	597	421	566	1045
ATGTCAAGTGGGTTGTGGGAGGGTATGGGCTTTGCAATGGA	50	90	88	61	75	23	26	72	24	38	0	101	82	37	55	39	16	53
ATGTCCTAGGGGAACTAGGAGGGACCGAGTTACAAGGGGGA	440	905	796	491	516	470	584	504	203	553	519	816	624	314	369	282	455	738
ATGTCGGATCACATTCCGAGTGGTAGTAGTTGAAGGGTGGA	5	37	37	20	7	0	0	134	48	82	0	27	122	76	98	74	68	17
ATGTCGGCCGTGAAATTCAGCGGCCACAGTTGTCCAGCGGC	229	536	410	198	286	146	245	213	74	222	512	557	173	134	121	106	192	323
ATGTCTTTATTTGTTTACGGAGGTGGGTGCTGCTAGGGGGC	1	0	0	0	0	0	0	0	0	0	0	0	0	0	0	0	0	0
ATGTGCGTTACGTTCAGGGGAGGTCACGTTTCCTAGGTGGT	93	184	99	71	98	66	68	226	49	52	96	122	262	78	112	46	44	104
ATGTGGCACTCGATTAACGGTGGACCTCTGACTAACGAGGT	696	1057	911	576	679	740	723	1149	440	1138	447	837	1295	747	864	644	935	912
ATGTGTAGTGAATTATTGGGCGGTAATGCCACATGGGCGGT	3	8	6	4	12	0	0	42	1	0	0	0	49	1	2	0	0	11
ATGTGTTCTGTTATTATGGGAGGTAGCTGCTCCCGAATGGA	1	0	0	0	0	0	0	0	0	0	0	0	0	0	0	0	0	2
ATGTTAACTAAAGTTTTAGAAGGATTGGGAATATGCGGGGT	704	1090	795	595	669	504	584	613	213	495	486	718	664	377	372	281	364	765
ATGTTATCTGACCTCACGGGCGGTGAGACGCAATGAGCGGT	84	195	136	89	102	79	143	172	48	90	18	37	202	111	77	73	78	133
ATGTTATTGCAGCTATGGGGTGGTTTGCTACAAAGGGGGGC	60	98	61	59	46	62	74	173	63	105	0	66	123	68	124	106	106	65
ATGTTCACGACATAATTCGGTGGATATGTATACGCCAAGGA	18	27	16	25	10	12	0	21	3	17	10	0	16	4	3	2	18	18
ATGTTCATACGGTTCTAGGGCGGTACGACATTTAGGGGGGC	6	13	15	13	2	24	0	25	2	0	0	0	22	5	0	1	0	16
ATGTTCGCATATTCGCAGAAAGGTGCGACTACTTGGAAGGA	1	8	1	3	1	0	19	0	0	0	0	0	0	0	0	0	0	2
ATGTTCTCCTCCTTCTGGGGCGGATCGGCATCTAGCAGGGC	1	0	0	1	0	0	0	0	0	0	0	0	0	0	0	0	0	0
ATGTTGACGCTCGTCTAGGGCGGTCACGCACTCCGAATGGT	2	0	0	0	0	6	0	0	0	0	0	0	0	0	0	0	0	0
ATGTTGGTGTTTCTCTGGGGGGGAACACTTCTTTAAGCGGT	37	74	100	32	56	39	93	163	70	39	116	93	196	147	130	115	25	61
ATGTTTACTTTCATAACGTGTGGTTGTCTGTATCGGACGGT	3	0	0	0	0	0	0	0	0	0	0	0	0	0	0	0	0	0
ATGTTTCTTTCCTTCCGGGGGGGTTCTGAGTGAAACGGGGA	207	320	286	203	234	205	231	196	35	259	120	264	275	49	61	56	220	258
ATGTTTTGGGCTGTATCGGGCGGTCTTAATCACTGGGCGGC	243	398	326	222	289	103	303	570	187	333	295	95	633	357	402	227	260	340
ATTAAAACAGTCATACGCCGTGGTCTTTTTTGTAAGAGGGT	4	14	16	12	11	36	0	91	3	2	0	22	82	9	0	2	2	10
ATTAACCTAGGGCTCTTAAGAGGTCCCTCGTTTCGGGTGGA	6	6	0	0	0	0	5	3	0	0	0	0	0	0	0	0	0	0
ATTAACTCACTCAACTAAAGAGGTGTCACGAAAGAGGTGGA	1	0	0	0	0	0	0	0	0	0	0	0	0	0	0	0	0	0
ATTAAGGCATCTCTATGGCATGGTTTGGCTTTTTAAAGGGT	13	10	13	9	10	0	17	18	6	14	0	38	27	6	7	8	9	13
ATTACATGGTGACAACAGGGGGGAGACCCTTGTCGGGGGGT	28	52	29	15	26	55	0	50	6	7	0	0	62	17	5	5	4	18
ATTACGCCCGATCTAAGAGATGGTTAGAGCACCTAAGTGGT	1	0	0	0	0	0	0	0	0	2	0	2	0	0	0	0	4	5
ATTACTAGTTATTCGTAACGAGGCAGATTTTTCACCAGGGT	341	495	371	283	375	413	268	467	178	174	129	394	408	298	290	269	143	447
ATTACTTTAGAAGTCCCGCAGGGCATCGAGTAAGCAGAGGA	45	90	64	42	60	16	120	181	37	62	0	0	146	71	50	38	47	42
ATTACTTTCAAACTGACAGGGGGTCAAAGGTATGAGGCGGT	2	0	0	0	0	0	0	4	0	0	0	0	3	0	0	0	0	4
ATTAGAATCTAGTTGCACGGGGGCTGGACATTTAGAGAGGT	41	96	55	46	41	20	39	92	37	50	105	2	100	68	63	65	51	34
ATTAGGATCAAAAACTAGGGAGGTGAAGGGAACCGGGCGGA	74	162	103	62	72	92	102	188	75	108	53	253	257	158	165	101	77	97
ATTAGGCATTTGTTTAGCGGTGGTGGGGGGATTTACGCGGT	7	35	26	12	9	32	46	101	9	2	0	42	123	13	13	7	4	28
ATTAGGCGCCAGCCTTAGCAAGGTTTTACGAATGGGGTGGA	208	302	253	171	168	162	176	288	103	271	327	284	358	190	234	157	210	267
ATTAGGGTAGGTATCCCGGGCGGTGATAATTCTAGGGTGGT	57	86	49	42	45	43	63	93	20	3	24	237	64	28	30	23	1	51
ATTAGGGTGCGCCTGCTAGAGGGTTAAACTTATCCAAGGGG	2	0	0	0	0	0	0	0	0	0	0	0	0	0	0	0	0	0
ATTAGGTTAGACGTTAGGAGGGGACTATACTTTCCGGCGAT	36	68	80	36	72	33	41	15	16	34	36	72	12	34	35	18	25	51
ATTATACCAACCTTGAAAAGAGGATATGCCCCCTCGGGGGC	1	0	0	0	2	0	0	0	0	0	0	0	0	0	0	0	0	4
ATTATATTATCAGTTTAAAATGGATTGATGACTTGAAAGGT	3	7	1	8	0	0	0	50	8	3	0	22	45	22	8	4	3	1
ATTATCATAGAATCATGCCAGGGCTTAGGTAGTAGCATGGT	4	0	0	0	0	0	0	0	0	0	3	0	0	0	0	0	0	1
ATTATCATGTTAGTTTTAGGTGGATACCGGCAATGCATGGC	2	0	0	0	0	0	0	0	0	0	0	0	0	0	0	0	0	0
ATTATCATTAAAATTTCGGATGGTCATGCGTTTAAAATGGT	1	0	0	0	1	0	21	0	0	0	0	0	0	0	0	0	0	0
ATTATGCGGCCATACCAGGGCGGCTAGGCATCCGGAGGGGA	5	25	17	6	11	34	71	8	4	0	0	0	5	9	2	11	0	18
ATTATTCCTAATCCGTCAGGAGGAAAATTGTCATGGAGGGT	16	28	8	22	0	17	33	20	13	11	0	0	25	40	40	22	10	11
ATTATTGATCCTTAGATGGGTGGATGCCGACAAGGGGGGGC	9	16	4	5	2	49	6	15	6	0	0	0	18	11	18	9	0	8
ATTATTTCGCCTTCTCGCCGAGGTGTTACTATCCAAGTGGT	23	15	19	15	2	19	20	25	2	15	33	0	18	1	0	0	18	18
ATTCAAATTGTATTGCCGGGCGGCAGCACCTGTCCCGTGGC	36	68	48	45	19	78	49	217	28	33	40	8	231	63	76	22	37	72
ATTCAATAGAGTTTGTCCCGAGGAGAGGTACAACGAGCGGT	97	150	120	86	111	160	42	318	109	104	192	119	365	180	227	166	79	119
ATTCACATGCAGTTATAGGGCGGTACGAGCTCTCAGGGGGT	140	254	210	135	179	111	215	222	89	109	198	198	214	150	134	163	59	198
ATTCAGAGAGTTGCAATGAACGGCACCACGTTAGGGGTGGC	4	0	2	6	0	0	0	0	0	0	0	0	0	0	0	0	0	3
ATTCAGGGAGCTCTTAACGATGGCAGTACGCGACACAAGGT	3	0	4	1	2	0	0	0	0	0	0	0	0	0	0	0	0	1
ATTCAGGGTCCTAAACACAAGGGTTCGGTTTCCGGCGCGGC	9	52	32	31	28	35	22	41	6	12	0	27	44	14	15	11	3	27
ATTCATGTTGGTAAACAAGACGGTCTCTGTACATACGGGGA	18	34	35	16	18	20	23	20	2	18	32	0	13	3	0	0	16	49
ATTCCAGAGGGATACTTGGGGGGTGGGTGTTCTAGCACGGT	34	87	50	49	54	44	32	18	17	20	0	87	20	40	15	17	26	60
ATTCCCCATAAAGTTCGGCGGGGACTCGCAACTCAGGGGGT	2	12	0	5	4	0	0	35	1	0	0	0	63	6	3	1	0	2
ATTCCCTTCATAAATTGGGGCGGATCTACATCTTGGGGGGT	45	56	41	47	55	0	30	55	21	22	18	0	64	23	58	33	11	47
ATTCCGAGGTCGTAGATAGAAGGTCCGTGTATTACAGAGGT	3	0	0	0	0	16	0	0	0	0	0	0	0	0	0	0	0	0
ATTCCGCATAGGAAGCACCGTGGACAGACCTGCGGCGGGGA	42	87	60	50	54	66	34	22	25	48	23	82	21	47	55	45	46	70
ATTCCTAAGTTTCCTTTAGGGGGTTGGAGACTCACCGTGGA	4	42	19	23	11	17	55	64	11	0	0	0	51	20	19	20	0	22
ATTCCTTAGACTATGCCGCGTGGAACGGTCACTAGGGTGGT	64	164	92	67	64	115	108	143	49	42	86	198	149	95	94	100	43	111
ATTCCTTTCGCTACAATAGGGGGCTGTATGTAACGCATGGA	28	34	34	29	17	0	105	30	19	29	50	0	31	17	22	24	13	37
ATTCGGGAATATATTAAGCGAGGTTCAGGGTAACGGGCGGT	5	12	11	17	4	0	19	8	3	6	0	0	0	2	5	0	5	8
ATTCGGTATTGCTTAATAGGGGGCCATTTCCATTGGGCGGT	29	41	56	18	28	43	8	226	41	15	41	0	249	59	61	54	10	48
ATTCTACCGATTTCTTTGGACGGTGTTCGAATAACAGTGGC	11	30	35	25	22	0	14	65	7	14	19	40	32	24	4	9	19	16
ATTCTCCGGCTTTTACAGGATGGTGTGGCTATTTGGAAGGT	26	61	37	25	34	23	0	66	22	27	29	0	69	35	28	42	13	50
ATTCTCGCTCTCACACGGGGGGGTTGTATGTTTGGAATGGT	2	3	0	0	1	0	0	3	0	0	0	0	15	0	0	0	0	3
ATTCTGTACTGTTTCAGGGGTGGAACGCTCCGTTGGGCGGA	60	101	51	54	91	77	28	137	29	2	21	26	84	58	57	29	11	79
ATTCTTCGTGGGGTTAAACGCGGTCGTTACTTATCCAGGGC	54	94	91	51	75	31	30	174	31	45	28	34	212	51	51	39	17	107
ATTCTTGATCATTTAATCGACGGTTGTCCGTCAAGCGCGGC	6	6	20	16	3	21	23	41	10	7	0	0	39	23	9	13	3	16
ATTCTTTTGTGGGTAATCAGGGGCTGCTAATGTCAGGTGGT	1	0	0	0	0	0	13	0	0	0	10	0	14	0	0	0	0	3
ATTGAAAAAGCCTTCTGACAGGGCTGACATAGATAAAAGGT	22	57	47	30	39	0	40	47	18	18	29	72	71	44	34	19	8	28
ATTGAAGACGTAGCTAGCAATGGTTATGGGCTCGGGGGGGT	83	132	93	68	48	48	78	122	60	133	110	157	104	98	119	91	129	91
ATTGACAATGTCAACTACAGGGGTATGTTGTAAAAGACGGA	8	0	0	0	4	0	0	0	0	0	2	0	0	0	0	0	0	1
ATTGACCACCTTATCAGAAAAGGAACTGCAAATTACACGGA	1157	2103	1676	1170	1301	1138	1142	1411	581	1033	1141	1199	1566	967	1227	814	769	1677
ATTGACCTCTGCTCTAGGAATGGAGTAACGATCCGGGAGGA	33	41	32	41	16	0	17	100	17	13	0	0	96	52	39	31	6	20
ATTGACTCGCCGTAATGGAGGGGAACAAGCTTCAGAATGGT	92	145	132	57	102	80	79	216	66	140	201	231	257	121	146	68	106	114
ATTGACTCTAGTATAATGGGTGGTCCCCGCTTCTGAAGGGA	16	35	22	31	10	0	20	29	7	4	131	22	37	13	22	5	2	15
ATTGAGGGATTTATATAGGGCGGCTACCCTTGCGGGGGGGA	45	88	80	30	74	38	29	147	20	2	0	0	159	42	33	23	0	59
ATTGATAATTGCTACCTGGGTGGTGTCGGTTTCCGGGAGGC	35	95	87	49	38	51	133	153	19	16	39	16	208	35	63	26	7	92
ATTGATGACAGCTACCAGGAGGGAGACAGGACACAGAGGGT	1	0	0	0	0	0	2	0	0	0	0	0	0	0	0	0	0	0
ATTGCAAGGGCAGTTTAACGGGGTGTTTTCTCCAGGGCGGA	1	0	0	3	0	0	0	0	0	0	0	0	0	0	0	0	0	0
ATTGCAGGCACAATGAGCAGGGGAGTGCCACCACCAGTGGC	38	86	30	25	23	48	65	394	78	47	0	20	370	160	145	116	41	52
ATTGCAGGGGCATAATTGGGGGGTTTGCGGTTCCGGGAGGA	35	76	60	18	32	42	76	137	16	0	96	41	157	14	40	19	0	45
ATTGCCACCTTGCTTACGAGTGGTTCAGAGAATTGGGTGGT	3	5	2	0	1	0	0	4	0	0	0	0	14	0	0	0	0	3
ATTGCCTAAACTATTCAGAGGGGATGGGAACACCACGAGGA	37	53	57	26	69	44	3	52	15	24	86	0	70	24	26	22	21	60
ATTGCGATAGGCACTAAGGGCGGTGTATCATCTGACGGGGA	1	0	0	1	0	0	0	0	0	0	0	0	0	0	0	0	0	0
ATTGCGCTAGGATTGCGCCGCGGTCTAGACTCTAGCGGGGT	86	124	56	46	67	67	33	103	42	19	111	80	106	62	88	66	19	54
ATTGCGTCTGCCGTTACAAGAGGACAAGCATGCGGAGCGGT	3	8	0	0	0	19	0	0	10	6	0	0	0	14	18	8	1	5
ATTGCGTGAGAACATCGAGACGGCACTTGCTACTCGGTGGT	30	31	32	24	13	33	12	20	5	18	0	36	30	11	11	1	27	36
ATTGGATCAAGAAATTTCGGAGGATAATTGTATGGGATGGT	3	0	0	0	0	0	0	0	0	0	0	0	0	0	0	0	0	0
ATTGGCTAAGTGATATCAGGCGGTGGTTTCAGTAGCGAGGT	128	120	158	96	61	67	95	126	66	82	260	213	107	93	166	69	69	129
ATTGGGGCACGCGTTACGGGGGGTAATGTTTTTGGGAAGGT	22	21	26	7	18	0	0	122	24	4	2	2	109	56	28	38	0	25
ATTGGGGCCGATTTACTGGGAGGCGGGCTGTTTTGCGAGGC	17	7	17	4	7	0	0	44	4	6	45	0	47	12	5	6	0	13
ATTGGGTTGACAGATAAGGGAGGACCGCGCAATCGGAGGGT	4	9	7	2	1	0	0	6	1	5	0	0	10	0	0	0	6	5
ATTGGGTTGTCGCCAATAGGTGGAGCTGCATAAGCCAGGGT	78	137	98	72	84	43	33	110	30	77	194	127	149	40	62	50	39	124
ATTGGTTCAATAGTTTAGGGAGGTGGCGTGAATGACGAGGC	1	1	7	0	0	12	0	23	2	0	0	0	17	0	4	4	0	0
ATTGTAACGGGGCTCACGGGAGGTTACTCCAACAGGGGGGA	7	4	0	2	0	0	19	54	5	0	0	0	26	10	10	1	0	4
ATTGTAATCGTCTTAACGAATGGTTTTAGTACTTGCAAGGA	50	42	56	46	29	76	4	284	68	20	171	37	285	116	134	104	11	63
ATTGTACTTTTGCAGTACCGTGGTTCTTGACATCGGGTGGT	19	40	14	12	18	0	11	25	7	20	63	0	30	10	23	17	6	29
ATTGTATCTTGTCCACAGCACGGTGTCTACCACGGCAGGGT	17	26	15	24	13	101	0	5	8	13	0	76	1	16	24	9	11	9
ATTGTCGCGAACTAACTAGACGGACCAGATTGAGGGGGGGT	30	44	26	28	4	71	35	17	17	19	0	25	5	18	31	17	12	38
ATTGTCGCTGATGCTACAGGCGGAAGAACGAGCACGATGGC	1082	1805	1449	895	954	887	1027	1121	428	1143	959	1111	944	796	739	569	854	1486
ATTGTCGGGAGGGACCAAGGTGGTTATTCACGATGGGGGGT	2	1	1	1	0	0	0	1	0	0	0	0	8	0	0	0	0	0
ATTGTCGTTTGCAATCCGCATGGTACAGCGCCACCAGCGGC	1	2	0	0	0	0	0	0	0	2	0	0	0	0	0	0	1	0
ATTGTCTATACAGTGATGGAAGGATGGTTCTGTAGGGTGGT	2	0	0	0	0	3	5	0	0	0	0	0	0	0	0	0	0	0
ATTGTGCCCCACTATATGAATGGCAGGTTGACATGGGGGGA	1	0	0	0	0	3	0	0	0	0	0	0	0	0	0	0	0	0
ATTGTGCCGTCCATGTGGGGCGGAGCACTATGTGGGGTGGA	11	3	21	0	2	22	0	2	5	3	92	81	0	1	3	5	1	11
ATTGTGGTGGTCACATAAAAGGGACGATGCCGTCGCGAGGA	41	80	87	60	52	84	29	76	14	42	24	20	107	25	30	27	27	32
ATTTACCGGGCTCAAACAAGTGGCAGGTATAGCCGGGCGGT	98	190	126	87	79	184	134	300	93	83	25	285	246	168	198	139	70	140
ATTTAGCAGTCATACTGCGGTGGAATGAGGTACTCAGCGGT	1	0	0	0	0	0	0	0	0	0	0	0	0	0	0	0	0	0
ATTTATGTCTTATCTTTAGAGGGTTGGTCAAGTGAGAAGGC	4	0	0	0	1	0	0	0	0	0	0	0	0	0	0	0	0	0
ATTTCCCACTTCTCGACAGGGGGTTCCTATATTCGGGCGGC	89	130	123	104	66	65	109	372	128	290	198	38	354	292	221	169	281	112
ATTTCCCTCGGGAAGTTAGAGGGAAATAGTTGACCAAGGGG	2	0	0	0	0	0	0	0	0	0	0	0	0	0	0	0	0	4
ATTTCCTACCGCGCCCCGCGTGGTTGCTACCTATCCACGGT	217	369	329	193	183	141	287	200	65	249	137	317	257	101	118	78	193	295
ATTTCGGTCCCGTTATGCGAGGGTGAAGGGTAAAGGGGGGT	227	304	277	133	215	166	263	368	107	93	315	190	435	211	217	118	79	326
ATTTCTCCACCCCTTACCCATGGTTGTATATTTAGGAGGGC	61	86	72	29	59	34	64	68	25	50	0	105	62	48	48	32	49	96
ATTTCTGGACGTAACTCACGGGGTAGAGGTATTACGGGGGT	2	0	0	0	0	0	0	0	0	0	0	0	0	0	0	0	0	0
ATTTCTTTGGGATTTACAAAAGGCAGCGCATTTAACAGGGA	9	1	0	0	12	1	0	14	0	0	0	0	5	0	0	0	0	0
ATTTGATTAGTCTATCACCATGGTCGAAGTCACAGCAGGGT	602	969	817	479	549	544	681	665	298	611	516	337	670	575	560	343	455	758
ATTTGATTTGCACATTAAGGTGGTTCACGATCTGGGGGGGA	6	11	8	11	1	0	0	64	6	3	143	0	78	10	1	7	0	8
ATTTGGTTAGCGTATAGGGGGGAAGACTTCTGCTGCAGGGT	1	0	0	0	2	0	0	0	0	0	0	1	0	0	0	0	0	0
ATTTGTTCGACTGATAAGGGCGGATCGAAATGCAGGGAGGT	1	0	0	0	0	0	0	0	0	0	0	0	0	0	0	0	0	0
ATTTGTTTCTCTCTTACGGGTGGATGGTTACACTGGGCGGT	1448	2239	1877	1226	1334	1321	1088	1428	574	1468	1108	1415	1481	882	1007	813	1156	1881
ATTTTACATACGATCATAGGTGGCTAGCTCTCTTACGGGGC	1	0	0	0	0	0	16	0	0	0	0	0	0	0	0	0	0	0
ATTTTACGTGCGTCACGCAGAGGATTCGATACACGCGCGGC	277	568	393	268	227	220	286	850	227	578	224	403	940	442	407	308	447	455
ATTTTAGACCTTCTGTGGAGCGGATGTTCGCCAACGGAGGA	45	75	93	48	64	60	69	315	96	162	60	18	362	196	208	137	166	76
ATTTTAGGAGGGGAACCGCGTGGCGTTCATCTTCAGGTGGT	19	24	14	7	18	0	45	1	0	0	0	72	4	0	0	0	0	35
ATTTTAGGGCCCTTTTAAGGAGGTTCTTTGTTATGGGGGGA	69	89	72	42	40	37	0	168	24	22	23	0	155	50	29	32	17	97
ATTTTCAACCAGGTGTCGGGCGGAACTGATTGACGGGTGGC	202	412	236	130	208	135	114	182	59	123	268	397	244	98	119	90	124	314
ATTTTCCTGCCCACGTAAAATGGCCATGCAAAACGAAGGGT	17	15	28	11	16	0	20	36	13	8	0	61	51	18	24	19	1	23
ATTTTCTGGTAAATATCGAAAGGAGATTGGTCTCGGGCGGT	653	1138	884	613	683	769	443	655	243	508	590	901	725	413	381	289	444	895
ATTTTCTTCCGATTTAAAGGAGGTGTCTCCTACCCGAGGGC	2	0	0	1	0	0	0	0	0	0	0	0	0	0	0	0	0	5
ATTTTCTTTCCCCTCTCGAGTGGACTGGGTTGACGGGTGGT	1	0	0	0	0	0	0	0	0	0	0	0	0	0	0	0	0	0
ATTTTGCCAAAGTTATGGGGAGGTGCCTTTTACCAGGTGGC	1	0	0	0	0	0	0	0	0	0	0	0	0	0	0	0	0	0
ATTTTGGGCGTTACACGGGGCGGATACCATTCATAGGAGGC	64	114	85	56	88	74	90	71	31	80	0	137	50	48	28	45	35	87
ATTTTGTATTGAGACAGGGGGGGTTGCTTCTGATGCACGGA	1	0	0	0	0	0	0	0	0	0	0	0	0	0	0	0	0	0
ATTTTGTTGGGTAAGCCGAGCGGACACACGAGTGGGGAGGA	10	22	8	6	13	20	0	23	9	7	34	21	13	10	21	14	13	20
ATTTTTACGTAGGTTAAGAGGGGCAGAGGATCCAGGGTGGC	270	400	302	261	242	298	219	367	165	518	173	157	403	255	215	208	494	341
ATTTTTTACTACTCTACGGGGGGCGCCTAACATTGGAGGGT	2	1	6	0	0	0	0	0	0	0	22	0	0	0	0	0	0	4
ATTTTTTACTAGCCGTTGGGTGGTTGTGGCTAATGAGTGGT	456	823	780	479	484	468	463	877	324	633	612	463	888	625	598	510	578	634
ATTTTTTCGGTGATCAAGGGAGGTGGTGTAAACTGGGCGGT	20	23	32	31	26	25	39	49	28	34	128	0	80	78	51	44	21	18
ATTTTTTGGTCGATCAGCGAGGGTTGGAAAAACACGGGGGT	174	336	326	185	175	204	205	441	123	175	136	160	397	209	207	174	117	305
CAAAAACGCCAGGTTTAAGGAGGTTGCCATTCTCGGATGGA	1	0	0	0	0	0	0	0	0	3	0	0	0	0	0	0	4	1
CAAAAAGCCCTAACATTGCGCGGTTCGCACACCAAAAAGGC	4	9	2	3	2	28	0	22	0	0	0	0	4	0	0	0	0	11
CAAAAGTGTTAATATAGACGAGGTGTTCTGAGAGGAGCGGC	265	510	406	300	213	243	326	449	176	301	131	411	460	311	315	205	205	368
CAAAATCATGGGTTCTTACAGGGTTTCCCCTGTTGAGTGGC	4	0	0	0	2	0	17	0	0	0	0	0	0	0	0	0	0	0
CAAAATTTTCTGTTACTGGGAGGTTTTGCTTCACGCGTGGA	3	0	0	0	1	0	0	0	0	0	0	0	0	0	0	0	0	0
CAAACACACTAGGAGTCGGGGGGTTCTTACAGTGGGGGGGA	243	499	451	299	249	351	197	776	338	953	451	63	714	663	610	394	803	475
CAAACACGTGTTATCTAAGGCGGTACGGAAAACCGGGAGGA	131	179	189	95	168	82	142	298	93	136	72	80	319	199	189	104	100	175
CAAACCTAATGCTTAAGGGGGGGCAGGTCTAAACAGAGGGC	117	154	139	70	128	181	45	178	46	187	66	172	162	103	85	47	178	120
CAAACGAAAGGGCTATTGGGAGGAGATCGCCGTTGGGAGGT	3	6	1	0	0	0	0	32	1	0	0	0	22	0	15	0	0	0
CAAACGGCCAACCACCAACAGGGCTCTTCCTAACGGAAGGC	246	563	498	256	303	215	270	521	234	521	241	294	575	403	411	315	419	378
CAAACTCGGCCTCTGTGGCGTGGATAAGTTTGCGGAGTGGC	1	0	0	0	0	0	0	0	0	0	0	0	0	0	0	0	0	0
CAAACTTCCTCAATGTGAGGTGGATTGCAGATTTCGAGGGC	4	12	2	14	1	0	0	16	4	0	0	0	17	9	5	6	0	8
CAAAGAAGCTAGGCCTTAAGGGGCGGGCTCTTCAAAATGGT	274	433	367	231	315	190	258	556	175	255	56	286	611	297	405	229	215	393
CAAAGGTAACTAATACTGGAAGGTGTCCTTATCTCGGTGGC	261	423	367	209	292	458	278	536	202	314	222	115	393	363	359	242	221	316
CAAAGTGGACGCGAATTAAAGGGAGGGTCGAACCAAATGGC	51	77	62	52	34	22	56	115	21	35	60	105	106	41	42	22	32	71
CAAATACAGACCCTGTGGAGGGGTAGGTTATTAAGGGTGGT	3	0	0	0	4	0	29	0	0	0	0	0	0	0	0	0	0	0
CAAATGAGGCCCGAACTAAGAGGATCGTCCTGAGGCAAGGC	459	852	700	498	449	615	461	572	275	631	700	431	637	515	517	374	503	616
CAAATGCATTTTACTTGGGAGGGACAAGTATCTGCGAAGGT	6	12	6	7	6	0	0	17	0	2	0	88	9	0	0	0	0	2
CAAATTGTTAGTATACTAGGTGGTGTTGTTTGTTACAGGGT	40	38	39	29	25	45	22	83	23	35	0	10	99	32	36	19	34	33
CAACAAGGCTGTTTTAGGGGAGGTACAACTTGAAGGGAGGT	66	91	89	51	44	54	131	49	18	43	33	0	71	33	30	20	25	60
CAACAGATCGGTACTTTACAGGGCTTAAATCGAAGGAAGGT	1	0	0	0	0	0	0	0	0	0	0	0	0	0	0	0	0	0
CAACATGCAAACTCTTGGCGAGGAGGTCAGATAGGGGCGGC	164	218	249	127	160	177	120	452	85	65	177	330	458	144	206	114	69	183
CAACCAAGATTGGTCCTGGAAGGCCCTCGATGCCGCGGGGA	2	1	9	2	15	21	0	4	2	0	1	0	0	6	0	1	0	2
CAACCACGGGTCGATTGGAACGGACTAAGGCCAACCGCGGT	11	30	32	13	16	0	0	44	16	35	11	0	55	39	38	12	39	16
CAACCTTGGACGGTAAAAAGTGGTCCAAATCTCTCGGAGGT	1130	1917	1507	993	1127	1162	1145	1395	506	986	1090	1451	1357	938	1098	676	786	1418
CAACGAAAATTAATGCAGAGAGGCTTCAAACCCAGCGGGGA	47	72	86	61	44	93	24	54	13	72	130	122	34	27	36	12	56	84
CAACGATGATATTTATGGGAGGGTGTGTCATCATGGGGGGC	44	142	103	51	54	50	38	125	29	34	34	13	133	70	38	48	28	113
CAACGCCCACCTTCTTAGAACGGTATACGGTCTGGAACGGC	416	546	478	340	387	276	526	207	63	132	525	139	201	104	142	76	120	457
CAACGGATAGCTCAGCCAGGTGGCAACCCCACTGCAGCGGT	39	44	54	17	29	10	22	162	55	60	0	15	152	86	140	71	37	30
CAACGGTTATCATACCCCAGAGGCCGCTGGCTTGCGAAGGA	9	11	7	6	2	0	0	52	6	4	0	0	92	16	10	13	7	10
CAACGTCACAGACTCTGGGAAGGTGCCATTTATGACACGGA	3	0	0	0	1	0	0	0	0	0	0	0	0	0	0	0	0	0
CAACGTCCTACCGTGAGCGGAGGTGGACCGTGTTGGGTGGA	658	1271	1099	601	683	630	857	782	233	580	873	469	858	401	440	305	407	1079
CAACGTGGAGATATGCAGAATGGTCGGGGTTGTCGCGTGGT	219	446	340	186	257	192	191	420	129	162	129	179	406	244	224	198	106	368
CAACGTGGTACGCTTCGGGGAGGTCGTGCGTAATGGGAGGT	205	400	337	187	243	270	194	296	87	324	174	336	313	131	210	113	223	286
CAACGTTATCCGTTCTCGGGCGGTGCCTTTAATGGGGGGGC	3	0	0	0	9	0	0	0	0	0	0	0	0	0	0	0	0	0
CAACTACGCTGATCTCGAGACGGCTAGACTAGCAACAAGGT	4	9	22	13	13	0	0	49	10	2	40	34	47	15	22	17	4	8
CAACTCTTTCTTCTTAAGGGTGGTACTTCGTCCCAAGAGGT	401	629	533	324	376	398	362	368	131	215	688	305	337	263	265	193	169	622
CAACTGACGGCAGTAACCGAAGGACGTTTGTTTGAAAAGGA	1	0	0	2	0	0	0	0	0	0	1	2	0	0	0	0	0	0
CAACTGGGACACCTCCGAGGTGGTGTCACTTCTTGGGCGGG	4	0	0	0	1	0	0	0	0	0	0	0	0	0	0	0	0	0
CAACTGTGTTGGCCACAAGGTGGATGTAAGTCTTGCGCGGT	118	211	149	119	106	87	118	182	74	162	145	289	156	160	162	80	169	152
CAACTTTATTGTCCAATGGGAGGACATCGTTGTTGCGTGGT	63	61	42	29	46	26	13	302	99	223	27	275	317	134	160	164	222	89
CAAGAACCATGCGTACTGCATGGAATAATGACCTGAGGGGA	104	158	130	102	98	40	115	242	52	169	169	18	286	77	123	62	140	123
CAAGACCGGGGCTTACAGGGGGGTTGTGGTCGAAAAGAGGC	37	107	66	35	39	45	45	114	35	55	54	79	123	60	75	47	48	56
CAAGACGTGGAAAAGCCCAAGGGAGACCGATACCGAGGGGA	38	61	59	37	40	16	77	29	8	50	110	108	25	24	15	5	43	49
CAAGAGAAGGTGTTAAACGGCGGTAGAACCCCCGCGAAGGA	1	1	3	0	0	19	0	0	0	0	0	0	0	0	0	0	0	0
CAAGAGGTTCGGCCGAGCAACGGTAACCTTTCTTACGGGGA	29	35	45	28	32	45	20	81	31	58	65	60	108	46	82	26	42	38
CAAGATCCCTCGTTTTCGAGTGGTCCGCCCATTAGGAAGGC	15	10	15	14	11	8	1	43	20	38	21	0	41	53	23	25	21	17
CAAGATCTTTAAATATGGCGAGGTCTGCATTGTTGGGCGGC	7	0	0	2	0	0	0	0	0	0	0	0	0	0	0	0	0	0
CAAGCACATCGTGCACCCCATGGCATGGTTACTTGCGGGGC	22	33	21	13	14	44	30	33	3	15	0	36	19	9	1	3	4	30
CAAGCCATCACCTCCACAGGGGGCTACGGCTCATGCGGGGC	2	0	0	0	4	0	1	0	0	0	0	0	3	0	0	0	0	0
CAAGCCCCATGGCTTAAGAGTGGTTGCGGCTAAGGGGAGGT	1	0	0	0	0	0	0	0	0	0	0	0	0	0	0	0	0	0
CAAGCCGGCCATGCGTTAGGTGGTTTACCTTAATAAATGGT	57	98	67	45	44	44	7	97	27	41	16	10	82	48	48	33	27	84
CAAGCGTGCCGTGTGTCGGGGGGTGGTATTACAAACGGGGT	47	68	51	42	69	29	81	128	16	8	44	44	91	56	46	8	4	63
CAAGCTAGGAATCAATCAGGCGGCGAGCAGCATGCGGCGGA	39	126	91	51	36	31	37	434	93	51	22	25	528	154	159	143	44	90
CAAGGCGTCATTACTCAGGGAGGCAGTCCCTACAACGGGGC	2	8	0	3	1	4	0	4	1	0	35	0	9	0	2	4	0	0
CAAGGCTTCGGTCTAACGGACGGAAGGGTTAAAAGAGTGGC	74	113	107	64	61	135	86	104	36	32	49	53	131	63	94	36	42	108
CAAGGGTCGAATCTGCAGGGAGGTGAGTGCTACCGGATGGA	27	62	33	10	30	96	45	48	10	8	62	0	59	14	22	4	12	62
CAAGGGTGCTCCCAGTAAAAGGGCTCGTTTATACAGAGGGT	17	4	10	7	1	0	0	16	3	1	0	0	8	13	10	4	0	6
CAAGGGTTAAACAATTTGAACGGAGCAGCGCGACGAATGGC	14	27	17	39	13	61	30	21	4	0	47	27	37	4	4	11	0	17
CAAGGTCATTCGATATAAAGGGGTTTGGGTTATAGAGTGGC	165	259	242	214	154	94	95	163	44	146	199	60	165	103	94	56	130	292
CAAGGTCCGGTGCTCTACCGCGGTTCCCATTACTAAATGGT	3	0	13	2	2	0	0	12	0	0	0	0	5	0	0	0	0	13
CAAGGTGTCCTCTTATGGAGGGGTGGCCTATAACGCGAGGT	121	214	167	117	138	174	209	285	81	40	93	122	250	133	123	107	30	195
CAAGGTTAGGTGGCTTGGAGCGGCCCCTCGTTCGCCGGGGT	444	759	638	388	399	505	401	482	180	364	230	542	522	355	278	258	280	655
CAAGTAAGTATTAAGAGACAAGGCTCATTTCGATGAGGGGC	2	4	0	0	0	0	27	0	0	0	0	0	0	0	0	0	0	0
CAAGTATTACAAGTGCCGCGAGGTCACGGTTTTCGGGGGGT	642	1167	864	607	644	783	620	567	162	321	617	875	685	294	327	208	283	841
CAAGTCGGCTTTGATTTGAAGGGAAAAGTGTGATCAGGGGT	22	46	34	18	29	0	73	31	8	12	0	109	27	18	16	11	13	23
CAAGTGGGGCCTTAGCTGGGCGGTCTGTGTTTCTAGGGGGT	5712	8740	7096	4677	5428	6086	4961	2381	1056	3407	5404	6618	2375	2017	2012	1388	2544	8336
CAAGTGGGGGGTGATTAAGGGGGATTTCACAGTGCCGCGGA	57	107	98	79	55	66	26	104	42	66	45	98	105	41	57	60	57	92
CAAGTTAAAAGACCCTCAGAGGGCCTACCCTTTGGAGCGGA	2	0	0	0	3	0	0	0	0	0	0	0	0	0	0	0	0	0
CAATAAGCTTCTCTTTTGGAAGGATAGTGATTTTGCGTGGT	346	466	378	314	337	417	340	697	212	324	369	247	763	323	391	281	241	394
CAATAGCCAGACAATAGCCAGGGTGGGTGCTACCAAGAGGT	6	5	6	0	6	9	19	42	7	0	0	0	58	5	14	21	0	14
CAATAGGTATTCGAATCGCGCGGCGGGCTGATCGAAACGCC	3	0	0	0	0	0	6	0	0	0	0	0	0	0	0	0	0	0
CAATAGTGCTCAAACTGCGAAGGAAGTTTCCACCGGGTGGA	4	5	12	5	2	0	1	41	11	6	35	0	71	13	14	14	0	3
CAATATACGTCCTTGATCGTCTCCTCGGAGAGGATCTCCCC	1	0	0	0	4	0	0	0	0	0	0	21	0	0	0	0	0	0
CAATATGGATTGACCTGCCGTGGAAGCCCGAACTCCATGGC	219	391	328	167	206	229	192	381	126	181	282	456	392	198	247	153	131	345
CAATATGGGGCTTAGCAGAATGGTATAGCGCGCTACGGGGT	6	7	2	9	0	0	1	0	1	2	0	0	0	0	0	0	0	0
CAATCATTTACGAATAGAGGTGGTTACTCACGTTCGGGGGC	845	1396	1092	716	904	1052	829	588	197	344	536	1069	662	349	350	256	334	1197
CAATCCGATTAGTTGTGGGGGGGTCGAGGGTGTTGGGGGGT	474	795	527	349	482	561	375	418	153	240	325	557	401	314	312	193	196	584
CAATCGAATTGGGCACTGCGGGGCAATGGCCATACCAGGGC	222	465	377	264	256	160	320	467	115	110	226	330	459	157	259	151	77	398
CAATCGCGAATTCATAGCCGCGGCGGGCAGCGCGCGGGGGC	1	0	0	0	0	0	0	0	0	0	0	0	0	0	0	0	0	0
CAATCGTACGGATCTTGGGGTGGTAATTGGTGTAGAGGGGA	225	336	300	221	209	202	251	472	173	300	164	318	585	311	344	238	257	295
CAATCTTCAAAGCTGTGGAGAGGCTTCAATTATGGGGTGGC	74	104	91	68	64	53	46	241	60	53	66	54	330	92	119	75	67	81
CAATGAGGGTGAGTTCAACGGGGACAACGATCCGCGATGGC	66	150	122	116	63	75	63	111	56	77	35	34	116	106	102	77	60	103
CAATGATAGTCTAAGCTAGACGGATTATGACATAAGGGGGA	257	446	354	231	226	240	149	294	116	245	264	81	274	178	237	126	186	333
CAATGCACCCTCCATTAGAGGGGTATCTACCACTAGAAGGA	45	65	18	21	50	0	55	85	46	113	0	0	84	90	84	39	86	60
CAATGCATAGCATAATGGAGGGGTATACAATCAGAGGTGGT	227	326	262	194	180	83	199	441	146	169	231	280	392	296	256	181	153	294
CAATGCATGGTGCCGCGGCAAGGCGCACTTATCAGGGTGGA	32	56	37	26	30	40	0	70	15	12	54	83	70	22	32	28	5	47
CAATGGAGGGGCTATCAGGATGGTGAGCTGCCTTCGAAGGA	23	49	31	20	23	13	29	29	5	34	68	0	24	5	2	8	14	35
CAATGGCATACAAAGTCGGGGGGTCGTTCTTCTAAAGTGGC	9	2	13	3	2	0	0	19	4	2	112	0	14	0	3	4	0	11
CAATGGTGTCACCAAAAACAGGGAGGGCTATACGAGACGGC	217	446	206	241	190	178	271	167	57	124	145	262	179	61	132	72	104	265
CAATGTGTGTCCACTCACGGGGGCGGGCGTCAACCAACGGT	72	151	124	67	80	66	107	138	36	75	27	2	189	59	59	36	51	82
CAATTAGGCATTCACAGGGGGGGTTAGGTCCAAAGGGTGGT	12	12	11	14	15	0	0	53	7	0	0	0	48	8	6	10	0	9
CAATTCCTGGAGCAGTGGGGGGGTACGGGAATTCGCAAGGA	5	0	8	5	3	10	3	34	5	0	0	0	36	13	12	3	0	3
CAATTTAGCTAGTAATCGGGGGGAGTTATTTAACGCGGGGA	85	129	120	75	77	22	104	330	123	330	95	161	348	173	206	195	246	94
CAATTTCGCGTTCCAAGAGATGGAGCCTTAAGCCGCAAGGA	215	339	262	196	222	193	180	249	96	191	195	226	356	141	175	123	123	244
CACAAAGTGCTAATACAGAAAGGCTACATTAGTGAGGGGGC	35	52	47	42	55	0	43	48	8	11	27	0	57	15	7	13	15	18
CACAACGTCCAGCTTTTCGGGGGTAACTAGTGACGGGCGGT	2234	3603	3021	1868	2309	2047	1792	4752	2595	10558	2222	2042	4628	4848	5075	3730	8774	3108
CACAACTGGTGCGATAAAGACGGATGCCTCACACGCGAGGC	10	53	40	9	39	37	3	45	16	11	56	0	50	18	44	33	10	46
CACACGACTCCGTATTAGCGTGGCTGCGAGCGCCACGTGGC	237	365	382	202	281	213	225	366	123	449	314	128	413	213	284	165	319	320
CACACTCCTGTCCTTTAGCGTGGCATAGCTCATTGCGCGGT	8	15	10	16	2	10	0	6	8	8	0	0	4	15	8	14	6	14
CACACTCGCACCGTTTCGGGGGGAGTCTTGAGTGGGGGGGT	1	0	0	0	0	0	0	0	0	0	2	0	0	0	0	0	0	0
CACAGAGCCGTGATAAGGGGCGGTATTGTTACCAGCGTGGT	7	30	25	24	7	17	10	37	9	0	0	0	69	23	13	11	0	26
CACAGCTCTCATAATCCAGGGGGATGACTGATCGGAGCGGT	3	0	7	8	2	0	0	2	0	0	7	0	0	0	0	0	0	0
CACAGGGTTAATGTTCAGGGCGGTCCATATTTTCGGAAGGT	1	2	9	0	10	0	0	26	0	0	39	0	18	0	0	0	0	0
CACAGTCACCCCGTGTCGAATGGCATTAGGTGAAGGGTGGT	1	0	0	0	0	0	0	0	0	0	0	0	0	0	0	0	0	0
CACAGTGATTCTCTTTAACATGGAGTGTTTTACGGAAAGGT	29	27	40	33	21	0	0	61	24	2	52	0	30	57	52	23	0	37
CACAGTGGCCTCCACCCGGGGGGTGTGCCATTAGGAGAGGC	2	0	0	0	0	0	0	0	0	0	0	0	0	0	0	0	0	4
CACAGTGTACGTATCCGGAGGGGCTTTCCGCCATAGAAGGC	3	0	4	7	0	0	0	0	0	1	0	0	1	0	0	0	0	3
CACATCCCCATCAAGCTAGGGGGTGTGGGTTCAGGGAGGGT	21	40	19	42	19	0	29	26	12	7	3	0	43	24	18	9	12	26
CACATCCCTATTGCGCCGCGTGGTAATGTGTTAGGCGAGGG	1	0	0	0	0	1	0	0	0	0	0	0	0	0	0	0	0	0
CACCACCTCAGCCCGCCAAAAGGCGTTGTTTGTGACGTGGT	1	0	0	0	0	12	0	0	0	0	0	0	0	0	0	0	0	0
CACCACTCGGGCAAAAACGGCGGTAGCCGATAATCGAGGGT	137	204	162	114	124	45	173	216	74	187	102	11	231	194	154	109	154	137
CACCAGCTTAGTGAATTCGGCGGACCGATTTCAGGGGAGGC	3	12	7	6	6	0	28	46	7	29	0	0	59	17	11	6	13	2
CACCAGTTATTACCGCGCGATGGAAGTGCGCCCCCGATGGT	4	0	0	2	2	0	0	0	0	0	5	0	0	0	0	0	0	0
CACCATCGGGTGCTTTGGGGGGGAATTAGCTGTAGCAGGGT	541	986	821	556	545	423	495	467	252	954	628	360	461	470	505	417	750	766
CACCATTACCTGGATATAAGAGGACCGAATTCATGAGGGGC	3	0	0	0	2	1	0	0	0	0	0	0	0	0	0	0	0	3
CACCATTCGTTTGACTTCGATGGTACATTGAACTACGCGGT	1	0	0	6	0	0	0	0	0	0	0	2	0	0	0	0	0	0
CACCATTCTCATCAATTAAGCGGTTTTAGATCTTGGGAGGA	19	39	40	15	21	50	0	42	11	20	60	161	27	26	18	18	7	34
CACCCAGCCATTCCATGCGGCGGATGGTCAAGATCGGGGTT	6	0	0	0	3	0	0	0	0	0	2	0	0	0	0	0	0	0
CACCCTAGAGACGTGATAGGTGGATAGGGCTCACGAAAGGA	6	6	7	10	0	0	0	55	11	0	0	0	36	29	33	9	0	14
CACCCTCCTCCGGTTACGCGGGGCGGACCGCCTTGAGGGGT	1	0	0	0	0	0	0	0	0	0	0	0	0	0	0	0	0	0
CACCGACGCCCTTTGTGAGGAGGTATTCGTTCCAAGGGGGT	6	18	23	7	8	0	1	16	3	5	0	0	12	11	0	9	5	7
CACCGCAGACTACTTTCGGGTGGTTCATTAAAATCGGAGGT	3	3	8	5	0	0	0	46	5	5	0	0	28	3	15	11	0	8
CACCGCTGCGTCAACACAGGCGGCGGTCAACGAAAGGGGGT	384	619	495	374	377	437	291	310	99	124	485	315	335	127	199	141	83	469
CACCGTCATCTGCTTACAGGAGGTTACATTTGAAGAGGGGA	8	5	3	4	1	0	0	10	1	4	0	0	10	0	5	0	1	6
CACCGTGCGCCTGCTTTGGGTGGCTTCATGTAAGAAACGGA	236	566	412	305	269	255	266	364	140	335	108	364	424	267	199	163	253	486
CACCTGGTAACTGCACTAAGCGGTTGGTTTCCTGCAACGGA	542	999	890	472	689	518	530	783	288	361	418	634	753	527	568	451	287	785
CACCTGTCATACCAAAAAGATGGAACGAGCTCAACAGGGGA	90	172	145	84	88	80	126	212	82	98	232	163	238	124	142	117	83	166
CACCTTCGCAGGTCTATGGGTGGTTCCGGGTTAGGAAGGGT	9	10	0	7	7	0	13	7	1	2	1	0	5	10	0	0	1	6
CACGAATTACAGTTCTGGGGCGGCGAGAGTATCAGCGGGGT	3	0	0	0	0	0	0	9	0	0	0	0	6	0	0	0	0	2
CACGAATTGCGGGAATACGAAGGTCATTGGCTACGGAAGGT	5	0	30	4	6	28	0	49	7	0	0	0	46	14	9	9	0	7
CACGATCCGCTGGTGCGAAGGGGCGAAGTCTTCTGGAAGGC	48	96	60	58	86	41	55	377	81	51	23	154	442	179	179	104	45	68
CACGATGACGTGTAAAGGAAAGGCCGGTTCACTCAAATGGC	110	181	153	83	87	136	94	239	84	219	170	212	186	135	116	129	186	159
CACGCACTTAGGTTAATCGATGGACGACCTAGTACAACGGA	4	3	2	4	2	17	8	17	1	8	10	0	17	1	2	0	3	9
CACGCAGTAATCATCACGCGCGGAAGAGGCAACAGCATGGC	1	0	0	0	0	0	0	0	0	0	0	0	0	0	0	0	0	1
CACGCATGTTATTATCAACATGGTGTCTGACGCTAGACGGC	435	792	495	355	465	372	294	516	134	400	440	366	477	202	267	204	298	628
CACGCCCAGCTGATGTGGAGGGGACTGGTGAGCTCGACGGC	154	273	192	93	170	195	203	152	61	87	148	148	175	84	118	70	65	199
CACGCCGTGGGGTTGTGCAGCGGATTTGAATTCCCGAAGGT	33	56	31	18	24	46	48	89	28	20	37	29	74	57	49	20	14	61
CACGCGCGGCGGATGAAGGGTGGTTGTGCTTCTGCCATGGC	1	8	0	0	0	0	0	10	0	0	0	0	0	0	0	0	0	0
CACGCGGTGGACGCGTGGCAGGGTGAATGTCGTCACGGGGC	13	39	38	41	17	0	45	27	7	9	0	20	33	3	12	15	7	45
CACGCGTAATAACCATCGGGGGGCCCAGGATATGAAGCGGC	1	0	0	6	4	0	0	0	0	0	0	0	0	0	0	0	0	0
CACGCTCCATTGAAATTGAACGGTGCTGTCACTCGGGCGGC	16	20	12	4	9	9	0	55	14	7	0	0	89	28	23	16	7	17
CACGGAAGCAAGTTTAAAAATGGCTGACAGTAAGGGAGGGA	67	114	96	53	77	54	135	83	23	44	0	26	99	23	73	27	55	126
CACGGAGCGCTTCTAACGCGGGGTCACCCCTTTGGAGGGGT	1	0	0	0	5	0	0	0	0	0	0	2	0	0	0	0	0	0
CACGGCACAGAGGTCTGGCGTGGAGGCAGATATAGGGAGGA	513	805	639	418	424	563	381	783	309	974	469	558	794	531	556	371	809	654
CACGGCAGCGCCGAATCCAAAGGTGATACTCATCGGGTGGC	158	248	195	139	158	158	209	444	113	277	59	125	450	172	275	168	236	167
CACGGCCCCGCTACAACCGAGGGCGGATAGCATGCAGCGGT	74	96	109	37	77	38	91	153	38	57	242	155	134	64	86	44	47	91
CACGGCGCCTGTGTGCCCCAAGGCGACTGTTGCAACAGGGA	7	12	24	7	6	39	49	38	1	5	0	47	29	0	0	0	3	3
CACGGCTCGCGTATGTAGGGAGGAGGTTACTATCGGGTGGC	4	11	12	9	0	29	0	8	1	7	0	0	3	1	0	3	1	6
CACGGGCCGTGAAATCAGGGAGGTCAGGGCACTCGGGAGGC	158	305	260	195	163	151	174	174	61	176	75	168	204	85	101	114	137	191
CACGGGGAACCGGCGAACCACGGACTTTCATAATGGGCGGA	45	71	64	25	31	145	29	132	18	18	152	58	136	33	32	46	12	57
CACGGGGACTCCCCTCAGCATGGATCCGGAAATCCCGTGGA	5	6	3	5	1	0	0	42	5	0	0	0	32	8	20	2	0	0
CACGGGTAAGTGCAGCACCATGGATCAAGCATATCCAAGGT	2	0	0	0	0	0	0	0	0	0	0	0	0	0	0	0	0	0
CACGGTGTCAGTGTCCGGGGCGGTCCACTAAGATAAAGGGC	2	1	0	0	0	0	0	13	0	1	0	0	15	0	0	0	0	0
CACGTCATAGCCGAATAAGGTGGTGCCCCCTGAGGCGCGGA	26	72	62	30	24	19	42	79	42	90	135	25	100	53	99	64	81	29
CACGTCCCAACCTCTATGCAAGGCCGTGCGACTGGCGTGGT	9	11	11	1	7	21	0	124	11	10	0	0	125	15	20	16	2	3
CACGTGAACTTGACCAAGGGCGGACAGGGGATCTAAAGGGT	79	104	78	42	107	73	32	141	21	39	29	92	144	17	42	45	27	76
CACGTGCTGACGGAAATGGGCGGTGCTACTACTCGGGCGGT	45	77	50	30	71	20	20	74	20	86	108	0	122	39	41	27	71	87
CACGTGTATACCCTAACGCGGGGCGCTTACACTGGGGGGGC	25	18	25	23	9	0	21	77	14	9	21	0	80	24	27	11	2	40
CACGTTCCCGAGATCCTAAGCGGTAGCTTAAGTTGCATGGC	5	0	0	0	0	0	0	0	0	0	0	0	0	0	0	0	0	4
CACGTTTACGGGACCACCCAGGGCGTGGTATGAGACGTGGA	2	0	0	1	0	0	0	0	0	0	0	0	0	0	0	0	0	8
CACTAAGAGCCAGTTCAGGGGGGCGTGGCGTATAGCGTGGT	12	11	15	21	12	0	23	14	5	3	105	0	15	9	11	2	0	20
CACTAAGAGCCCGTTTAGGGGGGCAACCTATGTGAAGGGGT	160	175	219	110	106	150	113	173	85	195	102	124	125	161	175	125	164	148
CACTAGGAGTCGCTACAGAGGGGCAAACTACAATCGGAGGT	3	17	7	4	14	0	14	10	6	4	0	32	3	14	7	17	4	9
CACTAGTACATTCTTACAGGGGGTCTACCATCAAGAGAGGT	177	325	323	170	175	276	262	194	49	143	262	260	134	66	96	48	134	272
CACTATCGGCGGTAAACGGGGGGACCCCACAGTCGGGTGGC	38	59	71	28	43	19	49	76	11	15	19	114	44	20	13	7	6	73
CACTCGCAAAGATACACGGGTGGAGCTAAGCCTGGGGTGGT	37	36	37	20	14	42	15	48	13	7	43	22	36	19	18	22	2	31
CACTCGCTTCAGATGAAGCATGGTGTTCTGTTTAGCGTGGA	2	0	0	0	0	0	0	0	0	0	0	0	0	0	0	0	0	2
CACTCGGGAACGCTTACGGGTGGTAAAACCAGTAAGGTGGC	23	56	33	14	47	31	16	107	12	11	0	21	78	15	26	21	5	69
CACTCTAAGTGTTTCAGGAATGGTGAGCAACTAGGGACGGA	1	0	0	0	0	0	0	0	0	0	4	0	0	0	0	0	0	0
CACTCTCGCCATACTTTCCAAGGCATAATCCTAACGGCGGC	729	1261	1080	546	695	575	677	795	415	936	719	774	847	779	693	600	768	1151
CACTGGAGGGGGTCAAACGGCGGAGACGGTATTACAAAGGC	389	611	501	294	273	297	459	523	139	334	475	284	565	251	217	205	242	525
CACTGTGACCGGGTCACCGATGGTCTTTCAAGTGCGGGGGC	3	0	0	2	3	0	0	0	2	0	0	0	0	2	0	3	0	0
CACTGTTTAAAGGCGCTGCGTGGTGGATTTTCATAGGGGGG	1	0	0	0	0	0	0	0	0	0	0	0	0	0	0	0	0	0
CACTTCACAACTTTCTAGGGGGGATTACACTGAGCGGGGGA	34	60	50	20	39	71	57	101	48	96	92	37	113	95	81	73	86	44
CACTTCATGGGTATGTAAAGAGGTTAGCATTGTAGGACGGT	5	9	11	4	7	0	0	14	4	8	0	0	28	7	10	1	4	1
CACTTCCAGTTTAAAATGGGGGGACGTTGTATTCCCGGGGA	6	0	1	0	0	11	13	0	0	0	48	0	0	0	0	0	0	0
CACTTTATTAAATTGTTCGGAGGCAATTCTTAAAACATGGC	1	0	0	0	0	0	0	0	0	0	0	0	0	0	0	0	0	0
CAGAACCCGGATTCTTCGGGTGGTTTCTATCTCCGGGAGGT	8	5	0	6	6	0	0	85	6	0	0	0	108	5	15	8	0	0
CAGAACGTCGCAATCACGAGGGGTGGAGAGTAAAGGGTGGT	7	15	13	8	5	50	0	21	4	5	0	0	27	8	16	0	3	6
CAGAATGTACCCCTGTAGGGTGGTAAGGGGACATGGGCGGT	289	428	371	245	369	287	304	791	354	1112	254	622	778	627	673	479	894	408
CAGACAGCTTTGGAGCCGGGCGGAAGGTGTCGCTGAGGGGA	21	15	11	21	13	14	6	87	17	12	0	0	81	25	47	18	12	7
CAGACCGTCAACCAATTGAGTGGTTATCCTTTTGGGGTGGC	23	28	21	20	14	40	10	18	11	1	0	0	19	17	24	11	3	19
CAGACTAGCCTTAATTACCACGGTCACGTGACACGAGTGGT	8	27	27	11	7	0	46	31	7	0	0	41	39	18	4	9	0	18
CAGAGGAAATAAATTTCAGAGGGTACTTTCTTAGGCAGGGA	1	0	0	0	0	0	0	0	0	0	0	0	0	0	0	0	0	0
CAGAGGTCGCCGTCTATGCAGGGCAATCGACTAGGGAGGGC	3	0	0	0	5	0	0	0	0	0	38	0	0	0	0	0	0	0
CAGATAGCCAGAATCTTGGGGGGCTGCTTCTTTTGGGTGGT	247	424	318	186	235	260	198	314	142	215	190	168	317	227	312	131	168	303
CAGATGATTGAAGAGCGGAGAGGTCTACATACTCGCGGGGA	340	640	500	385	361	476	508	658	257	557	298	248	728	490	496	349	484	491
CAGATTTTCTATGATTGAGGCGGTTTAGTACAAAAGGAGGA	1	0	0	1	0	0	0	0	0	0	0	0	0	0	0	0	0	0
CAGCAAGGCTCAGCCTGGGAGGGTCTAATTTTTCAAGGGGA	340	457	382	270	343	312	211	494	161	334	106	262	502	265	266	203	235	367
CAGCACACGGTACCTAAGGACGGACAAACGAACGAAATGGT	84	200	148	78	103	105	166	263	85	71	138	119	253	189	164	107	71	124
CAGCAGGTATTCGTGTTAGGTGGCAAAATTTGCGGGGCGGT	38	35	50	48	35	13	68	142	40	97	17	77	130	79	67	44	70	35
CAGCATAATGACTCGTCGGGTGGAGAGAGAATACACGCGGT	89	126	127	97	66	217	137	167	76	147	42	28	158	124	129	100	131	82
CAGCATGATATTATGTCGGGGGGTGGGTTGTTATACGTGGT	14	9	13	7	5	0	0	102	37	1	24	0	89	52	84	63	0	18
CAGCCCATGTTGCCAAACCGAGGCTTCTCTTTACAGGCGGT	594	875	727	611	623	532	411	771	292	467	750	643	976	532	612	393	404	754
CAGCCCCGCAGAGTGTAGGAAGGACGGGGCCCTTCAGGGGT	10	7	14	8	5	0	0	32	7	0	0	65	38	30	17	10	0	15
CAGCCCGCGAACTTGATCGTCTCCTCGGAGAGATCTTCCCC	2	0	0	0	0	0	0	0	0	0	0	0	0	0	0	0	0	1
CAGCCCTATCATAACCTGGGGGGTAAGCCCAATTGGGAGGT	431	546	462	264	377	383	439	615	269	654	332	625	699	442	532	403	465	548
CAGCCTGTTTCACTATGGGGTGGTCCTAAATGATGGGAGGC	14	43	17	9	17	0	23	27	14	8	23	20	9	35	15	15	7	36
CAGCGATGCATATACAACGATGGACACGGTCATAGGGGGGA	202	409	279	154	172	230	156	339	87	80	83	248	249	150	147	136	68	305
CAGCGCCCAATTCTATGGCGGGGTGCGTCGTATAGGGTGGT	4	2	0	1	0	0	0	0	0	0	0	0	0	0	0	0	0	3
CAGCGGCGATTCCTTTACCGGGGTCCCGGTTCCGGCGGGGT	4	2	2	0	3	0	1	0	0	1	0	0	0	0	0	0	0	0
CAGCTACCGGGCTTGTAGGGTGGTAGCGGCATTCCCGCGGT	8	0	0	0	0	0	14	0	0	0	0	0	0	0	0	0	0	2
CAGCTAGGTGCGATCACGGACGGTCGTATTTACCGGGAGGT	3	0	0	1	0	0	0	0	0	0	0	0	0	0	0	0	0	0
CAGCTTTCCTGAACCAGGGAAGGTGAGAAACACGCCGTGGC	45	48	48	14	31	16	20	68	16	9	0	58	45	28	28	27	1	52
CAGGAAAACAGTCTCTTGAATGGTGGGACGTGCCGGGTGGT	108	181	131	75	100	104	93	33	20	84	61	0	30	24	33	17	67	170
CAGGAAGGAGTCGTCATGGGAGGACGTCAATCATGCGTGGC	4	4	0	5	0	0	0	0	0	0	0	0	0	0	0	0	0	0
CAGGCAAGAACGGTCTCGGGGGGTGCCTTCACCCGGATGGT	7	4	4	9	16	32	10	28	5	0	0	0	36	13	8	8	0	5
CAGGCACGGCGTGTTCCAAGGGGCGTTTCGTGATGAACGGC	11	16	5	1	5	13	0	8	2	2	26	0	8	1	11	4	0	7
CAGGCATGTTCCTTGATCGTCTCCTCGGAGAGGCGCCACCA	1	0	0	1	0	0	0	0	0	0	0	0	0	0	0	0	0	0
CAGGCCACTTTATTATCACATGGTGGTAGTATTGGGGAGGT	16	15	13	7	5	19	0	12	3	7	0	8	11	8	7	4	6	20
CAGGCCCCTGCCCTGCGGGGAGGTACAATTTCTTGGGCGGA	508	929	625	491	476	343	654	530	177	420	319	304	433	334	299	291	366	686
CAGGCCGATCATCAGAGGAGTGGTAGTTTTTATCGAAGGGA	898	1324	1035	615	786	775	693	413	249	533	669	952	494	441	456	361	445	1103
CAGGCGCCGTCCTCCACAAAAGGTTTTTAGATAGACATGGC	17	28	13	9	18	10	1	35	23	24	14	0	53	33	38	14	20	7
CAGGCGGTAGTCCCGAGGGGCGGACCGAGCATATCGGGGGT	1	0	0	1	0	0	0	0	0	0	0	0	0	0	0	0	0	0
CAGGCGTGCACTACAATGGGCGGATGTCGGTCTCACGCGGT	4	9	11	5	5	0	13	29	3	0	0	0	33	2	13	2	0	16
CAGGGGTTGTAGTCATAGGAAGGTCTAAGGTTCCACACGGC	2	0	0	8	8	0	0	0	0	0	0	0	0	0	0	0	0	0
CAGGGTAAAAAGCTTAAAGGTGGAGTCCTCTCAAAAAGGGC	4	0	3	2	0	26	2	4	0	0	0	0	0	0	0	0	0	0
CAGGTACGCCGGCTGTCCAAAGGAGCGGCCTCCAGAACGGT	587	879	618	447	465	513	410	1082	363	707	423	261	1087	652	749	455	556	708
CAGGTAGAGCCTATAATAAAGGGTCATGAGATTGGGGTGGT	5	23	3	3	9	0	0	21	4	0	0	0	17	10	11	0	0	15
CAGGTAGTCTATAATTAGGGAGGATTCATGTCTTCAGGGGA	13	44	28	11	20	11	0	19	5	9	0	78	19	9	5	7	5	30
CAGGTCTTGAGGCCGTGGAGGGGCTAAGCGCGATAAAGGGT	198	358	298	141	241	233	165	497	147	177	181	334	484	245	367	185	157	266
CAGGTTCATTTGGTGCAGGGGGGTCCATAGTATCGGGTGGC	2	3	7	9	0	0	0	0	0	0	0	0	0	0	0	0	0	5
CAGTAACACATTGATTTGGGCGGAGTACGGTTTCGAGAGGT	324	520	429	322	331	265	371	386	140	368	488	630	409	226	259	192	275	394
CAGTAACACTTTCAACCCGGAGGAGTAAGATTCGACGGGGT	5	5	3	0	8	2	0	20	9	0	0	0	0	26	18	3	0	5
CAGTAAGTTCATTTTTGAGAAGGCTAACCGTCAACCGAGGT	112	185	160	95	144	52	192	335	88	109	86	315	350	167	173	168	105	145
CAGTACAGTCTAGAGATGCAAGGTCGGTTCAGACGGGCGGC	458	795	551	414	403	459	628	425	113	168	360	722	450	188	219	125	112	560
CAGTACGCGGCTCCGCGAAGGGGCGGTACCATCCACAAGGA	10	34	7	5	7	0	16	23	7	9	0	18	45	12	7	13	10	20
CAGTACTGGAACTTACGACGCGGTGTAGAACTTACGGCGGC	24	44	21	21	10	0	25	64	18	3	16	173	62	43	26	28	0	32
CAGTAGCCGGGGATTAGAGGCGGAGTGGTAACAGAAGGGGA	124	210	179	110	98	197	175	164	41	69	172	152	182	65	95	45	66	177
CAGTAGCGTAGGGTTTTAAGCGGTAGGGGGCAAGGCGAGGA	138	221	162	127	157	133	150	409	130	111	59	2	430	243	230	155	95	213
CAGTAGCTCCTGGCTATCGGAGGTACAAGGCAATAGGTGGT	636	1278	935	659	635	722	739	1426	377	697	599	836	1445	739	751	486	622	917
CAGTATCACGGACCGCAGGGCGGTAGACCGAAACGGGAGGC	1	0	0	0	0	0	2	0	0	0	0	1	0	0	0	0	0	0
CAGTCATTGGATCCACGACATGGAGTCTACCACGCGAAGGC	5	0	0	0	2	0	0	0	0	0	0	1	0	0	0	0	0	0
CAGTCCCCGCATGCATAGCAGGGCTCTGTAACAAGCGGGGC	197	450	321	242	284	277	353	389	129	228	316	180	512	237	218	165	197	287
CAGTCCGATCCTCTTACGCGCGGCGTTGCAAATTAGAGGGT	4	3	5	2	5	1	0	20	3	9	0	0	38	3	6	5	14	0
CAGTCCGGACAGATCAGAAACGGTGCGCTCATTCAGGAGGA	154	235	158	123	121	168	127	250	52	65	127	200	241	89	131	65	74	219
CAGTCCTAATAATTGTAGGAAGGTTTATAGTCCGGGGGGGA	2	0	0	2	0	0	0	0	0	0	0	43	0	0	0	0	0	0
CAGTCGAGTACCCACCTCCGAGGTCAGTGGACTGACATGGC	1	0	0	0	0	2	0	0	0	0	0	0	0	0	0	0	0	0
CAGTCGCATTATACCAAAGAGGGACATTTTATTGAGGGGGA	69	190	116	63	72	16	94	253	78	187	69	105	219	165	160	106	155	129
CAGTCTGAATATTTATGAGGAGGACGGTAGTATCAGGTGGC	153	260	201	207	136	98	208	148	45	86	107	151	183	98	67	47	87	208
CAGTCTGCGGATTAGATGGGCGGAAAACGAAAAGGGGGGGA	1	0	0	0	0	0	0	0	0	0	0	0	0	0	0	0	0	0
CAGTGACTTCTCGAGTGAGATGGAACTGATAGATCGGTGGA	1	0	0	0	0	0	0	0	0	0	0	0	0	0	0	0	0	0
CAGTGAGTCGCTGCCTGAAGTGGCCTCAAACTCTACAGGGA	107	214	272	136	116	70	135	410	113	231	141	141	404	201	193	133	179	168
CAGTGCATACTTGTGTTAGGCGGTCGGTTGTATAGAACGGA	2	0	0	0	0	0	0	0	0	0	0	0	0	0	0	0	0	0
CAGTGCATCGCGTTGAGGGGAGGTAGTAGTTGTTCAGCGGA	3	0	0	11	16	0	0	0	0	0	0	0	0	0	0	0	0	0
CAGTGCCGATTCCTTTCCCAGGGTATTTTTTCACAGGGGGT	117	218	191	145	93	188	221	195	69	149	154	146	204	178	128	97	166	191
CAGTGGGTGGTGTAACAGGGGGGCGGATAGCCCAGGGCGGA	4	0	0	0	0	0	0	0	0	0	13	36	0	0	0	0	0	0
CAGTGTTAGGGTTACATGGGGGGCGTAATGAGTACCGGGGA	6	5	1	2	0	0	15	15	2	1	0	0	22	2	12	1	1	1
CAGTTATGTTAAGAGCACGGTGGAGTATGGTAACGCGGGGT	37	70	35	38	31	71	40	124	42	87	56	41	141	67	88	66	79	60
CAGTTCGTGGCGTCATGGGGGGGTGTTACGATCACGGTGGT	372	796	696	402	481	442	526	916	308	420	305	386	816	522	604	312	306	572
CAGTTCTACCACTATTTAGGGGGATCTATTATCGGCATGGC	1	0	0	2	0	3	0	0	0	0	0	0	0	0	0	0	0	0
CAGTTGCATTAAGTGAGGGGCGGTGCTAGTCGAAGAGGGGA	39	68	49	36	52	0	19	33	17	11	0	35	34	21	45	13	9	50
CAGTTGTTACGCCCCACGGAAGGCTGGTCTTCTGCCGTGGT	1	2	1	0	0	0	0	3	0	1	0	0	4	0	0	0	0	0
CAGTTTACGGAGATTCGGGGTGGTCAATTAAATAGCGCGGA	2	2	0	4	0	0	0	0	0	0	0	0	0	0	0	0	0	0
CAGTTTGCCGGAGCCTTCGGTGGAGACCTGTGAGGGGGGGT	12	7	10	7	10	1	0	6	4	2	25	0	5	6	3	7	0	8
CAGTTTGGATAGGTGCCGGGAGGTTGCCCTCCTGGGGAGGC	1301	1980	1642	1010	1249	1059	1283	1543	438	763	1118	890	1507	673	772	604	616	1852
CATAACGCTGAGTTGCGCAAGGGCAGAATGCCCCGGAGGGC	12	9	12	11	10	26	12	18	2	0	0	43	12	0	1	0	0	7
CATAAGATCGTTGCCAGCCAAGGTCGCGCTATCGGCAAGGT	36	102	93	55	47	80	103	115	36	86	0	35	121	59	76	36	82	74
CATAAGCTAGACTATTCGGGAGGTATTAGTCCCTGAGAGGC	1	0	0	0	0	0	0	0	0	0	0	3	0	0	0	0	0	0
CATAAGTGAAATGTCAGCCACGGCAAGACTAATTGAGAGGC	6	0	3	0	1	13	17	1	0	0	0	0	0	0	0	0	0	0
CATAATAGCGCTATCTGCCGAGGCTACTCTACTGGCGTGGT	6	17	5	10	4	0	0	16	5	5	0	0	25	8	12	1	6	11
CATAATATGGCAAATTTAAAGGGCGGGTGAACTTGAATGGC	1	0	0	0	0	0	0	0	0	0	0	0	0	0	0	0	0	5
CATAATCTGCGGATGAAGGGCGGTAGATGCTGTGAAGTGGT	116	170	180	78	90	269	153	123	47	120	84	196	139	80	79	58	84	131
CATAATGTCTGGGTATTCGGTGGTAGGCTTTATCGCGGGGA	9	4	0	4	6	0	0	0	0	0	0	1	0	0	0	0	0	1
CATAATTCCACACAAAAAGGTGGCCAGCGACCATCCGGGGT	63	89	71	57	60	57	106	101	26	51	37	65	142	42	38	17	43	70
CATACAATGCAGTTAATGGAGGGTCTACTCACTCGGGGGGT	223	387	206	254	211	184	155	131	23	68	26	259	184	43	73	34	58	264
CATACCATGCTTTCTTTGGGGGGATTAGGTATAGCGGAGGA	7	6	9	0	1	20	0	20	1	1	0	3	29	2	2	0	0	3
CATACCCACAGGCCCTGGGGCGGTTTTGGTCGTCGGGGGGT	164	287	211	143	163	185	168	194	68	96	186	192	174	125	126	125	86	207
CATACCTTTGCGGCGTACAGTGGCCTTATCTCTGGGGTTGT	125	283	236	153	148	129	122	325	119	164	143	31	301	198	222	169	130	246
CATACGCGATCGATTTCGGGTGGTTGAGAACGCCGAGAGGT	14	5	24	2	13	0	22	48	2	3	3	32	60	4	2	2	1	6
CATACGTGACACCTGATAGGAGGTCGGTTATATGAGAGGGA	1	0	0	2	0	0	0	0	0	0	0	0	0	0	0	0	0	0
CATACTATGTTGTTCAAGAATGGCCGTTCGACATGGGGGGT	145	259	170	152	128	222	93	164	94	228	221	11	166	202	182	110	176	250
CATACTTCGTAGTCAACAGGCGGTGCCTAAAGAAGAGGGGA	78	135	120	86	94	78	41	124	37	49	0	0	151	38	96	48	54	130
CATACTTTTATACTAATAGATGGTCTAGGCACAGGCGAGGT	12	42	55	5	23	14	59	73	26	44	28	30	66	39	65	42	49	22
CATAGAAGGGAGGTGTCGGGTGGTACAATTCTTCGCACGGT	656	1150	863	686	620	522	570	593	234	628	511	608	581	428	443	318	537	967
CATAGATCCTGTTAGTTGAGAGGATTCTTGATACAGAAGGA	2	1	0	0	5	0	2	0	0	3	2	0	0	0	0	0	3	0
CATAGCGGCTTCTTGCCGGAGGGAGGTTTGCGATGCGTGGT	28	63	35	13	13	46	54	110	40	48	62	18	106	66	82	58	37	13
CATAGGCAATCAGATTCGCGGGGTTAGCTACTCGCGGCGGC	103	256	148	82	116	154	98	100	51	50	111	164	111	83	90	71	44	160
CATAGGCTATCGCTCTCGCGCGGTGGGACTTGACGGGGGGC	300	537	445	216	347	249	357	463	182	461	482	440	453	285	288	260	417	444
CATAGTGGTGACGTCTCGGAGGGTTGAACTCATTCGGAGGC	26	51	26	20	21	0	13	121	35	26	0	16	120	74	56	42	6	26
CATAGTGTTACTTTCAGGAGAGGTCACATATTACAGGCGGT	3	0	0	0	1	0	0	0	0	0	0	0	0	0	0	0	0	4
CATAGTTAACCGTCCCCCAGTGGACAACTGTTCTGAGAGGT	27	12	12	10	3	0	0	13	0	2	52	0	10	0	0	0	0	33
CATATAACGTATACTCCCAGAGGTATCGCTTGATCGGCGGT	41	93	49	33	37	53	78	224	30	5	0	115	284	53	72	36	11	69
CATATAATTCAGCCGCGGCGGGGCCACTCCTACGAGAGGGT	151	269	244	128	183	155	62	162	67	210	295	403	179	95	114	102	161	200
CATATAGCGGTGTATAAAGGTGGTGGGAGATTCTGGAAGGC	122	211	162	114	97	102	147	151	55	102	134	45	121	91	110	77	94	145
CATATCGTCGTCGAGATCGGGGGCGGACCCTCCTAGAAGGC	2	0	0	0	0	0	0	1	0	1	0	0	0	0	0	0	0	0
CATATGAAACTACACACGGGCGGTAAAGTATGTGGCGAGGA	2	0	0	0	0	0	0	0	0	0	0	0	2	0	0	0	0	0
CATATGAACCAGGAAACCAGTGGATCGTATTAACAGGAGGA	925	1374	1247	869	961	768	897	894	382	811	735	922	934	618	720	525	573	1238
CATATGAGACATCCCTGCGGCGGTGCGCCTTTTTGGATGGT	36	45	54	31	71	79	0	46	25	39	54	73	48	44	38	22	34	51
CATATGGCTATTTTGCGAAGAGGTCCACGGGCAGGCGTGGT	21	10	18	16	10	0	56	11	0	21	0	12	14	0	0	0	15	12
CATATGGTTATTTTTTAAGATGGTTAGCGATGCAGCGTGGT	1	0	0	0	0	0	8	0	0	0	0	0	0	0	0	0	0	0
CATATTGTCAATATACCAGGCGGTATCTATTATGGGGAGGT	1	0	5	0	10	0	0	12	0	0	0	0	29	0	0	0	0	2
CATATTTACCTCGTGTTGGGCGGTATGTGTCTCGGCAAGGA	53	86	58	48	32	54	61	52	17	29	6	17	27	33	23	13	14	84
CATCAAAGTCTGGCGCGCCGCGGCGTGTCATTATGCGTGGC	3	0	0	0	0	0	3	13	0	0	0	0	3	0	0	0	0	6
CATCAATTCATTTAACCGCATGGTGCGTTATTCGGGGTGGC	5	3	14	13	16	0	23	10	2	2	0	0	2	3	0	2	0	2
CATCACAGGGTGTTCTGGGGTGGATTCTGATTCGGCATGGT	15	1	0	10	14	40	3	11	4	0	7	0	7	10	8	4	0	5
CATCACATAGTCATGATACAGGGATTCAAACGCGGAGGGGA	112	123	108	118	99	150	177	88	37	79	19	38	87	54	48	58	58	110
CATCACGCAATTCAAACGCGGGGTGGCCTCTGTGGGGGGGC	2	3	0	0	8	0	0	0	0	0	0	0	0	0	0	0	0	0
CATCAGTAGCTGGTGAGGGGTGGAAGCGAGTTACAAGAGGC	108	290	167	107	178	143	91	570	99	20	177	0	576	188	164	132	7	167
CATCATTTGGAGGTCACCAAGGGTTACCTGTGTACTGAGGT	2	0	0	0	0	1	0	0	0	0	0	0	0	0	0	0	0	0
CATCCCATGTTTCCACGGAATGGTCGCCCCTATTGGGAGGG	2	0	0	0	0	0	0	0	0	0	0	0	0	0	0	0	0	0
CATCCCCTCCAGCTATGAGGCGGTCCGGTGTTACCAGCGGA	16	32	40	23	36	23	32	28	5	8	10	36	42	12	10	1	1	29
CATCCCGTTTCGACGAGGCAGGGTGAGACCATCTGGGCGGT	3	26	7	7	17	0	17	95	19	16	0	0	110	44	36	37	22	9
CATCCGGTGTTTCTCTGACGTGGTGAGGACTGTTACAAGGA	28	47	48	22	45	13	79	126	44	57	39	0	188	94	96	66	55	49
CATCCGTCCGACATGTACCAGGGAGGACCTCTATCGGAGGC	118	193	159	89	107	80	110	349	111	259	127	110	380	147	193	119	211	170
CATCCGTGCAGCGTGATAAAAGGATCCGAAACCCGGGCGGC	212	372	309	172	249	195	185	243	84	279	390	134	169	123	180	106	212	281
CATCGAGATCCGTACTCGGGTGGTACAGGCTGCAGAGGGGA	12	7	9	15	22	26	0	3	0	0	1	21	0	0	0	0	0	11
CATCGATCAAATGTGAGACACGGAGAAGGATTATACACGGA	1	5	0	0	6	0	5	0	0	0	0	28	0	0	0	0	0	1
CATCGATGTATTGTGTGGGGTGGTTGTGTTATTTAGGAGGT	23	49	31	16	26	32	26	60	13	10	0	12	47	5	45	25	4	32
CATCGGACACCAATCACCAAGGGCACTTCATCTCGGACGGT	17	34	21	13	13	0	0	42	10	7	57	0	62	13	13	8	0	16
CATCGGCCCGTGGTGTAGGGTGGTTAAAGTTGTGGGGCGGT	93	111	109	90	53	74	10	153	45	91	174	0	147	74	82	44	83	92
CATCGGGCCAGCATTTCGGGGGGTCCACTCGTCGGGGGGGA	2	0	0	5	10	0	2	0	0	0	27	0	0	0	0	0	0	0
CATCGGGTTTAGATCTAGGGTGGTATAAGCAGTGGCATGGT	6	13	7	8	2	0	18	23	1	5	0	0	43	1	0	0	1	4
CATCGGTAGCAGTATAAGAGCGGCGGTAGGCTATCCGAGGC	3	3	0	2	12	0	18	0	0	0	0	0	0	0	0	0	0	0
CATCGTATGATGGTACCGGGGGGTTGCAGTAGTTCAGCGGC	3	5	8	5	1	0	20	48	12	3	0	0	62	17	23	4	1	3
CATCGTTATATGATTAGAGGCGGTAGGGTCAGTTCAGGGGT	92	151	103	91	70	47	22	80	28	130	62	0	54	49	63	49	130	137
CATCTAGGGCGCATCCGACGTGGTGACCAATTTTGCAAGGT	375	492	404	312	347	245	202	330	135	380	285	294	341	243	255	179	300	424
CATCTCAGGTCCCATAGCCGGGGCTAAGCATTCCGGGCGGT	2	14	5	4	3	14	0	10	5	0	53	0	2	6	25	8	0	3
CATCTTGTATGCGTATGGGGAGGCTGTTCCTCTCCAGGGGT	1	0	0	0	0	10	0	0	0	0	0	0	0	0	0	0	0	0
CATGAAGGTTATCAGTAACAGGGATGATTCCGTCCAAGGGC	95	185	138	99	143	103	133	162	46	83	167	98	172	88	126	65	72	119
CATGACCCGCGAAATCTCAGCGGAGTTTTCTCATCAATGGA	2	0	0	0	0	0	10	0	0	0	0	0	0	0	0	0	0	0
CATGACCTTGGCACTCCCGAAGGCGTGTGTCGCGACGCGGA	61	112	83	50	58	39	73	150	43	25	11	22	164	90	76	33	17	65
CATGAGGTTCATGCTTAGAATGGCCATCCGATACGCGCGGA	958	1692	1343	983	1088	884	1173	1486	599	1821	453	1042	1627	1056	1082	762	1474	1266
CATGAGTATTGGCTCACGGGGGGTATCATATTTGAGGCGGT	554	1062	755	539	436	711	503	1093	397	941	269	863	1245	704	831	552	819	774
CATGATAACGCCGATTACGGCGGTACGTTGTAAGGCGGGGT	3	0	0	0	12	0	0	0	0	0	0	0	0	0	0	0	0	0
CATGATCCACGACAGCTGGAAGGATCCAAGCATGCGGCGGT	3	0	0	0	1	0	0	0	0	0	0	0	0	0	0	0	0	0
CATGATCGATCCATCCTGAGGGGTGGTATTCACAGGGTGGA	46	82	63	22	45	96	28	134	38	61	0	49	147	60	91	63	48	39
CATGCAAACACCGACCAAGAAGGCAATTGCATTTCAAAGGT	97	175	207	93	95	148	188	134	60	174	116	135	125	95	118	86	144	141
CATGCAGCTTGTGTTCGAAGGGGTGTGTGTTATTAAGGGAT	284	421	436	214	298	181	373	365	153	358	121	263	393	313	273	207	291	407
CATGCCCTGATACTTTCGGACGGTTAACAGAGACACAGGGT	7	12	1	2	0	0	38	25	7	2	14	0	2	24	0	16	9	2
CATGCTGTTCAGCTTATGAGTGGTTTTATTTAAGAGGTGGT	8	18	14	3	9	25	0	55	13	4	39	19	67	26	20	17	0	17
CATGGAAGGTATGCCCAAGGAGGCTCCCGATTCAAAAAGGA	18	11	11	6	15	0	0	51	5	0	0	34	41	5	14	6	0	30
CATGGACTAACAATTAGGGGAGGACGCCCGTTCGAAACGGA	542	1011	752	490	578	424	386	900	308	537	463	485	1082	579	584	399	348	863
CATGGAGCCACCATCCCAAAGGGTTTACTACTCAAAATGGT	2	0	0	0	0	0	4	0	0	0	0	0	0	0	0	0	0	0
CATGGCGCCTCGCTGCCAGGTGGTTTCGGTTGTAGCGGGGT	70	79	136	68	77	11	68	92	28	10	61	20	124	56	52	36	11	101
CATGGGATCTTCATTCAGGAGGGTCTATCCCCTTGAGAGGA	95	236	121	110	81	65	61	86	44	130	139	47	92	48	101	57	79	146
CATGGGGACAGTGATCCAAATGGCTGACGCACTGGGGAGGT	162	304	281	129	261	131	127	294	87	78	173	154	275	197	141	113	91	190
CATGGTGTACCAACCATGCAGGGAAACAACTCTTCAAGGGA	65	109	99	40	68	12	27	400	100	81	20	132	546	186	196	136	67	88
CATGTAACCTACGTAAAGGGTGGACATCGGTAACGGGAGGA	992	1958	1432	850	1017	1381	1293	1071	420	972	1334	1451	1077	764	790	606	810	1384
CATGTAGTTTTGTCCCGGGGAGGTGAAGTCAGCCGGATGGC	2	0	0	0	0	0	0	0	0	0	0	0	0	0	0	0	0	0
CATGTATTGTTAATCTTGAGCGGTGCACTTTTTACGGGGGT	247	337	321	194	282	280	226	374	138	500	202	224	390	216	298	167	432	279
CATGTATTTATCTTCTAGAGTGGATATCTTTCTAGCGAGGC	735	1173	978	676	807	693	846	1001	373	761	671	938	1094	614	675	510	650	1004
CATGTCGTGGAGACGATGCATGGTTTACTCCTAGAAGGGGT	3	12	6	11	0	0	0	28	4	7	0	0	56	6	9	8	0	20
CATGTGCGAAACTCTTAAGGTGGCTGGACGACTTCGACGGT	63	86	81	48	58	48	81	145	26	43	32	105	101	40	48	34	30	92
CATGTGTCGGCGGTTTTCGGGGGCATTCGTTAAAACGGGGA	1	0	0	0	13	1	1	11	0	0	0	2	9	0	0	0	0	0
CATGTGTGTGTGCCCTTGAGGGGCCACGCGCTAGGGGGGGC	5	5	17	4	2	0	0	80	10	0	16	0	117	21	18	7	0	4
CATGTTGATAATATGTGGAGAGGTACGCTGTTTGGGGCGGC	17	25	6	5	23	22	0	0	0	0	0	0	0	0	0	0	0	12
CATGTTGTCTTTTACTCGAAAGGTGATTCATTCGGGGTGGA	1	0	0	0	0	0	0	0	0	0	0	40	0	0	0	0	0	0
CATGTTTGGGAAATCTAGGGGGGACCCGAGAGTGGGGAGGA	13	9	16	24	5	0	0	25	1	4	0	0	28	0	1	0	4	19
CATTACGGTGGGGTTTCAAGTGGTCCGGTGACTTCGGTGGT	192	351	262	158	190	167	256	527	167	272	147	144	506	281	315	220	162	310
CATTAGATTCCACTCTTGGGGGGTAAGGTATTTCAGATGGT	1	0	0	0	0	0	0	0	0	0	0	11	0	0	0	0	0	0
CATTAGCCACGTGTTTTGAGCGGAGGGAGGTTTCGGGGGGT	231	433	313	222	252	94	320	498	135	93	196	362	487	211	299	192	78	339
CATTAGGTGTTCATATTGCAGGGTTACGCGTAAGGCGTGGC	1	0	0	0	0	0	1	0	0	0	0	1	0	0	0	0	0	0
CATTATCGCAGTTCCATAGGTGGCAACTCCACACACAAGGC	38	60	45	41	34	0	36	364	128	160	41	0	345	213	235	174	103	51
CATTATGGCTAGCTTAGGAGCGGTAAACACTATTACGGGGA	2	0	0	0	0	0	0	0	0	0	0	0	0	0	0	0	0	0
CATTATGTGTTTATCCAGGGGGGTGCGGGTAGAAGCGCGGA	590	1077	792	526	538	667	592	863	331	877	486	668	963	643	601	405	656	821
CATTATTAGGGTTCGCACGGTGGAAGAGACTTACGGGAGGA	279	466	353	318	289	158	180	454	177	555	271	209	462	325	342	243	429	366
CATTATTGCTGATTTTTCAGTGGACCCGGCAGCACGAGGGT	70	40	39	40	42	47	89	40	12	13	0	78	60	22	28	27	19	67
CATTCATTAAGTTTCCACCGCGGACATTAGTATTCGGAGGT	1	0	0	0	3	0	0	0	0	0	0	57	0	0	0	0	0	2
CATTCCACGAGTTTGTCGCGAGGTGTTGACCTCACAGTGGC	72	80	25	48	44	52	41	313	133	217	36	0	320	248	253	205	172	71
CATTCGGCGACGCAGCCCGGCGGCCCGACGACCGGCAGGGA	12	8	0	7	17	2	0	7	4	3	0	0	1	6	11	10	0	1
CATTCTAAATCATAACTGCGCGGTGATTGGTATTGGATGGT	324	515	395	247	370	315	311	419	117	191	174	306	468	258	228	178	130	399
CATTCTGATGAGCAATAAAGGGGATGGTTGAACAGAACGGT	3	8	0	7	0	0	1	0	0	0	0	0	0	0	0	0	0	2
CATTCTTCTATTGTTCTAGGAGGTTACTCGTGAGCCGCGGA	1	0	0	0	2	0	9	0	0	0	0	0	0	0	0	0	0	0
CATTGAACTTCGTTAAAGGGCGGTTTAAACTCTAGGGCGGT	34	23	42	22	18	25	18	44	8	29	55	0	51	11	25	13	29	22
CATTGACCGTATGAATTAAGCGGTGAGAATTCCTAAACGGA	137	265	200	137	132	133	73	331	93	141	223	237	427	181	197	103	106	214
CATTGCTAAGTAGCTTTAGGGGGCATGTTCTTACACGCGGT	1692	2491	2214	1304	1463	1728	1543	1978	984	3462	1393	1727	2022	1522	1961	1322	2816	2009
CATTGGGGCTAATCATTGGGGGGTGATTGAAGAGGAAGGGT	2	0	4	0	0	14	0	51	2	7	0	0	53	8	3	1	9	8
CATTGTCAAGGTTTTTAGGGTGGTGTTCTCTCTGGGGAGGA	5	0	0	0	0	0	23	0	0	0	0	0	0	0	0	0	0	0
CATTGTTAGGGGTTCATGGGGGGTACGCCCTCTTGGGTGGT	533	846	680	382	618	498	571	894	312	773	301	577	973	520	671	437	604	724
CATTTAATACACAACCGCAGGGGTGGGGGTTCTTCCACGGT	999	1713	1366	852	1062	808	956	985	341	737	1093	1491	1057	682	635	467	723	1412
CATTTCACTGTTGCGTTCCGGGGCGCCGTTAACTAGGCGGC	32	86	52	26	28	4	40	28	13	12	95	8	23	20	17	13	13	45
CATTTCTCTGGTGTCACGGATGGTACGAGTAGCTGGGCGGA	3	3	10	7	6	18	0	0	0	0	0	0	0	0	0	0	0	6
CATTTCTTATGCTTCCTAGGTGGCAACACGCCTGGGGCGGT	629	1106	761	580	488	477	561	633	212	378	292	841	551	391	409	290	308	879
CATTTGCCAAGCTTACTGCAGGGAGCTGATACTGGGGGGGA	267	542	419	238	299	289	256	507	152	199	182	367	524	286	233	207	149	392
CATTTGGTAGCATATAAGAACGGCCAGGCACGAAGCGAGGT	2	12	7	3	9	0	0	50	2	0	0	0	57	1	4	6	0	3
CATTTTAAGTTCCTATAGGATGGATACTTTTGTAAGGGGGT	1	0	0	12	0	0	0	0	0	0	0	0	0	0	0	0	0	0
CATTTTTACCATTTTCTAAGGGGCGACTGTAATGGCATGGC	1	0	0	0	0	0	2	0	0	0	0	0	0	0	0	0	0	0
CATTTTTCCCGCCACCTAGACGGATGACACTATTGGGCGGT	1	6	7	0	0	0	10	22	11	20	0	0	38	21	21	11	15	4
CCAAAAATTGCTGAGATCAACGGACATAAATGTCAGACGGA	290	464	468	275	306	277	441	403	108	213	381	463	430	160	239	137	160	396
CCAAAACCCGGCGTAAACAGTGGTAAGCGATATCGGGTGGC	48	111	74	55	47	28	79	549	131	291	83	99	538	192	295	175	236	99
CCAAACGCTTGAGAGCGGGGCGGTACACAGATAAAGGCGGT	1	0	3	0	0	0	0	0	0	0	0	0	0	0	0	0	0	6
CCAACAGACTCACTCTTAAATGGTTTTCGTAGTTCGACGGT	6	4	0	2	11	0	0	4	0	0	0	43	21	0	0	0	0	0
CCAACTAAATCTTTGACGGGTGGCAATCGTTGTGCGGGGGT	203	427	268	193	195	291	249	267	68	131	240	291	295	124	94	104	120	199
CCAAGACTAATTGTAACGGGGGGTCAAGTTTATAGGAAGGC	239	360	342	271	222	211	122	319	129	310	18	447	258	269	245	179	239	334
CCAAGATCCTCTATACGGAGAGGTGAGCATTCTAGAGGGGC	2	1	3	0	2	0	0	0	0	0	6	0	0	0	0	0	0	5
CCAAGCCTTAGTCTAACCAAGGGCCAGTAGCGCAGAGTGGT	7	0	1	0	4	0	0	7	3	0	0	0	4	4	2	0	0	8
CCAAGGCCGAGGGACCTGCAGGGACTCTATATCTCAGAGGA	1	0	0	2	2	0	0	0	0	0	0	0	0	0	0	0	0	0
CCAAGGGTTTTCATGCGGGGGGGCCTAAGTTCTTAGATGGA	2	2	0	0	0	0	0	4	0	1	0	0	8	0	0	0	0	1
CCAAGTTTGGTACAAAGCGAGGGAATCGTCAGCCGCATGGC	110	245	129	94	127	173	91	213	67	74	0	42	198	149	117	96	79	124
CCAATATTCGAGGATTCCGGGGGCGCTGTCTAAAGCGTGGT	35	92	62	46	49	32	14	73	33	87	42	43	65	66	57	37	67	60
CCAATCCGCTTGGTACCACGGGGACAAAGTCCTAGGACGGC	1	9	2	1	0	0	7	32	3	0	18	0	41	0	5	1	0	1
CCAATTAGTATCTTATGGGGAGGTTTATTCCGTGCGGCGGC	62	131	67	61	67	54	63	74	33	58	117	119	57	80	47	39	37	81
CCAATTGGACGCCCAACAGGGGGAGTTGTCATATAGGTGGT	2	0	0	0	0	0	0	0	0	0	0	8	0	0	0	0	0	0
CCACAGGGTGTTCACCTAGGGGGTTGGCTCAGATGGGAGGC	6	10	6	0	4	15	5	4	0	0	0	50	1	0	0	0	0	7
CCACAGTTAGTCGACTGCAGCGGTGTACAAAGCCGAGTGGT	5	1	0	0	0	0	0	17	1	0	0	0	11	0	0	1	0	0
CCACATTCGCGGACACGCGAAGGCCGCCCTTTCTGGGGGGT	72	122	72	40	66	38	64	148	53	102	78	44	172	117	97	56	95	96
CCACATTTGTTATTCAAAGGTGGTATCGTCTGTTGGGTGGA	2	0	0	0	0	0	0	0	0	0	0	0	0	0	0	0	0	0
CCACCAGACTTGCCCCAGGGCGGTAAATTTCATGCGGTGGC	1	0	0	0	2	0	0	0	0	0	0	0	0	0	0	0	0	0
CCACCCTGTGTCTCGTGAGAGGGCTTCCTTTACTAAGCGGT	24	35	35	23	23	79	0	63	15	40	4	0	61	39	25	23	32	61
CCACCGAAGTTCTAGACCAGCGGTCGATATTCTCAGGTGGA	265	380	303	278	247	211	245	407	163	279	171	215	477	282	243	173	309	314
CCACCGGTCTTTATCCGGGGGGGAGGGCAGTGTCAGAAGGC	52	92	70	61	58	107	72	93	26	34	40	113	123	76	58	33	13	48
CCACCGTTGAGTATCTGAAACGGCAACTGTACTAAAACGGC	34	58	46	23	50	58	0	109	21	12	44	30	105	56	55	20	17	53
CCACGATCAACCGTGTCCAATGGACTTGCATGCTAGAGGGA	29	26	39	31	13	76	35	19	7	11	0	82	38	15	13	1	10	27
CCACGTAGTCTCGTTAAGCGTGGTCGGAGATAAAGAAAGGA	4	1	0	1	0	0	0	0	0	0	0	0	0	0	0	0	0	6
CCACGTTGCTAGGACCGAGGCGGCACGCAATGACAAATGGT	209	341	265	187	183	274	144	190	63	90	139	63	245	101	90	61	74	327
CCACTAGCCGTCCCTTTGGTCGGACACAGAACTCAGATGGT	1	0	0	0	0	0	0	0	0	0	0	0	0	0	0	0	0	0
CCACTCACAGAACTATTGAGTGGTTATGAATCTCGGGGGGA	1	4	0	0	0	0	0	4	0	0	0	66	16	0	0	0	0	0
CCACTCCCACATATTCAAGATGGACTGGGTACTACAAGGGT	191	294	188	167	181	173	253	182	76	266	105	0	170	80	159	91	233	221
CCACTCGAGCGGTACTTGAGGGGTTTTCCGAGCACGGGGGT	11	38	28	10	13	20	18	135	15	3	0	51	132	15	31	25	1	42
CCACTCGCCTTGGTCAGAAGCGGCTGGACTATTGACACGGT	61	78	87	52	68	39	58	119	28	32	1	0	102	41	53	36	28	103
[truncated: 29,604 more rows]
