# Supplementary material for: Improved detection of differentially represented DNA barcodes for high‐throughput clonal phenomics
Source: Mol Syst Biol. 2020 Mar 18;16(3):e9195. doi: 10.15252/msb.20199195 (PMC7080434; doi:10.15252/msb.20199195)
Supplement: Supplementary file 7 — Dataset EV4 [file MSB-16-e9195-s007.csv]

barcode	Efflux_pos_1	Efflux_control	Efflux_neg_2	ALDH_pos_1	ALDH_neg_1	Attach_pos_1	Attach_neg_1	Autophagy_pos_1	Carb_11_1	Autophagy_control	Autophagy_neg_1	Carb_11_2	Carb_14_1	Carb_14_2	Carb_18_1	KI67_pos_1	KI67_neg_1	Carb_18_2	T0	T5	T8	T11_1	T11_2	T11_3	T11_4	T14_1	T14_2	T14_3	T18_1	T18_2	T18_3	T25_1	T25_2	T25_3	T29_1	T29_2	T29_3	Efflux_neg_1	ALDH_neg_2	Attach_neg_2	Autophagy_neg_2	KI67_neg_2	Efflux_pos_2	ALDH_pos_2	Attach_pos_2	Autophagy_pos_2	KI67_pos_2
AAAAACAGACGCGTATGGGGCGGTCTAGCCCAATGAATGGA	0	0	0	0	0	0	0	0	0	0	0	1	0	0	0	1	0	0	3	2	2	0	1	0	2	0	1	0	1	0	0	0	0	0	0	0	0	0	0	0	0	0	0	0	0	0	3
AAAAAGAGAGTCGTCCCGCGCGGATTAATGTGATGCACGGT	0	0	0	0	0	0	0	0	0	0	0	0	0	0	0	4	2	0	0	0	0	0	0	0	0	0	0	0	0	0	0	0	1	0	0	0	0	0	0	0	0	2	0	0	0	0	2
AAAAAGAGCTTGCTATTGGGCGGATAACTATTCTGGGTGGA	0	2	0	0	0	0	0	0	0	0	0	0	0	0	0	1	0	0	0	0	0	0	0	0	0	0	0	0	0	0	0	0	0	0	1	0	0	0	0	0	0	0	0	0	0	0	3
AAAACATGATTGGAGAAGAATGGTCCGTTCTGTAGAATGGC	3	0	0	0	0	0	0	0	0	0	0	0	0	0	0	0	0	0	0	0	0	0	0	0	0	0	0	0	0	0	0	0	0	0	1	0	0	0	0	0	0	0	7	0	0	0	0
AAAACATGATTGGAGAAGAATGGTCCGTTCTGTAGAATGGT	0	26	13	50	26	24	26	7	24	13	6	34	5	10	0	31	23	5	80	89	46	26	39	49	43	19	27	29	17	19	13	2	2	6	0	4	0	19	24	16	18	33	0	51	27	22	35
AAAATGGCCCGTCCCCGAGACGGCCACAGAAGTCGAGAGGT	0	1	0	0	0	0	0	0	0	0	0	2	0	1	0	0	0	0	2	0	1	0	0	0	0	0	0	2	1	0	0	1	0	0	0	0	0	0	0	0	0	0	0	0	0	0	0
AAAATTTATTTATTTTTGGGAGGTAGGGTGTTTCGGGAGGC	0	0	0	0	0	0	0	0	0	0	0	1	0	1	0	0	0	0	4	1	1	0	0	0	0	0	0	0	0	0	0	0	0	0	0	0	0	0	0	0	0	0	0	0	0	0	0
AAACAAACCACTATCAGGAGCGGCGCACGCTACACCAGGGA	0	0	0	0	0	0	0	0	0	0	0	0	0	0	0	0	0	0	1	0	0	0	0	0	0	0	0	0	0	0	0	0	0	0	0	0	0	0	0	0	0	0	0	0	0	0	0
AAACAGTAAGTGAATAGAGAAGGACCTCGGTGATCAGCGGA	0	1	0	0	0	0	0	0	1	0	0	0	0	1	0	0	0	0	12	3	3	1	0	0	1	0	0	0	2	0	0	0	0	0	0	0	0	0	0	0	0	0	0	0	0	0	0
AAACCCACTGTAGAACGAGGCGGTTCTCCCTTACGCGAGGA	0	0	0	0	0	0	0	0	0	0	0	0	0	0	0	0	0	0	8	1	0	1	2	1	0	0	0	0	0	0	0	0	0	0	0	0	0	0	0	0	0	0	0	0	0	0	0
AAACCCTTAGGATCATTGGGGGGATGACGATTCAGGAAGGC	17	98	133	173	113	133	156	31	63	112	53	113	58	70	36	241	218	41	453	448	277	216	205	157	198	158	144	179	185	137	152	98	77	140	109	120	73	134	117	103	102	217	47	134	107	77	177
AAACCGGGAATTTAGCTACGGGGACCATCTAATTGCATGGA	4	6	2	11	5	9	11	5	1	2	3	5	3	6	4	12	16	3	6	3	6	8	15	5	5	7	10	7	7	7	11	4	7	9	9	6	2	2	2	8	6	12	18	6	15	16	7
AAACGAGTCCTAACGTGGCGAGGATCTCTCCGAAGGGGGGA	0	2	0	2	0	0	3	0	0	0	0	0	0	2	0	0	0	0	8	7	4	0	0	0	4	0	2	3	0	0	0	0	0	0	0	0	0	0	0	2	0	0	0	2	0	0	0
AAACGCGTAGACTAATGAAACGGCGTCTGGTACCCGAAGGT	0	0	3	1	2	0	0	0	0	0	0	1	0	0	0	0	0	0	0	0	2	0	0	0	0	0	1	0	0	0	0	1	1	2	0	0	0	7	5	0	0	0	0	0	0	0	0
AAACGGTTCGTACTTTCGGGAGGCGTGAAAAGCAGCACGGA	1	9	2	11	2	12	8	1	0	8	8	5	0	1	0	14	3	0	8	20	7	10	11	11	6	21	10	9	14	6	12	7	5	11	6	9	4	5	0	2	14	4	1	28	12	2	7
AAACTGTCGAGTATGTGGAGGGGAGCAATCCGAGGGGAGGT	4	38	55	57	56	45	31	17	11	38	14	28	28	32	16	109	50	13	60	92	71	46	63	28	55	43	40	42	31	39	23	18	16	20	7	16	15	34	60	31	35	68	11	30	57	85	70
AAACTTAGCGCGGATACAGAGGGCATATACACATCCACGGT	0	0	0	2	0	0	0	0	0	0	0	0	0	0	0	0	0	0	4	0	1	0	0	0	0	0	0	0	0	0	0	0	0	0	0	0	0	0	0	0	0	0	0	0	0	0	0
AAACTTGCTTCCTCTTGGGGAGGTGCCCCATTTAGAGTGGT	2	10	2	13	1	9	6	0	2	7	4	5	7	0	0	9	2	1	11	17	9	7	18	6	11	12	6	10	8	5	2	3	0	2	0	0	0	2	1	3	3	2	10	9	11	0	5
AAAGAATTGGGTGTTCGAGGCGGTCGTGAGATTAGCGAGGA	0	1	0	0	0	0	0	0	0	0	2	0	0	0	0	9	3	0	0	0	0	0	0	0	0	0	1	0	0	0	0	0	0	0	0	0	0	0	0	0	2	1	0	0	0	0	0
AAAGAGAGTCCCTTCTAAGGAGGTTACCTATGTAAAAGGGT	0	0	0	0	0	0	1	0	0	0	0	0	0	0	0	0	0	0	2	0	1	0	0	0	0	1	0	0	0	0	0	0	0	0	0	0	0	0	0	1	0	0	0	0	0	0	0
AAAGCGCGGTCAGTCACGGGAGGTGTTGCTCCACGGGGGGT	0	0	0	0	0	0	0	0	0	0	0	0	0	0	0	0	0	0	0	0	0	0	0	0	0	1	0	0	0	0	0	0	0	0	0	0	0	0	0	0	0	0	0	0	0	0	0
AAAGGGAGCTGGCTGAAGAGCGGTTATTCCTACCCAAAGGA	13	30	21	47	38	41	82	1	19	21	14	40	9	3	2	32	36	5	285	250	111	54	71	46	61	25	29	41	19	15	19	11	2	1	0	1	0	15	30	65	23	41	38	28	36	2	28
AAAGGGCTGAAAACAAGCGGTGTAATGGTATCCGAGGGGGA	0	0	0	0	0	0	1	0	0	1	0	0	0	0	0	0	2	0	2	4	3	0	0	0	1	0	0	0	0	3	0	0	0	1	0	0	0	0	0	0	0	3	0	0	0	0	0
AAAGGTTATGTACATTAAGGTGGTAGGAGCAATTGGGCGGA	0	0	0	0	0	0	0	0	0	0	0	0	0	0	0	2	0	0	1	0	0	0	0	0	0	0	0	0	0	0	0	0	0	0	0	0	0	0	0	0	0	0	0	0	0	0	0
AAATACGCCTCCGAATCAGAGGGACAATGTACAGAAAGGGA	0	0	0	0	0	0	0	0	0	0	0	0	0	0	0	2	5	0	0	0	0	0	0	0	0	1	0	0	0	0	0	0	0	0	0	0	0	0	0	0	0	3	0	0	0	0	0
AAATCAGAGCCCTTTTCAAGAGGCCAGCGGTATCGGGTGGT	0	4	2	1	4	0	4	0	0	3	0	7	3	2	1	4	0	0	14	10	3	5	8	5	4	5	3	5	3	7	1	0	0	0	0	2	1	2	5	3	0	0	0	0	0	0	0
AAATCGTGCCAGCAGACAAGTGGTCTTCGGTATTGCAGGGT	2	0	0	0	0	0	0	0	0	0	0	0	0	0	0	0	0	0	0	0	0	0	0	0	0	0	0	0	0	0	0	0	0	0	0	0	1	0	0	0	0	0	5	0	0	0	0
AAATGAGAGTACTAGATGGGTGGCCAGGGTAGACGCGTGGT	109	355	467	556	426	320	495	107	137	254	151	302	173	217	119	755	544	124	1029	969	580	517	538	424	501	415	417	530	459	387	358	264	221	414	266	297	204	487	350	364	276	712	281	449	282	332	439
AAATGATTCTGTAACTCAGGGGGACAGCGCTCAGAGGTGGA	0	0	2	0	8	0	1	0	0	1	0	0	0	0	0	0	0	1	3	4	2	1	4	0	1	0	0	0	3	0	0	0	0	0	0	1	0	2	7	0	0	0	0	0	0	0	0
AAATGTAGCTTGCCGACACGCGGACACCGTCGAACCATGGT	5	5	29	16	36	11	8	0	5	9	0	9	4	11	14	6	5	5	41	52	25	10	12	8	10	0	9	12	5	0	2	0	0	0	0	0	0	29	33	6	0	3	11	20	9	0	1
AAATTCATAAGGGCTAGGCAGGGTAATCGGTAAACGGAGGC	20	14	13	31	26	19	19	3	9	8	7	16	9	17	9	28	22	9	43	50	25	37	24	25	32	21	19	14	13	12	9	5	6	10	0	6	0	9	20	17	10	15	51	33	22	3	10
AAATTCTCGGCGGTTTTGAGTGGTTATTCCTATAGGGGGGA	0	0	0	0	0	0	0	0	0	0	0	0	0	0	0	1	0	0	0	0	0	0	2	0	0	0	0	0	0	0	0	0	0	0	0	0	0	0	0	0	0	0	0	0	0	0	0
AAATTTTGGTTCACCCTGGGCGGCTCGGTCTATTGGGGGGT	0	12	8	24	9	20	38	1	10	5	4	24	7	6	1	6	23	0	197	189	72	30	27	22	40	5	13	5	7	3	3	0	0	0	0	0	0	3	3	37	2	25	0	10	21	2	0
AACACGTGTCAAGTAAGCGAGGGCGAAAAGTCATGGAAGGT	0	4	7	4	0	3	3	0	2	2	0	2	1	0	0	6	8	1	9	3	3	1	0	0	0	1	1	1	0	0	0	0	0	0	0	1	0	5	0	3	0	8	0	3	2	0	0
AACAGCGGCGCACCGCTCCAGGGACCTCTTAGAAACAGGGT	11	17	6	50	11	18	41	7	9	23	29	18	12	17	5	47	19	10	30	47	29	19	39	27	31	27	36	26	30	23	23	20	17	19	5	13	16	4	6	35	42	26	37	38	11	21	7
AACATTGCGACAGTCTTCCGAGGTCTCTTTTAAAGGATGGT	37	114	127	141	144	159	186	60	63	149	108	121	70	112	133	321	132	111	108	213	174	198	229	116	205	221	193	245	287	219	216	253	238	367	289	316	186	126	119	140	191	142	103	110	126	208	180
AACATTGCTCCAGTGTCCGAAGGTCGAACGCGCTAGGGGGC	3	61	295	100	202	119	83	32	26	41	19	62	36	56	110	107	73	79	70	140	109	105	105	86	117	81	101	102	108	99	94	83	66	99	77	91	63	286	164	51	38	81	12	88	125	87	65
AACATTTCGACCGAGTTGGGAGGATTGTGGCTTGGGGAGGA	93	221	147	336	328	293	344	92	103	231	176	214	134	122	118	778	364	99	155	284	286	383	409	376	380	399	400	509	546	425	438	436	414	691	519	608	417	172	261	281	225	421	265	308	241	257	459
AACCCGCTCAAACAGCTGGATGGTTCTCCCAAAAGGGGGGC	1	0	0	0	0	0	0	0	0	0	0	0	0	0	0	0	0	0	0	0	0	0	0	0	0	1	0	0	0	0	0	0	0	0	0	0	0	0	0	0	0	0	4	0	0	0	0
AACCGTCCGCGAGTAATGAGTGGTCGGAACTAACACGTGGT	2	21	32	40	11	17	19	9	7	10	0	17	5	6	5	22	19	4	56	72	29	9	36	22	18	17	13	7	15	6	11	0	2	1	1	2	3	25	3	22	0	8	2	41	13	11	8
AACCGTGTGGATTCTAGGGGCGGCGGCCTGATTCGGGTGGT	1	10	0	3	5	5	21	0	2	12	3	8	8	5	6	7	7	4	8	19	12	10	7	11	14	12	16	18	13	10	10	12	14	16	12	12	8	0	7	21	3	3	0	3	4	0	0
AACCTGCTTAGGGACAGGAAGGGCCTTTTCACTAAAAGGGT	27	36	20	26	40	30	40	8	22	19	16	18	14	21	9	77	59	10	36	33	38	42	48	31	41	60	45	45	73	46	46	53	32	62	60	60	39	24	33	30	27	64	94	28	30	16	67
AACGAAGGATGTGACCGGGGTGGACGTTTCCTATGGGGGGC	1	1	0	0	0	0	0	0	0	0	0	0	0	0	0	1	0	0	0	0	0	0	0	0	0	1	0	0	0	0	0	0	0	0	0	0	0	0	0	0	0	0	0	0	0	0	0
AACGAGCGGTGCACAACGGGAGGCCTCTGCTTTCGGAAGGT	1	6	24	5	36	5	20	1	4	6	2	14	2	6	6	20	13	6	68	62	33	15	10	14	9	7	4	4	3	4	3	0	2	0	0	0	0	18	39	24	5	16	5	7	4	5	17
AACGATCGGCAATACAGGGAGGGCGCATATCGTAACGCGGA	0	0	0	0	0	0	1	0	0	0	0	0	0	0	0	0	0	1	11	0	2	0	1	0	0	0	0	0	0	0	1	0	0	0	0	0	0	0	0	0	0	0	0	0	0	0	0
AACGTCGACCGTCAATGCGGCGGTACATAATGCGCGGCGGT	0	0	0	0	0	0	0	0	0	0	0	0	0	0	0	0	0	0	0	4	0	0	0	0	0	0	0	0	0	0	0	0	0	0	0	0	0	0	0	0	0	0	0	0	0	0	0
AACTACGGATGGTAGTTGGGCGGAACGTTGTACGGGGGGGC	1	0	0	0	0	0	0	0	0	0	0	0	0	0	0	0	0	0	0	0	0	0	0	0	0	1	0	0	0	0	0	0	0	0	0	0	0	0	0	0	0	0	2	0	0	0	0
AACTCTTTTATTTTAATAGATGGTTTTTCTAATAAAGTGGT	0	0	0	0	0	0	0	0	1	1	0	0	0	0	0	0	0	0	0	0	1	0	0	0	0	0	0	0	0	0	0	0	0	0	0	0	0	0	0	0	0	0	0	0	0	0	0
AACTGGAAGTCGTACAGAGGGGGCGGCTTTATTCGCGTGGT	0	0	0	3	0	7	2	0	2	3	0	3	0	3	0	0	0	0	45	23	5	4	1	0	4	2	0	0	1	1	0	0	4	0	0	2	0	0	0	4	0	0	0	0	7	0	0
AACTTATCCCACCAAATCCAGGGTAGCAGTTCACAAGAGGC	3	0	2	0	0	0	0	0	0	0	0	0	0	0	0	2	0	0	0	0	0	0	0	0	0	1	0	0	0	0	0	0	0	0	0	0	0	1	0	0	0	0	11	0	0	0	0
AACTTATCCGGGTTTTAGGGTGGAATTGCATGCGGAATGGT	2	1	6	13	7	8	6	4	1	2	0	3	6	2	12	2	10	16	9	14	3	5	7	8	8	5	8	8	1	8	10	3	2	0	2	2	0	3	3	3	0	16	10	10	9	8	0
AACTTCGAATCTTCACACAGCGGTAACCTTTAAGACACGGC	0	0	0	0	0	0	0	0	1	0	0	0	0	0	0	0	0	0	0	0	0	0	1	0	0	0	0	0	0	0	0	0	0	0	0	0	0	0	0	0	0	0	0	0	0	0	0
AACTTCGAATCTTCACACAGCGGTAACCTTTAAGACACGGT	0	1	2	0	7	1	0	0	0	0	0	0	0	0	0	4	4	0	10	6	3	5	0	0	3	1	1	1	0	0	0	0	0	0	0	0	1	2	2	0	0	0	0	0	1	0	8
AACTTGTTTATAACCATGGGGGGCCCGTACAGTCGGGCGGA	0	9	8	22	0	3	16	2	3	1	0	6	1	1	2	9	5	2	44	56	23	11	16	10	16	7	8	5	0	4	1	0	0	0	0	0	0	7	0	11	0	1	0	25	9	5	7
AACTTTCAGCGTATGCAGGGGGGTTTTTCCTCTAGGGAGGC	1	0	0	0	0	0	0	1	0	0	3	0	0	0	0	11	10	0	0	0	0	0	0	0	0	0	0	0	0	0	0	0	0	0	0	0	0	0	0	0	4	7	1	0	0	0	3
AACTTTTGGTTCACCCTGGGCGGCTCGGTCTATTGGGGGGT	0	0	0	0	0	0	0	0	0	0	0	0	0	0	0	0	0	3	0	0	0	0	0	0	0	0	0	0	0	0	0	0	0	3	0	0	0	0	0	0	0	0	0	0	0	0	0
AAGAACCCGTATGTTTCGGAGGGTCTTCTCAATGGGATGGT	107	220	302	162	440	388	359	70	97	315	452	214	149	199	180	857	388	156	182	292	260	323	382	274	362	422	427	524	708	533	537	729	741	1238	1283	1326	930	324	345	245	851	336	268	139	346	196	546
AAGAACTGTTGACTTTCACAAGGTGGCGAATGATGGGGGGT	0	0	0	0	0	0	0	0	0	1	0	0	0	0	0	0	0	0	4	0	2	0	0	0	0	0	0	0	0	0	0	0	0	0	0	0	0	0	0	0	0	0	0	0	0	0	0
AAGAATGGGGGTGTGTAAGGCGGAACGCACAGTCGGGCGGA	0	4	6	6	3	1	6	0	1	1	0	4	3	4	0	3	6	0	10	16	10	3	14	3	10	3	3	6	1	0	1	0	0	2	4	0	3	7	3	5	0	8	0	4	0	0	1
AAGACTTGCCCGTTATGGGAGGGAATCCAATTTTGGGAGGT	0	1	0	0	0	0	0	1	0	0	1	0	0	0	0	2	0	0	0	0	0	0	0	0	0	0	0	0	0	0	0	0	0	0	2	0	0	0	0	0	1	0	0	0	0	0	0
AAGAGCCTTACAAACCCAGACGGAGCGTGGTCAGACAGGGC	223	960	1362	1202	1473	1009	1352	244	431	795	479	747	477	596	384	2187	1194	368	1490	1899	1343	1294	1491	1165	1419	1062	1140	1311	1335	1050	1030	626	606	963	643	715	442	1511	1027	1004	896	1383	823	1045	947	796	1295
AAGAGGCGACCCGACACGGGTGGACTTACGAAAGAGGGGGA	2	5	22	16	36	13	19	3	6	10	4	5	2	9	19	38	20	8	27	33	22	16	20	10	20	10	10	18	15	5	9	4	9	9	13	5	0	27	33	14	25	29	11	9	9	10	15
AAGATTCCGCGTTCATTAGGGGGCCTTCAAAACCGAGGGGT	489	301	335	357	332	711	279	154	147	415	924	293	393	525	2789	1612	502	1976	120	318	298	416	527	397	474	685	662	905	1320	1108	1037	2064	1811	2790	3701	5157	3430	292	198	198	1638	557	1491	314	625	459	1047
AAGCAATTTCATTCACGCGGTGGCATATAGTCTCGCGCGGC	2	0	0	1	0	0	0	0	0	0	1	0	0	0	0	0	0	0	0	0	0	0	0	0	1	0	0	0	0	0	0	0	0	0	0	0	0	0	0	0	0	0	3	0	0	0	0
AAGCACACCCACCTATGCCGTGGAGAGGTGAGCGCGACGGA	0	0	0	0	0	0	1	0	1	0	0	0	0	1	0	3	0	0	4	1	0	0	1	0	0	1	0	0	0	0	0	0	0	0	0	0	0	0	0	0	0	0	0	0	0	0	0
AAGCACTAGAGGATGTGGGATGGTTCTAGGAGTAGGGCGGT	0	0	4	0	3	1	1	0	0	0	0	0	1	0	2	0	0	0	3	3	1	2	0	0	0	0	0	0	0	0	0	0	0	0	0	2	0	4	3	2	0	0	0	0	0	0	0
AAGCCTTTGTTGGTTCAGAACGGAATACGCTTTGAAGCGGA	0	0	0	0	0	0	0	0	0	0	0	0	0	0	3	0	0	0	1	0	0	0	0	0	2	0	0	0	0	0	0	0	0	0	0	0	0	0	0	0	0	0	0	0	0	0	0
AAGCTAATTTTAGATCTGAGTGGCAGGATGCGACCGAAGGT	1	0	0	0	0	0	0	0	0	0	0	0	0	0	0	0	0	0	0	1	0	0	0	0	0	0	0	0	0	0	0	0	0	0	0	0	0	0	0	0	0	0	1	0	0	0	0
AAGCTACCAGCCGTACGCCGTGGCTTTGGCCGTAAGGGGGC	3	3	9	7	7	7	0	2	2	0	0	2	1	0	1	12	10	4	4	6	9	7	7	3	5	3	5	8	5	4	6	4	0	7	3	2	2	14	6	0	0	18	12	1	8	8	5
AAGCTATCTACAACCTACAGAGGACGGTAGAGAAAGAGGGA	0	0	0	0	0	0	0	0	0	0	0	0	0	0	0	0	2	0	0	0	0	0	0	0	0	0	0	0	0	0	0	0	0	1	0	0	0	0	0	0	0	0	0	0	0	0	0
AAGCTCGAAGCGCCTTTGGGGGGCATATGGTCAGCCGGGGA	62	220	189	123	401	181	185	152	85	152	73	147	85	110	144	481	389	132	158	194	195	255	259	200	271	224	265	382	411	341	309	389	361	609	492	598	402	171	289	134	114	528	197	95	161	424	270
AAGCTTCTATTCTCGAGGAGGGGCGTTAGATGTTGCGGGGT	3	18	16	52	20	13	54	0	15	12	0	26	10	7	12	29	24	3	124	144	68	50	65	33	55	16	11	18	7	3	12	1	1	1	0	0	0	14	15	48	0	26	27	26	7	0	9
AAGCTTGTCAGTGTTCGCGGGGGTTGAGAGTTTTCAGTGGC	75	119	54	152	86	105	114	42	38	95	57	71	44	71	37	321	125	27	139	158	127	113	140	112	128	128	120	143	163	129	133	129	89	181	169	152	92	54	55	75	111	167	250	132	88	106	213
AAGGACTCTCCTATCATAGGCGGAAGCATCTCACAAACGGC	42	115	118	137	104	86	116	37	46	64	30	73	37	78	63	301	157	49	78	109	96	125	143	93	121	111	156	162	217	175	143	181	164	275	240	226	157	122	67	85	47	165	118	121	80	124	172
AAGGCCTACATTATGTCGGGAGGTTTTGCCTTTGGGGAGGT	3	0	0	0	0	0	0	0	0	0	0	0	0	0	0	0	1	0	0	0	0	0	0	0	0	0	0	1	0	0	0	0	0	0	0	0	0	0	0	0	0	0	7	0	0	0	0
AAGGCCTGAACTTTGACGGGGGGCATATAATGAAGGGGGGT	9	25	25	20	63	30	28	7	13	21	22	19	14	16	17	64	32	11	18	26	33	18	43	24	31	28	37	32	47	36	32	41	41	77	71	82	52	22	40	30	51	25	37	25	24	17	50
AAGGCTGGGCTGCATTTGGGTGGTGTCCATAGTCGCGTGGC	0	0	1	3	3	2	1	0	1	2	0	1	1	1	0	4	1	3	5	3	2	4	4	1	3	1	1	1	0	2	2	0	0	2	2	0	0	0	1	1	0	0	0	2	1	0	2
AAGGGAGGGCTTTCATGGGGGGGTTTAGCGCGCAAGACGGT	1	0	1	9	9	2	2	0	0	0	0	3	2	2	3	3	4	0	9	11	1	5	5	4	3	2	0	4	1	1	0	0	0	0	0	0	0	0	13	1	0	0	1	14	2	0	0
AAGTAACGCGGGGCAAAGGGCGGATAAAAGCTAGGGGTGGT	0	4	4	2	6	2	5	1	4	0	0	2	5	3	3	1	0	0	19	19	8	7	2	2	12	3	7	1	0	0	2	0	0	0	0	0	0	4	6	4	0	0	0	0	2	0	0
AAGTAATATCGCTTCCTAAATGGAAGTTTATCTTGAAGGGC	0	0	0	0	0	0	0	0	0	0	0	0	0	0	0	0	0	0	0	0	0	0	0	0	0	0	0	0	0	1	0	0	0	0	0	0	0	0	0	0	0	0	0	0	0	0	0
AAGTAATATCGCTTCCTAAATGGAAGTTTATCTTGAAGGGT	0	2	5	2	11	3	5	0	2	2	2	3	1	1	2	5	4	2	5	6	3	1	5	5	6	4	1	3	3	0	1	0	3	1	0	0	0	1	12	5	2	1	0	1	4	0	2
AAGTACACTTTGGTGCCGAGCGGAATTAGATATAGGGCGGC	0	0	4	0	9	2	6	0	0	0	0	1	2	1	0	3	3	3	22	16	7	2	7	10	3	0	2	3	0	0	0	0	0	0	0	0	0	7	2	6	0	12	0	0	8	0	5
AAGTCATATCTATTGATGAGAGGTACGACAAGAGGAGCGGA	4	0	2	0	0	0	0	0	0	0	0	2	0	0	0	12	6	0	0	0	1	0	0	0	0	0	0	0	0	0	0	0	0	0	0	0	0	1	0	0	0	6	13	0	0	0	10
AAGTCGTACAAAGCCACGCGTGGTATGCTTTATAGGGTGGT	3	0	0	0	0	0	0	0	0	0	0	0	0	0	0	1	0	0	0	0	0	0	0	0	0	0	0	3	0	0	0	0	0	0	0	0	0	0	0	0	0	0	10	0	0	0	0
AAGTCTATCCGGCACTCGAGGGGTCGTTGAACATAAAGGGC	4	7	5	11	14	6	13	0	2	5	0	6	5	5	2	4	3	0	13	14	7	10	11	10	6	6	6	3	10	6	7	2	0	0	1	4	2	8	12	5	0	0	10	4	7	0	0
AAGTCTCCCACGGCTTTGCGAGGTTAGCACCGTACAGCGGC	11	85	261	60	391	160	108	15	49	68	109	110	49	75	99	218	121	57	205	218	145	138	145	125	147	94	77	100	90	82	102	37	46	57	31	40	18	273	324	73	216	203	45	35	150	57	104
AAGTCTGATCCTTCAATAGGTGGTGACGCGAAAAAAAGGGC	0	0	0	0	0	0	0	0	0	0	0	0	0	0	0	0	1	0	0	0	0	0	0	0	0	0	0	0	0	0	0	1	0	0	0	0	0	0	0	0	0	5	0	0	0	0	0
AAGTGCTAGCGGTTTTCACGGGGTGCTGCCACCAGCGGGGC	0	1	14	0	19	1	4	2	3	0	0	2	0	2	1	0	3	0	4	11	0	4	5	2	1	1	4	4	3	0	3	0	0	0	0	0	0	20	14	5	0	6	0	0	0	3	0
AAGTTGGCCCCTCAGTAACGGGGCCGACTAACTTGGGCGGA	0	5	4	0	6	2	12	0	0	1	7	7	0	1	1	12	13	3	3	3	3	4	7	3	7	2	4	9	4	1	0	7	3	16	15	11	2	6	2	6	3	11	0	0	3	0	6
AATACTTGACCCATGTTGGGGGGACACCGTTGTAGGGCGGC	0	1	1	2	1	2	1	1	0	0	0	2	0	0	2	1	0	1	6	7	4	3	0	0	0	0	1	0	3	1	2	0	1	2	0	0	0	0	0	1	0	0	0	6	3	5	0
AATAGAAGTTTTCAAATAGAGGGACAGTGGCCCCCCAGGGA	0	2	1	1	1	1	0	0	0	3	0	4	0	1	0	0	0	0	19	13	4	0	3	0	4	0	0	0	1	0	0	0	0	0	0	0	0	4	1	0	0	0	0	1	1	0	0
AATAGCCCTGGATCAAGCGGTGGATTTCAACGCGGGACGGT	1	0	0	0	0	0	0	0	0	0	0	0	0	0	0	10	1	0	0	0	0	1	0	0	0	0	0	0	0	0	0	0	0	0	0	0	0	0	0	0	0	0	5	0	0	0	0
AATAGTTGGAGTTACCGGGGCGGTGGATATTGAGGGGTGGT	0	0	0	0	0	0	0	0	0	0	0	0	0	0	0	0	1	0	0	0	0	0	0	0	0	0	0	1	0	0	0	0	0	0	0	0	0	0	0	0	0	7	0	0	0	0	0
AATATATCATGGTTATGGGAGGGTGAGTTGCGTGACTGGAG	0	0	0	0	0	0	0	0	0	0	0	0	0	0	0	0	0	1	0	0	0	0	0	0	0	0	0	0	0	0	0	0	0	0	0	0	2	0	0	0	0	0	0	0	0	0	0
AATATATCATGGTTATGGGAGGGTGAGTTGCGTGGGGTGGT	104	331	350	462	475	273	333	89	147	229	167	258	121	173	124	820	392	104	255	415	327	382	411	331	414	433	441	520	565	454	416	315	278	492	359	404	262	335	390	238	343	383	303	418	219	293	470
AATATATCCTGGTTTTGGGGGGGGGGGTTGCGGGGGGGGGT	0	0	0	0	0	0	0	0	0	0	1	0	0	0	0	0	0	0	0	0	0	0	0	0	0	2	0	0	0	0	0	0	0	0	0	0	0	0	0	0	0	0	0	0	0	0	0
AATCAACAAGCAATATGAAACGGCGGGAATCGTGACAGGGC	0	1	0	0	0	0	0	0	0	0	0	0	0	0	0	0	0	0	1	0	0	0	0	0	0	0	0	0	0	0	0	0	0	0	0	0	0	0	0	0	0	0	0	0	0	0	0
AATCATGCTATCGTCCGCGGGGGTTAGAAATATAGGGAGGC	0	0	0	0	0	3	0	0	0	0	0	0	0	0	0	0	0	0	0	0	0	0	0	0	0	0	0	0	0	0	0	0	0	0	0	0	1	0	0	0	0	0	0	0	3	0	0
AATCATGCTATCGTCCGCGGGGGTTAGAAATATAGGGAGGT	0	7	1	0	3	0	0	0	1	0	0	4	1	2	1	5	4	1	9	7	2	8	5	4	3	9	3	3	2	3	3	3	0	1	1	2	0	0	0	0	0	0	0	0	0	0	0
AATCCGGCGGGTCTATTGGGGGGTATGTGCATTCAAGTGGC	1	0	0	2	0	0	0	0	0	0	0	0	0	0	0	0	0	0	0	0	0	0	0	0	0	0	0	0	0	0	0	1	0	0	0	0	0	0	0	0	0	0	5	2	0	0	0
AATCCGGCTATGGTCTAGCGAGGACGTCTAACTTGGGAGGC	2	5	27	72	1	22	10	11	4	6	0	10	6	7	16	8	27	6	26	24	15	13	18	7	12	4	5	9	3	3	2	1	2	2	0	1	1	24	0	10	0	23	6	62	27	23	0
AATCGGCGATGTACTCAAAAAGGTTCGTCCCCTAAAGTGGA	0	0	1	0	0	0	0	0	0	0	0	0	0	0	0	7	0	0	0	0	0	0	0	0	0	0	0	0	0	0	0	0	0	0	0	1	0	0	0	0	0	0	0	0	0	0	3
AATCTCGCCAGTAAACGGGGTGGTCCGACCCTCAAGGGGGT	7	37	38	36	51	28	40	4	9	27	16	25	20	24	19	74	45	7	57	65	58	53	47	39	40	37	50	47	45	24	34	28	16	31	18	20	20	24	37	35	18	35	17	21	15	14	45
AATCTGTCTAATAAGTGCAGTGGTATCGTAAGATGGGAGGT	0	0	0	0	0	0	0	0	1	0	0	0	0	1	0	0	0	0	2	2	0	0	1	0	0	0	0	0	0	1	0	0	0	0	0	0	0	0	0	0	0	0	0	0	0	0	0
AATGATGCCGGGAAGTACCACGGAGGAGGAATATCAGGGGT	4	0	0	0	0	0	0	1	0	0	0	0	0	0	0	11	7	0	0	0	0	0	0	0	0	0	0	0	0	0	0	0	0	0	0	0	0	0	0	0	0	12	20	0	0	7	1
AATGTCCTCGAATAATTGGGAGGCCATCTCAATTACAGGGA	3	0	0	0	0	0	0	0	0	0	0	0	0	0	0	0	0	0	0	0	0	0	0	0	0	1	0	0	0	0	0	0	0	0	0	0	0	0	0	0	0	0	13	0	0	0	0
AATGTCTAGAGAGTGATAGACGGTGTCCAGTTTGGGGGGGC	0	0	0	0	0	0	1	0	0	0	0	0	0	0	0	0	0	0	0	0	0	0	0	0	0	0	0	0	0	0	0	0	0	0	0	0	1	0	0	0	0	0	0	0	0	0	0
AATGTGTGCGCATTACTGGGAGGACCATAGCATGGGGTGGC	0	0	0	3	1	0	4	0	0	0	0	0	0	0	0	0	3	0	18	11	3	0	0	1	1	0	0	0	0	0	0	0	0	0	0	0	0	0	0	3	0	6	0	0	0	0	0
AATTAAGTGTCTTTATCGCATGGATTTCGATCTCGGGTGGC	0	0	0	0	0	0	0	0	0	0	0	0	0	0	0	2	0	0	1	0	0	0	0	0	0	0	0	0	0	0	0	0	0	0	0	0	0	0	0	0	0	0	0	0	0	0	0
AATTACATGCGGCCCTACAATGGAAGGGCGCCTGACGGGGC	0	0	0	0	6	0	0	0	0	0	0	0	0	0	0	0	0	0	14	5	5	1	0	0	0	0	1	0	0	0	0	0	0	0	0	0	0	0	3	0	0	0	0	0	0	0	0
AATTACGCTCTATACCGGGGGGGTATTCTGTTTGAGGGGGT	1	0	0	0	0	0	0	0	0	0	0	0	0	0	0	0	4	0	0	0	0	0	0	0	0	2	0	0	0	0	0	0	0	0	0	0	0	0	0	0	0	3	3	0	0	0	0
AATTACGTCCAGGTCACGGGAGGACTAGTTACTCGGAGGGC	0	1	1	4	0	1	0	0	0	0	0	3	0	2	1	0	0	0	12	5	3	1	0	3	2	2	0	2	1	0	0	0	0	0	0	0	0	4	0	0	0	0	0	3	0	0	0
AATTCCCGAATGATCTCCGAGGGTCTATCACACAGAGCGGC	1	15	46	26	22	14	16	8	4	7	2	11	0	4	4	18	12	9	70	83	38	27	15	14	20	16	2	5	11	4	0	0	4	1	0	0	4	54	13	13	1	22	3	38	14	23	11
AATTCCGAGGTTTACCGGCGAGGCGGCAGTACTAACGCGGC	0	0	0	0	0	0	4	0	0	0	0	0	0	0	0	0	0	0	43	16	0	3	0	0	1	0	0	0	0	0	0	0	0	0	0	0	0	0	0	1	0	0	0	0	0	0	0
AATTCGATGACATTGACGGGAGGTGACCGAAGTTAAAGGGT	26	31	20	47	18	19	33	11	12	17	10	25	16	13	4	46	37	3	55	50	40	43	51	20	53	35	42	39	40	23	42	17	25	32	23	24	22	11	8	13	14	32	55	34	22	34	28
AATTCTTATTTTGCTCGCAAAGGTCTCGGCAGTTCGGTGGA	2	0	0	0	0	0	0	0	0	0	0	0	0	0	0	1	0	0	0	0	0	0	0	0	0	0	0	0	0	0	0	0	0	1	0	0	0	0	0	0	0	0	7	0	0	0	0
AATTGCCTGCTCCTCAGACAAGGAGTGGTTTATTCAGGGGT	0	0	0	0	0	0	0	0	0	0	0	0	0	0	0	0	4	0	0	0	0	0	0	0	0	0	0	0	0	0	0	0	0	0	0	0	1	0	0	0	0	0	0	0	0	0	0
AATTTCCACGGGTTATCAGATGGAGCGCGGTTTAAGGTGGA	0	0	0	2	0	0	0	0	2	0	0	0	1	0	0	0	0	0	4	5	1	0	3	0	0	1	2	0	0	0	0	0	0	0	0	0	0	0	0	0	0	0	0	1	0	0	0
ACAAAATTCAATGAATCAGAGGGACGCCACAGAAACAGGGA	436	236	139	401	225	424	328	112	86	316	800	188	159	189	636	1057	253	447	94	249	206	312	347	274	326	357	415	548	647	581	538	845	774	1063	1335	1521	1176	138	171	289	1656	261	1412	332	373	326	554
ACAAATACTGTCTTGTTACGGGGAAATAATCCCAGCGAGGT	0	1	12	2	3	3	0	4	0	1	0	0	0	3	4	0	5	0	3	9	0	1	0	3	2	3	2	2	1	4	0	0	0	0	0	0	0	15	1	0	0	4	0	2	1	21	0
ACAACCAATCACTCTCGGCGTGGTTCGCAGAATAAGGAGGA	1	10	28	15	23	14	16	4	3	6	6	16	4	15	3	27	16	5	22	33	13	13	25	13	37	19	18	11	12	19	19	0	5	6	0	4	4	16	13	8	10	20	1	4	6	13	13
ACAATCAGGCATGTCCCGGGTGGATCAGGGTCCGGGGAGGC	0	0	0	0	0	0	0	0	0	0	0	0	0	0	0	0	2	0	0	0	0	0	0	0	0	0	0	0	0	0	0	0	0	0	0	0	0	0	0	0	0	0	0	0	0	0	0
ACAATGCTTCTCTTGCAGGGGGGTAACAGAAGCCCAACGGA	0	1	0	0	0	1	0	0	0	0	0	0	0	1	0	0	2	0	1	0	0	0	0	0	0	0	0	1	0	0	0	0	0	0	0	0	0	0	0	0	0	10	0	0	0	0	0
ACAATGGGCGAATACTGGAGAGGTGGCAACTGACCGGGGGA	2	0	0	0	0	0	0	0	0	0	0	0	0	0	0	0	0	0	0	0	0	0	0	0	0	0	0	0	0	0	0	0	0	0	3	0	0	0	0	0	0	0	7	0	0	0	0
ACACAAATACTATCGATCAACGGTAACCCGAACTGCAAGGC	0	0	0	0	0	0	0	0	0	0	0	0	0	1	0	0	0	0	0	0	0	0	0	0	0	4	0	0	0	0	0	0	0	0	0	0	0	0	0	0	0	0	0	0	0	0	0
ACACAACCTGCGCAGAAGGGTGGAAAAATCTCCCCGGAGGA	1	0	0	0	0	0	0	0	0	0	0	0	0	0	0	0	0	0	0	0	0	0	0	0	0	1	0	0	0	0	0	0	0	0	0	0	0	0	0	0	0	0	0	0	0	0	0
ACACATGACGTGCATCTGGAAGGTTAGTAGCGAAGGGCGGC	0	0	4	1	1	1	1	0	0	0	0	0	0	0	0	0	0	0	5	4	1	1	0	1	1	0	2	1	0	0	1	0	0	0	0	0	0	2	0	1	0	0	0	0	0	0	0
ACACATTGTAGGGATATGGGAGGCTTGAAAACTCGAGTGGT	0	0	0	0	0	0	2	0	0	0	0	0	0	0	0	0	0	0	0	0	0	0	0	0	0	0	0	0	0	0	0	0	0	1	0	0	0	0	0	0	0	0	0	0	0	0	0
ACACGGTTTTCTGTACGAAGCGGCGTCGGTCGCAAGACGGC	1	0	0	0	0	0	0	0	0	0	0	0	0	0	0	1	0	0	0	0	0	0	0	0	0	1	0	0	0	0	0	0	0	0	0	0	0	0	0	0	0	0	3	0	0	0	0
ACACTTCACTGAGTGCGGGGAGGTTTAGCCTGATGAGCGGA	0	1	0	0	5	1	1	0	0	0	0	4	0	0	0	1	0	0	43	22	11	1	0	0	6	0	0	0	0	0	0	0	0	0	0	0	0	0	10	0	0	0	0	0	1	0	0
ACAGAATATAGAAAACAGCAAGGATTCATACCTGCGGAGGA	0	0	0	0	2	0	0	0	0	0	0	0	0	0	0	0	0	0	4	0	0	0	1	0	0	0	0	0	0	0	0	0	0	0	0	0	0	0	0	0	0	0	0	0	0	0	0
ACAGACACCCCGTCCTTAGGTGGTCTGACGTTCCGCGAGGT	93	105	103	119	186	96	131	25	35	102	51	80	55	58	37	239	158	33	104	118	124	142	157	114	131	122	127	170	207	134	158	140	100	203	141	182	98	108	140	85	90	216	286	91	65	80	165
ACAGCATTCGCGATTACCGGGGGTTTAGTGATAGGCAGGGT	0	7	1	10	3	1	1	0	1	2	0	3	1	3	1	4	6	1	53	24	22	12	9	8	10	12	8	0	5	0	4	2	0	0	1	1	0	1	1	0	0	2	0	10	0	0	0
ACAGCCAAATTCCACTTAGGCGGTATTGCCACAGGCAGGGT	3	68	47	28	10	46	134	16	26	46	40	53	18	13	3	71	58	4	139	161	98	79	126	64	122	89	92	83	130	96	88	63	60	105	78	102	54	37	4	96	78	60	6	23	41	65	14
ACAGCGCCGAGTTTGAACGGCGGTAGCTGTCCCAGCGGGGC	39	204	238	204	296	201	244	98	100	145	72	153	111	122	140	536	343	132	175	238	214	247	314	258	235	286	296	384	378	271	258	286	287	501	393	413	263	250	217	178	151	335	141	182	180	279	298
ACAGGATTACAAATGTCGAACGGTCATCGGTGTCGAAGGGT	355	1178	921	1045	2229	1332	1108	469	430	1123	1112	782	493	626	450	4089	1700	374	655	1302	1137	1442	1603	1258	1452	1912	1912	2317	2698	2247	2201	2987	2752	4876	4716	5053	3387	934	1805	845	2081	1721	998	896	1176	1494	2670
ACAGTCCGAGCGTTTAAAGGCGGTGGATATTGCAGGGTGGC	0	1	0	5	1	4	7	0	0	1	11	1	0	0	0	3	1	0	8	4	5	3	1	1	0	1	6	0	3	1	3	0	0	1	0	0	0	0	0	1	14	0	0	8	0	0	2
ACAGTCCTATCTATATTAAACGGACAGTGGAATCGGGCGGT	0	0	0	0	0	0	0	0	0	0	0	0	0	0	1	0	0	0	1	1	0	0	0	0	0	0	0	1	0	0	0	0	0	0	0	0	0	0	0	0	0	0	0	0	0	0	0
ACAGTGGAGTTAGTGCAGGGCGGTGACCATTGTGGGGTGGA	9	33	33	30	36	31	41	16	14	35	12	35	20	26	25	115	68	27	29	45	29	35	51	31	36	33	65	79	76	92	61	86	85	171	132	169	95	24	36	33	24	93	27	43	25	49	77
ACATACACTGTGGTTTAAGATGGCCAGGCTTAAACCAGGGC	0	1	0	0	0	0	1	3	0	0	0	1	0	0	0	1	2	0	0	0	1	0	2	0	2	1	1	3	3	0	0	1	2	0	0	0	0	0	0	1	0	0	0	0	0	10	0
ACATAGAGGGAAGATTAGGGTGGTGATAAGTATTACATGGC	0	0	3	0	0	0	0	0	0	0	0	0	0	0	0	17	0	0	0	0	0	0	0	0	0	0	0	0	0	0	0	0	0	0	0	1	0	3	0	0	0	0	0	0	0	0	22
ACATAGAGTACATCAAACCACGGTCCCCCTAACGGCGGGGC	27	43	48	51	45	57	56	27	19	55	49	40	21	19	16	85	49	24	50	82	68	67	75	57	57	70	61	72	69	55	57	29	36	75	49	47	35	34	41	56	80	52	98	49	52	89	59
ACATAGTCTATTGTGATGAGCGGCGAGTTTCTCGGAACGGT	35	57	27	42	70	28	46	7	21	50	27	36	12	19	16	114	53	12	39	60	58	46	72	39	41	46	73	60	75	43	62	51	55	58	59	67	37	25	53	38	55	92	99	49	31	22	65
ACATATAACGAGGCGCCAGGTGGCGACGTTCACCACAAGGC	1	0	0	0	0	0	0	0	0	0	0	0	0	0	0	0	0	0	0	0	0	0	0	0	0	0	0	0	0	0	0	0	0	0	0	0	1	0	0	0	0	0	4	0	0	0	0
ACATATCCTAGTCATTTCGGGGGTTCCTACCGTTAAGCGGT	1	0	0	0	1	0	0	0	0	0	0	0	0	0	0	15	0	0	0	0	0	0	0	0	0	0	0	0	0	0	0	0	0	0	0	0	0	0	0	0	0	0	2	0	0	0	5
ACATCCCGTCCTTTGTTGAAGGGCAATCGATTTAACAGGGA	30	55	32	84	42	49	58	29	15	53	21	39	24	22	21	139	80	23	46	61	50	56	56	45	63	81	61	88	113	102	91	97	68	132	100	108	64	28	29	60	24	63	102	76	47	105	89
ACATCTCACGAGGTCAAACATGGAAACACCCAATGGGCGGA	0	1	12	0	12	4	2	0	1	2	0	7	1	1	1	0	7	1	29	24	12	2	1	3	6	1	2	6	0	0	0	0	0	0	0	0	0	17	4	2	0	8	0	0	5	0	0
ACATGCCGTCAGCTAAGGGGTGGCTGCGCCAATTCGAGGGC	0	0	0	0	0	0	0	0	0	0	0	0	0	0	1	0	5	0	2	1	0	0	0	0	0	0	0	0	0	0	0	0	0	0	0	0	0	0	0	0	0	6	0	0	0	0	0
ACATGTGCATCGATCCCGAGTGGCGCAGATTGTGGGGGGGC	0	0	0	0	0	0	0	0	0	0	0	0	0	0	0	0	0	0	4	0	0	0	0	0	0	0	0	0	0	0	0	0	0	0	0	0	0	0	0	0	0	0	0	0	0	0	0
ACATTCCCACCTAAGTTGGGGGGTCTATTAAACTGGGCGGT	6	20	28	11	49	33	30	8	6	27	31	16	14	17	13	72	18	13	20	12	27	36	29	28	26	38	26	40	72	34	43	43	40	100	71	77	58	17	52	27	48	32	16	8	22	29	27
ACATTCTCGGGCATGAGGGGCGGTCCCTATATCGGGGTGGT	0	0	1	0	0	0	0	0	0	0	0	0	0	0	0	4	0	0	0	0	0	0	0	0	0	0	0	0	0	0	0	0	0	0	0	0	0	3	0	0	0	0	0	0	0	0	2
ACATTGTGTATTAATTTGAAAGGACAGGTCATTGAAGTGGT	0	0	0	0	4	3	4	0	2	4	0	3	0	3	0	0	3	1	27	18	8	1	3	1	3	0	0	0	0	0	0	0	0	0	0	0	0	0	6	1	0	9	0	0	5	0	0
ACCAAATTGTAACAATACGGTGGTAATGGTACATGGGGGGA	0	20	58	39	22	26	39	4	9	5	6	19	7	11	15	32	26	14	17	42	22	24	22	23	22	15	28	19	23	23	12	8	5	17	8	9	5	64	10	18	4	28	0	31	23	9	12
ACCAACGCCTCCGTTCAGGGAGGATGTTGATTATACATGGT	0	0	0	0	2	0	0	0	0	0	0	0	0	1	0	0	0	0	22	11	3	0	0	0	0	0	0	0	0	1	0	0	0	0	0	0	0	0	1	0	0	0	0	0	0	0	0
ACCAAGCTCGTTCCGCCAGGGGGCGCCCAAACTGGGGGGGA	5	15	7	12	13	45	53	9	19	29	23	31	26	34	34	16	28	34	25	46	32	37	50	34	48	33	47	48	108	47	69	80	44	99	100	108	84	8	2	31	34	32	16	4	51	20	17
ACCAAGCTGATGCAAACAGAAGGATTCGCCTCCTGCACGGC	0	0	0	0	0	0	0	0	0	0	0	0	0	0	0	0	5	0	0	0	0	0	0	0	0	0	0	0	0	0	0	0	0	0	0	0	0	0	0	0	0	0	0	0	0	0	0
ACCAAGTGACGGTCGTGAGGAGGATCCATTACTGAAGTGGA	0	1	0	5	4	3	1	0	0	0	0	1	0	1	0	0	1	0	27	18	3	3	7	3	5	1	1	0	1	0	2	0	0	0	0	0	0	0	7	0	0	0	0	2	2	0	0
ACCAATCAGTAGGTTTCCGGTGGTTGTAGCAAAAGGGCGGC	0	2	1	1	0	1	0	0	5	0	0	3	0	1	0	0	4	0	4	5	2	5	5	3	3	0	0	0	0	0	0	0	0	0	0	0	0	2	0	0	0	0	0	0	0	0	0
ACCAATGCGTTACAAACGAGGGGACTTTTGTTTGGGGTGGC	6	8	14	15	9	8	14	2	3	3	6	9	3	2	5	18	15	1	16	15	10	15	16	11	12	11	15	15	18	8	5	8	7	7	9	9	4	11	8	6	5	14	26	4	12	4	14
ACCAGACGTCGTATCTAAGGGGGCACGATCTCAGAGGTGGT	0	0	0	0	0	0	1	0	0	0	0	0	0	0	0	0	0	0	6	6	1	0	0	0	0	0	0	0	0	0	0	0	0	0	0	0	0	0	0	0	0	0	0	0	0	0	0
ACCAGGTACCAACTTCGGGGTGGCCGTAGCTACTGGGAGGA	0	1	1	2	0	2	0	2	0	1	0	1	0	0	0	0	0	0	7	3	0	0	0	0	0	0	0	0	0	0	0	0	0	0	0	0	0	0	0	0	0	0	0	0	1	2	0
ACCAGTCCAATGGTCTAAGGCGGTATACCGTGTTAAGCGGT	0	1	0	0	6	1	0	0	0	0	0	0	0	0	0	1	0	2	1	1	0	0	0	0	0	0	1	3	0	0	0	0	0	0	0	0	0	0	2	0	0	0	0	0	0	0	1
ACCAGTTTAACGGTCTTGAGAGGATCAATTTATGGGGTGGA	31	76	45	50	121	71	78	71	26	66	25	55	33	51	70	216	102	62	39	85	62	112	99	72	101	126	112	134	205	114	134	204	175	268	241	331	161	59	111	39	35	145	113	60	64	193	141
ACCATGGATGGTATCCGGGAAGGTCTCGTGATCTGCGGGGT	0	0	0	0	0	0	0	0	0	0	0	0	0	0	0	0	0	0	3	1	0	0	0	0	0	0	0	0	0	0	0	0	0	2	0	0	0	0	0	0	0	0	0	0	0	0	0
ACCCATTAACCAAATAAAAACGGTCTCAGCTGATCAACGGT	22	80	38	120	85	70	91	25	44	49	14	56	27	26	17	138	99	10	299	252	159	106	107	102	114	59	89	90	106	72	68	52	43	60	62	60	31	18	71	78	40	102	64	107	70	76	131
ACCCGTTTGTTCGCGCACCAGGGTGAGTATAGACGCGTGGT	13	14	8	20	46	21	13	5	6	6	7	8	7	14	46	16	17	15	25	26	23	21	26	17	23	9	14	6	12	4	11	0	7	7	3	0	7	17	31	13	9	16	42	26	22	21	6
ACCCTAATCTATGTTTCGAGTGGTTGAGGTTTACGGGTGGA	0	4	6	2	8	4	5	0	1	1	0	0	4	4	0	10	5	2	9	5	1	3	7	1	5	5	5	4	5	3	6	5	0	7	5	0	1	3	3	4	0	3	0	2	3	0	5
ACCCTACTTCTCATCCAGGGGGGCTGCGATAGTCGGGCGGT	0	0	0	0	0	0	0	0	0	0	0	0	0	0	0	0	2	0	0	0	0	0	0	0	0	3	0	1	0	0	0	0	0	0	0	0	0	0	0	0	0	1	0	0	0	0	0
ACCCTCTATTCTAATCCGGAAGGATACGATTGTACCGGGGT	14	63	86	98	54	66	94	10	29	52	7	79	38	33	24	74	89	14	295	304	178	98	118	95	96	53	68	76	29	38	43	2	11	22	16	2	18	80	37	73	11	93	42	93	57	37	43
ACCGAGGAACAGCTTATGGGTGGTTATCAATTTAGGGCGGA	0	3	6	7	6	2	8	0	2	4	0	3	4	5	4	7	3	4	8	12	3	4	5	5	10	2	1	2	6	3	0	1	3	4	0	1	2	2	4	8	0	2	0	7	4	0	1
ACCGAGTGGATGGATTTAAAGGGCTCCGCTAGCAAAGTGGT	0	0	0	0	2	1	0	0	0	0	0	1	0	0	1	0	0	0	2	3	1	0	0	0	0	0	0	0	0	0	0	0	0	0	0	0	0	0	0	0	0	0	0	0	3	0	0
ACCGCATCTTCTCAAACAGAAGGATTCATTTTTTGGGGGGC	0	2	0	2	0	1	1	0	0	0	0	3	0	0	0	7	3	1	13	4	2	2	4	0	3	0	0	2	5	0	3	0	0	3	2	2	0	0	0	0	0	0	0	1	1	0	9
ACCGCCAAGGTATTTTCAAGCGGTTTTTGCTCTGGGACGGA	13	3	0	13	0	3	3	0	0	2	0	4	0	3	5	3	3	5	48	13	10	4	5	1	7	3	3	5	3	3	1	1	0	3	0	0	0	0	0	2	0	0	20	15	2	0	2
ACCGCCCCGTTTTATTCCAGAGGCGGATTTTCCTGGGAGGC	0	0	0	0	2	0	0	0	0	0	0	0	0	0	0	0	0	0	0	0	0	0	0	0	0	2	0	0	0	0	0	0	0	0	0	0	0	0	5	0	0	0	0	0	0	0	0
ACCGGACAGTCTAATACGGGCGGTACTATTCACAGGGAGGT	0	0	0	0	0	0	0	0	0	0	0	0	0	0	0	0	2	0	0	0	0	0	0	0	0	0	0	0	0	0	0	0	1	0	0	0	0	0	0	0	0	0	0	0	0	0	0
ACCGGAGCAATACCTATAAGGGGTGTTACATTCGAGGCGGT	179	395	201	540	308	355	479	158	191	317	157	302	206	249	263	810	532	194	358	550	512	584	674	527	624	683	672	849	881	743	736	765	555	1301	1057	1061	657	219	226	372	281	648	524	437	276	501	385
ACCGGCCTGACCCAGAGAAACGGTGTTTACTCTGAAAAGGC	0	0	0	0	0	0	0	0	0	0	0	0	0	1	1	0	0	0	0	0	0	0	0	0	0	0	1	0	0	0	0	0	0	0	0	0	0	0	0	0	0	0	0	0	0	0	0
ACCGGCCTGACCCAGAGAAACGGTGTTTACTCTGAAAAGGT	0	0	2	0	2	1	2	0	0	0	0	0	1	0	0	0	2	0	1	0	0	0	0	1	0	0	0	1	0	2	0	0	0	1	0	0	0	1	0	2	0	0	0	0	0	0	0
ACCGGCGTAGTGCTTTCGGGGGGTACGTTGTGCTGGGCGGT	8	23	32	19	25	26	25	3	8	18	0	25	4	14	6	37	33	2	64	87	41	39	41	27	36	18	22	24	16	19	9	10	8	7	7	19	2	44	26	21	0	47	35	28	19	8	16
ACCGGGGCGGCTATGACAGATGGTCGTATTTTTGGGGCGGT	0	0	0	0	0	0	0	0	0	0	0	0	0	0	0	0	5	0	0	0	0	0	0	0	0	0	0	0	0	0	0	0	0	1	0	0	0	0	0	0	0	1	0	0	0	0	0
ACCGTACGAGTGTCCCCAGATGGAGGGTCACGCGCAGTGGC	5	12	28	6	20	8	9	3	3	9	6	7	6	6	3	15	10	1	21	41	20	12	0	9	14	8	5	8	5	1	9	0	1	6	4	4	0	14	14	6	5	1	15	11	6	8	14
ACCGTAGTATAGCCACCCGGGGGCTTAGCCAGACGCGTGGA	0	0	0	1	1	0	2	0	0	0	0	2	0	3	0	6	3	0	8	4	1	0	1	2	2	0	0	0	0	0	0	0	0	0	0	0	0	0	0	0	0	0	0	0	0	0	2
ACCGTATGTGCGTATACGGAAGGTTTGAGAAAATAAATGGC	70	23	13	35	73	53	45	8	7	18	64	28	25	25	82	72	35	33	63	50	22	36	40	34	47	30	40	48	37	34	37	23	31	19	26	51	32	10	34	29	100	38	208	23	59	25	53
ACCGTGTGTGTTCACCGGGGGGGTTTCTGGCGATCGGGGGT	11	44	47	76	56	49	73	25	30	20	8	45	30	39	31	94	79	28	109	111	86	65	80	56	77	65	61	74	59	48	40	35	30	60	22	48	12	57	63	83	17	119	23	58	35	79	86
ACCTACCACGAAGTGTAGAGGGGTGCGGCGAATCAAGAGGT	0	0	0	0	0	0	0	0	0	0	0	0	0	0	0	6	2	0	0	0	0	0	0	0	0	0	0	0	1	0	0	0	0	0	0	0	0	0	0	0	0	4	0	0	0	0	6
ACCTATTTACACACGTTAGGGGGAGGCGCGAACGAAATGGA	7	1	0	11	0	5	3	7	5	2	0	4	3	2	10	2	12	12	11	14	5	9	5	6	4	4	0	3	6	2	0	0	1	2	0	3	3	0	0	5	0	3	18	4	3	19	0
ACCTCACATAGTGTGTAAGGAGGTATCCACTATGGAGAGGT	50	244	360	295	398	246	303	79	90	168	88	213	122	144	111	408	253	106	235	387	299	281	325	256	331	264	259	284	261	238	204	154	114	172	105	126	66	382	338	222	149	261	148	216	201	265	266
ACCTCGAATTTCATGTTAGAGGGTTATAGTCAATCAGTGGT	1	0	0	0	0	0	0	0	0	0	0	0	0	0	0	0	0	0	0	0	0	1	0	0	0	0	0	0	0	0	0	0	0	0	0	0	0	0	0	0	0	0	3	0	0	0	0
ACCTGGGGTTTTTAGCTAGAGGGTATCATATCAAAAGTGGT	0	2	2	5	0	3	0	0	2	0	0	5	0	0	0	0	0	3	43	42	6	4	0	4	0	0	5	2	0	0	1	0	0	0	0	0	0	0	0	0	0	0	0	1	3	0	0
ACCTGTGCTCTGTACTAGCAGGGTTTTATTTTAGGGAGGGT	2	0	0	0	0	0	0	0	0	0	0	0	0	0	0	2	0	0	0	0	0	0	0	0	0	0	1	0	0	0	0	0	0	0	0	0	0	0	0	0	0	0	4	0	0	0	0
ACCTTAGCGCAAGTGTCGGGTGGTACGATCACAAGGGGGGT	30	104	94	181	68	129	172	13	63	115	71	120	48	80	28	204	126	22	260	340	256	195	215	170	200	143	161	187	145	108	106	50	52	111	78	58	38	120	60	130	151	120	138	119	99	34	113
ACGAACTAGTCACCCTCGCGCGGTAGACGACTAGGCGGGGC	0	8	10	5	12	6	12	8	4	6	3	4	2	2	5	22	11	4	15	13	4	8	11	9	5	12	18	22	18	13	13	18	18	36	39	31	24	9	7	13	6	13	0	0	4	26	36
ACGAAGTTACGATTCCGCCACGGCGGCAACTGTGGCGGGGC	0	0	0	0	1	0	0	0	0	0	0	0	0	0	0	12	4	0	0	0	0	0	0	0	0	0	0	0	0	0	0	0	0	0	1	0	0	0	0	0	0	1	0	0	0	0	7
ACGACCGACGTCGAATGGGATGGCTGACCCCGTCGCGGGGT	92	254	226	333	324	232	268	62	91	180	117	171	87	135	74	577	262	56	172	277	266	291	328	288	319	305	347	380	376	330	307	264	218	384	231	261	193	249	253	239	223	370	295	251	204	171	351
ACGAGAGGATCTCTTCGAGGGGGTATGGCGTCAAGGGAGGT	0	0	0	0	0	0	0	0	0	1	0	2	0	0	0	0	1	0	19	12	6	0	3	0	1	0	0	1	1	0	0	0	0	0	0	0	0	0	0	0	0	12	0	0	0	0	0
ACGAGAGGCATGCCTTACGAGGGTGCAGGATCTAGCGAGGT	0	1	0	0	0	0	0	0	0	0	0	0	0	0	0	0	0	0	0	0	0	0	0	0	0	0	0	0	0	0	0	0	0	0	0	0	0	0	0	0	0	0	0	0	0	0	0
ACGAGAGGTGTCCACCCGCACGGCAGCAATAGTAGCAAGGT	0	6	4	4	8	2	10	0	5	5	0	5	3	1	0	0	4	0	44	30	25	2	6	8	7	0	3	8	1	1	1	0	0	2	0	0	1	1	8	6	0	0	0	4	2	0	0
ACGAGCTTCATATAGCTACATGGTTGTTAGCAATGCACGGT	0	0	1	0	0	0	0	0	0	0	0	0	0	0	0	0	0	0	1	0	0	0	0	0	0	0	0	0	0	0	0	0	0	0	0	0	0	2	0	0	0	0	0	0	0	0	0
ACGAGGTCTCCGCCGATCAGGGGTGCTAGCTCCGCCATGGT	2	13	30	37	34	20	36	0	18	16	0	28	11	13	10	32	24	3	214	206	86	49	51	39	48	31	19	25	11	13	11	0	3	3	1	0	2	17	26	22	0	16	5	33	12	0	15
ACGATATTTCTAGAAACAGATGGCGTTGTCATATAAAGGGT	3	0	0	0	0	0	0	0	0	0	0	0	0	0	0	0	0	0	0	0	0	0	0	0	0	0	0	1	0	0	0	0	0	0	0	0	0	0	0	0	0	0	12	0	0	0	0
ACGATCGAAAGGTTACTAAGGGGCCGACCATGATAGGTGGA	1	0	0	0	0	0	0	1	0	0	0	0	0	0	0	4	0	0	0	1	0	0	0	0	0	0	0	0	0	0	0	0	0	0	0	0	0	0	0	0	0	0	4	0	0	1	2
ACGCAAAACAAGCTTCAAGAAGGCCTAGGTTATGGGAGGGT	1	1	0	0	0	0	0	0	0	0	0	0	0	0	0	0	0	0	0	0	0	0	0	0	0	1	0	0	0	0	1	0	0	0	1	0	0	0	0	0	0	0	2	0	0	0	0
ACGCCTTGTTGTAATATGAATGGTCACACGTCATAAGGGGT	3	0	0	0	0	0	0	0	0	0	1	0	0	0	0	25	9	0	0	0	0	0	0	1	0	0	0	0	0	0	2	0	0	0	0	0	0	0	0	0	0	3	4	0	0	0	21
ACGCGATGCGTGCTCTGCAATGGAAAGATGAAATGAGCGGA	0	0	0	0	0	0	0	0	0	0	0	0	0	0	0	0	0	0	12	5	3	0	0	0	0	0	0	0	0	0	0	0	0	0	0	0	0	0	0	0	0	0	0	0	0	0	0
ACGCGGATGTGTGAGCTCGGGGGCACCGTGCGAGCCATGGA	1	0	0	0	0	0	0	0	0	0	0	0	0	0	0	0	0	0	1	0	0	0	0	0	0	0	0	0	0	0	0	0	0	0	0	0	0	0	0	0	0	0	1	0	0	0	0
ACGCGGTGGCTCATCTTGAGCGGTCCACAAAAATAGGAGGC	0	0	0	0	0	0	0	0	0	0	0	0	1	1	0	0	0	0	0	0	0	0	0	0	0	0	0	0	0	1	0	0	0	0	0	0	0	0	0	0	0	0	0	0	0	0	0
ACGCGGTGGCTCATCTTGAGCGGTCCACAAAAATAGGAGGT	0	1	5	4	26	8	0	0	0	1	0	2	0	0	1	4	1	0	12	18	3	0	6	3	3	0	3	5	3	0	0	0	0	0	0	0	0	3	6	0	0	0	0	8	8	0	0
ACGCGTAGATGGTACCCGGGTGGCCCTGATATTCGCAAGGA	0	5	4	14	4	3	6	0	0	2	0	3	2	1	1	1	1	0	24	22	5	5	8	0	9	6	1	2	1	0	3	0	0	0	0	0	0	2	2	6	0	1	0	21	5	0	0
ACGCGTGGAACTATGAGGAAAGGTTCGTCATCTCGGGAGGC	4	20	20	33	6	18	22	4	10	8	0	21	14	8	12	23	18	3	18	21	15	28	25	10	25	11	15	17	19	14	23	6	4	10	8	6	3	21	2	12	0	27	9	16	22	11	0
ACGCGTTTTATACTGTTCAGGGGCAACTATTATTGCATGGT	28	17	21	17	100	42	33	5	4	17	2	16	9	15	38	26	17	22	61	58	26	25	35	31	33	22	19	23	16	13	8	3	7	5	4	1	0	21	70	21	2	19	87	28	31	13	16
ACGCTTAACATGATAATGCGCGGCCATTATTCTTGAGAGGA	3	8	21	14	12	8	11	0	6	3	6	3	2	1	4	24	9	2	19	19	9	12	11	4	10	9	3	10	10	5	4	2	5	3	10	3	1	22	10	3	9	7	11	6	3	0	16
ACGCTTCACAGAAACCCCAGCGGATGGTCCCATTCCGAGGA	0	2	0	5	1	0	2	0	1	0	4	2	0	2	0	0	0	1	10	10	1	4	4	0	1	0	1	4	0	1	0	0	0	0	0	0	0	0	0	1	2	0	0	3	0	0	0
ACGGAAAATAGCATCACGCAGGGTCAGTTGTTACGGGGGGA	0	0	0	0	0	0	0	0	0	0	5	0	0	0	0	0	2	0	0	0	0	0	0	0	0	0	0	0	0	0	0	0	0	0	0	0	0	0	0	0	0	4	0	0	0	0	0
ACGGAGTGACATTTTTTCAAGGGATGAACTCCTGGCATGGC	0	0	0	0	0	0	0	0	0	0	0	0	0	0	0	2	0	0	0	0	0	0	0	0	0	2	0	0	0	0	0	0	0	0	0	0	0	0	0	0	0	0	0	0	0	0	0
ACGGCATCTGGTCTTAAAGGCGGACACCTCTGTGGGGGGGA	0	0	0	0	0	0	0	0	0	0	0	0	0	0	0	0	2	0	1	0	0	0	0	0	0	0	0	0	0	0	0	0	0	0	0	0	0	0	0	0	0	6	0	0	0	0	0
ACGGCCCTTTAGGCTCCGAGCGGTATACTGCTTTGAAAGGC	9	18	12	45	12	26	23	11	12	8	4	16	13	13	9	28	35	11	41	40	31	21	21	22	34	18	30	22	25	27	18	16	12	21	7	17	7	8	14	21	9	18	28	40	22	37	17
ACGGCCGTTGCTCAATCCGGAGGTGGAATAACCTACATGGT	0	0	0	0	0	0	1	0	0	0	0	0	0	0	0	0	0	0	0	0	0	0	0	0	0	0	0	0	1	0	0	0	0	0	0	0	0	0	0	1	0	0	0	0	0	0	0
ACGGCTTTCCCTACGATACAGGGACAGATTATCGGAGGGGC	0	0	0	0	1	0	0	0	0	0	0	0	0	0	0	2	0	0	1	1	0	0	0	0	0	0	0	0	0	0	0	0	0	0	0	0	0	0	0	0	0	0	0	0	0	0	3
ACGGGAGGGCTTGACAACGGCGGTCGCACTCGCTGAGTGGT	0	0	4	0	0	0	0	0	0	0	0	0	0	0	0	0	0	0	0	3	0	1	0	1	0	0	0	0	0	0	0	0	1	0	0	0	0	1	0	0	0	0	0	0	0	0	0
ACGGGCTGTGTCACATGCAGCGGTCTAAGGCGAAGGGAGGC	2	0	0	0	0	0	0	0	0	0	0	0	0	0	0	4	0	0	0	0	0	0	0	0	0	0	0	0	0	0	0	0	0	0	0	1	0	0	0	0	0	0	11	0	0	0	2
ACGGGTCGTGACATCTAAAATGGTACCATCCGCAAAAAGGC	4	7	8	12	8	9	21	1	4	7	3	5	6	2	1	13	16	2	83	91	36	30	32	16	31	13	10	14	2	5	0	0	0	5	0	1	0	5	6	15	2	9	17	22	10	10	10
ACGGTCCCTTTAGTCCCCCATGGTTTGCTTCTCCACACGGT	1	6	2	2	10	5	12	0	7	1	0	7	5	4	1	6	5	0	42	55	26	15	9	12	9	3	6	6	2	0	0	2	0	0	0	0	0	7	7	6	0	5	1	0	0	0	0
ACGGTTGGGCGCTACAGAGGCGGTACACAGTAAAGAAAGGT	0	0	0	0	1	0	0	0	0	0	0	0	0	0	0	0	0	0	8	8	1	0	1	1	0	0	1	0	0	0	0	0	0	0	0	0	0	0	0	0	0	0	0	0	0	0	0
ACGTACGAGGTATAAAAGGAAGGCAGCCTATGCCGGGTGGA	0	0	1	0	1	0	5	0	1	1	0	0	0	0	0	0	0	1	4	7	0	0	0	4	1	0	0	2	0	0	0	0	0	0	0	0	0	5	2	8	0	0	0	0	0	0	0
ACGTCGACACTTTCATCGGGCGGTACATATACTTACGGGGT	0	1	1	3	1	0	1	0	0	2	0	0	1	0	0	0	0	0	18	4	5	0	1	2	3	3	0	0	0	0	0	0	0	0	0	0	0	0	1	0	0	0	0	3	0	0	0
ACGTCTTGTCGAATAAGGGGCGGCGAGATAAGACACGGGGC	3	0	0	0	0	0	0	0	0	0	0	0	0	0	0	0	0	0	0	0	1	0	0	0	0	0	0	0	0	0	0	0	0	0	0	0	0	0	0	0	0	0	4	0	0	0	0
ACGTGTCAGGTTCCCTTGAAGGGTGAGTCCCTCCACGAGGC	0	1	0	0	0	0	0	0	0	0	0	0	0	0	0	0	2	0	0	0	0	0	0	0	0	0	0	0	0	0	1	0	0	0	0	0	0	0	0	0	0	3	0	0	0	0	0
ACGTGTCAGGTTCCCTTGAAGGGTGAGTCCCTCCACGAGGT	0	0	5	0	0	0	0	0	1	0	0	2	0	0	0	0	0	0	3	10	0	1	1	2	0	0	2	0	1	0	0	0	0	1	0	0	0	3	0	0	0	0	0	0	0	0	0
ACGTGTTTGTGTCTAAAGGAGGGTACGCCATTTTGAGAGGT	151	627	789	771	1215	792	806	121	318	377	130	596	250	329	176	756	576	141	1427	1889	1195	842	1003	709	875	528	575	547	352	287	251	78	61	88	43	38	29	786	852	624	231	588	397	658	703	343	488
ACGTTAACGTATTTCCTGCGCGGCACACTTTCAAGGGCGGC	150	457	336	462	680	441	476	278	208	369	114	303	207	243	290	1158	812	233	293	428	411	605	631	500	619	671	651	847	971	829	809	1028	970	1667	1468	1653	1211	300	449	352	237	787	465	405	421	849	615
ACGTTGGTCAAATCGAGGGGTGGAGAATAATATGGGGCGGT	0	0	0	0	0	0	0	0	0	0	0	0	0	0	0	0	0	0	2	0	0	0	0	0	0	0	0	0	0	0	0	0	0	0	0	0	0	0	0	0	0	0	0	0	0	0	0
ACGTTTCCGGGTTTGCCACGCGGATTTATTTTATGCGGGGT	0	0	3	3	3	0	0	0	2	0	0	0	1	0	0	1	0	0	7	5	4	2	0	3	2	0	1	0	2	0	0	0	0	0	0	0	0	0	0	0	0	0	0	10	0	0	0
ACGTTTGACTAGTTGACACACGGAAGATTCATTCAGATGGC	3	0	0	0	0	0	0	0	0	0	0	0	0	0	0	0	0	0	0	0	0	0	0	0	0	1	0	0	0	0	0	0	0	0	0	0	0	0	0	0	0	0	14	0	0	0	0
ACTAAGGCCATAGCGTGGGGGGGACACGTCTAAAGCATGGT	6	16	57	15	32	19	13	5	12	12	0	15	10	10	9	10	6	3	56	45	36	26	30	19	37	19	5	8	8	9	9	2	0	0	1	1	0	47	18	10	0	2	15	18	21	20	12
ACTACCCTGTCTGTTAAAGATGGCGGACCGTGTCAGGGGGA	1	0	0	0	0	0	0	0	0	0	0	0	0	0	0	17	6	0	0	0	0	0	0	0	0	0	0	0	0	0	0	0	0	1	0	0	0	0	0	0	0	10	0	0	0	0	25
ACTAGGTGTATTCAACCGCGCGGCTGGATATACTGGAAGGC	0	1	0	0	0	0	0	0	0	0	0	0	0	0	0	5	0	0	0	0	0	0	0	0	0	1	0	0	0	0	0	0	0	0	0	0	0	0	0	0	0	0	0	0	0	0	5
ACTAGTCAGGGCCACAGAGATGGATTGAAAACACGAGCGGA	0	0	0	0	0	0	0	0	0	0	0	0	0	0	0	2	0	0	0	0	0	0	0	0	0	1	0	0	0	0	0	0	0	0	0	0	0	0	0	0	0	0	0	0	0	0	0
ACTAGTGTTTGTTTCAGCGGCGGCACACCCCTAAGAGTGGT	0	0	0	0	0	0	0	0	0	0	0	0	0	0	0	3	1	0	0	0	0	0	0	1	0	0	0	0	0	0	0	0	0	0	0	0	0	0	0	0	0	4	0	0	0	0	0
ACTATAATATCGCATTAGGGCGGTTCTGGGTACGACACGGT	0	0	0	0	0	0	0	0	0	0	0	0	0	0	0	2	0	0	0	0	0	0	0	0	0	0	0	0	0	0	0	0	0	0	0	0	1	0	0	0	0	0	0	0	0	0	4
ACTATCTGCTCGATCCGAAGTGGCGAGTAATGACGGGCGGT	2	43	233	39	216	82	67	14	26	25	20	42	24	26	31	78	45	22	198	149	96	53	65	48	73	30	42	44	25	29	31	5	3	11	8	5	3	281	174	40	37	48	8	34	87	65	38
ACTCATAATAGTACCCAAGATGGCTAGGGTTATACGAGGGC	1	0	0	0	0	0	0	0	0	0	0	0	0	0	0	0	0	0	0	0	0	0	0	0	0	0	0	0	0	0	0	0	1	0	0	0	0	0	0	0	0	0	2	0	0	0	0
ACTCTATTGATTCCCACGAGAGGTAGAGTCAATCCGGAGGT	0	6	2	3	3	3	3	0	3	3	3	1	1	6	2	9	0	1	2	2	1	6	0	2	4	0	3	4	4	8	4	5	1	7	6	8	2	2	2	2	9	0	0	0	4	0	7
ACTCTCGACTCATTGTTGAGTGGCCTACGGTCTAGCGGGGA	1	0	0	0	0	0	0	0	0	0	0	0	0	0	0	0	0	0	0	0	0	0	0	0	0	0	0	0	0	0	0	0	0	0	0	0	1	0	0	0	0	0	0	0	0	0	0
ACTGATTAGCCACCTCTAAAGGGACGTAAACGCACCAGGGT	16	50	23	36	37	81	57	21	18	77	46	43	21	30	23	109	35	16	37	75	73	87	66	57	82	86	83	104	120	118	93	129	116	216	200	210	137	18	24	39	66	35	36	27	67	48	95
ACTGGCTCAATCTTAAAGGGGGGCCGTGCCTGCGGGAGGGC	90	296	232	291	519	364	314	199	148	294	141	284	190	217	278	1058	513	224	199	359	361	426	478	367	439	541	519	721	768	619	552	815	710	1225	1097	1347	889	218	407	222	292	628	272	287	321	508	616
ACTGGGGGTACACCTACAGGCGGTATACCGTGTTGGGGGGT	0	7	27	6	35	5	8	0	0	5	7	5	0	5	7	11	2	9	18	20	5	4	14	8	14	1	4	9	4	2	5	0	0	0	3	0	1	32	19	8	24	0	0	6	3	0	15
ACTGGTAGAACTGAGTGCGGTGGACATCGGATATACAGGGA	15	118	142	144	108	76	267	33	56	58	26	112	63	81	37	159	138	38	380	484	274	191	207	161	201	102	106	109	74	61	62	8	5	23	13	5	5	148	88	180	56	102	57	124	66	99	105
ACTGTTTACGTTTCGCTCGGAGGAAGTGGTCACGACAGGGC	0	0	2	0	0	0	0	0	0	0	0	0	0	0	0	0	0	0	0	0	0	0	0	0	2	0	0	0	0	0	0	0	0	0	0	0	0	0	0	0	0	0	0	0	0	0	0
ACTGTTTACGTTTCGCTCGGAGGAAGTGGTCACGACAGGGT	0	3	0	0	8	0	7	0	2	0	2	0	1	0	0	0	2	0	14	5	8	1	2	4	0	3	1	1	0	0	0	0	0	0	0	0	0	0	1	9	7	0	0	0	0	0	0
ACTTAAATTCGGGACACGAGTGGCCTATAGAAAAGAGAGGT	2	54	47	67	24	36	90	25	23	34	10	46	30	38	19	84	66	35	61	96	66	78	62	54	86	46	59	68	56	43	45	4	6	14	0	3	1	55	37	90	15	49	15	57	36	67	68
ACTTAACGTCCACAGTCGCGAGGATTGGGTAATGGCGAGGA	0	0	0	3	0	1	0	0	0	0	0	0	1	0	1	0	0	0	3	2	3	0	1	1	0	1	0	0	0	0	0	1	0	1	0	0	0	0	0	0	0	0	0	2	0	0	0
ACTTACCCAGATGTAACGCGAGGTTTGCTCTACCGAGGGGC	0	0	0	0	0	0	0	0	0	0	0	0	0	1	0	2	0	0	4	2	0	0	3	0	0	0	0	0	0	0	0	0	0	0	0	0	0	0	0	0	0	0	0	0	0	0	4
ACTTATCAGTCCTAACAGGGTGGAGGTAGCATCAGCGAGGT	7	30	16	23	47	25	34	2	11	22	16	22	11	18	16	55	25	13	15	35	24	43	22	26	35	40	37	58	36	44	38	45	40	100	108	77	57	20	37	25	16	28	39	19	17	9	17
ACTTATCGCTGTATGTGAAGTGGAGGGACCAGATCCGAGGA	7	66	156	69	186	83	114	58	39	47	33	65	47	57	51	132	133	47	140	171	119	115	124	103	113	86	102	117	82	73	59	34	41	55	28	35	20	165	186	58	58	113	13	70	82	167	76
ACTTGACACCATTACTTCAATGGTTTTATATATCACAGGGT	2	0	0	0	4	2	1	0	0	0	0	1	0	2	0	0	4	0	21	14	1	1	0	0	1	0	0	0	0	0	0	0	0	0	0	0	0	0	3	2	0	3	9	0	5	0	0
ACTTGCACCACGCTATGGAAAGGAGAGATCAATGCCAGGGC	10	20	20	22	13	34	23	6	15	13	17	22	1	6	0	33	9	0	76	77	38	38	41	27	32	32	22	36	22	18	19	9	12	11	8	11	4	18	7	20	19	12	35	21	31	27	16
ACTTGGCCGTCACATACGGAGGGTTAAATAAATTAGGGGGT	0	0	0	0	0	0	0	0	0	0	0	0	0	0	0	0	0	0	2	0	2	0	0	0	0	0	0	0	0	0	1	0	0	0	0	0	0	0	0	0	0	0	0	0	0	0	0
ACTTGGTTGCCAGAGTAGAGGGGTTTTTACTTTTAAGGGGT	0	2	0	0	7	4	8	1	0	3	1	1	0	1	2	2	4	2	4	1	3	4	4	5	9	6	3	2	6	6	3	0	2	3	6	3	3	0	4	1	2	2	0	0	4	5	0
ACTTGTAAGTCTGCGTAGAATGGTAATTGAATTCGCGTGGC	56	229	160	172	307	174	161	77	94	162	73	156	106	130	147	551	304	112	132	174	169	229	238	163	229	271	304	351	367	334	321	426	434	656	542	715	494	173	231	119	118	289	189	133	182	248	260
ACTTTCGACTATATTTTACGGGGTGGCGCAAAAAGGGTGGA	3	0	0	0	0	0	0	0	0	0	0	0	0	0	0	0	0	0	0	0	0	0	0	0	0	0	0	0	0	0	0	0	0	0	0	0	0	0	0	0	0	0	9	0	0	0	0
ACTTTTTTTCTTAACAGCAAGGGATTTCATTTATAAATGGA	0	0	5	9	5	6	10	0	2	1	0	2	0	2	2	1	3	1	17	14	8	6	9	4	6	1	2	4	1	0	5	0	0	1	1	0	0	1	7	1	0	0	0	13	5	0	0
AGAAAACTCTTACTCTGGGGAGGAGTCTACTCAGGCAAGGC	2	29	15	45	15	26	28	0	14	7	8	28	14	17	7	2	34	12	140	83	37	24	30	24	25	14	21	22	11	9	9	3	1	1	1	0	0	13	8	33	21	37	8	34	28	0	3
AGAAAATATCTCGAATTGGAGGGAAATGGTTGACGGGTGGT	62	99	73	142	78	127	132	46	67	97	73	99	55	57	35	307	171	35	101	184	161	166	218	156	155	170	178	190	202	173	169	157	156	224	197	189	163	61	52	79	146	182	158	107	113	162	157
AGAACGGGTATACCTTTAAAAGGTTCGCACAGATGGACGGT	8	24	31	33	25	24	23	7	12	21	2	26	5	15	11	50	42	11	43	31	37	37	31	17	36	23	23	31	26	24	32	13	20	15	17	21	17	48	14	8	4	62	26	22	27	24	31
AGAAGCCCCAAAATACCGCGGGGATGTCGTCATGGGGGGGA	0	0	2	0	2	4	1	0	1	0	0	2	0	0	0	0	0	0	5	0	6	1	4	0	2	0	0	3	4	0	0	0	0	3	0	2	1	2	1	0	0	0	0	0	1	0	0
AGAAGCCCCAAAATACCGCGGGGGATGTCGTCATGGGGGGA	0	0	0	0	0	0	0	0	0	0	0	0	0	0	0	0	0	1	0	0	0	0	0	2	0	0	0	0	0	0	2	0	0	0	0	0	0	0	0	0	0	0	0	0	0	0	0
AGAAGCCCCCAAAATACCGCGGGGATGTCGTCATGGGGGGA	0	0	0	0	0	0	0	0	0	0	0	0	0	0	0	0	3	0	0	0	0	0	0	0	0	0	0	0	0	0	0	1	0	0	0	0	0	0	0	0	0	0	0	0	0	0	0
AGACATGCTTTATAGCTCGAGGGATGTACGATCTGAGAGGC	24	69	50	94	70	48	71	32	23	32	28	48	20	25	14	171	105	14	38	63	62	74	96	63	81	71	94	128	112	88	122	119	89	178	187	128	115	54	54	62	47	130	60	94	48	56	59
AGACATTGGGGAGTCTTGGGAGGTTTTCTAATTTGGGTGGC	0	0	2	0	0	0	0	0	0	0	0	0	0	0	0	0	0	0	0	0	0	0	0	0	0	0	0	0	0	0	0	0	0	0	0	0	0	3	0	0	0	0	0	0	0	0	0
AGACGGCTCGGCAAAAAAGGGGGTTACTTGTTTGCGGCGGT	24	59	52	95	38	68	99	7	29	55	42	49	26	21	9	90	38	12	142	146	92	83	111	70	110	67	67	66	75	47	63	22	19	58	29	42	14	62	29	54	61	49	76	109	73	11	47
AGACTATGGAATGTCCCGGGGGGCTGCCTAATAGGGGTGGC	1	0	0	0	0	0	0	0	0	0	0	0	0	0	0	0	0	0	0	0	0	0	0	0	0	0	0	0	0	0	0	0	0	0	0	1	0	0	0	0	0	0	0	0	0	0	0
AGACTGGCTCGAACGTTGGGCGGCAAGGGCCTTGGGGGGGA	2	0	1	0	0	0	0	0	0	0	0	0	0	0	0	2	0	0	0	0	0	0	0	0	0	2	0	0	0	0	0	0	0	0	0	0	0	0	0	0	0	0	6	0	0	0	0
AGACTTTGCACGCCATACGGGGGTCCTGAATTTATGGTGGA	0	10	6	12	5	8	9	1	2	9	5	9	3	9	8	12	10	2	29	29	20	7	10	8	5	5	11	7	13	6	6	2	5	7	0	5	6	6	6	6	14	19	0	16	7	5	9
AGAGAATTTGAGATCTTGCGAGGCAACGGTCGACGGGTGGT	1	9	24	29	6	7	12	10	2	2	4	5	4	7	14	4	23	17	40	26	12	11	6	11	8	6	6	13	5	0	3	6	7	3	1	1	0	21	10	7	8	32	0	18	9	27	5
AGAGATATGATGATCCGGGATGGCTCGCATAGTAGCACGGT	61	184	827	326	737	376	199	138	104	127	54	185	133	204	613	608	320	372	358	413	296	309	302	228	286	228	220	337	266	195	181	147	107	184	88	132	104	742	575	179	81	350	184	300	326	447	341
AGAGATGCTGGGCTTAGAAGCGGAGGGTTCTACGGCATGGA	4	20	8	9	38	18	17	2	3	8	7	10	8	3	5	56	11	8	12	15	20	12	29	17	17	26	16	26	37	25	15	13	16	45	22	18	14	10	29	8	6	14	13	6	10	0	26
AGAGCCGGCGCATAGATGGATGGTAACTGACGTCGGACGGC	1	0	0	0	0	0	0	0	0	0	0	0	0	0	0	0	0	0	0	0	0	0	0	0	0	0	0	0	0	0	0	0	0	0	0	0	0	0	0	0	0	0	0	0	0	0	0
AGAGCCGGCTGCGATTTCCGAGGTAGCTCAAATTCCACGGT	0	4	11	2	9	6	8	0	0	6	0	3	1	2	1	3	5	5	5	5	8	6	5	3	0	4	6	2	3	2	3	3	1	4	0	0	0	11	9	4	0	0	0	0	4	0	0
AGAGCGACCGCCCCGTCGGGAGGCACAATGTCCTACGGGGA	0	0	0	0	0	0	0	1	0	0	0	1	0	0	0	7	2	0	0	0	0	0	0	0	0	0	0	0	0	0	0	0	0	0	1	0	0	0	0	0	0	2	0	0	0	1	3
AGAGGATGAGCAATGACCCAAGGTGTTAGGTCCAGAATGGT	6	47	46	87	83	36	50	13	18	35	41	31	18	20	21	128	59	17	58	66	51	49	65	34	44	62	41	61	77	53	60	55	41	84	85	64	46	35	87	52	71	50	19	89	32	30	70
AGAGGATGTAGTTTTCAGAGCGGCCCTGCGAGCAGGGCTGT	2	0	0	0	0	0	0	0	0	0	0	0	0	0	0	0	0	0	0	0	0	0	0	0	0	1	0	0	0	0	0	0	0	0	0	0	0	0	0	0	0	0	1	0	0	0	0
AGAGGGCGCGTCGATATACACGGCGCCCCCCGAAGGAGGGT	1	0	0	0	0	2	1	0	0	0	6	2	0	0	0	0	0	0	2	3	2	0	0	0	0	3	1	0	2	0	1	1	2	0	0	0	0	0	0	0	13	0	0	0	1	0	0
AGAGGGCGCGTCGATATACCCGGCGCCCCCCGAAGGAGGGT	0	1	0	0	0	0	0	0	0	0	0	0	0	0	0	0	0	0	0	0	0	0	0	0	0	0	0	0	0	0	0	0	0	0	0	0	0	0	0	0	0	0	0	0	0	0	0
AGAGTGGTCAAAGATCTAAAAGGAAGTAAGTCCCAGACGGT	64	151	121	168	96	176	197	48	59	141	133	125	50	58	48	422	192	48	88	149	167	197	246	157	211	223	243	261	369	306	274	333	326	515	417	407	256	120	89	138	272	222	164	137	168	134	325
AGATATCGACGGGCGATGCAGGGCCCTCTGTCAACGAGGGA	0	0	0	0	0	0	0	0	0	0	0	0	0	0	0	1	0	0	3	2	0	0	0	0	0	0	0	0	0	0	0	0	0	0	0	0	0	0	0	0	0	0	0	0	0	0	0
AGATCCCCGCTAGTATGGCAGGGCGAAATTTCCCCGGTGGC	1	0	0	0	0	0	0	0	0	0	0	0	0	0	0	0	0	0	0	0	0	0	0	0	0	1	0	0	0	0	0	0	0	0	0	0	0	0	0	0	0	0	1	0	0	0	0
AGATGGGGGCCGGAGACGAAGGGTTTAGTTTTCCAAGGGGT	65	201	136	199	296	190	237	102	95	169	85	158	79	134	112	496	302	121	225	313	217	271	334	247	312	265	339	410	436	365	311	373	367	629	582	636	473	121	149	165	181	331	187	125	179	317	339
AGATTATATTACATTACAGGCGGTGACAGTTTAAGGGTGGT	8	17	16	31	49	27	38	3	10	20	15	18	10	15	0	64	25	3	34	48	43	39	34	35	40	29	23	34	24	21	25	28	11	22	11	15	0	26	53	19	14	20	25	22	36	10	30
AGATTCCTGTTTACCTTGCAGGGTTATGGGTATCGCACGGC	0	0	0	0	0	2	0	0	1	1	0	2	1	0	0	0	0	1	19	11	6	2	2	4	1	0	4	0	0	1	0	0	0	0	0	0	0	0	0	0	0	0	0	0	3	0	0
AGATTCTCAGTCCTTTGGAAGGGTTCGGGATTCAGAAAGGA	0	14	11	11	17	9	11	0	2	3	0	9	1	2	3	14	8	1	21	21	10	2	12	4	6	5	3	6	11	0	3	4	2	5	2	2	0	15	16	11	0	11	0	7	7	0	15
AGATTGCCAATCATTTCGGACGGTCCCTTGCGAGACATGGA	0	2	5	0	0	3	3	0	0	3	2	5	2	3	0	1	2	1	6	8	8	0	5	4	4	2	0	1	5	3	1	0	1	2	0	1	0	5	0	0	11	7	0	0	0	0	0
AGCAGTTCGCAATACAGAGGCGGATACGCAATCTACGCGGA	67	82	162	215	235	239	167	51	72	89	78	120	88	134	324	191	119	213	190	304	173	149	169	129	193	117	133	169	101	97	85	32	44	53	24	37	31	142	171	97	115	109	210	166	204	166	108
AGCATACATCCGTTGACGAATGGTAAAGATACTGGCGCGGC	0	0	0	0	0	0	0	0	0	0	0	0	0	0	0	0	0	0	0	0	0	0	0	0	0	0	0	0	0	0	0	0	0	0	0	0	0	0	0	0	0	0	0	0	0	0	0
AGCATACATCCGTTGACGAATGGTAAAGATACTGGCGCGGT	0	1	1	5	0	5	2	0	2	1	0	1	0	1	0	1	7	2	12	2	5	0	3	4	1	0	0	2	0	0	1	0	0	0	1	0	0	5	0	4	0	6	0	9	4	0	0
AGCATCTGCTTATTTACGGGGGGTTACCCAAGATAGGTGGA	0	0	0	0	0	0	0	0	0	0	0	1	0	0	0	0	0	0	1	0	0	0	0	0	0	0	0	0	0	0	0	0	0	0	0	0	0	0	0	0	0	0	0	0	0	0	0
AGCATGGAAGAAACTCTAAGCGGCCTTTAATTCGGGATGGA	1	0	0	0	0	0	0	0	0	0	0	0	0	0	0	0	2	0	0	0	0	0	0	0	0	1	0	0	0	0	0	0	0	0	0	0	0	0	0	0	0	3	3	0	0	0	0
AGCCAGTCGAAACTTTACCATGGTTTGCCGTTCAGCACGGA	1	0	0	0	0	0	0	0	0	0	0	0	0	0	0	0	0	0	0	0	0	0	0	0	0	1	0	0	0	0	0	0	0	0	0	0	0	0	0	0	0	0	4	0	0	0	0
AGCCCCACGGGTTTTTGAGATGGTAATGGATCTGAGGCGGT	0	0	0	0	0	0	0	0	0	0	0	0	0	0	0	1	0	0	0	1	0	1	0	0	1	0	0	1	1	0	1	0	0	0	0	0	0	0	0	0	0	0	0	0	0	0	0
AGCCGGAGAAATGACTAAAATGGAAAGCGCTGAGACATGGA	0	2	3	4	1	1	4	3	1	2	0	0	0	2	0	12	3	0	11	6	3	5	2	0	2	1	4	3	0	3	1	0	0	0	1	1	3	5	0	0	0	1	0	0	0	4	5
AGCCGGTCGAAGTTACACGATGGTGTCCCCAAACGAGCGGA	0	1	6	1	0	2	2	0	2	1	0	0	1	0	0	0	2	1	9	8	3	1	7	5	0	3	1	6	0	0	2	0	0	0	0	0	0	6	0	2	0	0	0	0	2	0	0
AGCCTTCACGTATTTCAGGGGGGTTCCCGCTTACAGGTGGT	16	21	11	30	27	33	26	4	12	19	22	19	12	10	11	46	32	11	25	57	36	35	45	32	41	31	37	31	37	33	33	23	21	45	27	23	18	13	23	9	28	35	54	15	39	4	23
AGCCTTGCTATGCTGCCGGGGGGTGGTCGTCCCTGGAGGGA	31	14	18	4	48	18	11	1	9	11	14	18	11	14	11	28	8	11	20	37	15	13	25	17	22	16	30	27	18	26	19	6	8	4	4	8	6	17	61	3	25	9	81	3	19	3	16
AGCGAATCCACCACCTTACATGGCTTTACACTCGGGAGGGA	115	182	107	270	181	199	193	37	61	149	107	142	73	119	60	383	238	58	130	245	197	208	242	196	221	215	238	351	302	226	243	242	199	382	348	345	225	114	156	127	184	294	280	255	175	124	199
AGCGAGTTAGCCCATCCGAGGGGCAGTCATATAGGCACGGC	0	0	0	0	3	0	0	0	0	0	0	0	0	0	0	0	0	0	0	0	0	0	0	0	3	0	0	0	0	0	0	0	0	0	0	0	0	0	1	0	0	0	0	0	0	0	0
AGCGAGTTAGCCCATCCGAGGGGCAGTCATATAGGCACGGT	0	3	0	2	0	0	2	0	2	0	0	6	1	0	0	1	9	1	20	19	7	1	1	2	0	0	3	3	0	0	0	0	0	0	0	0	0	0	0	3	0	15	0	3	0	0	0
AGCGATTTTCCATTGATGGGTGGTTTACCTATAGGGGGGGT	0	15	0	21	7	14	16	2	5	13	2	7	1	3	0	15	12	2	23	21	21	9	16	11	15	13	7	10	3	2	5	0	0	0	1	0	1	0	1	12	3	18	0	13	8	3	8
AGCGCATATCTCCATTGGGGTGGCGCAGTGTATCGCGTGGT	0	1	10	3	3	0	1	0	1	3	0	2	2	0	0	0	2	1	11	21	6	3	3	1	0	0	3	0	0	0	0	0	0	0	0	0	0	10	0	1	0	5	0	1	0	0	0
AGCGGGCGATGCTAGTTAGAGGGAACGAGGATAGAGAAGGT	1	0	0	0	0	0	0	0	0	0	0	0	0	0	0	0	0	0	0	0	0	0	0	0	0	1	0	0	0	0	0	0	0	0	0	0	0	0	0	0	0	0	2	0	0	0	0
AGCGGTTTCAACGATTAGCATGGTATATCGCCTGCGGGGGT	0	1	13	0	5	0	4	0	1	1	0	0	2	1	3	1	0	2	18	14	9	4	4	1	1	0	2	1	1	1	1	0	0	0	0	0	0	4	7	1	0	0	0	0	0	0	0
AGCGTACGTCGCAATCGGGATGGAGTATTAATTCACAGGGT	1	0	0	0	0	0	0	0	0	0	3	0	0	0	0	17	9	0	0	1	0	0	0	0	0	0	0	0	0	0	0	0	0	0	0	0	0	0	0	0	0	17	1	0	0	0	6
AGCGTTTCAGATTTATAACAGGGTCAATTCCTTAGCAAGGC	0	0	4	0	2	0	0	0	0	0	0	0	0	0	1	0	0	0	1	1	1	0	0	0	0	0	0	1	1	0	1	0	0	0	0	0	0	19	0	0	0	0	0	0	0	0	0
AGCTAATCTTGAATTTAACGTGGCTTTGTCCTATAAAGGGA	0	0	0	0	0	0	0	0	0	0	0	0	0	0	0	0	0	0	2	1	0	0	0	0	0	0	0	0	0	0	0	0	0	0	0	0	0	0	0	0	0	0	0	0	0	0	0
AGCTAGGTCTCTTCCATACAGGGTACTAGTCGCCAAAGGGC	157	265	240	475	249	186	326	97	107	169	125	183	72	97	61	806	426	56	226	297	282	305	309	275	290	257	249	381	350	317	287	234	245	364	323	361	283	238	194	296	246	473	498	404	144	273	509
AGCTAGTACATCCTAAGCAACGGCGGGATGTCTGCGGAGGC	0	0	0	2	0	0	0	0	0	0	0	0	0	0	0	0	0	0	0	0	0	0	0	0	0	0	0	1	0	0	0	0	0	0	0	0	0	0	0	0	0	0	0	1	0	0	0
AGCTCAGGGCAATTCTAGGGTGGTATACGCTGTCACGAGGC	4	20	43	45	9	28	23	7	6	17	10	9	12	9	13	61	35	8	28	41	17	31	31	25	26	10	15	28	28	18	22	8	11	18	16	15	8	54	6	20	14	16	26	53	31	19	13
AGCTCATTTTCTCTGTTCCGGGGAATTCGTTCAGACATGGC	0	0	1	0	0	0	1	0	0	0	0	0	0	0	0	0	0	0	2	0	0	0	0	0	0	0	0	0	0	0	0	0	0	0	0	0	0	0	0	0	0	0	0	0	0	0	0
AGCTCCATTATGATGTGGCGCGGTGACGTAAGCGGGGTGGT	0	1	0	5	0	0	0	0	0	0	1	0	0	0	0	30	11	0	0	0	0	0	0	0	0	0	0	0	0	0	0	0	0	0	1	0	0	0	0	0	2	7	0	5	0	0	28
AGCTTAATCGAGGAACCGAATGGCCATCTTTAATGCGAGGC	0	0	0	0	0	0	0	0	0	0	0	0	0	0	0	3	1	0	0	0	0	0	0	0	0	0	0	0	0	0	0	0	0	0	0	0	0	0	0	0	0	0	0	0	0	0	0
AGCTTCATGATTCATAAGCGTGGTGCGATCTGAGCCGTGGC	0	0	0	1	0	0	0	0	0	0	0	0	0	0	0	0	0	0	0	0	0	0	0	0	0	0	1	0	0	0	0	0	0	0	0	0	0	0	0	0	0	0	0	0	0	0	0
AGCTTCATGATTCATAAGCGTGGTGCGATCTGAGCCGTGGT	0	0	0	0	2	0	0	0	0	0	0	1	0	1	0	0	3	1	3	3	2	1	2	1	1	0	0	0	0	0	0	0	0	0	0	0	0	0	1	0	0	2	0	0	0	0	0
AGCTTGCCCTAGCAGCACCGAGGTCGCAGTTATCCCAAGGT	0	1	4	0	1	1	0	0	0	0	0	0	0	0	0	0	0	0	21	13	4	0	0	1	3	1	0	0	0	0	0	0	0	0	0	0	0	2	0	0	0	0	0	0	1	0	0
AGGAAATCTTCCTCCATAGGGGGTACAGGTTGAAGCACGGT	0	0	1	0	0	0	0	0	0	5	0	1	0	0	3	0	1	0	2	1	0	0	2	0	0	0	0	0	0	0	0	0	0	0	0	0	0	0	0	0	0	0	0	0	0	0	0
AGGACACGTGTGCTAAGAGATGGAACGTAGACCTGCACGGA	23	25	37	118	45	82	43	13	15	27	19	50	30	52	80	83	50	61	75	95	50	47	59	47	56	37	51	68	36	23	51	13	28	33	33	32	17	31	19	34	37	55	66	113	62	23	63
AGGACGACCTCCCCATTGGGTGGTAACAACTACTGGAGGGC	7	21	34	31	34	24	12	9	6	10	10	13	6	13	10	35	26	8	23	23	15	10	27	13	23	14	13	21	26	21	17	19	12	30	15	20	9	15	28	9	18	49	14	21	24	37	21
AGGACGTGTCAACAGACAGGAGGTGCCCTCAATCCAACGGA	0	0	0	0	0	0	1	0	0	0	0	4	1	0	0	0	0	0	38	23	3	0	0	1	0	0	1	0	0	0	1	0	0	0	0	0	0	0	0	0	0	0	0	0	0	0	0
AGGAGGAGGCGGTACATGGGTGGCCAATTATTCGCCAAGGC	0	0	0	0	0	0	0	0	0	0	3	0	0	0	0	0	0	0	0	0	0	0	0	0	0	3	0	0	0	0	0	0	0	0	0	0	0	0	0	0	9	0	0	0	0	0	0
AGGAGTGTTCGTTACAGCAAAGGAATTTTTCCAAACGTGGC	0	0	0	0	0	0	0	0	0	0	0	0	0	0	0	1	0	0	0	0	0	0	0	0	0	1	0	0	0	0	0	0	0	0	0	0	0	0	0	0	0	0	0	0	0	0	0
AGGATAACCCTAGAGAAGAATGGTGCGTTGCACCGAGAGGT	2	0	6	7	5	7	7	3	5	4	2	4	3	4	7	10	5	3	8	8	6	3	13	5	5	6	13	16	20	10	14	18	11	25	36	38	14	3	4	4	3	15	11	3	5	15	5
AGGATAGGATGGCCGTGAGACGGACCGTGCTCATAAGTGGT	0	0	0	0	0	0	0	0	0	0	1	0	0	0	0	11	0	0	0	0	1	0	0	0	0	0	0	1	0	0	0	0	0	0	0	0	0	0	0	0	0	0	0	0	0	0	6
AGGATGCTAATCTCGCGCGGGGGATTGGCACTCACGATGGC	6	42	71	79	62	45	67	25	24	27	5	32	11	16	12	79	57	9	87	122	70	69	67	52	66	46	54	70	46	31	22	4	11	15	6	12	10	80	42	33	2	59	29	50	47	76	65
AGGCAAGGTTGTGCGCCGAGTGGTGAGACGTTCTGCGTGGT	0	5	16	12	9	10	2	4	1	5	4	8	7	5	21	15	11	17	4	6	8	9	10	14	9	8	11	7	11	19	6	6	6	15	13	9	20	7	16	4	5	13	0	6	11	6	6
AGGCCCCACCCCATTATCGGTGGTGCTGTAATTAGGAAGGC	1	0	0	0	0	0	0	1	0	0	0	0	0	0	0	0	0	0	0	0	0	0	0	0	0	1	0	0	0	0	0	0	0	0	0	0	0	0	0	0	0	0	3	0	0	5	0
AGGCGGCCGAGACCCCGGCACGGTCGGCCATTTTAAATGGT	0	0	0	0	0	0	0	0	0	0	0	0	0	0	0	0	5	0	0	0	0	0	0	0	0	0	0	0	0	0	0	0	0	0	0	0	0	0	0	0	0	9	0	0	0	0	0
AGGCGGGATCCAGAAATCGGCGGAAGTGGGAATAGCGAGGC	0	0	0	0	1	1	1	0	2	0	1	0	0	0	0	0	0	0	0	1	0	2	2	5	0	3	2	0	1	0	1	0	1	0	0	0	0	0	0	2	2	0	0	0	1	0	0
AGGCTGGCCGGATCCTGCGAAGGCAGCCGTCTTGGGACGGT	0	0	0	0	0	0	0	0	0	0	0	0	0	0	0	0	0	0	8	0	1	0	0	0	0	0	0	0	0	0	0	0	0	0	0	0	0	0	0	0	0	0	0	0	0	0	0
AGGCTTGAATGCTCAAGACGTGGTAAATGACGAGGCAGGGT	0	0	0	0	0	2	0	0	0	0	0	0	0	0	0	0	0	0	2	0	0	0	0	0	0	0	0	0	0	0	0	0	0	0	0	0	0	0	0	0	0	0	0	0	2	0	0
AGGGAACCCGGGATTTCGGGCGGTACCATGTATTGGGTGGT	114	364	377	471	348	318	473	83	160	282	129	275	160	200	121	731	400	120	366	534	444	398	506	381	497	397	476	479	486	409	390	185	201	320	176	167	100	381	282	396	254	370	351	423	302	298	402
AGGGAGTTTAAGCAAAGACAAGGTAGCCTTATACCAACGGC	8	30	45	30	55	37	38	13	11	33	6	27	23	27	22	102	64	12	36	42	36	44	47	40	45	39	35	41	40	40	49	37	41	48	44	61	43	59	35	42	7	85	13	27	37	55	55
AGGGATTAAACCATAACAGGTGGATCTTATTAAAGGGTGGA	2	0	0	0	0	0	0	0	0	0	0	0	0	0	0	0	0	0	0	0	0	0	0	0	0	1	0	0	0	0	0	0	0	0	0	0	0	0	0	0	0	0	4	0	0	0	0
AGGGATTTTAGGGCGAAGCGGGGTGAACCCTTCGGCGCGGA	0	0	0	0	0	0	0	0	0	0	0	0	0	0	0	1	0	0	0	0	0	0	0	0	0	1	0	0	0	0	0	0	0	0	0	0	0	0	0	0	0	0	0	0	0	0	2
AGGGCAAAGTTGTTTTAGAGAGGAACAGTCAACAGGGTGGA	1	2	0	0	0	1	1	0	0	0	1	3	0	0	1	5	4	0	0	2	1	1	2	4	3	2	3	1	0	0	3	1	1	5	0	6	1	0	0	0	8	4	3	0	0	0	4
AGGGGCAATATTCTTAAAGATGGACTGGCGACCCAAAGGGA	26	109	143	191	104	124	182	46	53	63	27	98	39	81	46	116	140	26	568	500	292	153	185	158	189	114	118	95	88	53	59	25	32	35	21	20	11	147	95	163	80	153	85	147	115	160	71
AGGGGTATTTTGAAGTGAGAGGGTGATCTGCACGGGGGGGA	2	0	0	0	0	0	0	0	0	0	0	0	0	0	0	3	0	0	0	0	0	0	0	0	0	4	0	0	0	0	0	0	0	0	0	0	0	0	0	0	0	0	13	0	0	0	0
AGGGGTCAGGTTTTACGCCGGGGTTAACTTTGATACATGGA	0	0	0	0	0	0	0	0	0	0	0	0	0	0	0	4	0	0	0	0	0	0	0	0	0	0	0	0	0	0	0	0	0	0	0	0	0	0	0	0	0	0	0	0	0	0	0
AGGGTAGGCCAGGCACCGCATGGTGCTCTGTCCCGGAGGGA	0	0	0	0	0	0	0	0	0	1	0	0	0	0	0	1	0	0	0	0	0	1	1	0	0	0	0	0	0	0	0	0	0	0	0	0	0	0	0	0	0	0	0	0	0	0	0
AGGGTATAAACCTTGTACAGCGGACGTACTTCCTGGGAGGA	3	15	7	11	15	10	32	0	10	4	7	16	4	14	3	13	8	4	206	118	39	12	24	18	22	7	11	9	1	0	1	0	0	4	0	0	0	4	21	27	17	7	3	22	6	0	15
AGGGTGATGCTTACCCAGAGTGGTGGGGCGCGTTGAACGGT	0	0	0	0	0	0	0	0	0	0	0	0	0	0	0	0	0	0	8	2	1	0	0	0	1	0	0	0	0	1	0	0	0	0	0	0	0	0	0	0	0	0	0	0	0	0	0
AGGGTTCCTACCATGTTACAGGGTTATGTTCAACGCGAGGA	0	0	0	0	0	0	0	0	0	0	0	0	0	0	0	0	3	0	0	0	0	0	0	0	0	0	0	0	0	0	0	0	0	0	0	0	0	0	0	0	0	6	0	0	0	0	0
AGGGTTGACCCAGTCTCAGGTGGTAGTGCGTGAGCAGTGGA	9	56	56	41	85	50	51	56	18	42	15	47	25	33	25	131	96	28	44	58	41	69	88	67	65	72	64	92	111	102	70	100	98	184	125	151	138	48	62	39	28	124	15	37	40	149	63
AGGTCAGGCGTCTTGTTGCGCGGTACGGGATCATAAGCGGA	1	1	0	0	0	0	0	0	0	0	3	0	0	0	0	0	0	0	0	0	0	0	0	0	1	0	0	0	0	0	0	0	0	0	0	0	0	0	0	0	12	0	1	0	0	0	0
AGGTTTAGTGGGATCTTGGAGGGTCAGTTTTAATGCGTGGT	0	0	0	0	0	0	0	0	0	0	0	0	0	0	0	2	0	0	0	0	0	0	0	0	0	0	0	0	0	1	0	0	0	0	0	0	0	0	0	0	0	0	0	0	0	0	0
AGGTTTTTTAGGCTATTGGAGGGTCGACCGTGATGGGTGGT	9	25	33	33	55	35	29	15	17	20	26	27	23	20	14	77	49	17	49	39	35	28	36	51	40	34	41	36	43	37	35	24	22	20	28	39	10	25	38	28	41	21	25	15	34	51	32
AGTAAACGGGCCTTATAACGGGGTTTTGGCTCTGGAGAGGC	0	13	39	23	35	28	7	0	18	8	5	12	4	12	10	9	11	9	35	48	21	26	25	22	25	14	16	14	12	6	11	4	1	1	0	0	0	55	19	12	15	10	0	7	21	0	10
AGTAACAGGACCCTGCAGGGGGGCGCGTTTCACCAGGCGGA	0	1	2	8	0	2	9	3	3	1	0	3	0	2	0	0	2	2	83	41	12	7	2	6	7	0	1	2	0	0	0	0	0	0	0	0	0	0	0	5	0	7	0	0	1	8	0
AGTAACATCTTATATTTACACGGCGGGGTCTCACACATGGT	28	56	50	88	62	54	61	14	20	36	26	20	34	37	6	97	62	10	117	127	138	63	82	70	83	73	65	76	69	50	48	28	26	55	26	23	13	45	55	53	43	73	84	73	48	34	66
AGTAAGCAGTGATTGTGACATGGTCCGTACAACCAAGGGGA	2	7	12	6	12	9	12	5	5	6	2	4	5	5	5	27	8	7	6	14	5	9	16	8	10	15	12	15	23	13	25	14	23	45	50	34	21	14	8	10	6	8	4	5	6	17	12
AGTAGACATGGACTTACGGATGGTGCAGACAGCGGGAAGGT	0	0	0	0	0	0	0	0	0	1	0	0	0	1	0	0	0	0	7	5	0	1	1	0	0	1	0	0	0	0	0	0	0	0	0	0	0	0	0	0	0	0	0	0	0	0	0
AGTAGTGATGATCTCAGAAAGGGAGTGCCATGTTGGGTGGC	0	0	3	0	0	2	2	0	0	0	0	4	0	2	0	1	8	0	19	8	1	0	1	0	1	5	3	2	1	0	0	0	4	1	0	1	0	5	0	2	0	2	0	0	1	0	0
AGTATGGACCGCTTGTTAGAAGGAGGTCTATTATACAGGGT	12	26	43	39	28	15	63	2	13	24	9	18	14	14	9	64	37	6	127	102	51	57	59	34	55	35	45	42	44	37	27	28	23	36	21	15	16	49	12	45	35	58	35	19	10	0	18
AGTATGGACTTTGTCACGCACGGCGGGTTTCAATAAATGGT	0	2	0	0	0	0	0	0	0	1	0	0	0	0	1	0	4	0	2	0	4	0	2	0	4	1	3	0	2	0	0	0	0	0	1	0	0	0	0	0	0	7	0	0	0	0	0
AGTATTAGGATTATCCGGAGCGGACAGCTTCAAGCCACGGA	4	29	33	73	12	33	43	7	6	18	4	28	14	14	3	32	46	7	64	73	45	45	35	35	43	22	24	45	20	20	21	7	4	9	3	5	3	28	2	29	5	40	7	59	38	32	19
AGTCAAATAGTCTTAACCGGTGGAAGGTTTTGTTCGGTGGT	6	1	2	1	0	0	0	1	0	0	2	0	0	0	0	13	12	0	0	0	0	0	1	0	0	0	0	0	0	0	0	0	0	2	0	0	0	3	0	0	9	16	14	0	0	4	8
AGTCCAAAAATCTTGATACAAGGCTCATAGTTCTGCAGGGC	0	0	0	2	0	0	0	0	0	1	0	0	0	0	0	0	3	0	18	6	1	2	0	0	0	0	0	0	0	0	0	0	0	0	0	0	0	0	0	0	0	6	0	2	0	0	0
AGTCCACGACAGATACTGGGGGGCGTAGACAGTTGCATGGT	1	0	0	0	0	0	0	0	0	0	0	0	0	0	0	4	0	0	6	3	3	0	0	0	1	0	0	0	1	0	0	0	0	0	0	0	0	0	0	0	0	0	0	0	0	0	0
AGTCCTAGCGTCCTCAGAGATGGTCCTGTGACCAAGAGGGC	0	1	0	0	0	0	0	3	0	0	0	0	0	0	0	0	0	0	0	0	0	0	0	0	0	0	0	0	1	0	0	0	0	0	0	0	0	0	0	0	0	0	0	0	0	9	0
AGTCCTATGTATTTGTGCAATGGTAAATAGCGCCGCACGGT	0	0	0	3	2	0	5	3	0	6	0	3	2	1	4	6	1	1	5	16	6	4	5	5	1	5	5	3	7	3	2	2	5	1	2	6	2	0	3	6	0	0	0	1	0	1	16
AGTCCTGCATCTCTCTGGGGGGGCCATTGCTCTTGCGTGGT	89	310	265	383	364	256	383	96	116	176	106	229	110	154	95	515	367	70	284	444	393	342	403	326	392	319	379	424	335	326	260	146	157	293	144	173	145	237	294	276	211	457	247	354	262	301	287
AGTCGAGAAACCAATTACGGAGGTCATGAGTAACGAGGGGT	2	16	15	10	16	12	18	0	4	1	17	6	7	6	7	13	9	0	27	18	29	7	17	11	14	7	23	15	12	9	8	1	0	4	1	1	0	20	6	5	41	4	7	9	12	0	12
AGTCGGAGCCTGGTCCGGGGAGGCTTGCTCCGAAGCAGGGA	0	0	0	0	0	0	0	0	0	0	0	0	0	0	0	1	0	0	7	5	0	3	2	0	0	0	0	0	0	0	0	0	0	0	0	0	0	0	0	0	0	0	0	0	0	0	0
AGTCTCCGAGCCTTTAGGGGCGGAAATAATAGTCCCGTGGT	4	0	0	0	0	0	0	0	0	0	0	0	0	0	0	9	3	0	0	0	0	0	0	0	0	1	0	0	0	0	0	0	0	0	0	0	1	0	0	0	0	0	14	0	0	0	2
AGTGAAATGGGCACCACCCAGGGCATTTACAGCTGGGCGGT	0	0	0	3	0	0	0	0	0	0	0	0	0	0	0	44	8	0	0	1	0	0	0	0	0	0	0	0	0	0	0	0	0	0	0	0	0	0	0	0	0	6	0	3	0	0	15
AGTGAGGTGTATCATTCGGGGGGCCAGGGTTGTAGGGTGGC	0	0	0	0	0	0	0	0	0	0	0	0	0	0	0	0	0	0	3	0	0	0	0	0	2	0	0	0	0	0	0	0	0	0	0	0	0	0	0	0	0	0	0	0	0	0	0
AGTGAGTCCGCTCTACAAAGTGGTGCTCCTATCTGGGTGGT	0	0	0	0	0	0	0	3	0	0	0	0	0	0	0	0	0	0	0	0	0	0	0	0	0	2	0	0	0	0	0	0	0	0	0	0	0	0	0	0	0	0	0	0	0	8	0
AGTGCATGAGACGCACGCAAAGGTCCGGTTCAACCGGTGGA	0	5	4	3	1	2	9	8	2	3	6	6	0	1	1	4	0	1	32	14	10	13	4	3	7	3	4	4	5	4	3	2	1	1	0	0	0	1	0	6	9	0	0	0	1	36	0
AGTGCCTTGCTCATAAGGGGCGGAGGTGTCTATGGCGTGGA	3	12	12	22	3	5	17	2	8	11	4	13	7	9	3	25	12	4	59	40	21	24	16	33	11	13	12	14	10	7	8	2	4	9	0	3	2	10	5	10	5	15	11	21	3	5	10
AGTGCTGTATTACAGAAGGGAGGAAACGCGAAAACCGGGGT	3	6	6	0	4	6	9	3	2	2	10	8	2	2	0	12	2	1	2	13	4	6	7	6	10	0	5	5	12	4	4	0	1	0	4	6	0	6	1	5	18	0	15	0	4	15	0
AGTGTACTGGGTATCCCGGGTGGTTCATTGTTTGGCGTGGT	3	29	19	21	39	28	32	15	18	33	12	19	9	12	14	70	32	14	41	38	35	49	53	35	38	40	37	45	51	38	41	27	11	43	34	29	12	8	30	27	18	35	10	26	15	41	24
AGTGTATAGGGGAATTGGGAAGGATTTGGTTATTGGGGGGT	3	0	0	3	0	0	0	0	0	0	7	0	0	0	0	36	18	0	2	0	0	0	0	0	0	0	0	0	0	0	0	1	0	0	0	0	0	0	0	0	16	13	16	0	0	0	16
AGTGTTAAGTAGTACCAGAGGGGTCTTATCAATTGGGTGGT	0	0	0	0	0	0	0	1	0	0	0	0	0	0	0	0	0	0	0	1	0	0	0	0	0	0	0	0	0	0	0	0	0	0	0	0	0	0	0	0	0	0	0	0	0	5	0
AGTGTTAGAGGCTTTCGAAGGGGAACGTCCTTAAGGGCGGC	5	3	2	0	0	0	0	5	0	0	2	0	0	0	0	6	2	0	0	1	0	0	0	0	0	2	0	0	0	0	0	0	0	0	0	0	0	2	0	0	1	0	13	0	0	1	4
AGTGTTGAAGCCCACCTAGACGGTGGGTGCCGCCGGAAGGT	35	116	107	170	157	162	196	24	73	115	55	98	65	77	27	313	184	26	178	257	214	235	213	163	218	191	199	249	225	145	171	87	118	144	104	127	69	97	126	158	77	198	92	150	167	72	144
AGTTAACAGGCAACGATCGATGGTCCATAGCGAAAGAAGGT	3	1	9	0	0	0	0	4	0	0	0	0	0	0	0	25	16	0	0	1	0	0	0	0	0	0	0	0	0	0	0	0	0	0	1	0	0	4	0	0	0	14	12	0	0	11	12
AGTTAACTTGGTTCATTCAGGGGAACCGGTTGAAACGTGGT	0	1	0	0	0	0	0	0	0	1	0	0	0	0	0	0	0	0	1	0	0	0	0	0	0	0	0	0	0	0	0	0	0	0	0	0	1	0	0	0	0	0	0	0	0	0	0
AGTTACAGAATGCCTACGGGCGGTTATCCGTCCTCGGCGGA	0	0	0	0	0	0	0	0	1	0	0	0	0	0	0	0	0	0	0	0	0	0	0	0	0	1	0	0	0	0	0	0	0	0	0	0	0	0	0	0	0	0	0	0	0	0	0
AGTTACTACACCATCTCGAGGGGTATTTCCAGTCGAGCGGT	39	133	441	193	388	250	104	51	80	96	141	126	117	141	383	432	256	286	224	327	211	169	233	143	230	165	164	200	171	153	136	75	60	95	56	86	66	457	327	81	244	226	135	197	187	115	251
AGTTAGCATGTTTAACCAAGAGGATCTTTTTCTACGGTGGC	0	1	3	7	0	2	3	0	2	2	0	5	0	0	4	0	0	0	57	20	8	9	6	0	4	0	1	5	0	0	1	0	0	1	0	0	0	3	0	4	0	0	0	6	0	0	0
AGTTATGTTGACGTGAGGGAGGGTTGTTAATTAAGAGCGGC	0	0	0	0	0	0	0	0	0	0	0	0	0	0	0	6	0	0	0	0	0	0	0	0	0	1	0	0	0	0	0	0	0	0	0	0	0	0	0	0	0	0	0	0	0	0	0
AGTTCAATTATAATCTAGGGGGGTTGATTCAACCAAAGGGT	0	10	10	10	5	6	10	0	1	9	4	7	3	5	0	15	0	1	31	23	8	16	13	13	11	10	2	7	8	5	9	2	6	1	4	5	0	5	0	13	16	0	0	16	9	0	12
AGTTCTACCAAGTTATGGCAAGGATTTTCTTTAGGCGGGGC	0	0	0	0	0	0	0	0	0	0	0	0	0	0	0	0	5	0	0	0	0	0	0	0	0	2	0	0	0	0	0	0	0	0	0	0	0	0	0	0	0	8	0	0	0	0	0
AGTTCTGGTGCTGCGAGCGGAGGTGTCCATCGATGCGCGGC	218	417	303	486	538	327	549	117	164	310	187	315	159	162	102	992	429	98	677	758	645	526	628	492	612	536	525	649	617	462	448	351	311	585	455	427	257	270	444	360	334	489	565	387	357	305	527
AGTTGCCACAGAACTACCAAGGGAGGTCAAAGAGGGGCGGC	6	21	18	19	37	29	34	2	13	23	8	32	16	16	4	20	44	11	109	72	59	37	36	24	36	20	26	15	15	13	13	1	5	6	0	5	0	22	43	22	32	69	12	24	28	9	0
AGTTGTATCTTTATCTAGGGGGGTGGCTAATCCTGCATGGT	22	34	24	23	29	48	57	13	17	31	7	24	16	20	11	82	36	8	24	58	60	50	50	51	50	54	50	62	49	32	38	28	15	40	43	28	22	20	20	49	17	32	70	14	39	42	54
AGTTGTGCGGTCCTGTAAAGCGGCTTGTGGTTATGGGCGGT	7	16	20	15	21	8	19	9	6	12	2	6	7	10	2	15	18	6	18	28	12	28	27	17	23	13	12	23	19	10	15	7	10	8	7	4	6	23	16	15	1	22	28	20	6	35	0
AGTTTGGGGACACACCGGCAGGGTTATCCTCGTTGGGAGGT	32	47	73	92	270	83	113	12	38	43	76	76	34	48	91	125	62	82	332	384	174	91	113	75	98	55	54	46	38	38	30	24	27	25	20	39	36	75	223	98	178	70	87	86	61	43	105
ATAAACTAATCGTAAAAAAAGGGATGAATTTGTAGCAGGGT	0	0	0	0	0	0	0	0	0	0	0	0	0	0	0	0	0	0	0	0	1	0	0	0	2	0	0	1	0	0	0	0	0	0	0	0	0	0	0	0	0	0	0	0	0	0	0
ATAAAGTCATGATATCTGAAAGGTCATAGTAAATAAGAGGT	0	0	0	0	0	0	0	0	0	0	0	0	0	0	0	0	0	0	4	1	0	0	0	0	0	0	0	0	0	0	0	0	0	0	0	0	0	0	0	0	0	0	0	0	0	0	0
ATAAATTTCTGCTAGCACCATGGAGCCGGCCTTTCCAGGGC	0	0	0	0	0	0	0	0	0	0	0	0	0	0	0	0	2	0	0	0	0	0	0	0	0	0	0	0	0	0	0	0	1	0	0	0	0	0	0	0	0	1	0	0	0	0	0
ATAACATTGGGCCTCTTGCGCGGCGGTACGAATTGCGGGGT	0	0	0	0	0	0	0	0	0	0	0	0	0	0	0	0	6	0	0	0	0	0	0	0	0	0	0	0	0	0	0	0	1	0	0	0	0	0	0	0	0	13	0	0	0	0	0
ATAAGCTGGTATTTTTGAGATGGTCACGCCTCACAGGGGGT	0	0	0	0	2	0	0	0	0	0	0	0	0	0	0	0	0	0	0	0	2	0	2	0	0	0	0	0	0	0	0	0	0	0	0	0	0	0	0	0	0	0	0	0	0	0	0
ATAATCTATCCGGATCCCGGCGGTTCCTGAAGCGAAGTGGT	0	0	0	0	0	1	0	0	0	0	0	0	0	0	0	0	0	0	2	0	0	0	0	0	0	0	0	0	0	0	0	0	0	0	0	0	0	0	0	0	0	0	0	0	2	0	0
ATACACTGCTTGGTTTGAGACGGTGACTTTTCTCCAGTGGT	0	0	1	0	0	0	0	0	0	0	0	0	0	0	0	0	0	0	0	0	0	0	0	0	0	0	0	0	0	0	0	0	0	0	0	0	0	0	0	0	0	0	0	0	0	0	0
ATACAGATCGTTTTACACCGTGGTTTTTGCACATAGAGGGT	0	0	0	0	1	3	0	0	0	1	0	0	0	0	0	0	0	0	11	2	3	2	0	0	0	0	0	1	0	1	0	0	0	0	0	0	0	0	9	0	0	0	0	0	6	0	0
ATACCTGAAAGGATGTTGGGGGGCATAGGCTTTGGAACGGT	0	1	0	5	2	3	5	0	2	1	0	2	0	0	0	4	0	0	29	15	5	3	1	1	2	0	2	3	2	0	0	0	0	0	0	2	0	0	3	4	0	0	0	4	1	0	5
ATACGTAGTTATCTGTCCAGAGGCCTCCCTTTTAACAGGGC	1	0	0	0	0	0	0	0	0	0	0	0	0	0	0	0	0	0	0	0	0	0	0	0	0	1	0	0	0	0	0	0	0	0	0	0	0	0	0	0	0	0	3	0	0	0	0
ATACTACTCGGTATACTAAGCGGTAGTTGATTATGGGCGGT	0	0	0	0	1	0	2	0	2	0	0	7	0	0	0	0	3	0	88	33	10	1	1	2	1	0	0	0	0	0	0	0	0	0	0	0	0	0	2	1	0	0	0	0	0	0	0
ATACTAGTTATTTCCCAGAAGGGTGTATACACAGAAACGGC	0	0	5	0	5	0	2	0	1	2	0	2	0	0	1	0	2	0	8	8	5	4	1	1	2	2	0	1	0	1	3	0	0	0	0	0	0	9	6	3	0	0	0	0	0	0	0
ATACTTCCGATTTCACTCGGTGGAGCATACTAAGCAGTGGT	0	1	0	0	3	0	4	0	0	1	0	0	0	0	0	0	2	0	7	3	2	1	2	1	1	0	0	2	2	0	1	0	0	0	0	0	0	0	5	2	0	0	0	0	0	0	0
ATAGAGATTAACGTGACACGCGGCGGGTCTTTTAAGGGGGC	3	8	18	9	13	7	7	5	6	4	11	7	7	6	4	11	8	1	39	32	21	14	11	13	8	8	9	14	5	6	4	2	0	2	1	0	2	11	8	4	20	13	15	9	4	15	15
ATAGAGTTGCCATTTCCAAAGGGTGTATTCAAATGGACGGT	0	4	7	9	6	1	2	5	0	2	1	2	0	1	3	8	16	2	12	9	3	8	4	5	6	3	3	3	5	1	2	0	0	0	0	0	0	5	3	1	0	14	0	2	1	20	8
ATAGCAGCACATCTAAGGGAGGGTGTCGCAACAGCAGGGGC	3	0	0	0	0	0	0	4	0	0	0	0	0	0	0	6	1	0	1	0	0	0	0	0	0	0	0	0	0	0	0	0	0	0	0	0	0	0	0	0	0	0	5	0	0	12	0
ATAGGCGGCCCTCTTCGGGGGGGTTTGTTCTCCGACGGGGA	7	0	0	0	0	0	0	0	0	0	2	0	0	0	0	35	18	0	0	0	0	0	0	0	0	0	0	1	0	0	0	0	0	0	0	0	0	0	0	0	4	23	21	0	0	0	27
ATAGGGGTAGCGTCACACGGTGGCTCTGTGCTATCCATGGA	0	4	6	6	0	12	8	0	0	2	0	3	1	4	3	6	3	3	12	11	8	10	6	5	14	6	0	12	3	4	10	1	1	4	2	11	3	4	0	10	0	0	0	5	9	0	1
ATAGGGTCACATCATCAGGGCGGTTCATGTTTTGGGGGGGA	1	18	59	26	50	26	28	12	15	10	4	14	13	15	26	32	38	13	69	70	37	21	36	22	24	30	25	30	28	17	21	5	8	18	6	12	9	49	52	22	3	60	8	41	16	36	38
ATAGGTCCTAAGAAGCGGAGAGGCCAGATATAAAACAGGGA	0	3	5	3	7	5	4	0	1	0	0	0	1	0	1	4	0	1	16	7	8	1	3	2	3	2	1	1	1	1	0	2	0	0	0	0	0	2	4	1	0	0	0	0	2	0	1
ATAGGTGTAAACTTTTTGAGCGGAGACACTCCCTGAAAGGA	0	1	9	0	0	0	6	0	0	0	0	1	0	0	0	0	1	0	34	26	10	3	5	1	7	1	0	0	0	0	1	0	0	0	0	0	0	15	0	5	0	0	0	0	0	0	0
ATAGTCTAAACGTCTATACATGGATGTGAACGCTCCACGGT	0	0	0	0	0	0	0	0	0	0	0	0	0	0	0	0	5	0	0	0	0	0	0	0	0	0	0	0	0	0	0	0	0	0	0	0	0	0	0	0	0	13	0	0	0	0	0
ATAGTGTCAACTACTTTGGGGGGTGGAAGCAATCGCGTGGT	0	0	0	0	2	0	0	0	0	0	0	0	0	0	0	3	0	0	0	0	0	0	0	0	0	0	0	0	0	0	0	0	0	0	0	1	0	0	2	0	0	0	0	0	0	0	3
ATAGTGTCAAGGAATCGGGGGGGTAATCTCACTTCGATGGA	0	0	0	2	0	1	1	0	0	0	0	2	2	0	0	1	0	0	3	1	1	0	0	0	0	0	0	0	1	0	0	0	0	0	0	0	0	0	0	3	0	0	0	0	2	0	0
ATATAACAGTGTATTTCAAGAGGTCGACGAAAAGGGATGGC	0	2	0	1	0	0	1	0	0	0	0	0	0	1	0	0	1	0	50	21	6	2	1	7	2	0	3	0	0	0	0	0	0	0	0	0	0	0	0	0	0	0	0	0	0	0	0
ATATAAGAATAGACTATGGGTGGTTCCACATTACGCGAGGT	0	0	0	4	4	0	0	0	0	0	0	1	0	0	1	0	0	1	11	7	6	0	1	0	1	0	0	0	0	0	0	0	0	0	0	0	0	0	0	0	0	0	0	1	0	0	0
ATATACATTCGAATGTTAAGGGGCGCACGATCTGGCAAGGT	18	32	25	40	50	34	37	12	10	29	22	22	7	12	9	121	49	11	38	60	36	32	44	35	51	37	42	61	51	64	45	52	65	91	60	69	65	21	32	37	25	85	60	33	44	32	74
ATATACCACGTGGTTTCGGGTGGTATCTCGTTTTGGGGGGC	0	0	0	0	0	0	0	0	0	1	0	0	0	1	0	0	0	0	8	4	0	0	0	0	0	0	0	0	0	0	0	0	0	0	0	0	0	0	0	0	0	0	0	0	0	0	0
ATATAGCTAGGATATCTGGGGGGTTACGTCACAAAGGTGGC	5	5	5	21	18	11	1	6	3	4	0	3	5	6	13	1	19	3	51	35	12	8	13	6	11	7	1	14	4	0	2	0	0	0	0	0	0	3	15	0	0	24	14	28	4	12	0
ATATAGGTGTTTTAAAACGAGGGACTATAGTAATACAGGGC	0	0	0	0	0	0	1	0	0	0	0	0	0	0	0	0	0	0	0	0	0	0	0	0	0	0	0	0	0	0	0	0	0	0	0	0	0	0	0	0	0	0	0	0	0	0	0
ATATATCACTACCTAAGCGGGGGCTTACAGTCTTGGGAGGT	0	1	0	0	0	0	0	0	0	0	0	0	0	0	0	18	5	0	1	0	0	0	0	0	0	0	0	0	0	0	0	0	0	0	0	2	0	0	0	0	0	0	0	0	0	0	9
ATATATCCACGGTTGAGGGGCGGCCTTCTGTACTGGGAGGT	0	0	0	0	1	0	2	0	0	0	0	0	0	0	0	0	0	0	1	3	0	0	1	2	0	1	0	1	0	2	0	0	0	0	0	0	0	0	0	1	0	0	0	0	0	0	0
ATATATCGGGTGTTCAAGGGCGGTTGCAAGTTTCGGGTGGA	0	0	1	0	1	1	1	0	0	0	0	0	0	0	0	0	0	0	10	4	0	0	0	0	0	0	0	0	0	0	0	0	0	0	0	0	0	1	0	0	0	0	0	0	0	0	0
ATATCTGAATACGCCATCGGGGGTAGCCGTAGTAGGGCGGT	4	23	26	28	20	37	29	0	8	19	1	12	7	9	7	43	19	6	64	78	45	39	42	32	56	14	17	19	18	31	18	5	8	15	4	5	0	15	15	9	2	53	15	12	29	0	23
ATATGAATGTGCATTAAGGGTGGCGACCCTTCCGGGGCGGT	18	63	50	72	69	40	83	10	26	25	16	37	20	25	8	94	44	15	148	177	127	85	86	80	109	53	66	85	62	37	45	24	19	26	19	15	23	63	84	52	34	66	44	70	47	43	73
ATATGCATACTATTTTGGGGGGGTTGACCTTGAAAGGCGGT	0	1	3	4	3	4	6	0	0	0	0	2	0	5	0	1	0	0	19	17	7	2	3	3	3	4	1	0	0	0	0	0	0	0	0	0	0	1	0	5	0	0	0	0	5	0	0
ATATGCCTCCGGTTCTTGGAAGGCATTATGTATTAGGGGGT	0	0	0	8	0	3	6	0	2	0	0	5	3	1	1	6	0	0	27	19	4	7	5	2	4	0	3	2	1	2	0	1	1	0	1	0	1	0	0	5	0	0	0	12	1	0	8
ATATTAGGGGCGATTCGGGGCGGACCGCAGTAACGCGGGGA	255	894	861	1183	1036	681	1052	179	335	545	324	649	311	451	345	1805	1232	348	1011	1262	1044	1069	1239	989	1124	948	969	1247	1219	884	895	662	603	1054	758	859	594	823	803	724	551	1416	777	938	688	548	1219
ATATTTAAACGTTTTTAGAGTGGTAGAGCGTATAGGGAGGC	0	0	2	0	2	1	0	0	0	1	0	0	0	3	0	0	0	0	1	1	0	1	0	0	2	0	1	1	0	1	0	0	0	0	0	2	0	0	0	0	0	0	0	0	0	0	0
ATCAAACGCCTCTTCACAAAGGGAACTGCTCCCACGGGGGC	0	8	15	15	33	11	24	2	5	13	19	10	5	9	6	25	22	6	57	34	21	14	29	11	25	14	21	27	16	12	21	10	5	23	16	5	7	15	24	24	35	35	0	5	9	2	18
ATCAAATCATTAGATATGAGTGGTTACTGATTAGGCAAGGC	0	9	9	2	9	4	3	5	0	0	4	4	2	3	3	9	11	6	3	11	5	6	7	10	8	12	5	3	14	6	7	17	11	6	13	14	11	15	0	6	7	2	0	2	2	13	11
ATCAAGGTCCGCCTTTCGGGCGGCACTTTTTTTTCAGGGGC	3	0	0	0	0	0	0	0	0	0	0	0	0	0	0	0	0	0	0	0	0	0	0	0	0	1	0	0	0	0	0	0	0	0	0	0	0	0	0	0	0	0	14	0	0	0	0
ATCAATTTACCCTCTAGGCAAGGCATTAGCAACGGCGAGGC	0	0	1	0	0	0	0	0	0	0	0	0	0	0	0	0	3	0	0	0	0	0	1	0	0	0	0	0	0	0	0	0	0	0	0	0	0	0	0	0	0	0	0	0	0	0	0
ATCACACGGCAAAAATGGGACGGTGCCGCACTCGGGAAGGT	0	0	0	0	0	0	0	0	0	0	0	0	0	0	0	6	0	0	0	0	0	0	0	0	0	0	0	0	0	0	0	0	0	0	0	1	0	0	0	0	0	0	0	0	0	0	0
ATCACCGGATGGTATCGGGAAGGCCTGCTCTATCGGGTGGT	3	17	31	38	35	26	20	3	8	21	12	8	9	6	10	45	26	10	23	34	20	29	28	29	25	23	21	44	48	22	28	23	23	25	25	28	17	33	32	14	26	23	12	34	22	9	17
ATCACGCGTGGGTCACGGGGTGGTCGGACTAACCGCGCGGA	0	0	0	0	0	0	0	0	0	0	2	0	0	0	0	12	6	0	0	0	0	0	0	0	0	2	0	0	0	0	0	0	0	0	0	0	0	0	0	0	15	1	0	0	0	0	16
ATCAGTGCGTGGCATACAGATGGTGCTACATTAGAAACGGA	0	0	2	0	0	0	0	0	0	0	0	0	0	0	0	0	0	0	2	3	0	0	0	0	0	0	0	0	0	0	0	0	0	0	0	0	0	2	0	0	0	0	0	0	0	0	0
ATCAGTGCGTGTCCGCCAGGCGGAGCCCGGTCTAGAGCGGT	487	1610	1274	1497	2437	1699	1675	919	705	1519	706	1266	716	938	935	4448	2745	770	1128	1816	1697	2071	2365	1752	2160	2632	2639	3248	3398	2699	2735	3414	2974	5162	4482	5068	3407	1199	1995	1190	1322	2999	1610	1331	1615	2759	2777
ATCATAAAATCGAATCTACGCGGTTGGGTTTATCCCGTGGA	0	0	0	0	0	0	0	0	0	0	0	0	0	0	0	0	0	0	0	0	1	0	0	0	0	0	0	0	0	0	0	0	0	0	0	0	0	0	0	0	0	0	0	0	0	0	0
ATCATAGAGACAGTACAAGGGGGAAGATAGCATTGAAGGGA	0	1	0	1	0	0	6	0	0	0	0	0	3	0	0	0	0	0	31	12	5	2	3	0	1	0	0	0	0	0	0	0	0	0	0	0	0	0	0	3	0	0	0	0	0	0	0
ATCATGAGATAAGATCCGCGAGGCTCGGCCCTCCCCAAGGA	0	0	0	0	0	0	0	0	0	0	0	0	0	0	0	0	0	0	2	1	0	0	0	0	0	0	0	0	0	0	0	0	0	0	0	0	0	0	0	0	0	0	0	0	0	0	0
ATCATTCCAATCAATTGGAGCGGCTGTCCGTGCCAAGGGGA	0	0	2	0	0	0	0	0	0	0	0	0	0	0	0	0	0	0	0	0	0	0	0	0	0	1	0	0	0	0	0	0	0	0	0	0	0	0	0	0	0	0	0	0	0	0	0
ATCCAATTTTTCAAAACACAAGGTCGCAAAACAGGGAGGGT	13	37	56	34	45	29	58	8	26	25	10	36	19	29	8	52	30	4	177	186	102	57	65	73	65	44	43	64	33	31	32	18	7	24	8	4	8	60	39	33	22	32	47	54	32	18	20
ATCCACTTCGGCTTCTAGCATGGTTGTCCCATCGGGGGGGT	0	0	0	0	0	0	0	1	0	0	0	0	0	0	0	10	0	0	0	0	0	0	1	0	0	0	0	0	0	0	0	0	0	0	0	0	0	0	0	0	0	0	0	0	0	2	5
ATCCGGTTAGTTTAATACCATGGATGGTCACACAGCAAGGC	43	145	83	142	92	109	97	25	55	114	72	86	46	75	46	229	150	33	112	163	151	142	134	110	113	156	130	205	184	129	151	108	131	208	182	179	135	94	67	82	165	150	128	121	111	80	184
ATCCGTCACTGTCATTGGGGGGGTGCACCGCCATGCGGGGA	4	0	0	0	0	0	0	0	0	0	0	0	0	0	0	1	4	0	0	0	0	0	0	0	0	0	0	1	0	0	0	0	0	0	0	0	0	0	0	0	0	0	10	0	0	0	0
ATCCGTCTGCCCTACTTGGGCGGAGGTTAACGAAGGGGGGT	239	547	564	963	911	778	968	369	353	653	338	612	380	423	267	2062	1002	232	1042	1554	1169	1225	1249	1036	1199	1043	1091	1380	1175	931	913	775	651	1085	885	959	577	510	744	716	613	1072	657	743	747	1215	1236
ATCCTTTGAGCGGCCCGGAATGGCTCATCACCCCACACGGT	2	0	4	0	0	0	0	0	0	0	0	0	0	0	1	3	5	0	0	0	0	0	0	0	0	0	0	1	0	0	0	0	0	0	0	0	0	2	0	0	0	7	10	0	0	0	0
ATCGACAGAGGTCTGACGAGTGGTTCATTTTTCAGGGAGGT	0	0	0	0	0	0	0	0	0	0	0	0	0	0	0	0	0	0	3	0	1	0	0	0	0	0	0	0	0	0	0	0	0	0	0	0	0	0	0	0	0	0	0	0	0	0	0
ATCGAGCAGTCAAAACGGCGGGGAGCTCAGCGTTCGATGGT	0	0	2	0	0	0	1	0	0	0	0	0	0	2	0	0	0	0	7	5	1	0	5	0	0	0	1	1	3	0	1	0	0	0	0	0	0	1	0	1	0	0	0	0	0	0	0
ATCGAGTAGGGATTAAAGAGTGGTCGATCGAATGGGGCGGC	13	11	12	31	7	20	18	3	4	21	6	12	7	11	14	47	21	14	13	25	29	15	26	32	16	32	30	18	28	37	22	16	23	47	41	30	20	11	5	9	13	15	36	24	24	16	12
ATCGATCACCAGAAGCGCCAAGGTCTCGGCCTTTCCGCGGA	6	9	17	5	21	14	17	1	7	2	0	5	4	2	2	7	12	4	30	31	18	15	17	10	14	12	10	6	15	13	9	5	3	10	7	0	4	13	15	11	0	9	7	2	13	1	1
ATCGCCATCCTCTTTTAAAACGTCGACCACTACTAAGGGGA	4	26	26	20	38	17	17	11	10	25	1	20	14	21	13	68	37	15	17	25	27	35	24	30	39	32	36	31	51	28	31	47	43	87	78	68	37	30	28	7	0	38	16	29	14	27	18
ATCGCCCGTTTTGCTAAAGGTGGAGCTGTCATACGAGTGGA	5	0	4	0	0	0	0	0	0	0	0	0	0	0	0	41	7	0	0	0	0	0	0	0	0	0	0	0	0	0	0	0	0	1	0	0	0	0	0	0	0	0	14	0	0	0	33
ATCGCGGAGTGAATATCGGGGGGCCATGTAATAGGCGTGGC	42	255	212	318	284	251	288	92	104	181	87	196	107	119	70	571	265	65	343	449	304	336	329	243	297	280	245	331	319	253	249	165	150	262	187	176	143	181	214	184	169	345	122	255	227	240	407
ATCGCTGTAATCCCAAAGGAGGGTTCTGGTTACCGGGCGGT	3	0	0	0	0	0	0	0	0	0	0	0	0	0	0	4	0	0	4	0	0	0	0	0	0	0	0	0	0	0	0	0	0	0	0	0	0	0	0	0	0	0	5	0	0	0	6
ATCGGAGTCTAATCTTGACACGGCTAATGGATAGCGGGGGA	0	0	2	0	0	0	0	0	0	0	0	0	0	0	0	5	1	0	0	0	0	0	0	0	0	0	0	0	0	1	0	0	0	0	0	0	0	0	0	0	0	4	0	0	0	0	8
ATCGTGGCCCCTAAGAGAGGTGGTCTTGGGTGATAGGGGGT	3	0	0	0	0	0	0	0	0	0	0	0	0	0	0	0	0	0	0	1	0	0	0	0	0	0	0	0	0	0	0	0	0	0	0	0	0	0	0	0	0	0	4	0	0	0	0
ATCTACCCCCATTCTAAAAAGGGCCAATACAGCCAGAGGGT	0	0	6	24	9	3	12	0	5	9	0	6	4	5	5	16	10	4	36	36	11	20	14	9	16	4	10	7	3	4	7	0	0	1	2	0	4	3	3	19	0	27	0	16	3	0	12
ATCTACCGGTATACGCGGAAAGGTACCCGGCTTAGCGGGGC	0	0	0	0	0	0	0	0	0	0	0	0	0	0	0	1	0	0	1	0	0	0	0	0	0	0	0	0	0	0	0	0	0	0	0	0	0	0	0	0	0	0	0	0	0	0	0
ATCTAGGGTTCATTATCGGAGGGTCGACCATATCAAGTGGT	0	2	31	3	24	2	6	0	3	8	19	4	0	0	2	13	9	3	7	14	7	2	7	4	7	6	5	6	9	6	2	2	1	2	3	0	3	46	26	4	50	9	0	1	2	0	7
ATCTGATCATATACGTCAAGGGGAGATGGTTTACGGGAGGT	2	0	0	0	0	0	0	0	0	0	0	0	0	0	0	0	0	0	0	0	0	0	0	0	0	1	0	0	0	0	0	0	0	0	0	0	0	0	0	0	0	0	11	0	0	0	0
ATCTGGTGGTTGCTGTGGGATGGCGAAAACATTGGGGAGGC	11	68	154	52	151	63	92	15	33	63	44	57	43	36	39	158	89	38	121	149	104	92	101	67	91	80	83	112	83	62	71	58	52	116	92	84	50	143	104	72	77	128	45	23	43	24	147
ATCTTAAGGGCACTCTCGGAGGGAGCACAATCTCGGGTGGA	0	0	1	0	0	0	0	0	0	0	0	0	0	0	0	0	0	0	0	0	0	0	0	0	0	1	0	0	0	0	0	0	0	0	0	0	0	1	0	0	0	0	0	0	0	0	0
ATCTTCCTAGTGCTTTCAGGCGGTTAACGGTCTCGCGGGGC	5	42	78	130	58	24	63	0	22	22	10	34	12	20	4	73	44	2	110	134	75	51	69	58	76	39	42	53	32	20	21	6	15	13	3	6	13	82	53	57	13	67	14	92	24	0	57
ATCTTGGGAGCAAATAGCAGTGGTCGATTCCGTCAAAAGGA	35	29	35	94	66	66	47	13	21	37	48	45	27	36	131	61	64	79	55	91	66	45	61	47	68	55	43	62	57	45	48	33	20	41	38	63	18	30	63	47	62	57	109	75	64	39	56
ATCTTTTATGAGCAACAGGGGGGTGCACCCCGTAACGCGGC	0	0	0	0	0	0	0	0	0	0	0	0	0	0	0	0	0	0	0	0	0	0	0	0	0	0	0	1	0	0	0	0	0	0	0	0	0	0	0	0	0	0	0	0	0	0	0
ATCTTTTATGAGCAACAGGGGGGTGCACCCCGTAACGCGGT	2	1	4	6	9	8	11	2	4	2	0	7	0	0	2	0	11	1	61	44	13	7	4	8	9	1	2	0	3	1	0	1	0	0	0	0	0	0	9	5	0	24	11	4	9	10	0
ATGAACGGGGTCGACCCACGCGGTAGCTTTATACCAGTGGA	5	9	11	28	23	14	29	6	5	14	6	21	4	15	2	28	25	2	86	73	36	23	22	8	29	16	10	33	16	4	9	7	4	8	1	3	0	15	15	29	3	26	8	30	23	15	5
ATGAATAGTGTCACGTTAAGGGGTCTTTCTCTACCCGCGGC	1	3	5	7	1	5	3	0	1	2	0	3	1	0	1	9	3	1	2	0	4	3	5	5	0	4	7	2	2	3	9	0	9	7	9	3	12	10	1	1	0	4	6	9	5	0	13
ATGAATTTCCGCATGACACGAGGTTTCTGGTGAGGGACGGA	1	0	1	0	0	0	0	0	0	0	0	0	0	0	0	4	2	0	0	0	0	0	0	0	0	0	0	1	0	0	0	0	0	0	0	0	0	0	0	0	0	3	1	0	0	0	0
ATGACAGATATTCTGATGGGTGGTCGAGGGCTATCAGCGGA	216	637	463	633	1036	628	688	385	254	621	265	479	342	381	503	1797	1074	370	537	775	683	870	970	657	813	869	1011	1327	1249	1075	987	1184	1100	2091	1857	1924	1417	479	805	539	511	1234	694	517	608	1252	1126
ATGACCGATTAGCATCGCCGAGGTCGCACTTATCCAAGGGT	0	0	0	0	0	0	0	0	0	0	0	0	0	0	0	0	0	0	8	0	0	0	0	0	0	0	0	0	0	0	0	0	0	0	0	0	0	0	0	0	0	0	0	0	0	0	0
ATGACGCTCTATATGCCAAGCGGAAATGGCTATGGCAAGGC	1	18	40	18	32	18	21	8	14	13	6	18	6	9	24	26	24	16	27	33	26	17	29	14	23	24	23	26	19	10	16	1	5	9	0	6	0	34	32	19	11	23	0	13	15	18	10
ATGAGACAAATATATTAAGGAGGCTGCCCCCCAGCCAGGGC	4	3	1	0	1	3	11	1	3	3	20	5	0	2	2	7	0	0	0	3	0	4	4	2	10	2	3	8	11	1	6	19	2	6	0	15	3	0	0	7	27	0	4	0	4	5	5
ATGAGATATGAACACATGGGTGGAGCCGGGAGCGGGACGGC	1	1	1	0	1	0	0	0	0	0	0	0	0	0	0	22	9	0	0	0	0	0	0	0	0	0	0	0	0	0	0	0	0	0	0	0	0	2	0	0	0	2	0	0	0	0	8
ATGATAGCCCTGCATCACGGAGGCTCGGTGTCTGAGGTGGT	0	2	7	2	2	1	3	0	2	0	0	1	0	3	3	0	0	0	23	11	7	2	1	6	1	2	1	1	1	0	0	0	0	0	0	0	0	5	1	10	0	0	0	5	0	0	0
ATGATCAGTGATTTCACCAGCGGCTTCGGGCTTGCAGTGGT	2	14	27	23	17	22	25	12	7	12	5	6	7	11	8	27	29	5	24	31	18	19	17	21	20	18	16	27	19	21	14	8	13	13	4	10	16	18	4	25	22	18	9	34	22	33	7
ATGATGCACCGGTCCCCGGGGGGATTTTTTAACTGCATGGC	8	8	35	30	17	15	18	2	5	9	3	5	3	15	7	39	24	7	23	23	18	12	24	14	18	17	14	20	15	12	16	11	7	13	6	22	4	53	16	17	1	20	24	28	21	4	15
ATGATGGTCTCGCATCTGCGTGGATCAGTTCACCCGGAGGT	37	161	200	302	169	175	272	64	86	181	68	158	87	128	72	441	264	95	270	379	280	265	307	221	289	260	260	318	289	198	236	136	109	214	151	140	88	147	111	170	139	333	146	288	127	191	275
ATGATGTATCAGGCCCCCCGGGGTCCAGGATTTTGCAAGGC	4	10	5	19	8	13	17	1	5	13	4	11	3	11	4	20	23	2	60	51	28	17	26	15	13	12	15	19	12	12	13	0	4	4	0	8	5	6	8	5	11	9	16	10	12	13	21
ATGCAGCTATTCTTACCCGGTGGCTTTTTGCTATGCGCGGA	14	67	117	100	66	80	99	24	40	62	25	75	40	44	33	146	84	31	155	215	130	126	118	104	134	72	115	106	83	76	42	34	23	46	30	30	29	122	56	60	42	90	46	81	71	110	96
ATGCATTTAGCAATCAGGAATGGTCAACTCTGAACAGTGGA	0	1	5	1	0	1	0	2	0	0	0	0	1	1	0	0	0	0	1	1	1	2	1	0	0	0	1	0	3	0	1	0	0	0	0	0	0	2	0	0	0	0	0	3	0	5	0
ATGCATTTCCTAGTTACGGGAGGTGTAGAGAACGCAGAGGA	1	12	16	12	10	11	10	0	4	10	0	4	1	5	5	24	15	6	11	26	5	23	29	13	8	12	13	16	22	10	13	18	9	19	17	20	15	8	0	8	0	21	2	9	9	0	8
ATGCGGTTGTCTATGTGGGGCGGCCTGTGGAGAAGGGCGGA	15	86	58	92	79	93	98	33	32	43	27	63	49	48	29	134	69	28	241	230	157	114	134	100	118	99	99	109	81	63	65	29	31	48	56	34	23	41	58	91	43	85	54	65	85	112	106
ATGGAATAACAGTCTCGCGATGGATGAGTTATCTGGGGGGC	0	0	2	0	0	0	0	0	0	0	0	0	0	0	0	0	0	0	8	1	0	1	0	0	0	0	0	0	0	0	0	0	0	0	0	0	0	0	0	0	0	0	0	0	0	0	0
ATGGACCCTAGACTTAGCCGCGGTGCGGGGAAAACCACGGT	5	4	6	4	7	5	0	10	0	3	5	3	1	1	8	9	10	4	1	0	4	5	5	7	4	4	4	7	12	7	1	7	7	15	14	10	12	1	8	0	4	9	16	1	14	36	17
ATGGAGCAGATGCTCCCCCAAGGCTTTGTCATTTGCAAGGT	0	2	3	3	4	4	3	2	1	0	0	1	0	3	1	0	2	0	34	16	11	5	0	4	11	4	0	0	1	0	1	0	0	0	0	3	1	2	6	2	0	4	0	0	2	8	0
ATGGAGGGTCGATCAACGGGTGGTTCGGTCACTTAAGTGGA	0	0	0	0	0	0	0	0	0	0	0	0	0	0	0	4	0	0	0	0	0	0	0	0	0	0	0	0	0	0	0	0	0	0	1	0	0	0	0	0	0	0	0	0	0	0	3
ATGGTATTACTCTATAAGCAAGGTAGGAATTAATGAGCGGC	0	7	4	9	6	8	4	5	3	6	3	10	2	5	0	4	6	1	14	19	14	14	14	7	8	3	3	0	12	5	4	7	1	1	3	1	0	4	8	2	13	2	0	3	5	15	0
ATGGTCTTAAGTTACAGAAGGGGAACGCGACGATGAGGGGC	24	18	18	59	25	36	30	5	5	20	41	24	13	14	22	28	25	25	33	49	36	25	21	23	30	33	23	46	25	24	25	27	14	25	19	33	15	12	19	25	75	10	73	50	40	42	31
ATGTAATTCAGCTTGCTGGGGGGAATCTCTAAAAGGGGGGT	3	13	13	15	21	14	21	0	9	5	20	15	6	7	6	45	16	6	26	25	24	24	19	18	19	19	16	21	13	14	8	9	9	22	14	24	5	8	9	16	30	8	12	14	14	0	40
ATGTAGTCACAACTGTGGGGGGGTATTTACTTAAAGGTGGT	548	2379	1800	2091	3570	2257	2317	1164	919	2013	1149	1811	1108	1486	1493	6719	3354	1361	1305	2169	2098	2725	3139	2387	2867	3428	3342	4464	4998	3990	3899	5054	4681	8086	7295	8043	5390	1962	2778	1564	2712	3402	1735	1793	2013	3440	3897
ATGTATGAACAGGTCATCAGCGGAGGCCTATAACGAGGGGA	0	0	0	0	0	0	0	0	0	0	0	0	0	0	0	0	2	0	0	0	0	0	0	0	0	0	1	0	0	0	0	0	0	0	0	0	0	0	0	0	0	0	0	0	0	0	0
ATGTGCCATTACATTATCGACGGTCTGCCTAGCCAAGCGGT	0	14	82	14	68	32	34	2	9	13	4	26	2	14	17	31	20	11	70	70	37	14	25	21	33	16	14	35	8	14	6	7	5	7	3	1	0	83	49	20	5	12	0	16	24	9	20
ATGTGCTACTCAGAGTCGAGCGGTTGGTTGAACTGCGCGGT	0	0	1	7	1	1	3	0	0	0	0	1	0	0	0	0	0	0	0	3	1	0	0	0	0	2	0	0	0	0	0	0	0	0	0	0	0	0	0	6	0	0	0	12	0	0	0
ATGTGGTCAGCGCATAAAGGTGGTCCCTGTTTAGAAGGGGT	27	20	7	40	49	33	34	16	13	21	7	19	18	27	94	74	34	54	30	49	26	28	30	24	29	37	28	41	30	34	23	15	18	36	23	20	18	7	54	27	13	28	78	32	34	51	47
ATGTGTACGATAATAACGGGCGGTTCATGCTAACGAGTGGC	0	0	0	0	0	1	0	0	0	0	0	0	0	0	0	0	0	0	14	10	0	1	0	0	1	0	1	0	0	0	2	0	0	0	0	0	0	0	0	0	0	0	0	0	0	0	0
ATGTGTTCTGTTATTATGGGAGGTAGCTGCTCCCGAATGGA	50	97	73	91	69	74	92	35	31	59	74	58	34	47	41	247	104	62	49	75	70	98	117	88	100	146	132	119	171	156	146	189	165	264	259	255	202	72	51	79	164	118	175	54	72	124	152
ATGTTCAAATCGGTGTCCAAGGGCGTCCTCCGCAGGATGGA	15	0	10	84	23	18	22	5	8	2	13	10	4	4	5	32	7	8	24	24	19	13	17	11	13	6	13	8	4	3	10	0	0	0	0	1	0	11	22	14	19	12	59	92	18	8	33
ATGTTGGGAGGGGTTCTGGAAGGTATTTAAATAAAGGAGGT	1	2	1	0	3	1	0	0	0	4	0	2	0	0	8	0	0	1	1	2	1	2	0	5	2	1	2	1	0	0	2	0	0	0	0	0	0	3	3	0	0	0	2	0	4	0	0
ATGTTTGCAAAGTCTAGCAGCGGACGGTTCCGTCGCACGGA	1	1	0	0	0	0	0	0	0	0	0	0	0	0	0	0	0	0	0	0	0	0	0	0	0	0	0	0	0	0	0	0	0	0	0	0	0	0	0	0	0	0	9	0	0	0	0
ATGTTTTATGCATATCGCGGTGGCATAGGCTGTTGGACGGT	1	4	5	5	4	4	3	0	0	4	1	3	0	3	2	9	6	2	10	8	9	5	4	3	6	4	9	5	7	8	8	9	9	7	6	7	4	9	2	0	5	1	4	3	5	0	1
ATTAAAAACGAGGACCTAGGAGGAGGCACTTTATCCAGGGT	0	2	0	1	4	1	1	0	3	0	0	0	0	0	2	0	3	0	7	7	4	1	2	3	3	0	2	3	2	0	0	0	0	0	0	0	0	0	5	0	0	1	0	0	1	0	0
ATTAACGGTCGCGTTAGGCGTGGCCGATCGCTTAGGGCGGA	0	0	1	0	7	0	4	0	0	0	0	2	0	0	0	1	1	0	31	28	14	3	3	1	4	0	0	0	0	0	0	0	1	0	0	0	0	1	4	2	0	0	0	0	0	0	0
ATTAAGCGTTTGGTTCGGGGAGGTCACGTTTTAGGAATGGT	6	115	35	30	19	145	209	18	55	99	10	108	51	67	65	46	97	38	180	256	213	186	191	129	202	103	144	130	103	85	76	10	22	20	8	9	2	30	10	131	14	114	14	22	141	47	36
ATTAAGTTGCTTGTTAAAAAAGGTGAGCTAAGCGGCGCGGT	0	1	0	0	0	0	1	0	0	0	0	0	0	0	1	2	0	0	0	0	0	0	1	0	1	0	0	0	0	0	0	0	0	0	0	0	0	0	0	2	0	0	0	0	0	0	0
ATTACCATACACCCGCCGCGGGGCTGTAAGCTTGGGGAGGC	0	1	0	0	0	0	0	0	0	1	0	0	0	0	0	0	0	0	0	0	0	0	0	0	0	0	0	0	0	0	8	0	0	0	0	0	0	0	0	0	0	0	0	0	0	0	0
ATTACCATACACCCGCCGCGGGGCTGTAAGCTTGGGGAGGT	0	0	6	5	1	2	5	0	1	0	0	2	0	1	4	3	5	6	1	4	2	5	2	2	2	3	5	5	5	2	0	8	3	3	11	9	6	7	0	4	0	7	0	3	3	0	6
ATTAGCCACAGCGTCATCCATGGTGTGTCTAATGGCGTGGC	0	2	5	0	12	3	3	0	2	2	1	1	2	1	0	0	6	0	10	13	4	5	6	6	1	2	1	0	1	1	0	0	0	0	0	0	0	1	8	1	0	5	0	0	5	0	0
ATTAGCCACGGGTCACTAAGGGGACTGCATTGTAAAGCGGC	55	142	126	125	197	140	158	105	58	150	37	124	86	92	132	418	231	108	146	160	142	183	236	142	198	234	252	286	393	264	240	380	363	559	517	628	397	117	180	118	56	297	173	109	117	334	284
ATTAGTTGTTTTTCTCCGAGGGGTCTATCTCGTTAGGGGGC	0	0	0	0	3	0	0	2	0	1	1	1	0	0	0	2	0	0	0	2	2	0	0	4	0	0	0	0	0	0	0	0	1	1	1	0	0	0	4	0	0	0	0	0	0	3	2
ATTATAGGGTCGCCCTGGCGGGGTTATGCCTTCAGCGGGGA	0	1	0	1	0	1	0	0	0	2	0	0	0	0	0	3	4	0	0	2	1	3	2	0	0	7	3	7	0	4	1	2	3	5	4	1	5	0	0	0	0	2	0	1	4	0	4
ATTATTAAATGCTTGCGGGGTGGCTTCGGATTCTCGGCGGT	6	0	2	0	0	0	0	0	0	0	0	0	0	0	0	27	6	0	0	0	0	0	0	0	0	0	0	0	0	0	0	0	0	0	0	0	0	4	0	0	0	3	15	0	0	0	10
ATTCAGTCCAGCGTGTGGAAGGGTTGTTACTTTAAGGGGGT	0	0	0	0	0	0	0	0	0	0	0	0	0	0	0	0	2	0	0	1	0	0	0	0	0	0	0	0	0	0	0	0	0	0	0	0	0	0	0	0	0	0	0	0	0	0	0
ATTCATCAGTTCCTGAGGGACGGCTGAAAGAGATGAGGGGT	9	28	80	21	121	44	39	5	9	17	47	18	20	20	24	82	53	16	38	42	47	42	47	34	37	38	31	54	49	44	33	33	36	34	24	30	19	60	99	25	113	63	35	13	60	10	54
ATTCCCACCCGTATCTAGGGCGGAAGCAAGTATAGGAGGGT	0	0	0	0	0	0	2	0	0	0	0	0	0	0	0	0	0	0	7	5	0	0	0	0	0	0	0	0	0	0	0	0	0	0	0	0	0	0	0	1	0	0	0	0	0	0	0
ATTCCTCGGCTTTCGCCGGGAGGAGTTCCCTACGGGGTGGC	4	14	39	9	41	9	11	1	7	18	7	18	12	11	14	30	25	13	39	36	27	17	20	12	16	9	17	15	19	14	9	8	7	17	14	12	9	46	35	20	16	25	9	4	9	5	14
ATTCGAGTCGCAGCACTCCGAGGACTCGTGTCTGGCAGGGT	2	26	90	10	101	43	47	7	12	20	21	23	9	17	11	50	51	11	110	76	58	34	42	34	36	26	24	30	13	16	15	1	1	5	3	4	7	102	95	33	40	67	6	5	38	20	14
ATTCGCCGTACCGAAAAAGACGGCCGTTATCATCCGATGGC	2	4	13	0	14	5	2	0	0	1	1	0	3	1	3	9	7	1	10	3	7	4	2	5	6	2	6	5	4	0	3	5	2	9	2	2	3	16	10	2	1	1	3	0	5	0	13
ATTCGCCGTTCTTCGTCGCGAGGTGACGTTCGCCGCGCGGC	2	1	14	1	17	4	8	2	1	6	2	1	5	2	0	5	10	3	15	5	5	4	4	2	3	6	6	6	2	8	2	0	0	0	0	1	0	10	15	7	1	5	5	3	3	0	13
ATTCGGCATAACGTCTTAAGGGGTGTTAATAGTCGGGCGGT	0	0	0	0	0	0	1	0	0	0	0	0	0	0	0	0	0	0	0	0	1	0	0	0	0	0	0	0	0	0	0	0	0	0	1	1	0	0	0	0	0	0	0	0	0	0	0
ATTCTCTTACTTTTCTTGGGTGGTACTCGTTTTTGGGAGGC	0	0	0	0	1	1	1	0	1	0	0	0	0	0	0	0	0	0	0	0	0	1	0	0	1	0	0	1	1	0	0	0	0	1	0	0	0	0	0	2	0	0	0	0	0	0	0
ATTGATCACGGACATTCGCAGGGTCCTTCCCGTCGCACGGT	0	0	0	5	0	0	0	0	0	0	0	0	0	0	0	2	0	0	1	0	0	1	1	0	2	0	1	0	0	0	0	0	0	0	0	0	0	0	0	0	0	0	0	2	0	0	0
ATTGCAACGAACCCGACAGGGGGCCCTTAATCTCAAGGGGC	0	0	0	0	0	0	0	0	0	0	2	0	0	0	0	0	1	0	0	0	0	0	0	0	0	2	0	0	0	0	0	0	0	0	0	0	0	0	0	0	3	0	0	0	0	0	0
ATTGCCAACCCGGTCATACACGGATTGGTGAGCAAAACGGA	0	0	0	0	0	0	1	0	0	0	0	0	0	4	0	0	0	0	2	0	3	0	3	1	1	1	2	1	1	1	1	2	0	0	1	0	2	0	0	0	0	0	0	0	0	0	0
ATTGCGACTAGCTATCGGGGCGGACAAGGCTGAGAGGAGGT	0	0	0	0	0	0	0	0	0	0	0	0	0	0	0	1	0	0	0	0	0	0	0	0	0	0	1	0	0	0	0	0	0	0	0	0	0	0	0	0	0	0	0	0	0	0	0
ATTGCTGCTTCTTTCAAAGGGGGCAGTAGTTTTAACAAGGT	0	2	2	4	2	1	5	0	0	1	0	2	1	2	0	0	2	1	10	12	8	1	8	5	1	0	4	9	4	0	1	0	0	6	2	0	0	0	0	2	0	4	0	1	0	0	0
ATTGTAAATTCAGCTAAAGAGGGTAGATGTCGCAGGGGGGT	16	62	34	57	70	66	68	57	25	61	20	51	40	33	41	149	116	48	53	85	63	90	82	82	73	93	84	112	134	111	91	170	113	192	213	234	155	33	51	50	47	97	57	55	57	168	99
ATTTACGTCGCTCTCTTACGGGGCCATAAATGAGGGGTGGC	1	0	0	1	0	0	0	5	0	0	0	0	0	0	0	16	4	0	0	0	0	1	0	0	0	0	0	0	0	0	0	0	0	0	0	0	0	0	0	0	0	9	0	3	0	15	9
ATTTGCACAGATGTCTAGGGCGGATCACAGCTTGGGGGGGA	0	4	1	7	1	0	1	2	2	2	0	2	1	2	0	0	0	0	17	18	6	3	0	3	4	4	4	0	0	0	0	2	0	0	0	0	0	4	1	1	0	0	0	3	0	14	0
ATTTGGGAGTTAATGTAGGGAGGTTGTTAGATAAGGGAGGC	0	1	0	0	0	3	0	0	1	0	0	1	1	0	0	2	6	0	9	0	2	0	0	0	0	1	0	0	0	0	0	0	0	0	0	0	0	0	0	0	0	26	0	0	2	0	0
ATTTGGGATTGTTTTCCAGAAGGCGCTTTACAAGGCGTGGT	1	0	0	0	0	0	0	0	0	0	0	0	0	0	0	9	5	0	0	0	0	0	0	0	0	0	0	0	0	0	0	0	0	0	0	1	0	0	0	0	0	0	2	0	0	0	5
ATTTTAGGTCTCATGCAGGGCGGACCTGCATCCACCATGGC	0	3	3	6	1	5	10	0	0	0	0	7	1	0	0	1	3	0	21	28	11	4	8	1	7	7	2	5	2	2	2	0	0	1	0	0	0	2	3	11	0	10	0	10	5	0	0
ATTTTATAAGCCTAGTCAAGTGGACATGTGCGCCACATGGA	4	3	0	4	0	0	0	0	0	0	0	0	0	0	0	36	16	0	0	0	0	0	0	0	1	0	0	0	0	0	0	0	0	0	0	1	1	0	0	0	0	17	9	13	0	0	31
ATTTTCATGCACCCTATAGGCGGTGATCAATGCTACGTGGA	3	13	27	83	41	28	74	6	15	0	11	24	4	8	5	24	22	0	149	202	106	45	41	43	30	8	10	24	1	1	1	0	1	2	0	0	0	31	41	50	14	13	12	93	24	13	21
ATTTTCGGTTTCATCTTCAGTGGTACCCGGTCTTGGGAGGC	1	0	0	0	0	0	0	0	0	0	0	0	0	0	0	0	0	0	0	0	0	0	0	0	0	1	0	0	0	0	0	0	0	0	0	0	0	0	0	0	0	0	6	0	0	0	0
ATTTTGTGCTACATGTTGAGAGGCTACTATTGCCAAAGGGT	0	0	0	0	0	0	0	0	0	0	0	0	0	0	0	1	0	0	0	0	0	0	0	0	0	0	0	1	0	0	0	0	0	1	0	0	0	0	0	0	0	0	0	0	0	0	0
CAAAAAACATCGGATAGAGGTGGACAACCGATTAGAAGGGA	0	0	0	0	0	0	0	0	0	0	0	0	0	0	0	1	0	0	0	0	0	0	1	0	0	0	0	0	0	0	0	0	0	0	0	0	0	0	0	0	0	0	0	0	0	0	0
CAAAAGAATGTAGTCATCGGCGGTTTGGACTGCGGGGTGGA	0	0	7	1	1	1	2	0	1	0	2	2	0	2	0	0	0	0	10	6	1	2	2	0	0	3	5	0	1	1	0	0	0	0	0	0	0	4	2	1	2	0	0	0	4	0	0
CAAAAGATGTATCATACAGGGGGCGGAAAACAAGGAGTGGA	50	158	195	263	137	145	365	37	90	90	27	185	94	107	55	210	159	56	446	567	391	262	314	259	314	153	182	162	110	81	72	6	5	8	5	3	1	188	103	240	50	186	157	199	106	123	85
CAAACAAACATAGTTACAAGCGGAACCAGTTCTCGGAGGGC	0	1	6	0	2	0	0	0	1	0	4	1	0	0	0	0	0	0	4	0	0	0	0	1	1	1	2	0	0	1	1	1	0	0	0	0	0	7	4	0	2	0	0	0	0	0	0
CAAACACTTGGCTCGTCAAAGGGCTCCAATTATTAGACGGT	5	0	2	8	4	7	3	2	0	0	0	4	0	0	2	2	0	0	6	10	4	8	3	7	3	2	0	2	2	0	1	0	0	0	0	0	0	7	1	0	0	0	12	2	8	9	0
CAAACCACCGTATAATGGAATGGACCCTCATCTAAGGCGGT	15	37	25	41	52	33	46	21	13	31	35	29	26	25	15	104	92	22	51	80	40	53	52	46	52	56	59	67	62	55	69	52	46	88	64	60	39	21	24	33	85	84	47	32	45	81	55
CAAATACATTTAGTCAAAAGAGGTGTTACCTTTCAAAAGGT	0	0	0	0	0	0	0	0	0	0	0	0	0	0	0	0	4	0	0	0	0	0	1	0	0	0	0	0	0	0	0	0	0	0	0	0	0	0	0	0	0	1	0	0	0	0	0
CAAATATGAATACAACTGGGGGGCGGTTGCTAACCGAGGGA	64	123	97	129	226	124	152	53	58	87	94	102	79	74	135	409	158	91	97	130	126	155	148	126	180	170	159	189	260	183	166	230	230	415	367	364	275	120	165	130	187	228	197	91	117	146	256
CAAATCTACAGAGTCTTAGGGGGCCTGATCACTCGCGAGGT	0	1	0	0	2	0	0	0	0	0	0	0	0	0	0	7	3	0	0	0	0	0	0	0	0	0	0	0	0	0	0	0	0	0	0	0	0	0	0	0	0	3	0	0	0	0	4
CAAATTAAATTTTACTAAGGTGGACGTCGCTGATAGGGGGT	67	160	209	254	348	199	222	63	77	176	98	147	94	116	73	519	210	54	323	423	294	250	324	227	294	213	254	286	237	169	176	126	102	210	129	134	86	196	259	157	220	298	205	265	178	257	287
CAAATTGTCCTACATCGCGAAGGCGCAAACTACTAGGTGGC	0	3	25	19	57	12	9	0	9	3	2	5	7	4	9	12	10	8	214	123	32	14	12	8	21	3	7	5	4	5	3	0	4	0	0	0	1	22	42	8	2	12	0	10	9	0	5
CAACATCGATACATTAGAGATGGCTGGCGGTCTCAGAAGGA	15	59	41	62	91	68	88	9	30	68	42	66	25	35	24	164	82	17	114	152	81	77	110	77	96	101	101	102	124	82	67	46	59	45	51	65	31	49	60	73	112	91	41	50	41	22	87
CAACCTGGCGCCATGTTCGGTGGTCGCAGCTTTGGGGCGGT	0	0	0	0	0	0	0	0	0	0	0	0	0	0	0	0	0	0	4	0	1	0	1	0	0	0	0	0	0	0	0	0	0	0	0	0	0	0	0	0	0	0	0	0	0	0	0
CAACGATGCCAGGACCTCAACGGCCTGCTCCTAGCGGGGGC	1	0	0	0	0	0	0	0	0	0	0	0	0	0	0	0	0	0	0	0	0	0	0	0	0	1	0	0	0	0	0	0	0	0	0	0	0	0	0	0	0	0	4	0	0	0	0
CAACGTCACAAAGTATGGAGCGGTTGCGGCTGATGGGGGGC	6	0	17	14	19	10	3	2	2	3	1	9	6	1	6	2	10	6	26	24	9	3	6	11	3	4	9	4	3	5	2	0	0	5	1	0	0	13	6	2	1	11	5	18	7	5	0
CAACTACTTGAAATTAGGGGGGGCTCTAGTTATCGCATGGC	0	0	4	2	0	1	0	2	0	0	0	1	0	0	0	5	0	0	3	4	1	0	2	0	1	3	3	6	0	2	0	0	0	0	0	0	0	1	0	0	0	0	0	3	0	5	0
CAACTTACTACTAATTCAAACGGTAACTCATACTGCGGGGC	0	9	17	7	21	13	24	3	10	4	5	9	4	6	1	14	12	3	40	56	23	10	17	8	11	11	11	14	9	12	5	0	1	0	1	0	0	20	15	19	16	7	0	2	15	5	5
CAACTTAGAATCTTTAACGGAGGATTAGCGATAACAGGGGT	0	3	2	0	1	1	2	0	0	1	0	0	0	0	0	5	4	0	4	4	6	2	0	0	0	0	2	6	0	0	1	0	1	0	0	1	3	0	0	3	0	12	0	0	1	0	4
CAACTTAGTTAGTTCTTGGGCGGTCAAATTTCTCGCACGGT	0	0	0	0	0	0	0	0	0	0	0	0	0	0	0	5	0	0	0	0	0	0	0	0	0	0	0	0	0	0	0	0	0	0	0	0	0	0	0	0	0	0	0	0	0	0	0
CAACTTTCAGGCGTGTCGGGCGGTTATAGGTGTAAAATGGC	0	0	8	0	0	0	0	0	0	0	0	0	0	0	0	0	0	0	0	1	0	0	0	0	0	0	0	0	0	0	0	0	0	0	0	0	0	10	0	0	0	0	0	0	0	0	0
CAAGACAAAAGAGTAACAGGAGGTTAAACCTAAGACGGGGT	0	6	12	0	19	6	7	2	2	2	0	9	4	2	3	11	9	5	8	14	4	8	6	3	5	8	9	8	10	14	9	4	8	14	6	9	6	10	22	4	0	27	0	0	8	4	16
CAAGAGCCCTATCCATTCGGTGGTCCATGATATCGCGAGGT	0	0	0	0	0	0	1	0	0	0	0	0	0	0	0	0	0	0	6	4	0	0	0	1	2	0	0	2	0	0	0	0	0	0	0	0	0	0	0	1	0	0	0	0	0	0	0
CAAGAGGAACCGCTCACGCGGGGCACACGCATCTGCGGGGT	2	0	0	0	0	0	0	0	0	0	0	0	0	0	0	0	0	0	0	0	0	0	0	0	0	2	0	0	0	0	0	0	0	0	0	0	0	0	0	0	0	0	6	0	0	0	0
CAAGAGGGTGGCCCCACAGGCGGCGTTTTACGTGGCACGGC	2	2	0	0	0	0	0	1	0	0	5	0	0	0	0	35	5	0	1	0	0	0	0	1	0	0	0	0	1	0	0	0	0	0	0	0	0	0	0	0	7	5	3	0	0	2	35
CAAGATCCATTGTCGAAGGGCGGATTTCTAAGCTGCATGGC	0	10	10	18	6	6	8	3	1	3	1	4	8	2	6	21	6	5	12	12	7	4	13	5	12	6	12	14	15	12	17	13	12	15	34	24	14	3	13	8	1	0	0	8	2	6	3
CAAGCATGATGGTTGCCAGGAGGAGGCTTGTCTTGAACGGT	0	0	0	0	0	0	0	0	0	0	0	0	0	0	0	0	4	0	0	0	0	0	1	0	0	0	0	0	0	0	0	0	0	0	0	0	0	0	0	0	0	4	0	0	0	0	0
CAAGCATGGTTAATTTGCCGGGGAATATTACAAAGGGTGGT	0	0	0	0	0	1	0	0	0	0	0	0	1	3	0	0	1	0	10	4	2	1	0	2	2	1	0	0	1	1	0	1	0	0	0	0	0	0	0	0	0	2	0	0	0	0	0
CAAGCTTAGGTACAGACCGGTGGATTTAACTGTTAGGTGGT	3	7	11	13	11	5	13	8	7	4	2	10	1	4	5	20	9	1	33	47	17	10	14	9	16	3	10	7	9	6	4	1	2	6	4	2	3	9	7	8	3	11	10	18	2	39	9
CAAGGCTTAGGGGAAATAGAGGGACACCTTAATGAAGAGGA	0	0	0	0	0	0	0	0	0	0	0	0	0	0	0	0	0	0	12	10	2	0	0	0	1	0	0	0	0	0	0	0	0	0	0	0	0	0	0	0	0	0	0	0	0	0	0
CAAGGTCGCTCTTAGATGGAAGGCCCGTCATGAGAAACGGC	4	1	3	15	0	15	10	0	1	0	0	0	0	4	1	9	7	1	24	28	9	3	1	6	6	1	2	2	2	6	7	2	2	3	5	1	1	4	0	11	0	6	10	22	18	0	16
CAAGTAAGGGGGCATACGAGCGGTGCCCTGTGTGACTGGAG	1	0	0	0	0	0	0	0	0	0	0	0	0	0	0	0	0	0	0	0	0	0	0	0	0	1	0	0	1	0	0	0	0	0	0	0	0	0	0	0	0	0	4	0	0	0	0
CAAGTAAGGGGGCATACGAGCGGTGCCCTGTGTGGGGGGGA	39	29	5	32	87	39	42	8	15	31	23	18	11	10	5	55	41	5	43	65	40	51	53	31	52	33	29	48	41	19	24	17	14	26	22	17	12	6	61	24	35	23	131	41	41	21	43
CAAGTATCACGCGTGCGCAGTGGTTGGGGTTCTTGAGTGGA	0	18	19	18	51	17	18	2	8	11	0	13	4	4	6	12	23	9	38	39	22	22	23	11	21	11	8	23	22	4	10	6	4	18	1	8	2	18	44	13	0	41	0	17	18	5	7
CAAGTCCTGCTACTGTGAAATGGTACTGTCAATAGGGAGGC	0	0	0	0	0	0	0	0	0	0	0	0	0	0	0	0	0	0	0	0	0	0	0	0	0	0	0	0	0	1	0	0	0	0	0	0	0	0	0	0	0	0	0	0	0	0	0
CAAGTGAAATCAACCTAGCGGGGATATTCACGCAGCGTGGT	2	0	3	0	0	0	0	0	0	0	0	0	0	0	0	0	1	0	0	0	0	0	0	0	0	1	0	0	0	0	0	0	0	0	0	0	0	0	0	0	0	0	3	0	0	0	0
CAAGTGGGAAACCAGTTGAAAGGTTTGTAAAGTGAGGCGGA	1	11	11	13	10	16	6	1	1	8	1	6	4	1	3	18	19	2	12	19	13	10	9	0	9	18	13	11	13	6	14	4	0	9	6	7	0	8	11	2	2	3	1	11	10	5	18
CAATAGATGATATAGTAGGGAGGTAGGTCCACACGGGTGGT	0	0	0	0	0	0	0	0	0	0	0	0	0	0	0	0	2	0	0	0	0	0	1	0	0	0	0	0	0	0	0	0	0	0	0	0	0	0	0	0	0	0	0	0	0	0	0
CAATAGCGGTTTTATTGGGGGGGTGGCTCGTTTAGAATGGC	1	6	19	14	1	2	9	6	4	4	0	7	3	2	1	12	13	2	62	68	23	11	13	6	16	2	5	1	2	8	3	0	1	0	0	0	0	24	0	10	0	23	2	16	0	18	11
CAATATGGGGAGCTATGGGGTGGTTGCGTTTTTTCAGTGGT	0	2	2	0	3	1	2	0	2	0	0	2	0	2	0	0	0	0	34	21	9	1	4	0	1	0	0	0	0	0	0	0	0	0	0	0	0	0	4	2	0	0	0	0	1	0	0
CAATGACCGTCCGAAACGCGGGGACGATATAGAACCAAGGA	1	0	0	3	0	1	4	0	1	0	0	0	0	0	2	0	3	1	35	18	4	2	2	3	1	0	0	1	1	0	0	0	0	0	0	0	0	0	0	4	0	1	2	1	3	0	0
CAATGCAGTGGCCCAACGCGTGGACCGAGTACTACGGCGGA	0	1	7	2	5	2	1	0	0	0	1	1	1	4	4	1	2	3	2	8	2	1	0	2	4	2	0	0	1	1	4	0	0	1	1	0	2	17	1	0	0	0	0	0	1	0	1
CAATTAACAGGAGTACCAGGGGGACGCGGTTTAGCAGTGGC	0	5	13	10	68	6	19	0	8	3	1	6	5	3	0	4	0	2	102	80	32	12	19	7	10	12	0	4	0	0	3	0	0	0	0	0	0	22	63	12	6	0	0	8	8	0	0
CAATTCAGACATTCTCGGCATGGTTGTGTCTCCAACAAGGT	7	1	0	8	0	1	2	0	0	6	0	2	3	0	3	5	6	3	3	1	2	3	4	7	0	3	0	1	7	0	5	8	6	0	3	5	0	0	0	0	0	10	18	1	1	0	6
CAATTGGCAGCAGTTACCGGGGGTATTCATTTTAGGATGGA	0	0	0	0	0	0	0	0	0	0	0	0	0	0	0	0	1	0	7	4	1	0	0	0	0	0	0	0	0	0	0	0	0	0	0	0	0	0	0	0	0	0	0	0	0	0	0
CAATTTCTAGTATTGCTGGGCGATAGCTATTGTCGCGGGGC	0	0	0	0	0	0	0	0	0	0	0	0	1	0	0	0	0	0	0	0	0	0	1	0	0	0	0	0	0	0	0	0	0	0	0	0	0	0	0	0	0	0	0	0	0	0	0
CAATTTCTAGTATTGCTGGGCGGTAGCTATTGTCGCGGGGC	0	1	5	4	0	0	1	0	1	2	0	1	0	0	0	0	3	0	6	4	1	0	0	1	0	0	0	2	1	1	1	0	0	2	0	0	0	3	0	0	0	0	0	0	0	0	0
CACAAAGGTTTGATACGGGAAGGTTGCAGACCATAAGGGGT	3	41	42	54	57	41	79	11	27	38	29	40	15	20	18	83	67	11	114	139	103	79	84	67	73	61	62	69	50	45	34	21	31	25	22	27	12	45	41	54	94	67	3	46	36	47	52
CACAAGGAAACGATCCGGCGTGGTGGTCCAAGATAAGTGGC	59	264	375	481	353	208	541	36	154	131	41	264	98	149	76	283	274	62	989	1217	627	428	446	382	512	220	227	221	148	123	96	10	14	12	0	2	0	343	263	397	83	283	213	345	194	127	173
CACACCAGGGCCGAATTGCATGGTGTTTTAAGCGGAATGGA	0	0	1	0	0	0	1	0	0	0	0	0	0	0	0	0	0	1	0	0	0	0	0	0	0	0	1	0	0	0	0	0	1	0	0	0	0	0	0	0	0	0	0	0	0	0	0
CACAGCCAGATGTTATAGGGGGGTGAGACTAGAGAGGTGGA	0	0	0	0	0	0	0	0	0	1	0	0	0	0	0	0	0	0	7	3	0	0	0	0	0	0	0	0	0	0	0	0	0	0	0	0	0	0	0	0	0	0	0	0	0	0	0
CACATAACATTCCTCTACGGTGGATTTAATCATCCCGTGGC	0	0	4	4	2	2	0	0	2	0	0	1	0	1	1	0	5	1	10	8	8	3	2	1	1	1	0	3	1	0	2	0	0	0	0	0	0	4	2	0	0	0	0	0	0	0	0
CACATTGTGATAAAAACCGGTGGCAGGCCTTGACCGGTGGT	1	0	0	0	0	0	0	0	0	0	0	0	0	0	0	0	0	0	0	0	0	0	0	0	0	1	0	0	0	0	0	0	0	0	0	0	0	0	0	0	0	0	11	0	0	0	0
CACCCCAACTCGCAAAACAGGGGCGTAGCATTCGAAGGGGC	1	7	5	11	13	7	15	0	3	0	0	12	4	7	0	5	4	0	49	45	21	9	9	12	11	8	9	4	2	0	1	0	0	0	0	0	0	5	12	5	0	8	2	2	8	0	11
CACCGAAAACTGGTAACAGAGGGTGGCGTGTTTTGGGCGGA	11	105	221	103	197	95	118	22	39	69	36	66	52	61	125	203	141	77	120	135	105	120	147	94	125	119	147	167	162	136	143	121	102	192	127	117	94	247	185	80	96	141	30	81	105	55	122
CACCGATAAAACCACCCCCAGGGCTGACTGCGCTAAAGGGA	2	0	0	0	0	0	0	0	0	0	0	0	0	0	0	0	0	0	0	0	0	1	0	0	0	0	0	0	0	0	0	0	0	0	1	0	0	0	0	0	0	0	5	0	0	0	0
CACCGTTTTCCCTTCTAGCACGGTGGGCTACCAAGGATGGC	4	21	27	53	20	29	32	13	13	18	5	26	11	9	9	39	51	3	58	56	38	41	36	24	36	19	31	34	25	34	28	9	1	11	3	5	8	24	12	25	7	57	9	39	29	32	34
CACCTGGGCGCTGTCATGGGGGGATAGATTTATTAGGTGGA	3	0	0	0	0	0	0	0	0	0	2	0	0	0	0	10	8	0	0	0	0	0	0	0	0	0	0	0	0	0	0	0	0	0	2	0	1	0	0	0	2	2	7	0	0	0	0
CACGACTAGAAACACAAGCGGGGCCTTGCATTGCAAGGGAG	0	0	0	0	0	0	0	0	0	0	0	0	0	0	0	0	0	1	0	0	0	0	0	0	0	0	0	1	0	0	0	0	0	0	0	0	0	0	0	0	0	0	0	0	0	0	0
CACGAGGGCTGCCAATACCGCGGATAACCGATCTGGAAGGA	0	0	0	0	0	0	0	0	0	0	0	0	0	0	0	0	0	0	1	0	0	0	0	0	0	0	0	0	0	0	0	0	0	0	0	0	0	0	0	0	0	0	0	0	0	0	0
CACGCCTCGTACACGTGCAGCGGTTGCGCGAGCTGAGGGGC	0	0	0	1	2	0	4	0	0	0	0	0	0	0	0	0	1	0	5	1	0	1	0	0	0	0	1	0	0	0	0	0	0	0	0	0	0	0	0	2	0	4	0	0	0	0	0
CACGCGGCAGGTCATTAAGAGGGATTGCCGAGCGGCAAGGC	1	0	0	0	0	0	0	0	0	0	0	0	0	0	0	0	0	0	0	0	0	0	1	0	0	0	0	0	0	0	0	0	0	0	0	0	0	0	0	0	0	0	0	0	0	0	0
CACGGTCTATTGGAAAGAAGCGGTGAGGGCATTGGAAGGGT	0	0	0	0	0	0	0	0	0	0	2	0	0	0	0	3	2	0	0	0	0	1	0	0	0	0	0	0	0	0	0	0	0	0	0	0	0	0	0	0	1	0	0	0	0	0	2
CACGGTGTCAGTGTCCGGGGCGGTCCACTAAGATAAAGGGC	340	926	754	1122	1068	835	887	264	304	694	428	570	402	494	336	2088	1281	300	647	1101	968	1097	1106	908	1075	1170	1192	1425	1618	1132	1135	1094	965	1593	1244	1269	871	698	778	617	800	1600	1034	976	788	775	1452
CACGTCTTATCAATACAGGACGGTCTAAATTGCGAAGCGGA	1	0	0	0	0	0	0	0	0	0	0	0	0	0	0	0	0	0	0	0	0	0	0	0	0	1	0	0	0	0	0	0	0	0	0	0	0	0	0	0	0	0	0	0	0	0	0
CACTACGACCTCACTAAGAGCGGATTGCGTCGCGCAACGGC	1	0	0	0	1	0	1	0	0	0	0	0	1	0	2	3	2	0	0	0	1	2	1	0	0	0	0	2	3	1	3	1	2	2	0	2	0	0	0	3	0	4	3	0	0	0	0
CACTAGGTCTCAGTGAACCAAGGTTAACTTTATGGCATGGA	0	0	0	0	0	0	0	0	0	0	0	0	0	0	0	1	0	0	0	0	0	0	0	0	0	0	0	1	0	0	0	0	0	0	0	0	0	0	0	0	0	0	0	0	0	0	0
CACTATGCTCGCGACACGGACGGTTCTCGCCCTTAAGAGGC	1	4	9	3	7	6	2	2	0	1	0	3	1	0	7	3	2	1	6	6	3	1	5	1	2	0	3	5	3	1	0	0	2	2	3	2	0	8	24	3	0	2	2	1	4	17	6
CACTCACTTGTAGAGTCCAGAGGCTATATAACATGGGGGGA	58	66	50	234	44	86	71	64	33	48	12	51	41	52	139	180	112	95	129	127	93	79	94	79	94	90	94	147	84	77	61	59	40	81	50	63	34	53	32	51	26	101	160	175	88	186	96
CACTCGCATTGACCCCCGCGCGGTGGACTGTTAAAGATGGA	0	0	0	0	0	0	0	0	0	0	0	0	0	0	0	0	2	0	1	1	0	0	0	0	0	0	0	0	0	0	0	0	0	0	0	0	0	0	0	0	0	3	0	0	0	0	0
CACTCGTTCTTTTACATGGGCGGTGTAGATTTTCACATGGA	0	0	0	0	0	0	0	0	0	0	0	0	0	0	3	0	0	0	0	0	0	0	1	3	1	0	1	0	0	0	0	0	0	0	0	0	0	0	0	0	0	0	0	0	0	0	0
CACTGATGGATAATATACAGCGGTTTATCTTCTGGAAAGGC	0	0	0	0	0	0	0	0	0	0	0	0	0	1	0	0	0	0	0	0	0	0	0	0	0	1	0	0	0	0	0	0	0	0	0	0	0	0	0	0	0	0	0	0	0	0	0
CACTGATGGATAATATACAGCGGTTTATCTTCTGGAAAGGT	0	0	0	1	4	2	1	0	0	1	1	1	0	0	0	1	2	0	2	3	1	0	2	0	0	0	1	0	1	0	1	1	0	1	0	0	0	0	2	1	0	9	0	0	4	0	0
CACTGCTTATACGCATTGAGGGGCAGCCGCCAACAGGAGGT	0	0	0	0	0	0	0	0	1	2	0	1	0	0	0	0	2	0	3	5	2	0	0	1	0	0	0	0	0	0	0	0	0	0	0	0	0	0	0	0	0	3	0	0	0	0	0
CACTTTTTGTTTGCATAGCAAGGTTCGAATTCTCGGATGGA	0	0	0	0	0	0	0	0	0	0	0	0	0	0	0	0	5	0	0	0	0	0	0	0	0	0	0	0	0	0	0	0	0	1	0	0	0	0	0	0	0	14	0	0	0	0	0
CAGAAGCGCCCCGTGCAAAACGGCGACGCGCACAGCATGGC	7	53	62	29	8	62	65	6	18	40	18	44	35	55	161	19	46	100	122	129	82	75	95	60	66	49	73	49	56	49	51	20	31	42	23	26	21	72	7	58	34	31	26	18	56	7	3
CAGAAGTGGTCGTATAAGGAGGGCCACGGGCACTGGGCGGT	0	1	2	5	3	3	2	0	2	0	1	0	0	2	0	0	0	0	6	7	4	4	3	0	0	0	2	0	1	0	1	1	3	1	0	0	1	0	4	3	2	0	0	1	0	0	0
CAGACCTCGCTTACGCGAAGCGGCCTGTATCAACCAACGGC	2	1	0	7	5	6	6	7	0	0	0	1	2	1	0	1	7	0	38	17	13	2	4	3	3	2	1	0	2	0	0	0	0	0	0	0	0	0	6	4	0	5	0	4	18	16	0
CAGACGGCTAGGCTCCGCGAGGGCTCGGCAATTCCCACGGC	0	0	0	2	0	0	0	0	0	0	0	0	0	0	0	0	0	0	1	0	1	0	0	0	0	0	0	0	0	0	0	0	0	0	0	0	0	0	0	0	0	0	0	1	0	0	0
CAGAGTCAGCTGATCCTGGGCGGTATTGGATCTCGGGCGGT	1	0	0	0	0	0	0	0	0	0	0	0	0	0	0	0	0	0	0	0	0	0	0	0	0	0	0	0	0	0	0	0	0	0	0	0	0	0	0	0	0	0	4	0	0	0	0
CAGAGTCGCATCAAGCGAAATGGTAACCTCACTGAAAGGGA	11	24	22	20	33	45	40	6	21	38	39	23	14	14	14	44	37	8	25	53	33	39	40	40	53	63	36	48	52	49	59	59	42	93	85	71	69	25	22	33	67	36	31	24	65	10	9
CAGATATTAGGGCTTAGGCGTGGTGCCTACCTTAGGGGGGT	0	3	0	1	0	1	11	0	0	3	0	2	0	1	0	4	1	0	12	6	2	2	2	6	5	4	5	0	1	0	5	0	0	1	0	0	0	0	0	13	0	0	0	0	0	0	1
CAGATTGTATGCACTTGCCGCGGTGGGGTTCGAGCCAGGGA	0	24	97	15	93	35	31	8	13	18	20	16	13	19	29	47	18	9	53	48	48	34	31	28	19	24	20	19	23	21	19	11	5	4	0	3	1	128	83	23	49	11	0	15	39	12	24
CAGCAATCTGGATCGTTGCAAGGTTTTCGAATTAGCGTGGA	0	10	26	2	7	13	1	0	6	7	4	3	5	12	18	30	15	24	8	9	12	8	12	7	4	8	10	17	20	28	13	24	28	41	38	49	38	20	0	0	6	19	0	1	13	0	21
CAGCATCCTAACTTACAAAATGGCGTAATGTATTGAACGGT	1	2	0	0	7	3	3	0	1	2	6	0	1	2	7	0	7	5	5	7	5	7	10	1	3	1	2	2	4	0	3	0	0	2	1	2	0	0	3	1	12	24	2	0	1	0	0
CAGCCCGTTCACGAAAGGGGTGGTGGTGTATCTCGCAAGGA	0	12	7	14	11	10	14	2	5	7	0	13	10	7	5	14	12	5	105	89	19	15	14	10	19	12	7	13	10	7	13	2	6	6	7	0	2	1	7	11	0	23	0	8	9	10	7
CAGCGACCTCCCTTATGGGGCGGTCTCAGATTTAGAGGGGT	1	1	1	2	0	0	1	0	1	2	1	3	1	0	6	8	1	7	2	4	6	6	3	3	0	1	3	5	3	4	5	7	4	13	12	10	8	4	0	1	0	0	3	0	0	0	0
CAGCGCCGTGCCGTGCAGAAAGGCAGCCGGAGCTAAACGGT	0	0	0	0	0	0	0	0	0	0	0	0	0	0	0	0	0	0	1	0	0	0	0	0	0	0	0	0	0	0	0	0	0	0	0	0	0	0	0	0	0	0	0	0	0	0	0
CAGCGGATATAAGCCAAAGGAGGAGTCCAGATAAGCGAGGT	0	0	0	2	0	0	0	0	1	0	0	0	0	0	0	0	0	0	14	14	0	1	2	1	0	1	0	6	0	0	1	0	0	0	0	0	0	0	0	0	0	0	0	0	0	0	0
CAGCGGTACAGTTTACTCGGTGGTCCTAATTGACAGGGGGA	0	0	0	1	0	0	0	2	0	0	0	2	0	0	0	0	0	0	1	2	1	1	0	2	0	0	1	0	0	0	0	0	0	0	0	0	0	0	0	0	0	0	0	2	0	2	0
CAGCGTCATGACTAATGGAGGGGTTGATTGTAAACGGGGGA	4	9	13	8	36	19	18	1	4	13	4	18	7	13	5	21	18	7	62	65	30	21	29	13	37	16	9	23	18	10	9	11	11	15	9	0	2	14	25	22	12	10	4	7	21	1	21
CAGCTGAGGCTCTTATGCAGAGGTAGGTTATGTTAGAAGGA	29	201	45	65	22	198	307	15	83	160	38	141	84	118	57	68	112	40	587	690	418	268	261	237	295	184	190	170	162	150	132	43	26	69	23	39	14	34	16	244	72	123	54	54	155	32	59
CAGGACAATTAAGTGAGGCGAGGAAATAGCAATAGGGCGGT	8	30	34	48	17	26	24	26	10	31	12	25	16	15	24	72	42	16	22	38	33	33	46	20	38	32	28	37	35	29	36	25	29	48	31	49	25	45	4	19	18	35	26	35	26	88	51
CAGGCTCAGGGTCACCCGCGTGGTTACACCTTTCGGAGGGC	4	11	44	26	24	23	33	14	10	9	0	18	7	9	5	12	25	12	57	46	36	20	32	12	36	18	12	23	12	10	5	0	1	2	0	1	0	51	32	37	0	32	12	15	23	43	15
CAGGCTTGACACGTGCACGGTGGACTTAACATTTCAAGGGA	0	3	0	0	2	0	0	0	1	0	0	1	0	2	0	5	0	0	2	3	1	1	4	0	4	0	2	6	0	3	3	0	1	1	0	0	0	0	3	0	0	0	0	0	0	0	1
CAGGCTTTTGTCAAAAAAGGGGGTTCATTATGCCGAAGGGA	1	0	0	0	0	0	0	0	0	0	0	0	0	0	0	0	0	0	0	0	0	0	0	0	0	1	0	0	0	0	0	0	0	0	0	0	0	0	0	0	0	0	3	0	0	0	0
CAGGGCTAACTGTTATCGCGTGGACCCGTATTCAGGGAGGA	0	3	3	5	1	5	6	0	1	2	2	2	1	6	3	9	2	0	50	26	22	7	9	6	9	4	7	7	0	2	0	2	0	1	0	2	0	4	0	6	6	0	0	2	4	0	4
CAGGTCTAATGCTTTTGGAACGGTGTACGTTCCCAAGGGGT	0	0	1	0	0	0	0	0	0	0	0	0	0	0	0	0	0	0	0	0	0	0	0	0	0	1	0	0	0	0	0	0	0	0	0	0	0	1	0	0	0	0	0	0	0	0	0
CAGGTGCGCCCTCCGAGCCGCGGTCAGTGTTACCACGCGGT	2	5	3	21	4	5	12	0	6	10	0	13	1	1	1	35	25	3	14	10	13	16	17	16	19	18	21	18	22	28	18	30	22	60	39	42	25	1	1	8	0	28	8	28	7	0	27
CAGGTGTCTTGATCTCAAAGTGGCTATACGTTCCACGTGGT	0	0	0	0	0	0	0	0	0	0	0	0	0	0	0	0	0	0	3	0	0	0	0	0	0	0	0	0	0	0	0	0	0	0	0	0	0	0	0	0	0	0	0	0	0	0	0
CAGTATGGGTCGCAATAGGATGGTGATGGCTTAGAAACGGT	1	9	60	12	49	19	17	1	6	5	0	9	7	4	15	27	7	12	41	31	18	13	20	10	12	13	14	10	8	8	9	1	1	0	0	0	0	35	17	13	0	21	1	6	17	0	1
CAGTCGTTAATAGACTGGGATGGATGGCCACTAAAGGAGGT	0	0	0	5	0	3	3	0	0	0	0	0	2	2	2	0	3	0	2	4	2	0	1	1	3	1	1	0	1	0	0	0	0	4	1	0	0	0	0	4	0	0	0	2	5	0	0
CAGTCTCTTTGAATCTAGGGGGGTGCTTGTAGTTGGGGGGC	1	0	0	0	0	0	0	0	0	0	0	0	0	0	0	2	3	0	0	0	0	0	0	0	0	0	0	1	0	0	0	0	0	0	0	0	0	0	0	0	0	2	3	0	0	0	0
CAGTCTTAACCATTGTCGGGCGGTCTTGGTCTTTCAGAGGC	3	12	3	12	5	3	5	0	0	3	5	5	2	3	0	20	0	0	6	10	11	4	6	4	5	2	8	6	13	4	4	0	5	3	1	0	0	4	7	0	10	0	16	6	1	0	14
CAGTGTGCCAAAACAATAGGAGGAGCACTGTCCGAAACGGT	3	0	0	0	0	0	0	0	0	0	0	0	0	0	0	0	0	0	0	0	0	0	0	0	0	0	0	0	0	0	0	0	0	0	0	0	0	0	0	0	0	0	6	0	0	0	0
CAGTGTTTAGGGTTCCGGGGGGGGTCAGATGTGATGGTGGT	1	2	4	3	2	2	1	0	0	2	0	1	0	0	0	1	2	0	3	1	3	1	4	2	0	2	0	1	1	1	2	4	0	5	3	4	1	6	0	0	0	2	4	0	1	0	7
CAGTTTAGATACCACACGGACGGTACCTTTTGCAGGGCGGC	3	0	0	0	0	0	0	0	0	0	0	0	0	0	0	0	0	0	0	0	0	0	0	0	0	1	0	0	0	0	0	0	0	0	0	0	0	0	0	0	0	0	17	0	0	0	0
CATAACTACTTTGAGTCCGACGGTAATAGTAAATAAGCGGA	3	0	0	0	0	0	0	0	0	0	0	0	0	0	0	0	0	0	0	0	0	0	0	0	0	1	0	0	0	0	0	0	0	0	0	0	0	0	0	0	0	0	6	0	0	0	0
CATAATTAGGCCATGTACGAGGGACCGCATAGCCCCGCGGC	0	5	31	27	41	6	29	0	6	1	2	16	0	3	4	5	22	4	375	162	58	21	14	19	11	2	5	5	1	0	0	0	0	0	0	0	0	21	14	28	5	30	0	28	9	0	5
CATACTGTTTCACTACTCGGAGGTTGGGTGTATTGCGCGGC	1	0	0	1	0	1	0	0	0	2	3	2	0	2	0	2	1	0	5	8	3	2	2	2	1	1	2	2	1	0	0	0	0	0	0	0	0	0	0	0	4	0	2	2	0	0	0
CATAGTTGTCTTATCCACAAAGGCAGGAGATGTGGCGTGGT	1	0	1	0	0	0	0	0	0	0	0	0	0	0	0	0	0	0	0	0	0	0	0	0	0	1	0	0	0	0	0	0	0	0	0	0	0	0	0	0	0	0	2	0	0	0	0
CATATACTGATGCCCCGAGGTGGACAGTACTTCGACAAGGA	0	0	4	1	1	2	0	0	3	0	0	2	0	1	0	0	0	0	24	12	6	2	1	1	0	0	1	1	0	0	0	0	0	0	0	0	0	2	0	0	0	0	0	0	0	0	0
CATATCGAGCCCATTCGCGACGGTCCAATCTATTGAGTGGT	0	6	4	4	6	5	2	2	2	5	0	0	0	0	0	9	7	2	5	6	8	2	4	0	7	8	8	6	6	9	9	8	15	11	11	10	7	3	3	2	0	9	0	1	5	2	9
CATCACGTTAAGCCCACAGAGGGCGGGTGTAACGGCACGGC	0	9	7	6	2	5	8	0	7	4	5	6	2	2	4	6	6	6	29	12	9	9	10	3	10	8	7	7	2	4	0	2	0	0	4	0	0	13	0	9	3	1	0	9	4	0	4
CATCATTTGAGTTCTACGGGGGGATGCTAGTCAAAGAGGGA	0	1	2	1	3	1	2	0	2	4	0	2	1	0	0	2	2	0	7	3	0	3	0	0	1	1	1	1	2	1	0	0	1	3	1	0	0	1	1	5	0	1	0	0	2	0	0
CATCCCGCAACGTCAATGGGCGGTCTTATTTACTGGGCGGT	0	0	1	0	0	0	0	0	0	0	0	0	0	0	0	0	0	0	3	0	0	0	0	0	0	0	0	0	0	0	0	0	0	0	0	0	0	3	0	0	0	0	0	0	0	0	0
CATCCTTTTCTTTAGTGAAGTGGTCAGGTTTATAGAAGGGA	2	0	0	0	0	0	0	0	0	0	0	0	0	0	0	1	1	0	0	0	0	0	0	0	0	1	0	0	0	0	0	0	0	0	0	0	0	0	0	0	0	1	9	0	0	0	0
CATCGAGATCCGTACTCGGGTGGTACAGGCTGCAGAGGGGA	415	205	123	390	212	359	295	91	89	315	739	120	122	147	590	966	233	459	103	202	207	265	312	235	331	361	398	439	600	468	396	635	664	906	1171	1201	958	154	165	257	1426	253	1118	295	334	259	607
CATCGTTTATTCTTATCGGGCGGTGCCTCTTCTTGGGGGGT	0	2	2	0	0	1	2	0	0	0	0	0	1	1	0	0	0	0	14	4	3	0	4	1	0	0	0	0	0	0	0	0	0	0	0	0	0	1	0	0	0	0	0	0	0	0	0
CATCTTCGTCACTAGATAAGCGGCAACTACAATAGGGAGGA	0	0	2	0	0	0	0	0	0	0	0	0	0	0	0	0	0	0	2	0	0	0	0	0	0	0	0	0	0	0	0	0	0	0	0	0	0	1	0	0	0	0	0	0	0	0	0
CATGACCTTCAGCAATGGGGCGGTCTGCCTAATTGGGTGGT	9	10	9	12	24	14	22	8	9	17	13	11	6	8	2	43	23	13	11	12	16	11	27	18	14	18	25	21	19	22	21	19	8	22	14	19	12	6	24	10	18	23	27	12	14	18	39
CATGAGGCTGAAGTTACGCGTGGCATCACACTAGGGGTGGT	0	0	0	0	0	0	0	0	0	0	0	0	0	0	0	0	0	0	0	1	0	0	0	0	0	0	0	0	0	0	0	0	0	0	0	0	0	0	0	0	0	0	0	0	0	0	0
CATGCACATGGTCTTTAAGGGGGTCGGTACTGTAGGAAGGA	13	100	100	89	170	123	145	104	60	129	43	105	46	67	91	233	222	68	128	189	163	158	185	147	154	197	192	211	239	165	189	194	168	291	270	301	197	69	136	122	94	212	38	89	97	324	179
CATGCCTTCCCGTTCCCGCGGGGTAGGACCAGCGGAGTGGA	1	2	2	8	8	4	3	0	4	4	3	9	3	4	1	8	5	2	6	9	7	4	7	4	7	6	3	0	10	3	4	6	2	4	1	6	4	1	8	6	0	4	4	12	4	0	6
CATGCGATCATACCGCTGGAAGGACACAGACGTGGGACGGT	0	1	8	5	0	1	4	0	0	1	0	1	2	2	4	0	11	5	7	3	3	1	1	1	2	2	3	3	1	0	0	0	1	0	0	0	0	8	0	5	0	20	0	1	3	0	0
CATGCGCATAGGTTTTAGGGCGGTGAACATTACCGAGTGGC	0	1	0	0	0	0	0	0	0	0	0	0	0	0	0	0	0	0	0	0	0	0	0	0	0	0	0	0	0	0	0	0	1	0	0	0	0	0	0	0	0	0	0	0	0	0	0
CATGCGTGATGGTTGTTGGGTGGTTTGATGTGATGAGCGGT	3	3	16	7	0	7	11	13	7	9	2	9	6	6	2	14	17	4	6	9	16	7	14	6	11	7	8	22	15	18	11	14	8	22	23	19	24	12	0	10	0	9	9	7	4	38	4
CATGGAGCTCGACTCTGAGGAGGTATGGTGTATGGGGTGGT	0	0	1	0	3	0	0	0	0	0	0	1	0	0	0	2	0	0	0	0	0	2	0	0	0	0	1	0	1	0	0	0	1	0	0	0	0	0	5	0	0	0	0	0	0	0	0
CATGGCACTTAACTTTAGGGGGGTGAAGAAATTTGGGTGGT	0	0	0	1	1	0	0	0	0	0	0	0	0	0	0	0	3	0	6	1	0	0	0	0	2	0	0	0	0	0	0	0	0	0	0	0	0	0	1	0	0	0	0	1	0	0	0
CATGGGGTTCCGTAGCAGGAGGGCGGCCTGTCAAAAGAGGT	0	3	3	8	17	7	5	0	1	4	0	10	0	4	0	9	0	1	17	25	7	12	3	5	12	1	4	4	2	0	4	1	0	3	1	0	0	3	28	1	0	0	0	8	7	0	0
CATGGTTCATATCAGAGCCGAGGTTAGCGATCTGAGGAGGA	0	1	2	4	0	4	6	0	4	2	0	4	0	1	0	0	2	3	41	28	14	5	6	4	4	3	0	6	0	0	0	0	0	0	0	0	0	7	0	3	0	0	0	7	10	0	0
CATGTTACCCAAGATACGGGCGGTGATCTTTCTACGGTGGA	0	6	9	19	1	10	4	9	2	3	0	3	4	7	23	12	2	6	10	10	2	6	14	2	5	4	6	10	14	11	5	14	5	4	6	14	6	10	0	0	0	2	0	23	8	33	10
CATGTTGTTGACAACCGAAGTGGATCAGGATTTTCAATGGT	0	1	0	0	0	0	1	0	0	0	3	0	0	0	0	3	1	0	0	7	0	0	5	2	0	1	0	0	0	1	0	0	0	0	0	0	0	0	0	1	3	0	0	0	0	0	0
CATGTTTAAGATTTCTGCAAAGGTAGGGAGCTCGGGGGGGC	2	0	0	0	0	0	0	0	0	0	0	0	0	0	0	0	0	0	0	0	0	0	0	0	0	1	0	0	0	0	0	0	0	0	0	0	0	0	0	0	0	0	4	0	0	0	0
CATTACCCAGAATAGTCCGAAGGTTCTAGCCGACGGGGGGT	0	5	1	6	1	0	2	1	2	4	0	2	0	1	3	0	10	0	5	1	4	0	1	3	3	1	1	2	1	0	0	0	0	0	0	0	0	0	2	0	0	9	0	6	0	2	0
CATTATGGCTAGCTTAGGAGCGGTAAACACTATTACGGGGA	19	52	33	72	39	30	38	24	21	21	1	34	11	17	7	68	37	3	126	115	62	60	66	52	53	34	42	41	47	28	16	17	6	16	15	9	9	29	23	24	1	35	60	58	14	86	32
CATTATTAGGATGAAATGGGGGGATAGTGTTTTTGCGCGGT	6	23	31	29	50	37	46	30	20	24	8	32	18	20	29	85	41	14	29	52	45	44	64	56	73	50	50	68	79	35	67	91	42	79	111	115	66	36	44	42	26	58	16	37	43	81	34
CATTATTCGGTGTAACGGGGTGGTTATTGATTAAGGGAGGT	2	0	0	0	0	0	0	0	0	0	0	0	0	0	0	21	5	0	1	0	0	0	0	0	0	0	0	0	0	0	0	0	0	0	0	0	0	0	0	0	0	0	6	0	0	0	20
CATTGATATGCTGTGTAGCGTGGTTTTAAAATCTGCATGGT	0	0	0	2	0	0	2	0	0	0	0	0	0	0	0	0	2	0	8	7	0	0	0	0	1	0	1	0	2	0	0	0	2	0	0	0	0	0	0	0	0	7	0	0	0	0	0
CATTGGTTCGTGTTACGCAGTGGCGTCAACTTTAGCAGGGA	5	11	9	20	9	6	12	8	2	7	5	7	4	5	4	33	11	2	14	21	12	16	10	8	21	12	9	16	15	12	11	9	4	14	15	19	3	10	15	12	8	4	8	10	5	21	36
CATTTAACGCCAACCTTGAAAGGTGGCCGCTTTGGGGTGGA	1	0	0	0	0	0	0	0	0	0	0	0	0	0	0	0	0	0	0	0	0	0	0	0	0	0	0	0	0	0	0	0	1	0	0	0	0	0	0	0	0	0	2	0	0	0	0
CATTTATGGCGCTTTCACAACGGTACAATCAGTGGGGTGGC	0	0	0	0	0	0	0	0	0	0	0	0	0	0	0	0	0	0	0	0	0	0	0	0	0	0	0	0	0	0	0	0	0	1	0	0	0	0	0	0	0	0	0	0	0	0	0
CATTTATGGCGCTTTCACAACGGTACAATCAGTGGGGTGGT	0	0	0	0	0	2	1	0	0	0	0	1	0	1	0	0	0	0	1	1	1	1	0	0	0	0	2	0	0	0	0	0	0	0	0	0	0	0	0	0	0	0	0	0	1	0	0
CATTTCCCGTCTGATTTCCAGGGCTGGCCTTCCGAGGTGGT	4	15	41	13	33	16	21	0	9	11	17	8	8	7	2	19	8	7	70	56	20	15	26	16	20	14	8	22	12	11	10	0	0	3	1	0	0	53	13	16	24	15	12	10	10	0	10
CATTTCGCTGCAGAGAAAGATGGATATAGCCTACAAATGGC	3	0	0	0	0	0	0	0	0	0	0	0	0	0	0	0	0	0	0	0	0	0	0	0	0	1	0	0	0	0	0	0	0	0	0	0	0	0	0	0	0	0	10	0	0	0	0
CATTTGGTAAATGACCTCAACGGCCTTGTATGTCGCATGGA	0	0	0	0	1	0	0	0	0	0	0	0	0	0	0	0	0	0	4	5	0	0	1	0	0	0	0	0	0	0	0	0	0	0	0	0	0	0	1	0	0	0	0	0	0	0	0
CATTTTAAATCTCCTTCCAGGGGCTGGTCGACTGGCGCGGC	0	0	0	0	0	0	0	0	0	0	0	0	0	0	0	1	4	0	0	0	0	0	0	0	0	0	0	0	0	0	0	0	1	0	0	0	0	0	0	0	0	9	0	0	0	0	0
CATTTTGAACGTTCTAGGGGCGGTGTTAGTTATCGGGAGGC	0	4	4	0	0	9	16	0	3	0	0	7	3	2	4	7	5	1	7	6	5	3	6	3	8	2	6	8	17	8	14	9	9	31	20	10	5	8	0	8	0	7	0	0	11	0	0
CATTTTTACATCGCCCCACGTGGTCTCGGTTCCGGCGAGGT	0	0	0	0	0	0	0	0	0	0	0	0	0	0	0	0	0	0	10	4	0	0	0	0	0	0	0	0	0	0	0	0	0	0	0	0	0	0	0	0	0	0	0	0	0	0	0
CCAAAATCTTGGGACTGCGGGGGCCGTATATGAGGGGAGGT	0	0	0	0	2	0	0	0	0	0	0	0	0	0	0	0	0	0	0	0	0	0	2	0	0	0	0	0	0	0	0	0	0	0	0	0	0	0	0	0	0	0	0	0	0	0	0
CCAAAGGACCGGGAGACAGACGGTAAATGAAGCGAAAAGGC	10	12	6	19	19	18	18	3	10	12	4	10	4	5	3	23	25	0	49	36	27	12	27	24	18	14	34	23	16	19	13	7	11	12	11	7	8	0	19	8	12	27	34	14	12	7	16
CCAAGAGATTGACTCATGAAAGGTATCCTATGATGGAGGGT	0	1	9	6	6	5	7	0	1	0	0	5	1	1	2	5	9	0	61	33	8	9	16	6	7	2	7	2	0	1	0	0	0	0	0	0	0	7	10	14	0	0	0	0	2	0	11
CCAAGATTTTGAATTTGGGGTGGTCACGTTTCAAGCGTGGA	5	32	41	37	40	48	55	20	10	47	36	40	18	30	21	143	43	27	39	60	41	52	70	43	62	82	55	83	100	64	55	88	69	140	129	150	84	32	26	45	51	55	16	24	42	46	75
CCAAGCAGTGAAATTTGGCGTGGATTATTGTGTTGGGAGGT	0	1	0	0	0	0	0	0	1	1	0	0	0	0	0	0	0	0	0	0	0	0	1	2	0	0	0	0	0	0	0	0	0	0	0	0	0	0	0	0	0	0	0	0	0	0	0
CCAAGGCATTGGCCGCCCGACGGTTTCAGGCTAACCGCGGC	5	4	7	3	8	1	4	0	3	1	2	0	2	0	2	9	7	1	1	2	0	7	3	4	6	0	4	7	8	7	0	5	0	3	4	1	1	7	18	2	5	4	5	0	0	0	18
CCAAGGCTTTGGACGCGGGGAGGTCTCTGTTGTTGGGCGGT	5	30	13	7	12	45	51	2	25	66	10	19	25	39	62	50	34	50	22	37	27	61	59	45	68	44	80	51	104	113	83	103	83	150	101	164	92	14	10	34	15	37	0	3	36	4	18
CCAATAATGGACCACACGGATGGACGTTTAAGAACAGTGGC	4	0	0	0	0	0	0	0	0	0	3	0	0	0	0	1	0	0	0	0	0	0	0	0	0	2	0	0	0	0	0	0	0	0	0	0	0	0	0	0	0	0	18	0	0	0	0
CCAATCCTTGTATAATTAAAGGGAAAGTTATATGGCGCGGA	134	509	570	781	744	322	1206	110	282	272	122	536	271	329	263	817	570	196	1329	1604	1076	850	928	707	973	515	554	655	395	318	305	53	64	140	56	58	26	552	636	996	290	538	415	721	271	346	529
CCAATTACAGCCTAAAAGGGTGGAGCGTTCAGTTGGAGGGA	0	1	7	0	6	4	5	0	0	4	5	3	2	2	1	9	6	0	5	6	5	3	2	2	2	3	2	2	3	4	2	1	2	0	1	0	0	6	2	2	19	8	0	0	2	0	4
CCACACGATTCCCTCTTACGGGGTGCCCCTTGATGGGAGGC	0	0	0	0	0	0	0	0	0	0	0	0	0	0	0	0	4	0	5	1	1	0	0	0	0	0	0	0	0	0	0	0	0	0	0	0	0	0	0	0	0	2	0	0	0	0	0
CCACAGCAGGGCCCATGACGCGGCCTTGTAATTCGAGAGGT	0	3	12	0	13	3	4	5	1	0	6	0	1	5	2	11	5	2	6	9	8	2	3	6	6	3	5	1	9	3	7	8	1	4	7	11	3	13	5	2	18	5	0	0	2	15	3
CCACAGGGAGATATGTTGAGTGGTTTTCTATCTTGGGGGGC	0	1	1	0	0	0	4	0	1	4	0	2	2	1	1	0	0	0	4	5	6	0	3	1	3	1	3	1	2	2	1	6	0	3	0	3	0	1	0	2	0	0	0	0	0	0	0
CCACTAGCAGGCTCTTGAGGCGGACGATTGCGTTGAGAGGC	0	0	0	0	0	0	0	0	0	0	0	0	0	0	0	0	4	0	0	0	0	0	0	0	0	0	0	0	0	0	0	0	0	1	0	0	0	0	0	0	0	13	0	0	0	0	0
CCACTTATCCGTACCACAGGGGGTTAGTCCATTGAGATGGA	0	1	0	0	11	0	6	0	0	0	0	1	1	0	1	0	4	0	13	8	6	1	2	1	2	0	0	0	0	0	0	0	0	0	0	0	0	0	5	3	0	7	0	0	0	0	0
CCACTTGGGTATTAGCGGGGGGGTATAACCCTTTGAGGGGT	0	0	0	0	0	0	0	0	0	0	0	0	0	0	0	10	6	0	0	0	0	0	0	0	0	0	0	0	0	0	0	0	0	0	0	0	0	0	0	0	0	16	0	0	0	0	6
CCACTTTCATGTACACGAGGCGGTGGGGAATACCCCGGGGT	17	14	38	34	56	43	21	10	7	12	30	21	13	27	50	60	27	29	27	34	26	24	28	26	34	23	29	52	34	36	34	24	19	29	24	15	17	34	23	15	41	25	67	45	35	31	32
CCAGAGTGTCGATTTTGGGGGGGATTTTCCAGCGCCAAGGT	0	7	32	18	8	4	8	0	1	4	0	1	0	3	0	8	2	0	14	14	10	6	13	5	11	9	14	13	18	11	8	7	5	13	16	7	6	21	3	3	0	0	0	20	1	0	3
CCAGCCAGCTCTTAGCCCCATGGTGCCTTGCTCGACAAGGT	7	27	39	52	20	27	67	4	17	27	8	23	11	17	8	61	25	5	74	93	59	56	58	62	70	33	41	31	24	29	21	0	2	2	0	0	0	55	23	61	21	24	24	33	22	17	29
CCAGCCTATTGGTCGCAGGGGGGTTCATTAAGTTACGGGGT	0	0	0	2	0	2	0	0	0	0	0	0	0	0	0	0	0	0	22	15	3	0	1	0	1	0	0	0	0	0	0	0	0	0	0	0	0	0	0	0	0	0	0	0	2	0	0
CCAGGACTGCTTTAGTTGGGGGGTATAAGCTGATCAAGGGC	11	20	18	26	16	14	14	4	5	11	3	12	8	10	10	33	10	6	23	33	15	12	30	17	21	23	18	18	16	13	19	6	14	12	3	8	11	35	17	13	8	7	22	15	12	18	27
CCAGGCGCTATATCCTGAGATGGTTCTCGCTCCGGCGTGGC	0	0	0	0	0	0	0	0	0	0	0	0	0	0	0	0	0	0	0	0	0	0	0	0	0	0	0	0	0	0	0	0	0	0	1	0	0	0	0	0	0	0	0	0	0	0	0
CCAGGCGCTATATCCTGAGATGGTTCTCGCTCCGGCGTGGT	0	2	6	2	0	0	0	0	0	0	0	0	0	0	0	1	0	0	1	0	0	1	3	0	1	0	1	2	2	3	3	0	0	0	0	1	2	6	0	0	0	0	0	2	0	0	0
CCAGGCTAGGTCCCCCAAAAGGGCCCGGTTCGAGGCAGGGC	0	5	11	23	14	11	14	0	7	10	0	17	13	6	4	13	21	2	115	89	43	15	21	14	26	6	5	10	3	1	8	0	0	0	0	0	1	11	7	14	0	12	0	9	9	0	12
CCAGGTGTACTGCTCCCACGAGGTCGCGCATTAGAAGTGGT	1	0	0	0	0	0	0	0	0	0	0	0	0	0	0	0	0	0	0	0	0	0	0	0	0	0	0	0	0	0	0	0	0	0	0	1	0	0	0	0	0	0	8	0	0	0	0
CCAGGTTTACATGTAACCGGCGGCCTATGCCTTTGAGTGGT	0	28	156	127	96	83	89	10	24	21	14	34	19	20	56	55	47	42	242	256	95	48	51	60	52	55	27	54	33	26	14	11	5	14	11	8	7	166	63	58	21	76	0	125	62	30	30
CCAGTAGGTGGGGTGTGACAGGGCGCTCATACCGCGACGGT	0	6	0	1	1	6	12	0	8	2	0	6	3	5	6	0	17	0	30	33	12	10	16	9	16	3	4	4	6	5	6	0	0	3	3	0	0	0	0	6	0	16	0	0	0	0	0
CCAGTATCAGGTGCTTTCAGCGGCCATTCAATAAAAGTGGC	60	202	149	290	182	189	331	70	97	171	97	148	92	126	83	443	244	44	522	645	404	288	340	265	324	260	257	290	312	246	209	128	131	212	168	208	136	126	98	234	183	266	177	247	238	183	357
CCAGTGACTCGGGACACGGAGGGTCTTGTTAAAGAAATGGT	3	0	0	0	0	0	0	0	0	0	0	0	0	0	0	0	0	0	1	0	0	0	0	0	0	0	0	0	0	0	0	0	0	0	0	0	0	0	0	0	0	0	14	0	0	0	0
CCATAACATGGCAACAAAGGTGGACTATTTCCTTGGGTGGC	0	0	1	0	2	0	2	0	0	0	3	0	1	0	0	0	0	1	6	3	0	0	3	0	1	0	1	3	0	0	0	0	0	0	0	0	0	2	0	1	12	0	0	0	0	0	0
CCATAACGCCGGGTTTAGGGTGGACGTAGTTACGGGGGGGA	0	1	2	0	0	0	0	0	0	0	0	1	0	2	0	0	0	0	1	10	1	3	2	0	1	0	0	0	0	2	1	0	0	0	0	0	0	4	0	0	0	0	0	0	0	0	0
CCATACTGGCGCGTGTTACGGGGTTGGAACTCTCGGGAGGT	0	0	4	0	4	2	2	0	1	0	0	0	0	2	1	0	1	1	6	7	4	2	6	1	3	4	2	0	0	0	0	0	0	0	0	0	0	4	1	0	0	0	0	0	4	0	0
CCATAGCTCGATATTATCGGGGGTATGATCACATGGGAGGT	12	93	26	57	6	105	107	7	29	69	26	74	27	45	21	69	65	25	149	208	123	97	142	125	142	84	119	82	90	82	82	35	28	58	26	19	11	42	2	70	55	77	33	48	121	21	64
CCATCATCTGAGAATATAGATGGTGCGATAATCTGAAAGGA	0	7	5	9	6	8	8	3	3	7	0	6	9	3	8	12	5	3	17	8	10	12	15	14	9	5	5	5	12	3	7	3	5	9	7	4	7	3	9	7	0	4	0	13	9	9	11
CCATCGGAACGGCATAGGAGCGGCGATTACTGTAACGTGGA	3	0	0	0	0	0	0	0	0	0	0	0	0	0	0	0	0	0	0	0	0	0	0	0	0	1	0	0	0	0	0	0	0	0	0	0	0	0	0	0	0	0	14	0	0	0	0
CCATCGTACTTATCACAGAACGGCTCCATGAACTGCACGGC	0	3	0	0	0	0	0	0	0	0	0	2	0	1	0	0	6	1	4	1	0	0	2	3	2	0	0	1	2	0	0	0	1	0	0	3	1	0	0	0	0	9	0	0	0	0	0
CCATCGTAGGTCCAGAAAGATGGATGAAAACTTACAAGGGA	2	3	9	5	10	5	9	0	1	6	6	6	4	5	6	18	6	2	9	7	9	4	13	5	5	4	10	8	4	2	2	7	4	2	8	5	0	11	13	6	13	10	6	12	8	0	11
CCATGAAATCCGGTTCCGGGTGGAATTCTTCGCCCCAGGGT	238	163	172	584	212	368	187	182	81	188	131	163	98	146	227	500	250	170	229	324	199	248	357	211	282	244	277	348	289	298	306	228	251	371	354	432	266	139	148	133	206	255	661	552	317	578	347
CCATGCTTTGGCCTACGGCATGGCCTACCCTGTCGCGCGGC	13	10	34	18	40	25	22	8	6	23	13	11	8	5	6	47	15	3	12	32	30	29	27	31	19	19	25	25	17	38	14	17	21	27	34	28	18	33	26	11	19	20	28	9	27	24	35
CCATGGCAACAGCCATGGAGAGGTGGCTTTCCTACAGGGGT	5	43	42	36	40	30	51	5	25	21	2	22	12	19	10	45	16	7	132	127	68	45	40	46	59	28	36	39	36	17	13	9	6	14	7	5	7	33	32	16	0	12	13	35	42	16	19
CCATTATATGTCCTAAGGGAGGGCACGCGATGCCGGGAGGA	0	0	0	0	0	0	0	0	0	0	0	1	0	0	0	0	0	0	5	2	0	0	0	0	0	0	0	0	0	0	0	0	0	0	0	0	0	0	0	0	0	0	0	0	0	0	0
CCATTCTAAGGAGATAGGAACGGCTCAGCCCGCGCCGAGGA	0	1	0	0	0	0	0	0	0	0	0	0	0	0	0	1	0	1	0	1	3	0	1	0	1	0	0	4	0	0	2	2	2	0	0	0	0	0	0	0	0	0	0	0	0	0	0
CCATTGCATACACACTAAGGCGGTTGATATTATCGAAAGGT	0	9	21	28	9	21	9	2	10	15	3	18	13	8	21	45	3	27	15	29	14	26	25	8	23	11	12	22	10	11	13	5	6	7	8	9	0	26	7	7	18	1	0	24	18	2	22
CCATTGTTTTAGTTATCGGAGGGTGTGCTTTGCACCATGGA	0	0	0	0	0	0	0	0	1	0	0	0	1	0	0	0	3	0	7	6	0	0	1	2	1	0	0	0	0	0	0	0	0	0	0	0	0	0	0	0	0	0	0	0	0	0	0
CCATTTCTGAGCAACCGGAAGGGCACACGGAGTCAGATGGA	222	623	421	802	402	485	818	213	246	462	218	467	185	256	138	1237	840	133	883	1053	786	798	855	721	838	776	773	981	853	641	698	426	400	612	415	453	253	389	287	594	435	908	663	746	452	630	629
CCCAAACGTGGGGAACGAGGCGGCCAATTCCAAGACGCGGC	0	0	0	0	0	1	0	0	0	0	0	0	0	3	0	1	0	0	0	0	0	0	0	0	5	0	0	0	0	0	0	0	0	0	0	0	0	0	0	0	0	0	0	0	0	0	0
CCCAAACGTGGGGAACGAGGCGGCCAATTCCAAGACGCGGT	0	0	0	7	0	0	2	0	0	0	0	1	0	0	0	0	1	0	6	6	2	4	4	1	0	1	1	0	2	0	0	0	0	0	0	0	0	0	0	1	0	0	0	1	0	0	0
CCCAACTGGGCTTCACAGCGAGGTCGGTGGTGATGGGGGGT	0	0	0	2	0	1	0	0	0	0	0	0	0	0	0	0	0	1	0	0	0	1	1	1	0	1	2	0	0	0	0	0	0	0	0	0	0	0	0	0	0	0	0	4	0	0	0
CCCAAGTTCTAGGTGTAGAGGGGATTATAGTGACGGGAGGT	44	26	11	84	69	79	47	19	11	27	13	39	21	44	69	0	0	75	36	82	63	48	61	29	58	36	30	54	33	34	29	22	18	17	13	12	11	7	63	47	41	0	130	73	81	71	0
CCCAGCGACTGTGACCCGAGAGGCTGTAGGTGCACCATGGA	624	1270	2549	3304	1654	3654	1234	1042	824	1439	1090	1566	1480	1896	5323	5423	2455	3530	1679	2997	2127	2184	2596	1938	2431	2050	2278	2818	2523	2097	1799	1528	1578	2194	1797	2331	1692	2657	1361	938	2031	2634	1978	2635	2967	2960	3379
CCCAGGCTCTTCTTAACGGAGGGTTACAAGACTGGGGCGGA	113	371	341	569	390	370	534	84	180	295	142	330	154	206	85	652	383	83	522	750	570	529	593	430	535	392	463	483	483	369	342	162	156	202	95	130	89	322	320	455	254	513	388	412	302	303	416
CCCAGTATAACTTCCACGGGGGGTTACGCTTCACGGAGGGT	0	0	0	0	0	0	0	0	1	0	0	0	0	0	0	0	0	0	13	7	3	0	0	0	0	0	0	0	0	0	0	0	0	0	0	0	0	0	0	0	0	0	0	0	0	0	0
CCCATCAGGTTGATCTGGAAGGGTAGCATTTTTAGGAGGGT	1	4	7	5	11	2	5	0	4	3	6	7	0	8	2	13	11	6	10	4	6	3	17	6	0	6	7	10	8	6	5	6	10	9	19	14	5	3	1	5	5	3	5	0	0	0	9
CCCATCAGTGTGCTAACGGGGGGCATGGGGCTTTGGGCGGT	0	4	6	5	3	5	10	0	4	2	0	3	1	0	1	1	1	0	30	23	16	2	8	9	0	3	2	0	0	1	0	0	0	0	1	0	0	5	1	10	0	0	0	3	3	0	0
CCCATCCCTTCGATGATGGGTGGTCTGGGGATACGGACGGT	2	31	25	49	54	29	40	19	10	29	10	25	14	26	17	69	40	13	40	51	47	36	51	33	34	25	48	43	38	38	32	27	24	41	18	35	19	35	36	32	19	15	6	25	20	58	48
CCCATGTAGACAATGTTAGGTGGTCTTTATTATCGGGTGGT	9	12	34	35	142	40	32	7	15	6	7	15	9	8	3	19	27	9	229	169	57	29	30	24	22	4	7	12	4	9	2	0	0	0	0	0	0	49	135	20	8	47	23	35	37	28	18
CCCCCGTCTTGGCATAAACGGGGAGCCTTCAGAGCCGAGGT	1	7	14	15	17	8	6	6	2	3	7	5	4	5	10	28	11	3	14	21	14	11	9	15	6	11	9	7	9	10	4	0	7	3	2	8	1	20	19	2	11	9	7	5	11	12	7
CCCCTTTGTAACTAGTAAGGAGGTAAAGTGAGCTAGAGGGA	3	1	0	0	1	0	0	0	0	0	0	0	0	0	0	1	0	0	0	0	0	0	0	0	0	1	0	0	0	0	0	0	0	0	0	0	0	0	3	0	0	0	7	0	0	0	0
CCCGAAAACCGTAACAGAGAGGGATTCGCTAGTCAAGTGGT	0	8	25	6	15	15	17	2	6	10	16	7	1	6	0	14	5	0	19	31	30	22	11	14	14	9	14	16	14	5	5	3	6	3	8	5	1	27	15	9	26	2	0	8	8	4	14
CCCGAAGCCGATCTACGACGGGGATACTGGTCTCGGAGGGC	2	0	0	0	0	0	0	0	0	0	0	0	0	0	0	0	3	0	1	0	0	0	0	0	0	0	0	0	0	0	0	0	0	0	0	0	0	0	0	0	0	12	2	0	0	0	0
CCCGAATTTATCCATTGGGGAGGTTGCAAGTTAGGGGTGGA	0	0	0	0	0	8	3	0	0	0	0	0	0	0	0	0	0	0	0	4	0	0	0	0	3	1	0	0	0	0	0	3	0	0	0	0	0	0	0	2	0	0	0	0	8	0	0
CCCGATGAACTTTACACCCGTGGTGTTTGTTATTAGGTGGT	0	0	0	0	0	0	1	0	0	0	0	3	1	0	0	0	0	0	7	6	3	3	4	3	0	0	0	1	0	0	0	0	0	0	0	0	0	0	0	0	0	0	0	0	0	0	0
CCCGCCGCATTTCTGCAGGGCGGTCAAAAATAAAAGGTGGA	0	1	0	2	0	1	0	0	0	3	1	0	1	0	0	10	0	1	0	1	1	0	2	1	0	0	2	3	0	0	2	0	0	5	2	1	1	0	0	0	3	0	0	0	0	0	12
CCCGCGGCGCATCTACCGGAGGGTCACCATTTTTGGGTGGA	4	0	1	0	0	0	0	0	0	0	0	0	0	1	0	4	1	0	0	0	0	0	0	0	0	2	0	0	0	0	0	0	0	0	0	0	0	0	0	0	0	3	6	0	0	0	6
CCCGCTCTATATGTGTCGGGTGGTTAAGGTATTAGGAGGGC	0	1	1	0	5	1	3	0	0	0	0	0	0	1	0	0	0	0	7	0	2	1	1	0	0	3	0	0	0	0	0	0	0	0	0	0	0	0	0	4	0	0	0	0	0	0	0
CCCGCTTCAGGCTTATAGAATGGTTACAGGCTATGCATGGA	1	10	5	18	7	4	13	0	1	11	0	8	5	5	3	6	8	1	56	68	26	7	12	8	13	2	6	8	6	4	9	3	1	0	1	0	1	5	6	9	0	4	1	10	1	0	0
CCCGGGCCTGTTATACAGAGCGGAGGCTGGCTAGGGAGGGT	0	1	1	0	3	0	0	0	0	0	2	2	0	0	0	0	3	0	1	1	2	1	4	0	0	0	2	0	4	0	0	0	3	0	0	0	0	3	2	0	8	0	0	0	0	0	0
CCCGGTCATGTAATTCGCAAGGGCTTAGGCATCGACAAGGC	1	0	1	0	0	0	0	0	0	0	0	0	0	0	0	0	3	0	0	0	0	0	0	0	0	1	0	0	0	0	0	0	0	0	0	0	0	0	0	0	0	6	9	0	0	0	0
CCCGGTGTACAGGACAGGAACGGACAATCGCATTGAGGGGT	31	163	113	245	196	153	212	40	72	94	16	121	63	96	65	288	209	57	268	322	224	225	223	160	206	193	196	222	228	179	181	154	144	254	190	185	141	116	110	180	43	218	68	189	128	149	150
CCCTACCATGATAAGAAACGTGGTTAGCACAGTAAAAGGGC	0	0	0	0	0	0	0	0	0	0	0	0	0	0	0	0	0	0	0	0	0	0	0	0	0	0	0	0	0	0	0	0	0	0	0	0	0	0	0	0	0	0	0	0	0	0	0
CCCTACCATGATAAGAAACGTGGTTAGCACAGTAAAAGGGT	0	0	4	1	0	1	0	0	0	0	2	1	1	0	1	1	1	1	3	1	0	3	0	3	1	1	0	3	0	0	1	1	0	2	0	0	0	2	0	0	1	0	0	0	0	0	1
CCCTCCCTTGTAGGGTCCAGGGGCTTTATAACATGGGGGGT	0	0	0	0	0	0	0	0	0	0	0	0	0	0	0	0	0	0	0	0	0	1	0	0	0	0	0	0	0	0	0	0	0	0	0	0	0	0	0	0	0	0	0	0	0	0	0
CCCTCCTTTCGTCTATCGGAAGGACTAGGCTCTAGGGCGGT	5	16	18	51	42	20	36	4	15	18	7	23	11	11	2	13	27	4	258	167	73	40	30	23	39	11	19	15	17	13	10	1	1	1	1	1	1	14	32	34	8	27	28	47	14	5	3
CCCTGGCGGGACTCCAAGGGGGGTAGTCTGTGATGAGGGGC	139	624	486	519	828	495	558	321	221	495	208	485	266	350	402	1587	995	346	376	580	588	704	781	538	695	822	804	1154	1217	1046	963	1286	1208	2025	1893	2158	1433	466	630	403	378	1098	379	453	430	976	859
CCCTTTATGGGAGTTTCAGGCGGTCTAAGCCTAGAAAGGGA	5	6	0	12	10	6	11	0	2	2	12	4	0	2	2	14	10	1	4	16	7	3	4	2	5	5	0	0	9	3	1	0	3	3	4	1	2	0	20	7	44	22	12	9	5	0	10
CCCTTTTAATCTCTATTGGGAGGCCTGGGTTCACGGGAGGT	14	28	12	13	54	32	16	8	3	15	4	7	3	14	1	66	11	5	26	40	36	23	41	31	16	27	21	30	35	24	17	23	25	28	22	30	20	16	21	13	1	16	47	8	30	17	67
CCGAACTAGGCAATTTCGGGGGGCTCTTCGTGATAGAAGGT	0	6	6	12	10	4	8	0	2	0	1	5	2	5	3	4	17	5	19	12	12	8	6	6	10	5	2	2	6	4	6	4	1	0	0	9	4	10	7	11	1	12	0	11	1	0	0
CCGAAGAGGTTTAATTTCAGTGGTACTTCACTATGGATGGT	0	7	6	16	2	0	6	0	2	5	15	6	1	0	1	11	4	0	14	11	4	6	5	7	7	14	3	3	5	5	4	1	0	7	0	6	2	4	1	4	24	5	0	11	0	0	13
CCGAATAGGTCGCAGTAGGGGGGTGATCCATCTGGGGAGGA	0	4	5	16	3	5	11	2	2	3	0	2	1	2	2	0	3	0	36	23	12	9	11	3	10	5	2	4	3	4	2	1	3	1	0	1	0	13	3	14	0	8	0	5	3	3	0
CCGACCTCAAAACTGCACAGAGGCCGGTCAACTGGGATGGT	0	4	5	6	6	5	8	0	3	2	2	7	4	7	1	10	8	2	1	12	8	3	12	5	8	14	8	5	11	4	9	5	3	5	1	7	3	4	2	8	0	16	0	8	2	0	11
CCGACTCGTAATTATCGACACGGTACACCTCCATCAACGGC	0	1	0	0	0	0	0	4	0	0	0	0	0	0	0	5	3	0	0	0	0	0	0	0	0	0	0	1	0	0	0	0	0	0	0	0	0	0	0	0	0	10	0	0	0	8	9
CCGAGAATCATATTACCGGAGGGTATCTCGTGTGGCACGGT	0	0	0	0	0	0	0	0	0	0	0	0	0	0	0	2	0	0	0	0	0	0	0	0	0	0	0	0	0	0	0	0	0	0	0	0	0	0	0	0	0	0	0	0	0	0	0
CCGAGCACGTACTACAGAGGCGGTATCCTCTTTAGCGCGGA	0	0	3	2	1	1	0	0	0	0	0	0	0	1	0	1	0	0	2	0	0	0	0	0	0	0	0	1	0	1	0	0	0	0	0	0	0	1	0	0	0	0	0	1	1	0	0
CCGAGTCCCTGGACACAGCACGGCAAATGTTGATAAACGGC	0	2	1	0	0	3	5	0	1	0	0	0	1	0	0	0	1	0	7	5	5	0	0	0	0	1	0	0	1	0	0	0	0	0	0	0	0	4	0	2	0	0	0	0	2	0	0
CCGAGTGTCCCGCAGTAGCGCGGCTAAGGCAGTCGGGGGGC	32	63	73	60	107	56	96	16	28	42	38	41	32	22	20	101	59	17	200	198	122	95	99	88	108	56	73	73	67	61	44	20	19	29	22	27	10	69	74	75	64	109	85	45	48	28	60
CCGCACTATCACTTCTCGGGCGGACATGACTTAGGCAAGGC	0	0	0	0	0	1	0	0	0	0	0	0	0	0	0	0	0	0	0	0	0	0	1	0	0	0	0	0	0	0	0	0	0	0	0	0	0	0	0	0	0	0	0	0	2	0	0
CCGCACTATCACTTCTCGGGCGGACATGACTTAGGCAAGGT	0	2	4	11	1	0	7	0	0	2	2	1	0	2	3	3	1	0	61	19	8	1	0	2	4	2	1	0	0	0	0	0	0	0	0	0	0	5	0	13	8	0	0	3	0	0	1
CCGCATTTTACGACCAGCGGAGGTGTGGGCAGACAAGGGGC	16	39	16	80	37	49	68	7	27	52	14	32	15	12	11	85	45	10	59	113	81	54	78	60	81	45	52	80	64	55	31	25	27	37	19	17	25	24	26	42	36	30	70	76	38	31	53
CCGCCGGGAAGTGCGCCGGGGGGCTGTAGTCCAGCGGCGGC	3	1	0	0	0	0	0	0	0	0	0	0	0	0	0	0	0	0	0	0	0	0	0	0	0	1	0	0	0	0	0	0	0	0	0	0	0	0	0	0	0	0	9	0	0	0	0
CCGCGCGGCAGTTACTTAGGTGGTTGGTTCTCTGGGGGGGT	3	42	133	43	152	50	47	9	26	21	23	44	27	38	33	56	26	18	91	101	59	54	54	61	68	45	58	61	36	40	40	12	7	25	6	5	6	121	114	38	24	25	11	28	43	36	23
CCGCTAAAAGAATTTTTCAGTGGAGAGCGATTTGAGGCGGA	0	0	0	0	0	0	0	3	0	0	0	0	0	0	0	0	0	0	0	0	0	0	0	0	0	0	0	0	0	0	0	0	0	0	0	1	0	0	0	0	0	0	0	0	0	3	0
CCGCTCCGGGTATTGTCAGAAGGTAAATGCAGATGGAGGGA	3	0	0	0	0	0	0	0	0	0	0	0	0	0	0	0	0	0	0	0	0	0	0	0	0	0	0	0	0	0	0	0	0	0	0	0	0	0	0	0	0	0	14	0	0	0	0
CCGGAATTACCGGTTCAGGGGGGCACCCCATTCTGGATGGC	0	0	0	0	0	0	0	0	0	0	1	0	0	0	0	0	0	0	0	0	0	0	0	0	0	0	1	0	0	0	0	0	0	0	0	0	0	0	0	0	0	0	0	0	0	0	0
CCGGAATTACCGGTTCAGGGGGGCACCCCATTCTGGATGGT	0	2	14	2	13	1	0	0	1	2	0	1	0	0	1	7	1	0	11	12	4	1	2	0	1	2	0	0	0	1	0	0	0	0	0	0	0	14	6	0	0	0	0	7	0	0	7
CCGGCCTTGAACGACTCGAAGGGATCAGCCATATGCGAGGC	2	14	14	29	27	26	28	2	15	9	0	20	8	8	4	18	26	3	203	158	91	45	39	28	48	9	7	16	6	8	3	0	0	0	3	2	0	13	33	17	0	28	0	25	22	6	5
CCGGGTTCACGTCCAAGGGGCGGATTGGCGCGTCAAGGGGA	1	4	13	11	21	9	12	2	6	7	0	8	3	3	2	32	13	1	17	19	8	11	12	9	11	3	12	16	9	12	12	11	5	13	15	6	12	10	20	10	0	31	7	14	8	4	14
CCGGTCTCCTGCGTGCTAGGTGGCTGACAAACAAGAGCGGC	0	0	0	0	0	0	1	0	1	0	0	0	0	0	0	0	0	0	5	4	2	0	0	1	0	0	0	0	0	0	0	0	0	0	0	0	0	0	0	1	0	0	0	0	0	0	0
CCGTACGACTCTCCCTACAGTGGTGTTGGGTTTAGGGTGGT	0	7	8	18	19	0	5	6	2	3	8	2	1	4	16	18	15	16	13	11	0	4	12	10	5	0	0	7	12	6	3	2	3	5	4	6	3	6	19	4	9	13	0	21	0	29	7
CCGTCATCAACTAACAAGAACGGAATCGACTCCCCGGGGGA	1	19	31	10	39	11	12	4	9	12	3	5	7	9	13	46	17	10	11	19	8	16	15	14	20	8	27	25	18	24	18	15	30	26	30	21	24	28	24	8	8	19	1	4	4	13	27
CCGTCCGCATTTAAACCGAATGGCCCGCGCTTACCCACGGC	26	41	31	40	38	47	62	18	24	31	14	32	34	23	12	66	56	18	69	72	60	53	72	54	71	56	64	59	75	35	55	50	37	73	30	40	20	46	11	41	11	67	82	30	42	38	35
CCGTCTTATTTGTTAAAGGGTGGACCCTGAACCTGGGTGGT	1	0	0	0	0	0	0	0	0	0	0	0	0	0	0	0	0	0	0	0	0	0	0	0	0	1	0	0	0	0	0	0	0	0	0	0	0	0	0	0	0	0	3	0	0	0	0
CCGTCTTTTCCCACCATGCAGGGAGCGGTTCTAGGGGGGGC	0	8	2	0	0	12	12	3	7	9	1	13	3	9	9	2	11	11	13	25	15	12	17	10	11	20	17	14	24	14	8	10	6	6	9	8	3	0	0	7	1	9	0	0	12	3	4
CCGTGGCACCGCTAAAAAGAGGGTGGCTGCAGTGAAACGGC	1	0	0	0	0	0	0	0	0	0	0	0	0	0	0	0	0	0	0	0	0	0	0	0	0	0	0	0	0	0	0	0	0	0	0	0	1	0	0	0	0	0	0	0	0	0	0
CCGTTCTATCTATTGTTCAAAGGTTTCAGCTTATGCGAGGT	0	0	0	0	0	0	0	0	0	0	0	0	0	0	0	1	2	0	0	0	0	0	0	0	0	0	0	0	0	0	0	0	0	0	0	0	0	0	0	0	0	0	0	0	0	0	0
CCGTTCTTTTGCTAACAGGGGGGCCAAGTGTCTACAGGGGA	0	0	0	0	0	0	0	0	0	0	0	0	0	0	0	2	0	0	0	0	0	0	0	0	0	0	0	1	0	0	0	0	0	0	0	0	0	0	0	0	0	0	0	0	0	0	0
CCTACCCTCTTGCTGTGGGGTGGCATTTTCTGTGAGGCGGC	0	0	0	0	2	1	0	0	0	1	0	1	0	1	0	0	8	0	9	4	2	2	2	1	3	1	0	0	0	0	2	0	0	0	0	0	0	0	0	0	0	8	0	0	0	0	0
CCTACGTCTTGTGTACCGAAGGGATCCTTATGCCGCGGGGC	102	189	142	246	187	134	199	130	72	119	93	132	58	81	65	661	301	46	143	193	187	226	245	203	234	237	272	331	339	247	294	268	244	344	361	395	274	108	137	172	137	334	339	203	115	431	477
CCTACTAGCAAGCTCACGAGCGGAATTTTTTATTGAAAGGC	11	45	77	37	82	59	49	15	23	41	35	29	21	31	22	112	56	18	30	35	32	55	53	39	40	50	57	71	84	55	72	73	72	109	107	145	94	73	69	50	46	53	27	33	71	47	81
CCTATCGTGTGCACTCAGGGCGGTCCGTGCAACAGCATGGA	2	0	1	0	0	0	0	0	0	0	0	0	0	0	0	0	0	0	0	0	0	0	0	0	0	1	0	0	0	0	0	0	0	0	0	0	0	2	0	0	0	0	2	0	0	0	0
CCTCAGTACCGCCACTACCAGGGCCGTCAGCCAGGGGGGGT	82	216	199	408	118	207	188	79	85	158	66	167	108	146	99	464	327	97	225	346	223	241	333	241	276	274	271	307	332	294	259	228	213	362	269	316	226	218	90	125	155	424	235	361	179	202	267
CCTCATGTTCTAATACGGGGCGGTTAACCAACTTGAGAGGA	0	2	0	0	3	1	1	3	1	0	0	1	0	0	0	0	3	0	21	5	2	2	1	1	3	0	0	0	1	0	0	0	0	0	0	0	0	0	0	0	0	3	0	0	1	11	0
CCTCATTGATATCAAAGCGAGGGTTAGCATTCTTGGGCGGT	2	0	0	0	0	0	0	0	0	0	0	0	0	0	0	0	2	0	0	0	0	0	0	0	0	1	0	0	0	0	0	0	0	0	0	0	0	0	0	0	0	4	4	0	0	0	0
CCTCCCCATAGTAATTTCAGGGGAAGTGATCGTGGCAGGGC	0	0	0	15	0	0	2	0	0	0	0	4	0	0	0	0	13	0	96	19	11	1	6	2	3	1	2	0	0	0	0	1	0	0	0	0	0	0	0	1	0	10	0	16	0	0	0
CCTCCTTCAGTTGATTTCAAGGGACGGTTGAACAGCAGGGT	10	36	31	37	46	34	45	27	18	28	7	30	6	14	17	75	49	10	104	104	58	53	59	58	52	38	51	57	60	34	42	26	23	49	40	51	30	24	62	42	2	54	29	27	31	79	57
CCTCGGATAAAGCCCCGCGAGGGTATCACAATTTGGGGGGC	25	45	24	49	33	45	44	9	15	45	23	39	7	29	21	91	57	13	66	64	56	48	51	23	66	37	48	69	57	42	59	49	28	73	50	66	33	12	20	45	52	44	102	41	26	21	56
CCTGAACAGTTGTTTCCGAGAGGTGAGTTTCCTTAAGGGGT	3	1	2	7	0	1	1	0	0	0	1	2	0	1	2	9	4	0	4	2	4	3	2	1	0	2	8	1	7	1	3	1	0	2	3	5	1	2	0	0	4	12	4	11	2	0	3
CCTGAAGTAGTCGACTACCGAGGAATTTACTTTCAGATGGA	0	0	2	0	0	0	1	0	0	0	0	1	1	0	2	0	6	0	50	8	10	0	1	1	6	0	0	0	0	2	0	0	0	0	0	0	0	0	0	0	0	8	0	0	0	0	0
CCTGAGCTAGATATGTTAGGGGGTAGGTACTTTGGCGTGGA	5	0	7	9	16	8	9	0	0	0	7	3	3	4	0	11	1	3	12	7	7	6	10	7	2	5	5	4	2	2	10	0	0	5	1	7	0	0	7	13	10	0	2	5	4	0	2
CCTGAGGAGTCTCTTTTAGGAGGTTAAGGCTCTCAGGTGGT	0	8	12	9	10	4	16	0	6	1	0	8	4	1	3	1	12	1	66	43	26	10	7	11	11	3	4	4	2	0	0	0	0	0	0	0	2	19	12	13	0	25	0	1	3	0	0
CCTGCCGACTCGTAGTGACAGGGATGTGGGAAAACGGAGGC	0	0	0	0	0	0	0	0	0	0	0	0	0	0	0	1	0	0	0	0	0	0	0	0	0	0	0	1	0	0	0	0	0	0	0	0	0	0	0	0	0	0	0	0	0	0	0
CCTGGCCTTAAACTGTGGCGGGGTGCATTGTCTCAGGGGGA	0	10	17	4	5	17	28	4	7	14	9	10	9	8	2	6	10	0	29	30	26	14	32	21	24	24	22	20	20	23	18	11	17	23	19	23	12	21	1	21	16	19	0	3	14	12	4
CCTGTGGGATTCGCTCGGGGTGGTTCGCGAAAAGGGGGGGT	55	210	240	233	346	260	269	71	95	201	118	199	139	136	146	544	235	111	288	449	301	309	387	277	282	306	289	368	371	272	295	200	179	315	229	234	161	185	291	191	223	210	139	209	272	231	393
CCTGTTGGGGGATTCCAGGGTGGCTAATCGTGTAGAATGGA	150	283	150	315	301	214	274	79	80	213	111	200	113	135	90	689	315	92	194	315	282	320	353	266	341	329	376	444	511	382	400	438	400	672	618	626	447	126	251	176	192	321	474	265	219	183	383
CCTGTTTTGGGCATTTGGGGCGGCTCTTCTTACTGAGGGGT	29	162	220	247	172	125	368	30	101	66	7	179	53	47	20	157	149	17	753	845	480	316	324	246	331	141	194	168	110	85	71	10	6	14	5	7	4	172	121	238	7	118	104	245	120	93	81
CCTTAGAAATGATCTTAGCGGGGATCGGGGTCCTGAGGGGT	26	78	82	122	92	84	98	26	28	63	31	60	40	43	30	190	120	25	139	181	121	113	113	95	112	132	113	132	136	113	94	96	83	110	111	107	73	121	42	80	51	108	84	100	85	62	102
CCTTATCGCTGAAATTAAAGTGGCAATGGATCTTAAAAGGC	0	0	0	0	2	0	1	0	0	0	0	0	0	0	0	0	0	0	2	0	0	1	0	0	0	0	0	0	0	0	0	0	0	0	0	0	0	0	0	0	0	0	0	0	0	0	0
CCTTCCTGTCTTCTCTAGGAAGGCATCCTTTTTCGCATGGC	0	0	0	0	0	0	0	0	0	0	0	1	0	0	0	1	1	0	2	0	0	0	1	0	1	1	2	0	0	0	0	0	0	0	0	0	0	0	0	0	0	0	0	0	0	0	2
CCTTCTAGCGATACTCAGGGGGGCTTGTATTCATAGGCGGA	0	0	8	0	6	3	2	0	1	0	4	2	0	0	0	0	0	0	1	5	1	1	4	5	0	1	0	3	0	0	2	0	0	2	2	2	0	7	4	2	8	0	0	0	2	0	0
CCTTCTTAAGTAACTAAACGTGGTAAATTGCAAGGAAGGGA	0	1	0	0	0	0	0	0	0	0	0	0	0	0	0	9	0	0	0	0	0	0	0	0	0	0	0	0	0	0	0	0	0	0	0	1	0	0	0	0	0	0	0	0	0	0	7
CCTTTCACCGAACTGTACGGGGGTAGGGGATGAAGAGAGGA	13	38	52	64	92	40	50	11	19	27	10	37	25	33	21	66	56	19	114	115	90	55	64	39	64	52	52	44	52	25	36	14	13	17	6	12	9	39	64	28	7	38	22	52	36	35	32
CCTTTGGAGTAGTAATTGGGTGGTGATATAAGAGGGGCGGT	0	0	1	0	0	0	0	0	0	0	0	0	0	0	0	0	7	0	0	0	0	0	1	0	0	0	0	0	0	0	0	0	0	2	1	0	0	2	0	0	0	0	0	0	0	0	0
CCTTTTACCTGGTAGCGGAACGGAGTGACTAGAGAGGAGGC	0	1	0	8	0	1	0	0	2	0	0	0	0	0	0	0	0	0	4	2	0	1	2	0	0	0	2	0	1	0	0	0	0	0	0	0	0	0	0	0	0	0	0	11	0	0	0
CCTTTTTGACCTAACCAAGAGGGAGATAAGTCCCGCGGGGC	3	0	1	0	0	0	0	0	0	0	0	0	0	0	0	0	1	0	0	0	0	0	1	0	0	0	0	0	0	0	0	0	0	0	0	0	0	0	0	0	0	4	10	0	0	0	0
CGAAAACATGCTGCAAGGGAGGGTATTCTTCCTCCGAAGGT	0	0	0	0	0	0	1	0	0	0	0	0	0	0	0	0	0	0	18	5	0	0	0	1	0	0	0	0	0	0	0	0	0	0	0	0	0	0	0	1	0	0	0	0	0	0	0
CGAACCGAATTACAGAAGCAGGGTAGACTCAATTCCGTGGC	22	25	76	75	93	68	87	3	22	20	5	46	26	35	35	81	48	43	105	129	76	53	54	57	73	34	44	46	27	11	20	2	0	7	0	1	1	68	79	60	1	35	65	56	50	4	47
CGAACGCTGTCGGTAAGGAGAGGCCAGTCTAAAGGGGCGGT	0	0	0	0	0	0	2	0	0	0	0	0	0	1	0	0	0	0	19	3	2	0	0	0	0	0	0	0	0	0	1	0	0	1	0	0	0	0	0	5	0	0	0	0	0	0	0
CGAACTAGCAGGGAGCTGCGGGGAAGCGCTTTACGCATGGC	3	8	10	24	13	11	11	4	7	7	0	10	10	7	2	34	15	9	9	18	12	18	17	9	21	26	16	24	23	17	17	9	19	12	14	14	10	6	14	8	0	29	14	17	11	28	28
CGAACTGAGCACCTCTAGGGTGGTGCCCGTTGTACAGCGGA	2	1	0	0	0	0	0	0	0	0	0	0	0	0	0	0	0	0	0	0	0	0	0	0	0	0	0	0	0	0	0	0	0	0	0	0	0	0	0	0	0	0	4	0	0	0	0
CGAACTTGATGTATTTCGGGAGGTCACGATATCTGGGTGGC	177	265	598	2477	162	576	256	287	151	142	77	284	245	304	977	857	556	606	618	741	463	417	437	359	434	289	313	417	276	218	198	118	93	187	82	105	69	688	138	169	153	600	563	2398	563	900	586
CGAAGGTAAAATTTACCGAAGGGACTTGTCATATGAATGGA	2	4	7	10	12	6	3	2	2	4	8	4	2	2	2	7	10	1	18	16	10	7	4	4	7	6	6	3	3	3	6	6	2	2	1	0	2	11	2	4	13	9	3	9	3	12	3
CGAATTGATATCATCAGAAGCGGTCGTAGTTGTTGCGCGGT	33	127	257	140	237	119	143	33	54	96	129	108	57	84	107	337	194	77	172	188	164	165	160	126	160	135	169	176	182	145	145	99	102	182	159	111	109	241	206	85	232	204	111	88	112	95	228
CGACACCACAAATAGCTCAGAGGTAGCGTGCTTAGGACGGT	3	1	0	0	2	0	0	0	0	0	0	0	0	0	0	3	0	0	0	0	0	0	0	0	0	0	0	0	0	0	0	0	0	0	0	0	0	0	8	0	0	0	15	0	0	0	0
CGACAGGGTCGAAAGTCCGGGGGTTAACCTCGTACAAGGGT	0	10	27	1	45	23	15	0	5	7	19	6	8	5	2	19	18	2	31	25	17	16	12	12	20	11	11	8	9	6	7	3	0	2	3	4	2	20	46	8	33	14	0	0	29	0	13
CGACAGTCGATAATAATGAAAGGTAGCTTAATTCGGGTGGC	0	0	0	0	0	0	0	0	0	0	0	1	0	2	0	0	0	0	19	16	1	0	0	0	1	0	0	0	0	0	0	0	0	0	0	0	0	0	0	0	0	0	0	0	0	0	0
CGACCCTCGTATAACAGGAAGGGTATAGTAATCTCAACGGA	0	0	0	0	0	0	0	0	0	0	0	0	0	0	0	0	3	0	0	0	0	0	1	0	0	0	0	0	0	0	0	0	0	0	0	0	0	0	0	0	0	2	0	0	0	0	0
CGAGCAGTCCCAACCCGGAGAGGATCGTGGCCCTGGGCGGC	0	0	0	0	0	0	0	0	0	0	0	0	0	0	0	0	0	0	0	0	0	0	0	0	0	0	0	0	0	0	0	0	0	1	0	0	0	0	0	0	0	0	0	0	0	0	0
CGAGTGCACCGCCACCCAGGGGGCCTTGACTATTCGAGGGT	4	0	7	0	0	0	0	0	0	0	4	0	0	0	0	30	14	0	0	0	0	0	0	0	0	0	0	0	0	0	0	0	0	0	1	1	1	9	0	0	12	13	14	0	0	0	17
CGAGTGGCGTTCCTAAAGAATGGAAACCGTAACGGAGGGGC	2	2	2	13	7	4	5	0	5	2	0	1	0	0	1	12	1	1	25	15	12	6	10	3	8	6	7	7	4	4	7	1	2	4	5	7	0	0	3	6	0	0	13	7	3	0	9
CGATATCCCGATGTGTGAGGTGGCAACACATTTTGGGAGGC	0	6	1	0	1	2	11	0	7	2	1	3	3	6	6	3	4	2	14	16	6	9	7	4	4	4	2	2	2	0	0	0	0	0	0	0	0	0	0	2	0	7	0	0	2	0	0
CGATCGCGCTGTGCGTTGCAAGGCGGGATATAAAAGGTGGC	0	0	0	0	0	0	0	0	0	0	0	0	0	0	0	0	0	0	3	0	0	0	0	0	0	0	0	0	0	0	0	0	0	0	0	0	0	0	0	0	0	0	0	0	0	0	0
CGATGAGTGGAGTTTTTGCGGGGATTCTCATCCGGCAGGGA	4	1	0	2	0	0	0	0	0	0	0	0	0	0	0	7	2	0	0	0	0	0	0	0	0	0	0	0	0	0	0	0	0	0	0	1	0	0	0	0	0	4	12	2	0	0	8
CGATGGCAACGAACTCCGGGCGGACTCAGTAAATGGGCGGA	2	0	9	17	2	2	4	0	0	3	1	2	2	5	13	10	13	6	12	12	6	6	5	1	3	3	7	3	5	5	4	4	4	4	3	0	0	7	0	3	0	8	2	18	6	0	8
CGATGTCTTGCCTTATCAGACGGTGATGCCATCGCCATGGC	6	4	1	5	0	0	9	0	1	1	0	5	1	2	0	6	8	0	34	34	10	12	5	5	13	3	4	2	1	3	4	0	0	0	0	3	0	1	0	11	0	3	12	10	0	0	8
CGATTCACGTCACAGTCAGGTGGTACATGCTGATACAAGGA	0	0	0	0	0	5	0	0	0	1	0	0	2	1	0	0	0	2	9	12	6	1	1	0	3	1	3	2	0	0	0	0	0	0	0	0	0	0	0	0	0	0	0	0	8	0	0
CGATTTAATCGATCCATACGGGGTGCAATATTAAGAGAGGA	1	0	0	0	0	0	0	0	0	0	0	0	0	0	0	0	0	0	0	0	0	0	0	0	0	1	0	0	0	0	0	0	0	0	0	0	0	0	0	0	0	0	6	0	0	0	0
CGCAAACTGGAGACGCAAAGGGGTTCATGTTTCTAGAAGGA	0	12	9	11	4	5	11	0	3	4	0	4	3	9	6	5	9	2	57	48	19	16	15	14	8	3	7	6	6	11	7	0	3	7	1	0	0	6	6	11	0	8	0	0	1	0	2
CGCACAAACGAGCTTTTCAGTGGTTGGTAGCTTCGCGCGGA	39	68	79	77	124	85	100	19	53	55	27	59	42	39	42	166	116	27	112	174	78	117	122	81	105	108	101	118	126	89	85	78	56	115	81	128	79	59	88	77	48	123	138	83	71	44	75
CGCACATCCCACGTGAGGGGTGGCCGCTTGACCGGCAGGGT	21	0	3	2	1	0	8	0	0	1	0	4	0	1	1	9	0	0	29	14	10	0	6	5	3	7	1	2	0	0	2	1	0	0	0	0	0	4	0	3	0	0	55	1	0	0	7
CGCACTAGCCTGTTATTAGGGGGTATGCCTTTACCCGCGGC	0	1	5	0	1	4	0	0	0	0	0	2	0	0	0	0	0	1	9	10	5	0	0	0	0	0	0	0	0	0	0	0	0	0	0	0	0	0	3	0	0	0	0	0	5	0	0
CGCAGCTGGGTGTCTTAGCGGGGTAGTTCCTCAGGGAAGGT	0	2	3	0	8	7	8	3	2	0	3	2	2	2	2	10	0	0	0	9	1	2	7	3	0	1	2	5	4	9	3	6	4	19	18	13	5	1	3	11	6	0	0	0	7	6	16
CGCAGGTCGGAGCAAACGGGCGGATGAAACCAAGGGGGGGC	8	22	23	20	46	20	28	7	8	13	13	13	8	11	11	67	20	7	15	23	24	23	30	25	29	23	31	31	36	30	30	36	27	50	41	37	24	29	29	18	14	17	29	4	16	36	43
CGCATGCTTTATCATCCCGGAGGTGAAGGACCATAGGGGGC	0	0	0	0	0	0	0	1	0	0	0	0	0	0	0	9	5	0	0	0	0	0	0	0	0	0	0	0	0	0	0	0	0	0	0	0	0	0	0	0	0	2	0	0	0	0	10
CGCATGTAGAGGATACTAGGCGGTCGCAATTATGGAGGGGA	7	19	21	34	34	19	20	8	12	11	13	28	4	17	5	42	25	13	78	67	41	34	32	27	45	20	23	32	18	30	15	10	7	6	12	9	7	30	15	19	32	31	29	24	19	21	16
CGCCACTTGAAGCTTAGGGAGGGCATGTTATATTACGCGGC	0	0	0	0	0	0	0	0	0	0	0	3	0	0	1	0	0	0	0	0	0	0	0	0	0	0	0	0	0	0	0	0	0	3	0	4	0	0	0	0	0	0	0	0	0	0	0
CGCCACTTGAAGCTTAGGGAGGGCATGTTATATTACGCGGT	0	1	2	6	4	0	1	0	0	0	0	0	3	0	0	12	1	1	3	4	5	8	5	3	3	5	0	1	1	5	7	4	5	0	2	0	4	0	3	2	0	0	0	7	0	0	6
CGCCATTCGTTGACGCTGGGCGGCGCCCAATTAAGGGTGGC	2	0	0	0	0	0	0	0	0	0	0	0	0	0	0	0	0	0	0	0	0	0	0	0	0	1	0	0	0	0	0	0	0	0	0	0	0	0	0	0	0	0	5	0	0	0	0
CGCCCCATTGCAACGCGCCGGGGCCAGGTCATAGCCAAGGC	3	20	12	24	31	16	21	15	6	19	6	14	9	9	6	45	10	7	26	30	27	19	31	20	23	23	24	39	23	40	14	9	9	34	20	15	15	14	24	16	6	21	4	21	20	51	16
CGCCGGTATCGAAAGAGAGAGGGACGTCGTTCTCACAGGGT	0	0	2	1	4	1	2	0	0	0	0	2	0	0	0	0	0	0	7	4	1	1	0	0	1	0	0	0	0	2	0	0	0	0	0	0	0	0	0	2	0	0	0	1	0	0	0
CGCCTTATTTGTTCCTCGAGCGGCGGGCGCCGAGACGCGGC	6	2	3	6	0	4	1	0	1	5	4	0	1	0	2	0	2	1	6	7	3	0	4	1	0	2	0	5	9	0	0	1	1	6	2	1	1	7	0	1	5	3	17	3	8	0	0
CGCCTTCGAATGAATCCCCAGGGCTTGGGCACACCCACGGC	0	0	0	0	0	0	0	0	0	0	0	0	0	0	0	0	4	0	0	0	0	0	0	0	0	0	0	0	0	0	0	0	0	2	0	0	0	0	0	0	0	7	0	0	0	0	0
CGCCTTTTACAATACTCGCGAGGTGTTCGGTTTCGGGGGGT	0	1	0	0	0	0	0	0	1	0	0	0	0	2	0	2	0	0	0	1	1	0	0	0	0	0	0	0	0	0	0	0	0	0	0	0	0	0	0	0	0	0	0	0	0	0	0
CGCGAAGCCGATGATTAAAGGGGTTTCGGAAGAACGGCGGT	7	5	5	3	10	1	8	1	1	4	4	2	2	3	5	4	4	2	14	12	9	7	12	3	10	7	5	8	6	8	8	0	4	4	3	6	4	8	2	7	1	0	13	6	0	4	0
CGCGCAGCGAGCTTCTAAGGTGGTACGGCTTACCGGGCGGA	1	0	0	0	0	0	0	0	0	2	0	2	0	3	0	5	0	0	14	13	3	0	2	6	2	1	6	1	0	0	0	0	0	0	0	0	0	0	0	0	0	0	1	0	0	0	0
CGCGCCAAGTAGAAACACGAAGGTCCTCGCATACACAGGGA	0	0	0	0	1	0	0	0	1	0	0	0	0	0	0	0	0	0	4	6	1	2	2	0	1	0	0	3	0	0	0	0	0	0	0	0	0	0	1	0	0	0	0	0	0	0	0
CGCGGGGTGACACTTAGAGGCGGCCTGGACTTACCGGCGGC	1	1	0	0	0	0	0	0	0	0	0	0	0	0	0	0	4	0	0	0	0	0	0	0	0	0	0	0	0	0	0	0	0	0	1	0	0	0	0	0	0	9	4	0	0	0	0
CGCGTGCACCCCATATGGGGCGGTTCGTTCTTTTGGGGGGA	2	0	0	0	0	0	0	0	0	0	0	0	0	0	0	0	0	0	0	0	0	1	0	0	0	0	0	0	0	0	0	0	0	0	0	0	0	0	0	0	0	0	0	0	0	0	0
CGCTATTTAGTTACTAGCGGGGGTAAATGTATCCGAGTGGA	1	0	1	0	0	0	0	3	0	0	0	0	0	0	0	14	3	0	0	0	0	0	0	0	0	0	0	0	0	0	0	0	0	0	0	0	1	4	0	0	0	0	1	0	0	24	7
CGCTCATTTGTTATTAAAAGCGGTCTAATGCCTGGGAGGGA	39	283	592	344	572	407	255	42	148	120	51	270	157	211	136	266	222	107	757	804	487	359	405	292	386	251	218	271	180	129	118	9	16	22	2	8	2	582	430	235	88	213	112	258	387	135	130
CGCTGCACGTTAGACAGCGGGGGTTATTACAAAGCAATGGC	10	48	129	79	71	91	111	10	32	38	56	45	30	43	61	95	79	45	170	244	124	71	97	55	101	45	51	64	40	36	27	9	13	16	5	7	5	128	53	94	120	44	33	58	81	27	55
CGCTTACATGGCGAGACGAATGGACGAGCGTTAAGGGTGGC	4	1	4	2	2	1	2	2	2	2	0	6	4	2	2	1	7	0	16	13	2	4	4	4	3	0	1	4	2	1	1	1	0	3	1	0	1	4	0	1	0	7	5	1	1	7	0
CGCTTAGAACGACTATTCCACGGCCGCTAGATCGAGATGGC	3	0	0	0	0	0	0	0	0	0	0	0	0	0	0	0	0	0	0	0	0	0	0	0	0	1	0	0	0	0	0	0	0	0	0	0	0	0	0	0	0	0	10	0	0	0	0
CGCTTTCAGACAGTCCGGGGCGGAATACGACGCGAGGAGGA	32	74	60	122	152	120	98	26	31	74	38	74	47	58	37	174	127	27	147	211	177	153	191	130	174	131	122	145	139	103	89	47	40	79	46	62	37	38	117	77	74	129	111	107	102	58	124
CGCTTTTGTGTGGTGCAAAGAGGTAGGGTTTTCTAAGAGGC	35	146	98	251	55	150	239	43	61	136	47	129	54	65	40	260	214	43	291	358	235	197	294	182	235	164	206	230	183	178	140	95	98	155	97	99	80	121	27	173	101	246	95	227	133	146	130
CGGACATCGTCAATTCAAAGAGGTTGCTGTCTTTCGAGGGC	0	14	7	16	8	15	27	1	10	8	6	23	0	5	0	14	9	3	53	59	33	18	24	23	24	14	23	12	26	18	10	4	6	2	0	3	1	9	5	11	9	3	0	11	15	2	0
CGGACCTTTCCTATGTCGGGCGGTTAATCATAATGGGTGGT	0	0	1	1	0	1	0	0	0	0	0	0	0	0	0	0	1	0	3	0	1	0	0	1	0	2	0	0	0	0	0	0	0	0	0	0	0	1	0	0	0	0	0	0	1	0	0
CGGAGACACCCATATCAAGGTGGCAGAGATACTTGAGCGGA	0	1	6	5	0	0	0	0	0	0	0	1	0	0	0	0	6	1	5	3	2	3	1	0	2	0	1	1	1	0	3	0	0	0	0	0	0	9	0	0	0	2	0	4	0	0	0
CGGAGTTTCACGCAGTGCGGAGGCGGCCCGTAAAAGAGGGT	2	3	4	3	7	8	5	0	0	0	8	3	1	3	1	16	2	0	4	9	4	11	7	3	7	9	11	3	4	7	4	3	6	2	4	0	2	4	9	3	8	0	7	6	10	0	10
CGGATAAATGCCATGCACAGGGGTCAGCATTCTAGCGAGGA	20	83	72	72	90	97	72	22	35	70	46	60	26	43	42	279	123	49	71	109	92	98	103	76	104	100	109	163	188	136	163	146	129	258	201	258	136	77	58	49	63	195	61	63	89	69	177
CGGATAGACACCTTTCAGAGCGGTCAGACCCGTAGCGAGGT	1	3	2	2	1	2	1	0	0	3	9	0	1	1	0	9	0	1	6	9	2	4	2	0	4	3	3	0	2	7	1	0	7	8	1	6	2	0	3	2	9	0	1	2	3	0	5
CGGATCCATGTGTACTGGGGAGGTTACGCACAAGGAACGGT	0	0	0	0	0	0	0	0	0	0	0	0	0	0	0	0	0	0	3	0	1	0	0	0	0	0	0	0	0	0	0	0	0	0	0	0	0	0	0	0	0	0	0	0	0	0	0
CGGCAAATAAACGTTTTCAAAGGATGCACTTGAGGGAGGGC	0	0	0	1	0	0	2	0	0	0	0	1	0	0	0	3	0	1	0	0	1	0	0	0	0	0	0	0	0	0	0	0	0	0	0	0	0	0	0	2	0	0	0	2	0	0	0
CGGCAAATCCCCTCTCAGAACGGAGTAGAATCAAGAGAGGT	2	0	0	0	0	0	0	0	0	0	0	0	0	1	0	0	0	0	1	0	0	1	1	0	0	0	0	0	1	0	0	0	0	0	0	0	0	0	0	0	0	0	0	0	0	0	0
CGGCAAGGGGAAGTCCGGCAGGGTGGTAAATCTGAAGGGGA	0	0	0	0	0	0	0	0	0	0	0	0	0	0	0	0	4	0	0	0	0	0	1	0	0	0	0	0	0	0	0	0	0	0	0	0	0	0	0	0	0	3	0	0	0	0	0
CGGCCATTAAACATTTTGGGCGGTTGGGGTTGCAGGAAGGT	0	18	30	24	10	22	26	0	12	4	1	20	18	27	56	0	34	22	88	73	33	18	29	22	24	20	7	12	12	8	6	0	1	0	0	0	0	35	4	19	3	24	0	13	19	0	0
CGGCCTGGTTCGTATCAGGGTGGCGTTTTCTCAGGCACGGT	6	6	15	8	17	10	16	0	4	12	3	8	5	9	5	39	22	2	9	13	15	14	17	16	12	25	17	26	24	20	11	9	14	32	30	26	22	22	16	14	13	27	27	12	6	0	4
CGGCGACCGCTTTAATCGCGGGGCAATATCCACGAGGGGGT	0	0	0	0	0	0	0	0	0	0	0	0	0	0	0	0	4	0	0	0	0	0	0	0	1	0	0	0	0	0	0	0	0	0	0	0	0	0	0	0	0	2	0	0	0	0	0
CGGCGTCCCTTACTTCTGGGCGGTCCCATACCTAGCGCGGA	6	27	33	15	31	16	35	8	13	23	22	17	15	17	13	39	25	14	31	29	34	32	38	23	34	21	35	42	33	30	26	37	34	42	31	41	27	32	16	25	22	6	21	13	8	31	18
CGGGAACCTTAATAGTTGAATGGCACCGCCCACGGAGAGGT	2	3	4	0	3	0	4	0	0	1	0	0	0	0	1	2	0	0	10	8	1	7	3	2	2	6	4	4	1	0	8	0	0	0	1	0	0	3	9	9	0	0	6	0	0	0	0
CGGGAATACTACCCCCTAAAAGGGTTAGTCATCCGCGGGGC	0	0	0	0	0	0	0	0	0	0	0	0	0	0	0	1	0	0	0	1	0	0	0	0	0	0	0	0	0	0	0	0	0	0	1	0	1	0	0	0	0	0	0	0	0	0	0
CGGGCTGAGCTTCAATAGCGTGGAGTGCGCCCTGCAGCGGT	0	0	0	0	1	0	0	0	0	0	0	0	0	0	0	0	0	0	1	0	1	0	0	0	0	0	0	2	0	0	0	0	0	0	0	0	0	0	0	0	0	0	0	0	0	0	0
CGGGGCAAGGCCTCGTTGGGAGGATTGGGTAACTAGGGGGT	1	0	0	1	0	3	0	0	2	0	0	0	3	0	0	0	0	0	36	19	11	3	1	0	5	2	1	0	0	0	0	0	0	0	0	0	0	0	0	0	0	0	4	0	1	0	0
CGGGGCCTACTAACTCTCGACGGTGTTACGATCCGGGCGGT	0	0	0	1	0	0	4	0	3	0	0	0	0	1	0	0	0	0	26	13	0	2	4	2	4	0	1	0	0	0	0	0	0	0	0	0	0	0	0	2	0	0	0	1	0	0	0
CGGGGGTTTTTTCCATGGAGTGGTCTAATATTTTAGGGGGC	0	0	0	2	2	1	1	0	1	0	0	2	0	0	0	0	0	0	41	11	5	0	3	0	2	0	0	0	1	0	0	0	0	0	0	0	0	0	0	0	0	0	0	2	1	0	0
CGGGTACTGTGTGAATTAAAGGGATGACCGATTGAGGTGGT	0	0	0	0	0	0	0	0	0	0	0	0	0	0	0	0	2	0	2	2	0	0	0	0	1	1	2	0	0	0	0	0	0	0	0	0	0	0	0	0	0	4	0	0	0	0	0
CGGGTTCCCAAGAATCTCAGGGGAGACTGCCCTCGGACGGT	0	0	0	0	0	0	1	0	0	0	0	0	0	0	0	0	0	0	8	3	1	0	0	2	0	0	0	0	0	0	0	0	0	0	0	0	0	0	0	0	0	0	0	0	0	0	0
CGGTAAGACGTGCTATGGGATGGTGACAGATGAGCCACGGA	0	11	16	3	7	6	14	0	5	2	0	4	8	3	4	9	9	3	85	31	27	10	5	6	12	0	3	7	6	2	4	0	0	1	1	1	0	19	7	8	0	8	0	0	6	0	4
CGGTAGGTCCGGTAAAGGGATGGAAACAGCCCACAGGAGGT	0	6	6	6	8	4	5	0	1	1	3	4	7	1	0	11	3	1	6	4	5	6	9	2	7	1	5	3	5	5	0	0	0	0	0	0	0	5	4	2	10	3	0	2	8	0	5
CGGTCACATAGGGCGCGGAAAGGCAAGATCCAACACATGGC	2	0	0	0	0	0	0	0	0	0	0	0	0	0	0	0	0	0	0	0	0	0	0	0	0	0	0	0	0	0	0	0	0	0	0	0	0	0	0	0	0	0	4	0	0	0	0
CGGTCGGGATCTGACCTGAAGGGATATTTCACAAGCACGGA	2	0	0	0	0	0	0	0	0	0	0	0	0	0	0	0	0	0	0	0	0	0	0	0	0	1	0	0	0	0	0	0	0	0	0	0	0	0	0	0	0	0	13	0	0	0	0
CGGTCTTAGGCGGTGCTGCGGGGCCAATTCCGATGCGGGGC	2	0	0	0	0	0	0	0	0	0	0	0	0	0	0	0	0	0	0	0	0	0	0	0	0	0	0	0	1	0	0	0	0	0	0	0	0	0	0	0	0	0	1	0	0	0	0
CGGTGGAAAATACAATTCGGAGGTGCTCTATCTGGAGTGGT	0	0	1	0	3	0	1	0	1	0	0	1	0	0	0	1	0	0	1	0	1	1	2	2	3	0	0	0	0	0	1	0	0	1	0	0	0	4	2	2	0	0	0	0	0	0	0
CGGTTATAATCGTTAAGCGGCGGCCAGCGGTATGAAAGGGT	0	0	0	0	0	0	0	0	0	0	0	0	0	0	0	0	2	0	2	0	0	1	0	0	0	0	0	0	0	0	0	0	0	0	0	0	0	0	0	0	0	7	0	0	0	0	0
CGGTTATTGGATGTGCTCCGTGGTGGCTTTTGTGCAGGGGC	2	0	0	0	0	0	0	0	0	0	0	0	0	0	0	0	0	0	0	1	0	0	0	0	0	0	0	0	0	0	0	0	0	0	0	0	0	0	0	0	0	0	3	0	0	0	0
CGGTTCGGCGTGCAATCGGACGGACGTTATTTTAAGGCGGC	1	0	0	0	0	0	0	0	0	0	0	0	0	0	0	1	1	0	0	0	0	0	0	0	0	1	0	0	0	0	0	0	0	0	0	0	0	0	0	0	0	0	10	0	0	0	5
CGGTTGTCATACATAACGGGAGGTAAACCATATTGGGAGGT	0	0	4	1	2	0	2	0	2	1	0	0	1	0	0	9	4	1	2	2	1	6	0	2	5	4	3	1	1	3	0	3	0	2	2	0	0	0	0	5	0	11	0	0	0	0	4
CGGTTGTTAGAGGAATCGAGTGGCCACTGTTTATCAGAGGT	430	331	249	356	533	700	476	67	170	508	876	306	299	395	1490	1144	533	945	189	473	396	499	540	469	546	618	636	836	1077	951	819	1354	1238	1857	2319	2708	1987	251	398	390	1721	532	1361	327	610	230	880
CGTACAAAGTGGGTTAGGGGTGGACTGGCAATCCGGGAGGT	0	0	0	0	0	0	0	0	0	0	0	0	0	0	0	1	0	0	0	0	0	0	0	0	0	0	0	0	0	0	0	0	0	0	0	0	1	0	0	0	0	0	0	0	0	0	0
CGTAGGGACGCTCATCCCGGGGGTGCAAGCCATAAAAGGGC	1	0	0	0	0	0	0	0	0	0	0	0	0	0	0	0	0	0	0	0	0	0	0	0	0	1	0	0	0	0	0	0	0	0	0	0	0	0	0	0	0	0	1	0	0	0	0
CGTAGTCAGGCATTAAAGGGCGGCGATTTATGTCGAGCGGA	2	0	0	0	0	0	0	0	0	0	0	0	0	0	0	0	0	0	0	0	0	0	0	0	0	0	0	1	0	0	0	0	0	0	0	0	0	0	0	0	0	0	8	0	0	0	0
CGTATAACTCAGGATAAAGGTGGTTTCTATTTAGGGATGGC	0	6	8	7	12	5	14	1	6	2	8	5	4	7	7	12	15	3	41	39	21	6	8	13	8	13	3	4	6	7	4	2	5	2	2	9	1	5	10	17	20	13	0	3	1	6	1
CGTATCCGGCCGTAATAAAATGGCGTACCACCCAGGAAGGA	0	0	0	0	0	0	0	0	0	0	0	0	0	0	0	3	0	0	0	0	0	0	0	0	0	0	0	0	0	0	0	0	0	0	0	0	1	0	0	0	0	0	0	0	0	0	1
CGTATGGAGGTTTTTTACAAAGGTCCTTTTTAAGAAAGGGT	329	245	267	337	453	586	223	130	163	334	419	294	337	393	1439	748	336	921	244	431	319	404	474	346	444	423	520	654	636	543	439	426	359	485	344	461	327	243	314	186	720	477	934	365	548	368	426
CGTCATCGGTTATCACGGGGAGGTCTAGTCAGTCGCGTGGT	0	0	0	0	0	0	0	0	1	0	0	0	0	0	0	0	0	0	7	0	0	0	2	0	0	0	0	0	0	0	0	0	0	0	0	0	0	0	0	0	0	0	0	0	0	0	0
CGTCCAAGAGTGTTTCTCGGGGGTTCCCCCTGTTCGAGGGT	0	0	0	0	0	0	0	0	0	0	0	0	0	0	0	0	0	0	2	0	0	1	0	0	1	0	0	0	0	0	0	0	0	0	0	0	0	0	0	0	0	0	0	0	0	0	0
CGTCCACTGCATTCTAGGGGAGGTCATTTTTATTCAGTGGA	16	5	10	22	81	26	44	3	13	10	22	20	9	11	9	14	7	5	147	114	51	25	31	25	32	5	12	9	12	6	7	2	0	1	1	0	1	7	58	43	48	2	45	33	22	7	7
CGTCGGATTCCAACTCAAGGGGGTCCCGAATCTTAGACGGT	0	0	0	0	0	0	0	0	0	0	0	0	0	0	0	1	0	0	0	0	0	0	0	0	0	1	0	0	0	0	0	0	0	0	0	0	0	0	0	0	0	0	0	0	0	0	0
CGTCTCAGGGCATTCTGGGGTGGTCCCGAAAGTCGGGCGGT	3	0	0	0	0	0	0	0	0	0	0	0	0	0	0	1	0	0	0	0	0	0	0	0	1	0	0	0	0	0	0	0	0	0	0	0	0	0	0	0	0	0	1	0	0	0	0
CGTCTCCCGTAACCCTTGAGAGGTGGACTGAAACGGGAGGT	0	0	0	1	0	2	4	0	3	0	0	2	0	0	0	0	3	0	0	3	4	2	0	2	1	1	2	0	1	0	0	0	0	0	0	0	0	0	0	1	0	5	0	2	3	0	0
CGTGATTGACCTTATCTGAGGGGCGTTAGTTGTGGGGCGGC	0	2	6	5	0	6	12	0	0	2	4	5	0	3	1	14	8	1	37	51	19	11	8	7	9	0	2	14	1	2	4	1	2	3	4	1	1	7	0	10	11	5	0	6	4	0	18
CGTGCCGGCGTAATGTAAGGTGGTGTGCGTAGTCCGGGGGA	0	0	1	0	1	2	1	0	0	1	4	2	1	0	0	3	3	0	12	8	0	0	2	6	3	0	0	5	0	0	3	1	0	7	0	0	4	0	0	4	6	6	0	0	0	0	0
CGTGCCTTGGCTTTATAAGGGGGTTGGGAATGTTGCGGGGA	2	6	0	0	2	0	5	0	0	1	0	2	1	0	0	5	0	0	14	16	7	9	4	2	3	0	2	7	1	0	1	0	2	4	1	0	3	0	1	4	0	0	7	0	0	0	6
CGTGCGCGATAATCTATGGAGGGTGATGCGCTATAAACGGT	64	207	168	242	212	146	180	73	64	154	61	127	59	108	88	443	262	87	164	215	185	215	228	204	254	236	241	300	292	262	244	266	219	412	313	328	239	186	167	109	76	260	175	223	147	193	290
CGTGCTGCCCTGCACTAGGACGGATACCTATGCGCCAAGGA	0	0	0	0	0	0	3	0	0	0	0	0	0	0	0	0	0	0	0	1	1	0	0	0	0	0	0	0	0	0	0	0	0	0	0	0	0	0	0	0	0	0	0	0	0	0	0
CGTGCTTGAGAGTCTTCAAGCGGTAATGTGTGTAGCAAGGT	81	449	639	499	784	439	594	128	211	337	216	342	166	249	141	823	509	125	807	1040	685	579	709	526	663	409	487	475	485	376	344	206	185	275	177	176	138	627	592	438	382	538	214	417	419	372	581
CGTGGCTGAGGGTTCACGAGTGGCGTGGTTTGTCAGGGGGT	0	0	1	0	2	2	3	0	0	0	0	1	0	0	0	2	2	0	18	8	4	1	2	0	3	0	0	0	1	0	0	0	0	0	0	0	0	3	5	1	0	0	0	0	4	0	0
CGTGGGTTAGCCTTCTAGGAAGGTTCGCGGTGTTGGGGGGA	51	161	103	190	133	192	265	85	90	178	69	138	97	153	155	485	290	108	186	278	199	288	354	245	305	338	328	393	458	325	318	376	350	606	571	563	378	97	88	201	121	270	174	123	182	252	340
CGTGGGTTTTCGATATGGAACGGTAAGATCTTTTGGGAGGT	4	0	0	0	0	0	0	1	0	0	0	0	0	0	0	26	14	0	0	0	0	0	0	0	0	0	0	2	0	0	0	0	0	0	0	0	0	0	0	0	0	15	17	0	0	0	25
CGTGTACTTTAAATACTGCGTGGTTAGGGCTGTCGCGGGGC	0	3	4	11	0	1	7	0	1	1	0	0	0	2	0	0	0	0	8	14	3	4	8	6	3	1	0	2	0	0	1	0	0	1	0	0	0	2	0	8	0	0	0	0	0	0	0
CGTGTAGGAAGTGCAACGGGCGGTTGCCCTATCCGCGGGGT	0	1	0	0	4	1	2	0	0	0	0	0	1	0	0	0	7	0	38	19	4	2	0	3	0	0	0	0	0	0	0	0	0	0	0	0	0	0	2	1	0	3	0	0	0	0	0
CGTGTCGGAATGCACAACGGGGGCGCGCGTAGTTACGTGGC	12	60	150	40	342	103	104	3	27	47	45	55	25	41	29	142	75	21	167	220	115	102	89	81	99	66	51	90	56	34	27	20	15	22	15	18	4	134	286	90	73	84	29	25	86	7	101
CGTGTCGTGGCAAATCACGGAGGCGAAGTATGTGCCGGGGC	0	0	0	0	0	0	0	0	0	0	0	0	0	0	0	0	2	0	0	0	0	0	1	0	0	0	0	0	0	0	0	0	0	0	0	0	0	0	0	0	0	0	0	0	0	0	0
CGTGTTGTACTCTAATGAGGTGGAGAGACGTTAAGAGTGGT	0	5	15	3	14	4	11	0	5	1	0	5	1	2	1	0	1	2	25	21	6	1	10	1	6	0	3	0	0	0	0	0	0	0	0	0	0	7	16	16	0	3	0	0	1	0	0
CGTTAAAGCGTAATTTTACGCGGCTATTGCCAAAGAAAGGC	0	0	0	0	0	0	0	0	0	0	0	2	0	0	0	0	0	0	2	1	1	1	0	0	0	0	0	0	0	0	0	0	0	0	0	0	0	0	0	0	0	0	0	0	0	0	0
CGTTACTACTGCGCCCAGCGGGGTGGGGCACCACAGGGGGT	0	0	0	0	0	0	0	0	0	0	0	0	0	0	0	5	1	0	0	0	0	0	0	0	0	3	0	0	0	0	0	0	0	0	0	0	0	0	0	0	0	0	0	0	0	0	3
CGTTCAAAGACATTGTTCGGGGGAACAGCACTTCGGAGGGA	0	0	0	0	0	1	0	0	0	0	0	0	0	0	0	0	0	0	7	3	0	2	1	0	1	0	0	0	0	0	0	0	0	0	0	0	0	0	0	0	0	0	0	0	0	0	0
CGTTCGGGGACGCAGACCGGCGGCCGCATAATTACAGAGGT	5	13	12	28	16	11	19	1	1	5	10	13	1	4	2	28	9	4	38	19	20	21	17	17	17	10	9	13	5	14	0	8	2	8	6	2	0	6	10	8	24	10	14	36	17	5	39
CGTTCTACATCGCAGTAGGGTGGTGCTATATGCTAGGGGGA	13	41	46	61	11	51	60	6	28	32	10	43	15	26	15	71	47	7	119	120	78	63	92	69	76	42	40	61	45	48	26	14	19	34	15	23	12	59	10	39	19	43	34	65	51	20	60
CGTTGTCACTCTAAAATCGGTGGACCATGCAACGCCAAGGC	9	21	32	31	73	23	46	8	7	16	12	23	11	13	10	88	61	6	34	55	45	43	47	28	47	33	34	40	35	40	37	30	21	43	26	39	31	43	47	38	22	63	38	48	24	25	63
CGTTGTTGAAAGGTCAAGGGCGGACTCGGGCTCGGCAAGGT	0	4	2	8	12	2	6	0	0	6	2	1	0	0	0	2	0	0	6	6	2	3	5	2	5	4	4	8	3	4	0	0	1	0	1	0	0	0	6	4	7	0	0	7	1	0	0
CGTTTAGATGACCTTCCGAGTGGTGATATGTGCCGGGTGGT	19	75	66	45	57	52	67	17	19	26	31	23	24	16	16	120	42	14	109	116	80	69	78	71	70	80	58	66	77	47	42	40	23	53	39	29	41	76	64	40	57	34	70	41	50	35	100
CGTTTGCATCCCACTTAGGGGGGCCAGGGTCACAGGAGGGC	4	9	8	29	4	10	14	8	4	3	2	16	8	6	8	8	6	3	78	67	22	18	17	6	23	10	7	11	8	4	5	1	3	3	0	0	2	12	2	12	2	7	17	25	19	34	5
CGTTTTTGATTCCTTAACGGCGGAGATCAGCCTCGAATGGA	1	0	0	0	0	0	0	0	0	0	0	0	0	0	0	0	0	0	0	0	0	0	0	0	0	2	0	0	0	0	0	0	0	0	0	0	0	0	0	0	0	0	2	0	0	0	0
CTAAAACCTGTGGCTATCCGGGGAGTATGCCCAGAGGGGGT	0	7	8	15	9	12	8	0	10	10	0	14	6	7	4	2	8	1	86	62	22	20	13	13	15	11	5	8	3	3	3	2	0	4	0	0	1	10	19	11	0	12	0	11	18	0	0
CTAAACGCGCGAGCGACCAAAGGCCCCTGGAGACGGAAGGC	0	0	0	0	0	0	0	0	0	0	0	0	0	0	0	5	0	0	0	1	0	0	0	0	0	1	0	0	0	0	0	0	0	0	0	0	0	0	0	0	0	0	0	0	0	0	1
CTAAATACGCCGCTGTGGGGGGGCACATCTAGAGGGGCGGT	1	1	0	0	0	0	1	0	0	0	0	0	0	0	0	0	0	0	0	0	0	0	0	0	0	2	0	0	0	0	0	0	0	0	0	0	0	0	0	4	0	0	1	0	0	0	0
CTAAATCGTCGGAAATCAGGGGGACTCCTTTTCAGGAGGGA	2	0	0	0	0	0	0	0	0	0	0	0	0	0	0	10	0	0	0	0	0	0	0	1	0	0	0	0	0	0	0	0	0	0	0	0	0	0	0	0	0	0	7	0	0	0	11
CTAACAATGTTAGTAAGGAGGGGAGATGTCATATAAACGGA	3	0	2	7	4	3	5	0	4	3	0	4	3	3	1	6	4	1	37	20	11	7	7	6	3	4	4	0	4	1	8	3	1	2	3	2	3	0	8	3	0	3	2	13	3	0	0
CTAACAGTGTTAGAAAAAGGGGGAACCGTGCTTTCAGGGGC	0	0	0	0	0	0	1	0	0	0	0	0	0	0	0	0	0	0	15	6	1	0	0	0	0	0	0	0	0	0	0	0	0	0	0	0	0	0	0	0	0	0	0	0	0	0	0
CTAACTTTAACTGTCTTGAATGGAAGAGTCAACTCAACGGA	0	0	0	0	0	2	1	0	2	0	0	0	0	0	0	0	0	0	25	12	5	2	1	1	2	0	0	0	0	0	0	0	0	0	0	0	0	0	0	2	0	0	0	0	0	0	0
CTAACTTTTTATAAGAAGGACGGTGTGATCACTTGGGGGGC	1	6	10	13	0	2	3	3	1	3	0	8	1	2	1	4	8	1	16	27	9	0	10	5	9	4	8	3	5	2	0	2	1	5	1	0	0	17	0	4	0	15	1	16	3	14	0
CTAATATACGTCAAAAGAGAAGGTCCGGCTCGAGACGCGGT	12	81	200	71	244	111	125	4	35	94	137	65	48	57	30	161	74	28	125	140	122	122	113	106	120	89	98	106	86	94	83	34	49	53	23	27	23	215	207	86	275	100	33	43	111	16	108
CTAATGCAAGTATTTCGGGGGGGTATTGTAAGCACAAGGGA	0	0	0	2	2	1	2	0	0	0	0	1	0	0	0	1	0	0	6	12	5	0	1	0	1	1	1	2	2	2	0	0	0	0	0	0	0	0	1	0	0	0	0	2	0	0	1
CTACAATTCATAGTATGGCAGGGTTTTTTTTTTGGAGTGGT	0	0	0	0	0	0	0	0	1	0	0	0	0	0	1	0	0	0	18	7	4	0	0	0	1	0	0	0	1	0	0	0	0	0	0	0	0	0	0	0	0	0	0	0	0	0	0
CTACACCGGCAGCTATCCGGGGGCCTGCAATATCGGGGGGT	76	90	56	167	115	97	106	34	39	66	12	66	25	46	17	97	104	13	160	183	127	118	135	76	103	81	80	86	77	56	56	34	29	25	9	14	16	59	80	73	27	96	234	182	82	110	82
CTACCGTCGCACTTCCAGGAAGGACTAGCTTCCCCAGCGGT	0	0	0	0	0	0	0	0	0	0	0	0	1	0	2	0	0	0	0	0	0	0	0	1	0	1	0	1	0	0	0	0	0	0	0	0	0	0	0	0	0	0	0	0	0	0	0
CTACGCTTCCATATTCCCGGGGGTATAAGTAATGGGAGGGA	0	0	0	0	0	0	0	0	2	0	0	0	0	0	0	0	0	0	1	0	2	0	0	0	0	0	0	0	0	0	0	0	0	0	0	0	0	0	0	0	0	0	0	0	0	0	0
CTACTGGTCCGAATACGGGAAGGTCAGGCGTGTGGAGGGGA	2774	2108	1261	2848	1748	4027	2044	809	1007	2986	4456	1885	2403	3117	13158	6649	3258	9333	956	2334	1920	2806	3233	2450	3111	3595	3983	4938	6790	5330	5022	8152	6983	10510	13048	17215	11414	1280	1102	1589	8868	3424	9101	2531	3583	2264	4404
CTAGAAGCCCAGTATCACGACGGCGAAGCAAAATAGAAGGT	1	3	11	10	23	9	7	14	1	6	0	3	1	6	0	24	13	1	13	15	16	11	14	14	10	14	16	12	17	16	11	19	15	27	14	16	10	9	13	6	0	12	2	18	2	34	9
CTAGACGCCAGCTTTACGGGAGGTTTTTGCACAGGCAGGGT	0	5	0	0	0	1	1	0	0	0	0	0	0	4	1	2	0	0	3	6	3	2	1	0	4	7	2	2	2	1	3	4	1	8	1	0	0	0	0	2	0	0	0	0	5	0	1
CTAGAGTTCCGACAAACGCGTGGTACATCGAACGGAAGGGC	0	0	29	78	1	8	6	2	1	5	0	11	6	8	23	25	67	8	8	10	7	6	6	7	10	5	12	11	8	10	5	0	2	1	0	0	0	48	0	4	0	89	0	70	15	8	24
CTAGCAAGTAGCATAAAGCGTGGCTATTTTTATGGGGCGGC	6	0	0	1	0	0	0	0	0	0	0	0	0	1	0	19	5	0	0	1	0	0	0	0	0	0	0	0	0	0	0	0	0	0	0	0	0	0	0	0	0	4	19	0	0	0	3
CTAGCTTAGACGTTATTCGGGGGTTCTAGATAAGGGGGGGT	171	187	122	318	116	172	230	56	72	108	84	139	52	86	54	299	257	39	349	343	232	240	270	210	261	217	220	271	252	187	180	175	138	267	190	205	138	113	101	199	135	207	529	259	184	175	191
CTAGGCTAGAATTTAATGGGTGGTCGCAAGCCTAAGACGGC	6	12	16	25	21	21	25	4	9	9	0	10	7	14	8	13	14	4	99	99	46	29	22	22	22	17	19	18	9	6	20	6	4	7	5	2	3	13	8	25	0	26	26	30	23	16	6
CTAGGGAGCCAATAACAGGGGGGCTGTGTTTAAAGAGGGGT	0	0	0	0	0	0	0	0	0	0	0	0	0	0	0	5	1	0	0	0	0	0	0	0	0	0	0	1	0	0	0	0	0	0	0	0	0	0	0	0	0	0	0	0	0	0	2
CTAGTCCACAGTTTTCGCAATGGCGGTGCTATTGGAGGGGC	0	0	0	0	0	0	1	0	0	0	0	1	0	0	0	0	0	0	3	5	1	0	1	0	0	1	0	0	0	0	0	0	0	0	0	0	2	0	0	1	0	0	0	0	0	0	0
CTAGTGAAGTACGTACTCAAGGGACGTTTTCGAGGCGTGGC	36	63	83	113	303	111	168	14	41	42	11	85	45	67	66	60	59	39	310	330	202	120	140	112	112	56	58	75	14	22	22	1	0	2	0	0	0	81	294	156	18	67	112	111	96	49	61
CTAGTGATAGGTCACCCCAGGGGTCTCTACCAACCGGCGGT	108	169	70	156	81	148	130	49	59	145	73	99	67	105	98	319	144	71	141	202	152	165	190	150	201	184	180	224	301	243	225	274	203	397	304	432	200	80	51	96	112	140	263	115	132	141	178
CTATACGTAGTGGTAAAGCGAGGTATAGCCTGTAGGGTGGA	0	4	2	3	1	3	2	6	1	5	1	3	4	0	3	4	8	3	3	3	9	9	8	5	1	2	5	6	9	0	3	2	0	6	3	7	7	3	4	0	2	4	0	4	3	15	0
CTATACTCTAAGAACATAAAGGGTGCTGGCTTACGAGCGGA	2	2	0	6	10	5	3	0	1	0	0	2	1	0	0	2	3	0	61	24	7	3	5	2	4	0	1	0	0	1	0	0	0	0	0	0	0	0	6	1	0	0	6	4	3	0	4
CTATCACATTCGCAGTAAGAAGGACATACGAGACAAGGGGA	2	0	0	0	0	0	0	0	0	0	0	0	0	0	0	0	0	0	0	0	0	0	0	0	0	0	0	0	0	0	0	1	0	0	0	0	0	0	0	0	0	0	0	0	0	0	0
CTATCGTGTCGCGTGCGGCAAGGTTCGGCCTGTCAAGCGGC	12	125	113	157	120	93	239	41	58	50	21	104	54	62	17	142	143	21	346	461	250	151	184	136	210	99	108	112	64	59	55	9	7	16	5	6	3	111	103	167	53	144	25	108	100	133	96
CTATCGTTCACGCACAGGGATGGAATGGGTTGAGCAGAGGC	0	0	0	0	2	0	3	0	0	0	0	0	0	0	0	0	4	0	26	22	6	2	3	1	0	0	0	7	0	0	0	0	0	0	0	0	0	0	0	3	0	7	0	0	0	0	0
CTATCTCATATCATGCGGGGGGGCATCGCGTATCGGGAGGT	0	0	0	2	0	0	1	0	1	1	0	2	1	1	0	0	0	0	2	6	0	1	4	1	0	0	2	0	0	0	1	0	1	2	2	0	0	0	0	0	0	0	0	6	0	0	0
CTATGACTGCGCGTATAAAGTGGTGTATGCTGTTAGATGGT	0	1	0	6	2	4	0	0	1	1	1	1	0	1	0	0	0	0	10	4	3	3	2	0	3	2	4	0	0	0	0	0	0	0	0	0	0	0	0	0	0	0	0	15	1	0	0
CTATGCTTACTAAAAAAAAGCGGTTCGTCATTTCGAGGGGA	0	0	2	0	0	1	0	0	0	1	0	0	1	0	0	0	0	0	0	1	0	0	1	0	2	1	0	0	0	0	0	0	0	0	0	0	0	2	0	0	0	0	0	0	1	0	0
CTATGGAAAATTGTGATCAAGGGATCGGGATGATGGGTGGT	3	0	0	0	0	0	0	0	0	0	0	0	0	0	0	0	0	0	0	0	0	0	0	1	0	0	0	0	0	0	0	0	0	0	0	0	0	0	0	0	0	0	6	0	0	0	0
CTATGGCCGACGTTATGGGGCGGCAGGCAGTTATAAGTGGC	70	148	106	222	117	134	197	24	66	114	51	125	56	68	26	245	148	27	254	324	227	208	224	148	200	154	134	164	146	152	125	65	62	125	63	71	38	126	116	164	78	114	201	198	158	59	119
CTATTACTTTACGAATAGGATGGAGGGTCTTCTGGCACGGT	74	143	139	227	240	150	193	49	68	127	56	129	64	105	59	393	189	60	292	298	232	218	224	179	201	180	169	257	227	178	173	130	123	198	175	166	96	164	208	147	114	187	241	256	126	145	200
CTATTCGTCACGCTTTTGCGTGGATGCAACACATCCATGGT	0	0	0	0	1	0	0	0	0	0	0	0	2	0	0	0	0	0	2	2	0	0	1	2	0	0	0	0	0	0	0	0	0	0	0	0	0	0	0	0	0	0	0	0	0	0	0
CTATTTAAAGTATTGTTGGGGGGACGCGATATAGGGGCGGT	0	9	11	6	5	3	11	3	1	2	0	4	1	3	0	3	0	2	31	35	16	10	10	9	11	6	10	4	4	4	3	0	2	0	1	0	0	17	3	7	0	0	0	3	0	6	1
CTATTTCTCCTCATTTTGCATGGTAAATAATGTTGGGCGGA	0	0	0	4	0	1	0	0	0	1	0	0	0	0	0	0	0	0	1	0	0	0	0	0	0	0	1	0	3	0	1	0	0	1	0	0	1	0	0	0	0	0	0	3	0	0	0
CTCAATCTTAACCCATCCCAGGGTTTACACTTCAGCGCGGA	0	12	33	24	93	40	29	0	13	11	4	21	13	9	11	11	21	3	266	221	83	38	36	30	35	12	3	9	0	2	4	0	0	0	0	0	0	37	75	30	7	23	0	14	33	0	0
CTCACAATGTTTCATCAGAAGGGACTCCAATTTTGCAGGGT	0	5	10	5	1	0	11	0	7	1	0	6	3	4	0	6	0	1	27	34	7	11	11	9	5	8	6	7	6	0	2	5	0	3	3	1	3	12	0	3	0	0	0	2	0	0	1
CTCACAATTCGATTATCGCGGGGTGTGGGGTAAACAGCGGC	0	0	0	0	0	0	0	0	0	0	0	0	0	0	0	0	0	0	0	0	3	0	0	0	0	0	0	0	0	0	0	0	0	0	0	0	0	0	0	0	0	0	0	0	0	0	0
CTCACAATTCGATTATCGCGGGGTGTGGGGTAAACAGCGGT	3	0	0	0	2	3	1	0	0	2	4	1	0	0	0	1	0	0	0	2	0	0	1	1	1	0	2	1	0	5	0	0	0	2	2	3	2	0	1	0	4	0	4	0	2	0	0
CTCACACAATATCTCTTGGGCGGTCCCACCTGTTGGATGGT	2	0	0	10	0	1	6	0	0	4	4	0	0	1	0	7	0	2	3	4	4	4	5	3	4	5	1	4	7	1	2	1	3	1	1	2	0	0	0	4	4	0	5	11	3	0	0
CTCACGATTGACGTGAACAACGGCCTCTCTAATGGCATGGA	0	9	12	20	7	15	37	0	14	7	2	23	7	6	2	7	18	6	79	104	61	23	24	24	30	18	11	18	12	7	9	1	5	14	5	3	0	7	4	29	6	22	0	10	15	0	14
CTCACGGGCCACTAATACCACGGATGAACATACTGAGTGGT	0	0	0	0	1	0	2	0	1	0	0	1	0	1	0	0	0	0	2	1	2	0	1	0	0	0	0	0	0	0	0	0	0	0	0	0	0	0	0	0	0	0	0	0	0	0	0
CTCACTGAGGCCCACCAAAGGGGATGAAAATATCGAGAGGA	8	25	47	33	10	15	49	2	12	10	1	28	18	5	4	26	27	0	73	94	70	34	38	23	36	15	14	20	12	6	12	3	0	1	0	0	0	51	4	40	4	25	23	19	13	4	9
CTCAGCACCAGGATGAGGGGCGGTTTCGACTATGGGGTGGT	0	0	0	0	0	0	0	0	0	0	0	0	0	0	0	4	0	0	0	0	0	0	2	0	0	0	0	0	0	0	0	0	0	0	0	0	0	0	0	0	0	0	0	0	0	0	1
CTCAGCTTCCGAGTTCGGGATGGCTGCCAACTCCACAGGGC	31	108	128	80	162	131	117	21	52	68	36	97	30	29	13	172	119	14	217	267	185	184	177	133	163	128	136	167	129	116	94	47	42	72	28	31	10	121	110	110	66	132	79	97	133	66	98
CTCAGGAATCGTGCGCACGGTGGAACCAGTTCAAAGATGGA	0	1	0	0	0	0	0	0	0	0	0	0	0	0	0	0	0	0	0	0	0	0	0	0	0	0	1	0	0	0	0	1	0	0	0	0	0	0	0	0	0	0	0	0	0	0	0
CTCAGTACCTGACTTCTACGTGGCTTGTCCTACGAAGGGGA	29	35	48	33	70	45	61	18	10	40	45	20	15	20	16	110	53	8	28	45	25	31	44	35	47	41	54	58	85	81	57	105	88	150	175	147	103	51	76	45	80	54	87	27	55	45	75
CTCAGTCGGTATATTAAGAAGGGTGACACCATAGGAACGGA	0	0	0	0	0	0	0	0	0	0	0	0	0	0	0	1	0	0	0	0	0	0	0	0	0	1	0	0	0	0	0	0	0	0	0	0	0	0	0	0	0	0	0	0	0	0	0
CTCATAGCTGAGGTTCGAGAGGGTCGTGTAAGATGCGGGGA	60	327	364	379	542	463	479	76	181	318	152	332	210	259	172	806	482	154	492	723	590	557	657	447	583	463	548	592	517	477	409	334	270	448	310	330	209	351	474	382	256	541	194	352	412	230	628
CTCATTAAAACCCTTAGGAATGGAACCTCATTTGACGTGGA	12	31	38	32	57	46	52	23	19	46	20	35	22	24	35	105	71	18	42	65	49	60	80	31	56	56	56	62	53	43	48	29	21	40	34	42	29	39	40	40	31	72	57	20	51	85	53
CTCATTCGTGCGCAGACACACGGCATTGGGACAGGCACGGA	0	0	1	0	0	0	0	0	1	0	0	0	0	1	1	0	0	0	12	2	3	1	0	0	0	0	1	0	0	0	0	0	0	0	0	0	0	2	0	0	0	0	0	0	0	0	0
CTCATTGGGTGCGTTACGAGCGGTTTACTCACACGGGTGGT	0	0	3	0	3	2	2	0	1	0	0	2	0	2	0	5	0	1	9	6	3	6	0	2	1	1	1	0	1	0	0	0	0	0	0	0	0	5	6	1	0	0	0	0	0	0	20
CTCATTGTAGACGCACGCAGCGGCGGCATACACCCGAAGGA	0	1	0	1	0	0	2	0	2	0	0	0	0	0	0	0	0	0	0	2	1	0	1	1	0	0	0	0	1	2	0	0	0	1	0	0	1	0	0	2	0	0	0	0	0	0	0
CTCATTTGGTCATTCCACCGAGGTGTTTAGCGTCGGGGGGT	0	0	2	6	0	2	1	0	0	2	0	0	0	0	0	2	0	0	4	8	4	3	3	0	0	1	3	1	4	2	0	0	0	0	0	0	0	4	0	0	0	0	0	9	2	0	2
CTCCAGCACACACCTCTGAGCGGTAGTCCCTCCTGGGCGGT	0	4	0	32	8	7	8	2	6	6	10	3	3	3	5	10	0	0	28	44	16	6	13	20	8	3	15	9	12	8	5	6	3	4	0	5	4	0	6	2	32	0	0	15	10	1	24
CTCCCAAACCATTTTTGGCAGGGTAAGTTTACAGCGGCGGT	0	0	4	3	16	3	7	0	3	0	5	0	3	1	1	4	0	0	31	27	14	6	10	7	3	3	5	6	1	1	0	0	0	0	0	0	0	0	5	5	10	0	0	1	2	0	0
CTCCCGATCACACTGCTGGATGGCACCGGGTTCGCCACGGT	0	0	3	1	0	2	1	0	0	0	1	0	0	0	0	0	5	2	11	4	3	1	1	4	2	3	1	2	0	1	0	0	0	2	0	0	0	0	0	0	0	10	0	0	5	0	0
CTCCCTCCGAAAATGTTGGGAGGTCCGAATTATTGGGCGGT	0	1	2	7	6	2	6	0	3	0	0	3	0	1	1	10	4	1	14	12	7	7	6	9	3	4	3	5	2	4	1	4	1	6	1	0	0	6	4	2	0	0	0	0	0	0	0
CTCCGACTTAGGTTCATGAAAGGTCTGATAATAGGGGGGGT	31	27	19	49	32	54	41	20	12	21	25	32	9	12	7	62	51	5	68	65	49	40	56	33	52	36	34	29	45	30	27	7	9	22	15	18	12	6	23	25	54	41	102	62	45	38	25
CTCCGATGGCGACAGATACAAGGCATCTTATTTCAGGAGGT	1	14	29	8	29	8	14	0	4	3	7	7	1	12	1	14	12	1	34	26	9	12	15	15	13	8	17	12	5	11	4	4	0	0	0	3	2	27	26	16	9	18	5	2	8	0	15
CTCCGTCACAATGTTTTGGGCGGTTCGAAACCTTACACGGT	0	0	0	0	0	0	0	0	0	0	0	0	0	0	0	0	0	0	0	1	2	0	0	0	1	0	0	0	0	0	1	0	0	0	0	0	0	0	0	0	0	0	0	0	0	0	0
CTCCTGTCGATCTCACTGGGGGGATCTGGTAGTAAGGTGGC	0	4	14	7	10	11	6	1	1	8	7	5	0	4	0	14	11	1	11	13	13	3	9	10	11	9	4	3	5	4	3	3	3	6	4	2	2	10	11	7	16	28	0	7	9	3	15
CTCCTTCGGTACGCGCAGCAAGGATTACGGCGTTACAGGGC	0	8	40	0	42	14	7	8	5	7	5	11	10	8	16	11	8	13	43	36	18	18	20	11	19	9	6	15	5	7	9	1	1	7	0	3	2	45	31	4	11	11	0	0	13	17	10
CTCGAAGCTTACTATCGGGGCGGTCTTGCTCGTGGGGTGGT	2	0	0	0	0	0	0	0	0	0	0	0	0	0	0	0	0	0	1	0	0	0	0	0	0	0	0	0	0	0	0	0	0	0	0	0	0	0	0	0	0	0	9	0	0	0	0
CTCGAGCTGCGTCTTTCACAAGGCTCAGGCAGCTGAATGGA	0	0	0	0	0	0	0	0	0	0	0	1	0	0	0	0	0	0	1	0	1	0	1	0	0	0	0	0	0	0	0	0	0	0	0	0	0	0	0	0	0	0	0	0	0	0	0
CTCGAGGGGACATTACGCGGGGGAGTTAGGTTAGACGAGGT	0	0	0	0	0	1	1	0	0	1	0	1	0	0	0	0	0	0	2	0	0	0	0	0	0	0	0	0	0	0	0	0	0	0	0	0	0	0	0	2	0	0	0	0	0	0	0
CTCGAGGTAAACCTCTCGCGAGGTCCTTAATGATCGGCGGA	109	263	298	392	419	252	329	89	114	204	119	224	115	154	96	720	422	70	271	433	335	311	363	274	334	371	347	429	397	297	321	266	244	375	278	333	204	277	331	239	229	350	296	408	264	236	379
CTCGATGCCGTCCTTTAGGGGGGTCTTAATTATCGGGGGGT	0	0	0	0	0	2	3	0	0	1	0	0	0	0	0	3	2	0	14	2	4	0	1	0	3	2	2	7	0	0	3	0	0	0	0	0	0	0	0	1	0	4	0	0	4	0	0
CTCGATTAAGGTATATGCGGTGGCTATAGGCCAGCGGCGGT	71	189	248	286	379	221	304	57	80	151	91	149	58	107	87	318	242	67	268	325	263	283	356	242	313	206	198	244	223	169	164	55	59	91	53	49	38	254	308	244	197	282	168	241	208	145	205
CTCGGACGCAGAATTAAGGGCGGATCCGTTAGTTGGGTGGC	1	0	0	0	0	0	0	0	0	0	0	0	0	0	0	0	0	0	0	0	0	0	0	0	0	1	0	0	0	0	0	0	0	0	0	0	0	0	0	0	0	0	2	0	0	0	0
CTCGGCCCCTTAATCTCGGGAGGTCAACGTTCTCGCGCGGA	0	0	0	0	0	0	0	0	0	0	0	0	0	0	0	3	0	0	0	0	0	0	0	0	0	0	0	0	0	0	0	0	0	0	1	0	0	0	0	0	0	0	0	0	0	0	0
CTCGGTTAGGCGTACAGGAATGGCATTCGTCTAGGCAGGGC	3	0	0	0	0	0	0	0	0	0	0	0	0	0	0	0	0	0	0	0	2	0	0	0	0	0	0	0	0	0	0	0	0	0	0	0	0	0	0	0	0	0	9	0	0	0	0
CTCGTACCCGGTCAGTTGAGAGGAGGAAATTTACGGGCGGA	0	0	0	0	0	0	0	0	0	0	0	0	0	0	0	5	0	0	0	0	0	0	0	0	0	0	0	0	0	0	0	0	1	0	0	0	0	0	0	0	0	0	0	0	0	0	3
CTCGTCCAGGTGACACACGATGGTACTTCATGCTCCAAGGT	0	5	5	2	7	0	0	0	2	0	3	1	1	2	5	11	5	0	3	2	5	9	5	5	3	9	5	11	10	5	6	13	10	10	13	21	12	4	7	0	5	0	0	4	0	0	9
CTCGTCGCTACCATATGGCGAGGTTCTGCGTGTTGCGTGGT	0	0	0	0	1	0	0	0	0	0	0	0	0	0	0	0	0	0	5	1	0	0	0	0	0	0	0	0	0	0	0	0	0	0	0	0	0	0	0	0	0	0	0	0	0	0	0
CTCTCGTCAACGGAGAGGAAAGGTGGCGTGCTAGAGAGGGC	1	21	15	7	15	16	19	2	5	9	0	12	6	5	3	41	14	1	17	22	30	31	23	17	18	20	22	20	16	18	20	15	22	32	32	18	12	18	15	16	0	3	0	11	21	3	45
CTCTGACCACTGGAGATAAAGGGTTGGGTTAGATCCACGGC	3	0	0	0	0	0	0	0	0	0	0	0	0	0	0	0	0	0	0	0	0	0	0	0	0	3	0	0	0	0	0	0	0	0	0	0	0	0	0	0	0	0	1	0	0	0	0
CTCTGCCAAGAATATTGGAGTGGCACTTAATGATAGGAGGT	0	0	0	0	0	0	0	0	0	0	0	0	0	0	0	0	4	0	1	0	0	0	0	0	0	0	0	0	0	0	0	0	0	0	0	0	0	0	0	0	0	3	0	0	0	0	0
CTCTGGTAGACACCACAGCGGGGCCATATGCACCGGGAGGC	2	33	44	35	50	50	54	11	19	32	15	45	28	29	51	50	48	34	115	142	87	63	75	48	62	55	47	61	48	36	22	21	17	27	17	19	8	67	28	43	22	62	1	37	46	34	30
CTCTTGACGCTACCCTGCAAGGGAATGGACTAACACAGGGC	0	1	1	0	5	0	6	0	0	1	0	0	1	0	0	0	0	0	15	4	0	2	0	3	2	0	0	1	0	0	1	0	4	2	0	0	0	0	5	7	0	0	0	0	0	0	0
CTCTTGGCTTTGTTATTGGGCGGTCACCATCCTCCAGTGGT	689	569	520	789	351	1274	602	291	277	942	1854	528	796	1014	5351	2987	1030	3776	189	500	516	905	972	728	910	1199	1356	1689	2550	2070	1939	3809	3561	5178	6972	9082	6304	481	236	422	3532	1091	2234	754	1260	930	1687
CTCTTTAACTGGAAATGACGCGGAATGTGGCAACACATGGT	4	5	20	11	11	5	8	0	10	7	0	3	5	4	0	9	15	6	34	17	24	11	13	18	13	4	12	10	11	8	6	3	6	3	0	3	0	13	9	4	0	19	12	14	5	0	2
CTCTTTTAATACAAATAACGTGGTGGACGTTTATACACGGC	0	0	0	0	0	0	0	2	0	0	0	0	0	0	0	1	0	0	0	0	0	0	0	0	0	0	0	1	0	0	0	0	0	0	0	0	0	0	0	0	0	0	0	0	0	4	0
CTGAAATATTAGTAGCTCAATGGTATTCTCCGTGGGATGGC	0	0	0	0	0	0	0	0	0	0	0	0	0	0	0	0	0	0	3	0	0	0	0	1	0	0	0	0	0	0	0	0	1	0	1	0	0	0	0	0	0	0	0	0	0	0	0
CTGAACATGTTTGAGTCGAGTGGTTTTACGTTCGGGGAGGC	0	0	0	0	2	0	1	0	0	0	0	0	0	3	3	0	0	0	0	0	1	0	0	0	0	0	1	0	0	0	1	0	0	0	0	0	0	0	0	5	0	0	0	0	0	0	0
CTGACCCTTGCCAAGCTCAAAGGCGTTAACATCCAGAGGGA	74	160	353	484	940	369	435	37	130	118	123	265	124	189	198	343	207	143	1091	1417	665	395	351	292	363	143	158	209	61	52	57	7	8	14	7	0	6	337	746	295	285	211	212	361	335	140	156
CTGATACATATATCAAGGGGGGGTTAGAACTTTGGGATGGC	4	0	2	0	0	0	0	0	0	0	0	0	0	0	0	0	0	0	0	0	0	0	0	0	0	1	0	0	0	0	0	0	0	0	0	0	1	4	0	0	0	0	22	0	0	0	0
CTGATACGTACCTTAATGAGAGGTTGGGTCCCTAAAGTGGT	0	0	0	0	0	0	0	0	0	0	4	0	0	0	0	0	1	0	2	0	0	0	0	0	0	0	0	0	0	0	0	0	0	0	0	0	0	0	0	0	4	8	0	0	0	0	0
CTGATTGCAGAGTTTTTGGGTGGTCCAAACCAATGAGCGGT	29	77	57	164	71	92	103	8	40	55	33	71	33	38	39	129	79	26	202	192	155	115	113	81	122	79	80	118	116	75	71	42	41	58	38	53	34	55	53	77	53	100	73	164	84	40	53
CTGATTGGGCAGAATTTGGACGGTGCTAGATTTCCGGTGGT	30	75	79	161	155	86	133	26	42	56	11	85	33	44	18	109	97	18	396	313	172	100	111	82	110	51	68	66	42	27	49	18	16	22	15	13	8	60	94	94	13	121	98	132	55	76	69
CTGATTGGGTCCAATTGGAGTGGTAGTAACTTAGAGGAGGA	0	0	2	0	0	0	0	0	0	0	0	0	0	0	0	4	2	0	0	0	0	0	0	0	0	0	0	1	0	0	0	0	0	0	0	0	0	3	0	0	0	0	0	0	0	0	4
CTGCAGCTTGAAAATATGAGGGGAAAGAGTATCACCGAGGC	0	6	10	7	10	4	7	5	7	6	5	14	3	5	7	19	12	2	8	17	19	9	17	9	13	14	5	3	10	6	5	4	6	1	3	9	10	9	14	4	11	7	0	8	3	8	17
CTGCATCAGCGCGTCCTAGGGGGTTCCTGTTCTTGCAGGGT	0	0	0	0	0	0	0	0	0	0	0	0	0	0	0	0	1	0	0	0	0	0	0	0	0	0	0	0	0	0	0	0	3	0	0	0	0	0	0	0	0	0	0	0	0	0	0
CTGCATCAGTGCATCAGGGGGGGATCGCCGCGCCAGGCGGC	3	0	0	0	0	0	0	0	0	0	0	0	0	0	0	0	0	0	0	0	0	0	0	0	0	1	0	0	0	0	0	0	0	0	0	0	0	0	0	0	0	0	13	0	0	0	0
CTGCCAAGGAGGTTATGAGGTGGCAGGCCTAGACGGGGGGT	0	2	3	0	1	0	2	2	0	1	0	0	1	0	0	0	2	0	7	7	3	0	2	0	2	0	0	8	0	1	0	0	0	1	0	0	0	1	2	0	0	0	0	0	0	2	0
CTGCCCGGTTGACTCTTGAGTGGTCACCATTACAGCGGGGA	0	3	0	0	1	2	0	0	1	0	0	0	0	0	0	0	1	0	3	0	4	1	0	1	0	0	0	7	0	0	0	0	2	1	0	3	0	0	0	0	0	0	0	0	2	0	0
CTGCGAGTCCCGATATAGAATGGCAAATAATGTTGGACGGT	0	0	0	0	0	0	0	0	0	0	0	0	0	2	0	1	0	0	4	3	1	0	1	0	0	0	0	0	0	0	0	0	0	0	0	0	0	0	0	0	0	0	0	0	0	0	0
CTGGACCATAAGGTCAGAGGCGGTACGCATACTGAGATGGA	2	6	7	6	10	2	10	2	5	5	0	3	4	5	10	5	0	2	11	7	8	3	4	2	3	2	3	0	5	0	2	0	0	3	0	0	0	8	3	5	0	0	7	6	3	3	3
CTGGAGAGTTACACGTAGGGGGGATTAAGGAGACGGGCGGC	4	17	41	24	82	30	26	0	8	22	6	27	13	13	11	21	45	10	89	101	47	36	37	32	33	27	24	32	23	17	11	9	11	9	9	4	8	39	45	26	21	54	7	10	24	0	15
CTGGATATACATGTAAGGGGCGGACTGCTTCTCCACGAGGA	7	72	164	58	94	77	52	24	24	56	43	64	53	57	139	169	122	120	44	62	62	73	109	75	75	87	123	132	124	104	97	117	98	200	130	161	99	182	84	49	77	109	20	51	71	76	87
CTGGATCGAGATTATCCAAGCGGAGACGTACCTGGGAGGGT	1	13	19	18	8	10	17	0	12	6	1	14	4	7	4	14	11	1	133	78	43	27	18	16	28	8	3	18	0	6	5	0	1	0	0	3	1	17	3	18	4	34	1	24	4	0	1
CTGGCGCGCGCGGTGTAGCGGGGTTGGGCCCTTTACGTGGA	6	1	0	2	1	2	2	0	1	1	0	0	0	0	1	2	0	0	23	26	13	4	3	1	4	0	0	1	1	2	4	0	0	0	0	0	0	0	0	1	0	0	12	0	3	0	2
CTGGCGGAAGGAGACAACAGGGGTGTATTCTTTGGGGTGGA	1	0	1	0	0	0	0	2	0	0	1	0	0	0	0	9	7	0	0	0	0	0	1	0	0	0	0	0	0	0	0	0	0	0	0	0	0	0	0	0	0	0	10	0	0	2	14
CTGGCTGCGGTCTTGCGACGAGGTGGGATCAGATGCGGGGT	0	2	0	3	17	6	13	2	3	4	3	3	0	5	0	11	8	3	26	17	3	7	11	7	12	4	6	9	5	3	5	2	0	2	0	0	1	0	7	7	3	4	0	9	4	2	14
CTGGGTCCACCCACCCGGCAAGGCAAAAGGCGTGACGTGGA	0	0	1	2	2	0	2	0	0	1	0	0	0	0	0	0	0	0	5	2	0	3	1	0	2	0	1	2	0	0	0	0	1	0	0	0	0	0	0	1	0	0	0	0	0	0	0
CTGGTACGCTTTGACACGCATGGTAAAATTCATAGCGGGGC	43	132	173	134	250	125	205	37	55	110	37	111	71	80	55	159	129	35	398	402	264	191	211	154	214	135	118	128	94	73	74	22	20	36	10	10	7	147	188	153	69	137	144	111	100	114	104
CTGGTCCACCAAATGTCGGGCGGACTCGCTTTTAGCATGGT	12	11	15	6	18	9	18	1	8	14	0	12	5	5	9	28	24	3	16	15	17	18	21	9	13	20	22	33	22	18	16	11	18	30	14	12	9	8	10	15	0	27	27	4	15	0	7
CTGGTCGGGACTTTATCGGGAGGTTCTGGGTTTTACGGGGA	0	0	0	0	0	0	1	0	0	0	0	0	0	0	0	0	0	0	1	2	0	0	1	0	0	0	0	0	0	0	0	0	0	0	0	0	0	0	0	0	0	0	0	0	0	0	0
CTGGTGGGTTTATTTTCAGGGGGTTGCCTGTATCGGGAGGA	0	0	0	0	0	0	0	0	0	0	0	0	0	0	0	0	0	0	0	0	0	0	0	0	0	0	0	0	0	0	0	2	0	0	0	0	0	0	0	0	0	0	0	0	0	0	0
CTGGTTCACGGAGTTCGAGGCGGTAACATCAACCGGACGGT	0	0	1	2	4	0	2	0	1	0	5	2	3	0	0	0	4	0	1	1	2	0	0	1	0	0	2	0	3	2	3	6	0	9	13	10	1	6	6	0	8	0	0	10	0	0	0
CTGGTTGATGACGTATCAGAGGGCTGAGCTTTTAACGGGGC	0	0	0	0	0	0	0	0	0	0	0	0	0	0	0	1	0	0	0	0	0	0	0	0	0	1	0	0	0	0	0	0	0	0	0	0	0	0	0	0	0	0	0	0	0	0	0
CTGGTTGTCAGAATCTCGGGGGGTAACCGATCACAGGTGGC	1	4	5	13	6	3	9	3	1	1	0	1	4	0	1	18	6	3	13	20	5	6	14	7	15	5	13	4	6	3	4	1	0	3	0	2	1	0	4	8	0	2	1	4	2	2	33
CTGTCACCACGCAAAATGCGAGGCGTTTAGCGTTGGGTGGA	0	0	0	0	0	0	0	0	0	0	0	0	0	0	0	0	0	0	0	1	0	0	0	0	0	0	0	0	0	0	0	0	0	0	0	0	0	0	0	0	0	0	0	0	0	0	0
CTGTCCAGCCCGAATAGAAGTGGTAGGATAAGCTCAGTGGC	3	6	0	4	2	8	12	0	2	3	4	5	5	5	0	14	13	3	14	14	11	14	17	6	8	10	18	13	13	18	12	16	10	13	16	8	5	0	2	10	4	4	3	9	7	0	28
CTGTGATCTTTGTCCTTAGGCGGTGGTGCAATTACAGAGGA	7	7	13	14	16	22	10	6	3	12	24	8	6	7	7	33	6	1	6	13	10	17	22	14	12	5	15	21	23	19	28	22	30	55	43	31	28	14	5	7	41	3	35	12	30	9	24
CTGTGCACACACCCCCGAAGGGGACGCTGGTGTTAAACGGT	6	2	0	1	0	0	1	0	1	0	0	0	0	0	0	2	5	0	4	0	0	2	0	0	0	0	0	1	0	0	0	0	0	2	0	0	0	0	0	0	0	6	17	2	0	0	10
CTGTGCCCCCAGTATTTAGAAGGTATGGCCTCCAAGATGGA	0	1	1	1	1	2	2	0	0	2	0	2	1	0	0	0	2	0	32	15	10	4	3	1	6	0	0	1	0	0	0	1	0	0	0	0	0	0	0	1	0	0	0	2	2	0	0
CTGTGCTCTAGTATAATGGGGGGAGTTGGTAACGGGGGGGC	68	127	193	277	270	229	160	35	75	95	99	114	99	98	223	263	110	172	207	294	210	192	202	183	200	134	150	155	90	97	82	22	17	27	4	9	4	173	199	119	196	100	149	236	191	101	148
CTGTTCCTCACCACGTCGGACGGCGAATCTTTCACGGAGGT	4	12	0	12	0	12	11	3	2	7	0	6	7	6	7	10	9	0	18	15	7	12	16	8	13	9	12	13	16	3	11	4	3	9	4	7	5	0	0	4	0	17	12	6	10	11	16
CTGTTGGCCGGAATATCAGGTGGATTATAGATTTGGGGGGT	1	6	28	8	35	14	12	3	0	3	1	4	2	3	0	15	12	3	32	38	24	14	21	11	17	3	11	5	10	7	5	1	0	0	0	0	0	43	16	13	3	14	0	7	14	6	34
CTGTTGGCTATAAACATAAGGGGCCGCATTTCAAGCATGGT	3	20	26	31	15	12	11	5	7	9	8	9	5	10	6	48	14	0	35	31	24	20	26	19	32	14	24	26	23	14	19	28	16	41	18	27	7	18	6	8	20	4	25	27	3	16	39
CTGTTGTATTGTTTATCGGGAGGTGGGTGATCTGGGGGGGT	3	31	41	33	6	70	78	4	24	42	16	40	43	53	149	21	61	83	103	154	97	68	94	54	80	53	57	54	60	53	52	28	23	35	12	32	13	32	4	39	39	67	15	33	55	17	1
CTTAAAATTTGCCCCTAGGGTGGTTTTATTTTATGGGAGGC	5	18	44	20	61	20	32	5	12	26	3	22	9	12	21	61	42	19	44	57	41	36	43	42	34	48	24	34	40	25	49	24	26	54	27	46	15	40	24	20	12	57	25	25	20	18	38
CTTAAACGCGTACCTCCGGGCGGTACTATGAGTGAAGGGGT	0	0	1	0	0	0	0	0	2	0	0	0	0	0	0	0	0	0	4	2	0	0	0	0	0	0	0	0	0	0	0	0	0	0	0	0	0	1	0	0	0	0	0	0	0	0	0
CTTAAATTGAATAACTCGCGGGGAGTGATGCTACGCATGGA	6	11	27	26	48	31	20	3	8	6	3	14	4	11	15	20	5	13	42	52	25	27	23	15	20	6	14	24	9	9	13	4	4	1	2	7	3	34	50	9	6	0	22	18	27	15	7
CTTACGATTCCCTTTTTCAAGGGTTTGTATTGACAAGGGGT	2	0	0	0	0	0	0	0	0	0	0	0	0	0	0	0	0	0	1	0	0	0	0	0	0	0	0	0	0	0	0	0	0	0	0	0	0	0	0	0	0	0	4	0	0	0	0
CTTACGCGGGCTATGACCGGGGGCTTGTTTCAAGGCACGGC	2	11	4	11	11	3	8	0	3	8	3	7	5	2	5	0	12	0	35	39	20	10	10	11	12	8	8	6	2	3	3	0	1	2	3	0	0	4	8	5	5	22	4	15	1	0	0
CTTAGTCGTATCCCCCAAGGGGGCTAGTACTATTGGAGGGT	0	0	0	0	1	0	0	0	0	0	0	0	0	0	0	0	0	0	0	0	0	0	1	0	0	0	0	0	1	0	0	0	0	0	0	0	0	0	0	0	0	0	0	0	0	0	0
CTTATACCGTTCCCATAGGGAGGAGATTCAATCTGAATGGT	1	21	98	16	115	37	24	10	15	32	27	29	17	23	36	60	38	13	76	74	52	37	48	36	42	31	34	30	33	37	25	7	6	8	7	9	1	110	74	10	49	23	11	10	35	26	53
CTTATACGATTAATCTAAAGGGGCGGGGGGTCTTGGGCGGC	0	10	5	6	8	8	12	4	2	5	0	3	4	6	1	22	9	1	4	8	4	8	14	14	5	14	8	9	15	9	7	10	7	12	9	17	3	8	5	6	0	12	0	13	7	15	26
CTTATTCCATGGTTCATGCAGGGTTCTCTATCTGAAAAGGT	0	0	0	0	0	0	0	0	0	0	0	0	0	0	0	1	0	0	0	0	0	0	0	0	1	0	0	0	0	0	0	0	0	0	0	0	0	0	0	0	0	0	0	0	0	0	0
CTTCATGTGTCGTAAACGCGAGGCTGTTGCATAGGAAAGGA	0	0	0	0	0	0	0	0	0	0	0	1	0	1	0	1	0	0	12	4	4	2	2	3	2	1	2	2	0	0	0	0	0	0	0	0	0	0	0	0	0	0	0	0	0	0	0
CTTCGATTGGGGGTTAGAGGTGGTTCAGGGTGAAGCGGGGT	0	1	3	5	3	2	4	6	1	1	0	1	2	0	0	3	6	0	27	9	7	3	5	7	4	3	2	2	2	0	1	0	1	0	0	0	0	0	0	5	0	7	0	3	3	31	1
CTTCGCGGAGACTATTGGGAAGGTAGTAATAAACGAGTGGT	1	4	3	16	8	5	9	1	2	6	0	4	2	6	1	20	12	4	29	19	10	6	10	10	7	5	4	8	5	5	8	0	5	4	0	0	2	5	2	6	0	12	0	11	2	3	8
CTTCGCTTATCTCTTACCGGTGGAGACACCTCAAAGGTGGT	0	0	0	0	0	0	0	0	0	0	0	0	0	0	0	6	0	0	0	0	0	0	0	0	0	0	0	0	0	0	0	0	0	1	0	0	0	0	0	0	0	0	0	0	0	0	0
CTTCGGATCGGGATATTGCGGGGTCTGTTTTTTCCGGAGGC	0	0	1	1	0	0	0	0	0	0	0	0	0	0	0	0	0	0	1	0	0	0	0	0	0	0	0	0	0	0	0	0	1	0	0	0	0	0	0	0	0	0	0	3	0	0	0
CTTCGGATCGGGATATTGCGGGGTCTGTTTTTTCCGGAGGT	1	1	0	0	3	0	0	0	0	1	0	0	0	0	2	3	1	0	0	3	2	1	1	3	1	0	1	4	3	1	0	1	0	0	0	0	0	0	0	0	0	0	2	0	0	0	0
CTTCGTTACTGGATTCGAGAGGGTAAAGCTAACTACATGGT	0	1	0	0	0	0	0	0	0	0	0	0	0	0	0	0	0	0	0	0	0	0	0	0	0	0	0	0	0	0	0	0	0	0	0	0	2	0	0	0	0	0	0	0	0	0	0
CTTCTGGCCGGCTTGATCGGTGGATATGCGTCACCCGCGGA	9	19	33	19	34	12	27	3	7	4	2	13	1	11	1	30	32	1	30	30	19	18	22	19	17	14	19	21	26	12	26	0	11	10	3	10	8	41	16	23	2	35	49	16	5	21	14
CTTGCGAACGTTTTTTACGATAGAGGCCAGTCAGGGGGGGA	3	0	0	0	0	0	1	0	0	0	0	0	0	0	0	0	0	0	0	0	0	0	0	0	0	0	0	1	0	0	0	1	0	0	0	0	0	0	0	2	0	0	7	0	0	0	0
CTTGCTTATAAACAGTACAGAGGCAATCAGCCTCGCAAGGC	40	118	99	164	53	98	165	15	72	94	59	102	59	67	32	251	120	31	270	298	231	157	191	161	180	160	141	165	132	135	136	70	89	128	93	69	62	91	32	158	123	178	106	165	88	25	178
CTTGGCCACCAAGTGTAAGGAGGAAGACGCTTCTGGGCGGT	8	41	41	88	26	27	51	7	19	23	16	24	15	30	13	52	36	8	93	111	53	47	53	40	43	28	31	41	54	32	27	17	14	29	18	19	12	49	20	44	29	46	19	76	24	12	31
CTTGTAACGACCGTTTCGGGGGGTAAAGGCACTTGGGTGGA	0	4	2	0	8	4	2	0	0	0	0	1	0	1	0	0	1	0	18	12	5	1	0	1	1	1	0	0	0	0	2	0	0	0	0	0	0	1	3	2	0	5	0	0	6	0	0
CTTGTACAGGGCCTCCACGGAGGTATCGGAATATAAAAGGT	3	0	0	0	0	0	0	0	0	0	0	0	0	0	0	1	4	0	1	0	0	0	0	0	0	0	0	0	0	0	0	0	0	0	0	0	0	0	0	0	0	1	4	0	0	0	0
CTTGTAGACGTGTCGTTACAGGGCTACGGGTACTGAGAGGT	0	0	2	4	3	0	2	0	0	0	0	1	0	0	0	0	0	0	15	7	3	2	4	2	0	0	1	0	0	0	0	0	0	0	0	0	0	0	4	1	0	0	0	2	0	0	0
CTTGTCGGGGTCTTGATAAATGGCAGCGACTTATAAAGGGA	148	453	306	569	283	395	417	158	169	326	253	319	190	269	155	781	580	134	392	581	436	458	516	407	478	445	513	507	631	429	417	431	392	665	579	565	425	283	235	301	514	528	495	571	298	467	460
CTTGTTTGTGCCCTACTCGGTGGTGAGCGACTTTGCGGGGA	16	58	72	54	121	44	72	10	27	42	36	39	30	31	40	135	65	18	77	83	53	57	70	54	101	70	65	53	67	45	53	31	31	58	39	31	22	69	76	57	73	94	64	45	33	29	95
CTTTACTGTGTCATTTGGCAGGGTTTCATCACTGGGGAGGT	2	3	17	10	14	12	6	6	5	3	0	4	5	9	5	10	0	6	10	20	15	10	11	6	4	8	9	7	3	3	2	0	0	2	2	3	2	5	14	7	0	0	5	12	10	19	10
CTTTAGGGAGATTTGCAGGGCGGCACTAGCTGTCGGACGGA	0	0	3	4	12	2	5	0	1	1	4	3	2	2	1	5	4	0	14	12	6	2	2	6	3	2	2	3	2	2	3	1	0	0	1	0	0	1	6	2	10	11	0	0	1	0	6
CTTTATATCCTAATCTCGGAGGGCGTGTGGTACCGGAGGGT	0	1	0	2	2	0	2	0	0	0	0	0	0	0	0	1	0	0	4	10	0	3	0	0	1	0	0	0	0	0	0	0	0	0	0	0	0	0	2	2	0	0	0	2	0	0	0
CTTTATATCCTAATCTCGGGGGGCGTGTGGTACCGGAGGGT	0	0	0	0	0	0	0	0	0	0	0	0	0	0	0	0	0	0	0	0	2	0	0	0	0	0	0	0	0	0	0	0	0	0	0	0	0	0	0	0	0	0	0	0	0	0	0
CTTTATCGTCCTTTGAGCAAAGGAATTTTATGAGAGGAGGC	0	2	0	5	0	2	4	0	1	3	0	0	0	0	0	0	0	1	5	4	2	8	2	1	3	3	2	0	2	1	0	2	0	0	0	0	0	0	0	4	0	0	0	3	0	0	0
CTTTCAGTTATAGTCTACAGCGGTGGGTGGCCACGGGTGGA	0	1	3	0	5	1	2	0	1	0	2	7	1	0	1	0	0	1	27	28	9	3	3	0	1	1	0	1	0	0	0	0	0	0	0	0	0	3	2	0	2	0	0	0	0	0	0
CTTTCCTCTCACTAGTGAGGCGGCGTTCTGTTTCAAGTGGT	4	11	3	7	10	9	20	0	7	10	0	8	8	2	4	17	11	4	16	31	16	16	17	13	18	13	13	13	11	15	7	10	3	11	6	9	8	0	5	11	0	19	5	13	6	0	0
CTTTCTCATTTCTTTCAGCGAGGTTGTTTCTATCGCGGGGC	1	0	0	0	0	0	0	0	0	0	0	0	0	0	0	0	2	0	0	0	0	0	0	0	0	0	0	0	0	0	4	0	0	0	0	0	0	0	0	0	0	0	0	0	0	0	0
CTTTCTGCAGTAAATATACGTGGCTCGTCCTTCAAGGGGGT	16	52	57	88	78	53	93	25	20	54	67	41	31	38	36	207	92	34	46	96	86	95	92	90	92	91	134	135	119	109	99	121	88	147	136	162	104	50	73	80	149	78	42	77	47	51	118
CTTTCTTTACTTTTAAGGCAGGGCTAAACTCCCACAGGGGT	1	2	0	4	2	7	0	1	2	2	6	0	0	0	3	7	2	5	2	1	0	4	10	2	0	1	3	5	2	0	0	0	4	2	1	1	1	0	0	0	24	0	2	1	5	2	17
CTTTGCACGTCCCTGTTAGGTGGATTTAGAACTGGCATGGT	0	2	0	0	4	2	1	0	0	2	0	1	0	0	0	0	0	0	0	0	0	1	1	0	3	1	0	0	0	0	3	0	0	0	0	0	0	0	8	1	0	0	0	0	6	0	0
CTTTGCATTACGATTCTCGGAGGAGATAACATTCGCGTGGT	0	0	2	0	0	0	0	0	0	0	3	0	0	0	0	0	0	0	0	2	0	0	0	0	0	2	0	0	0	0	0	0	0	0	0	0	0	2	0	0	6	0	0	0	0	0	0
CTTTGCCCCCTACTCTAGCGGGGACCCCTTTATCGGGCGGT	0	0	0	3	0	0	0	0	0	0	0	0	0	0	0	20	10	0	0	0	0	0	0	0	0	0	0	0	0	0	0	0	0	0	0	0	0	0	0	0	0	0	0	2	0	0	6
CTTTGGTCGTGAGAGCAGGGGGGATGCGAGTCTCGGAAGGC	0	2	0	0	2	1	0	0	0	0	0	3	1	1	0	0	1	0	4	3	1	1	4	3	5	0	0	0	0	0	0	0	0	0	0	0	0	0	2	0	0	0	0	0	0	0	0
CTTTGGTTCTTGTTGAGAGGCGGAAAAACTCCATCGGAGGT	3	0	0	0	0	0	0	0	0	0	0	0	0	0	0	0	0	0	0	0	0	0	0	0	0	1	0	0	0	0	0	0	0	0	0	0	0	0	0	0	0	0	14	0	0	0	0
CTTTGTGTGTAGGACTGGGGTGGTCTACACCTAAGGATGGT	22	232	553	281	471	260	321	88	125	190	67	236	73	96	47	326	313	51	757	757	498	342	416	249	386	245	268	300	213	189	165	88	89	178	99	134	104	523	399	244	138	330	43	182	243	280	212
CTTTGTTGTCGCAAAATCAGAGGTTCGCATCCTGCAGAGGT	8	22	13	32	26	18	30	22	5	21	6	17	6	12	5	45	33	3	24	46	31	19	37	26	33	27	33	38	50	27	24	9	11	18	13	19	6	12	28	21	9	17	19	15	16	77	28
CTTTTAATTCTGGATTTGGGGGGTTAGTGGCATTGGATGGT	43	96	57	115	66	87	87	34	37	48	41	46	24	44	41	217	158	40	64	73	81	108	104	100	103	126	110	141	166	119	124	136	114	174	132	154	103	58	63	88	76	206	135	78	68	80	101
CTTTTCTGAGTCCTGATGGGGGGTGATTATTGTCGGGCGGA	15	11	5	10	4	15	9	0	6	9	7	10	4	7	3	12	14	5	16	15	8	11	16	19	14	17	16	17	19	16	11	5	5	15	3	7	10	6	2	6	21	0	43	9	9	0	4
GAAAACTTGAGGGTACCGGAAGGTATGAGTATCGGGGAGGT	39	294	606	394	616	329	480	54	135	243	180	248	96	131	89	753	289	45	372	489	423	416	451	332	439	387	372	406	413	303	307	209	164	333	243	245	184	658	483	328	337	297	137	381	284	167	477
GAAACCTCAGCACACTGGGATGGCCCGCGCCAAAAAGTGGA	28	123	140	174	161	104	141	43	39	115	60	105	52	77	33	228	224	43	95	165	118	166	173	131	151	192	150	216	168	140	177	92	87	146	87	75	42	128	159	115	111	290	81	126	98	145	161
GAAACCTTGTATCTAACGGACGGTTTGACCTGATGGGGGGC	0	0	0	0	0	0	0	0	0	0	0	0	0	0	0	0	0	0	0	0	0	0	0	0	2	0	0	0	0	0	0	0	0	0	0	0	0	0	0	0	0	0	0	0	0	0	0
GAAACTATTATGCATAGGGGGGGTGTCCTATGTGGGGAGGT	0	0	0	0	0	0	2	0	0	0	0	0	0	0	0	0	0	0	9	1	0	0	1	0	0	0	0	0	0	0	0	0	0	0	0	0	0	0	0	0	0	0	0	0	0	0	0
GAAAGATTGTGGGTGAAAAAGGGTGTTACATCACGGGGGGT	46	146	143	231	114	108	249	54	70	110	54	131	70	103	78	339	142	74	188	261	211	200	218	174	190	183	205	204	224	166	143	63	73	87	42	62	31	133	79	185	103	182	116	183	96	145	212
GAAATATTCTAGCATTAAGGCGGCTGGTTCAATTGCACGGA	3	0	0	0	0	0	0	0	0	0	0	0	0	0	0	0	0	0	0	0	0	0	0	0	0	2	0	0	0	0	0	0	0	0	0	0	0	0	0	0	0	0	6	0	0	0	0
GAAATTATGGTGACACGGGGAGGTCGCTAATCTTAAGGGGC	3	80	31	12	18	72	92	20	39	51	6	66	48	45	22	24	55	18	96	173	122	86	120	78	104	72	102	83	99	45	68	25	24	43	22	22	12	13	19	59	10	68	14	3	52	40	10
GAACATATGGTGATGTGCAGAGGCCGAGGTTGCCGGGAGGA	0	0	0	0	0	0	2	0	0	0	0	0	0	0	0	0	0	0	0	0	0	1	0	0	0	0	0	0	0	0	0	0	0	0	0	0	0	0	0	0	0	0	0	0	0	0	0
GAACATATTCCTATATCGGGTGGCAGTATATGTGACTGGAG	0	0	0	0	0	1	1	0	0	0	0	0	0	0	0	0	0	0	0	0	1	1	0	0	0	0	0	0	0	0	0	0	0	0	0	1	1	0	0	0	0	0	0	0	0	0	0
GAACATATTCCTATATCGGGTGGCAGTATATGTGGGGAGGA	91	170	119	226	179	128	213	31	73	116	67	107	53	84	52	391	182	46	292	324	241	172	229	183	238	184	206	236	233	211	176	142	147	187	160	183	108	108	153	156	179	199	323	200	116	88	237
GAACATGGGACAAAGACGGATGGATCTCGGTTAACGAAGGC	0	0	0	0	0	0	0	0	0	0	0	0	0	0	0	3	0	0	0	1	0	0	0	0	0	0	0	0	0	0	0	0	0	0	0	0	0	0	0	0	0	0	0	0	0	0	0
GAACTTGCGCGCGTCTCAAGTGGACCTAGTTTTGGCGCGGA	1	9	15	4	10	8	10	9	4	5	0	9	6	6	2	22	5	8	8	12	8	6	11	9	9	14	8	7	19	17	11	6	9	21	16	15	16	9	8	3	0	11	4	1	9	23	13
GAAGAGGTGATTAAATCGGGAGGTACTTTATAAACAGCGGC	248	868	607	727	1271	677	730	550	288	595	185	532	375	453	546	1811	1174	455	602	808	678	868	962	722	918	1022	966	1320	1307	1039	1129	1279	1099	2007	1616	1913	1202	682	919	553	339	1019	710	580	621	1650	1148
GAAGCGTAACGCCTTTCCGGTGGTTTCCACAGACGGGCGGT	1	0	0	0	0	0	0	0	0	0	0	0	0	0	0	0	0	0	0	0	0	0	0	0	0	0	0	0	0	0	0	0	0	0	0	2	0	0	0	0	0	0	3	0	0	0	0
GAAGCTGGAGCACTCTCGGGAGGCGTTAGGTCTTGAGGGGT	1	7	18	6	28	9	18	0	4	12	10	4	4	9	8	27	0	5	17	15	11	11	10	11	14	11	15	8	19	15	16	8	5	10	2	7	0	15	14	14	16	0	0	9	8	0	10
GAAGGAAGTGTGTCTAGCGGAGGTGTCGCCCCTGGCATGGT	0	1	5	2	1	7	12	0	2	1	6	6	0	0	4	15	0	4	13	12	7	1	6	0	7	2	1	1	4	2	0	0	0	0	1	0	0	8	0	16	21	0	0	9	4	0	5
GAAGGGAAAGAGGAGAACGGAGGCGATACCCATTGGAGGGA	0	0	0	0	0	0	6	1	0	1	0	1	1	0	0	0	6	0	9	4	2	4	3	2	0	0	1	1	2	3	0	0	0	0	0	1	0	0	0	4	0	22	0	0	0	6	0
GAAGGTCTTGGGTTGTCGGGCGGTTTGGATTGCAACGGGGA	2	9	20	1	15	8	7	0	2	0	2	5	3	1	2	1	0	2	27	22	7	10	8	6	8	4	6	6	4	4	0	0	0	0	0	0	1	18	13	6	0	0	2	0	8	0	0
GAAGTCATTTTTTAAATAGGTGGATGGGTTCACGCGATGGA	0	0	0	0	0	0	0	0	0	0	0	0	0	0	0	4	6	0	0	0	0	0	0	0	0	0	0	0	0	1	0	0	0	0	0	0	0	0	0	0	0	17	0	0	0	0	4
GAAGTCTGCCTGCTTTTGGGCGGTCAGATCTTTGACGTGGC	221	359	326	329	542	487	362	104	143	328	293	274	170	210	118	707	471	103	401	533	433	416	496	412	473	519	442	535	573	455	448	388	388	608	456	538	347	362	462	243	526	554	661	334	438	318	419
GAAGTCTGTGATGTTTTCGGCGGCTCTTCCTTAGCAGAGGA	5	10	4	11	2	3	14	2	4	5	2	6	0	1	6	8	2	1	27	30	10	12	11	7	10	4	9	7	0	7	8	0	1	2	1	0	0	3	2	15	1	0	5	8	4	12	7
GAAGTCTTGTTACTCTGAAGGGGTTACCGGTCACCGGTGGT	0	0	0	0	0	0	1	0	2	1	0	1	0	0	0	3	0	0	0	0	2	1	3	0	0	0	2	0	0	0	0	0	0	0	0	0	0	0	0	0	0	0	0	0	0	0	0
GAAGTGCGGATATATAGGGGAGGCAGGGATAATTAGACGGA	0	2	0	0	0	0	0	0	0	0	0	0	0	0	0	0	0	0	0	0	0	0	0	1	0	0	0	0	0	0	0	0	0	0	0	0	0	0	0	0	0	0	0	0	0	0	0
GAAGTGTGCGCTATCCGGGGGGGATGTCATTCTCGAGCGGA	7	50	80	84	46	42	148	0	38	30	1	64	20	29	10	56	47	9	335	376	143	84	99	63	129	30	48	58	30	28	18	0	0	3	2	0	0	84	32	124	0	44	23	68	33	0	21
GAAGTGTGCGCTATCCGGGGGGGATGTCATTCTCGAGCGGC	0	0	0	0	0	0	0	1	0	0	0	0	0	0	0	0	0	0	0	0	0	0	0	0	0	0	0	0	0	0	0	0	3	0	0	1	0	0	0	0	0	0	0	0	0	3	0
GAAGTTTCAGGATAGATCCGCGGAGACTTGTGAAGCATGGT	2	13	1	0	0	4	9	0	5	5	3	2	0	4	6	3	4	9	6	6	10	13	13	7	4	7	4	8	22	14	3	8	4	9	11	3	5	0	0	10	6	3	5	0	6	0	0
GAATAATTGGACTACAGGAGGGGAGTCCGTACAGGCGTGGA	0	3	0	0	0	0	0	0	0	0	0	0	0	0	0	0	3	0	3	3	0	0	0	0	0	0	0	0	0	0	0	0	0	0	0	0	0	0	0	0	0	0	0	0	0	0	0
GAATATGCGTAGGTTTCACGGGGCGCCGTGTTTCCAACGGC	1	14	13	12	14	10	12	3	0	5	6	8	3	2	2	24	2	5	8	6	9	5	6	5	23	5	7	17	8	5	1	6	9	4	2	7	1	11	15	11	14	8	0	11	7	20	7
GAATATGGTCGCTCCATAAGTGGTGTCGTTCGATACAAGGT	2	0	0	0	0	0	0	0	0	0	0	0	0	0	0	0	4	0	0	0	0	0	0	0	0	0	0	0	0	0	0	0	0	0	0	1	0	0	0	0	0	3	6	0	0	0	0
GAATGAACTATTCTCTAGAACGGTCCCGAATTACGAGCGGC	0	13	34	57	24	20	52	0	20	14	3	32	8	10	7	12	34	3	351	246	111	36	51	31	57	17	21	11	9	9	2	0	1	1	0	0	0	36	13	50	4	29	0	57	17	0	15
GAATTACCTCAATTCCGGGGCGGTTCTTGCAGTTGGGTGGT	336	712	421	972	900	646	789	248	260	546	512	527	302	403	261	1966	910	241	680	983	850	959	1038	772	960	952	972	1162	1309	975	1029	1000	861	1634	1449	1539	935	364	553	535	916	876	1053	812	540	764	1255
GAATTAGATGGACTACTGGGGGGAATCAAATTACGAAGGGT	3837	12165	8304	10895	15160	10156	11568	6807	4440	8978	4176	7986	5147	6760	8649	30912	20553	7360	6839	9988	10243	13598	15119	11501	13563	16673	16310	22253	24398	19301	20030	26493	23628	42220	39346	44577	30057	8837	11386	9018	7507	19632	10436	9113	9327	19460	19285
GAATTGAATTTAGTACTGGGGGGTGGGACTTCCCGGGCGGT	0	0	0	0	0	0	0	0	0	0	0	0	0	0	0	5	5	0	0	0	0	0	0	0	0	0	0	0	0	0	0	0	0	0	1	0	0	0	0	0	0	2	0	0	0	0	2
GAATTGTAAGGGCTACCGGGTGGAGGGCGTTATCGGGCGGC	7	73	99	157	58	71	116	15	43	50	42	49	42	53	68	116	116	54	161	172	105	85	92	95	101	92	93	103	110	64	81	31	29	64	44	32	17	111	36	92	91	141	26	160	55	41	38
GACAATCCCGGGGCAAACCACGGTTGACCACGAACGAAGGA	0	2	3	0	0	2	2	0	4	0	0	0	1	0	0	3	1	2	1	4	5	4	2	6	2	6	6	4	5	0	3	3	3	8	7	4	5	4	0	3	0	0	0	0	2	0	0
GACAGACCGAGGATTAACAGGGGAACTTGTTGTTAAAGGGA	0	2	0	0	0	0	0	7	0	0	0	0	0	0	0	29	13	0	1	0	0	0	0	0	0	0	0	0	0	0	0	0	0	0	0	0	0	0	0	0	0	2	0	0	0	24	18
GACAGCATAGGGATGCCGGGGGGTTGCCGGCTTGGGGAGGA	2	8	7	15	10	5	12	2	6	1	0	9	2	3	3	7	3	1	48	45	13	10	11	5	10	2	13	6	7	4	6	3	3	3	0	0	2	11	7	9	0	1	2	11	8	8	10
GACATAACAACCATCTAGAGGGGTTCTAACTTCGGGGTGGT	1	0	0	0	0	0	0	0	0	0	0	0	0	0	0	11	0	0	0	0	0	0	0	0	0	0	0	0	0	0	0	0	0	0	0	1	0	0	0	0	0	0	1	0	0	0	11
GACATACTGCCTGTTTGGAATGGTAGATCGTGTGGCGTGGT	0	1	0	0	0	0	0	0	0	0	0	0	0	0	0	0	0	0	0	0	0	0	0	0	0	1	0	0	0	0	0	0	0	0	0	0	0	0	0	0	0	0	0	0	0	0	0
GACATGAACCAACTTCTGCGAGGTCAAGAGTGTGGGGTGGA	39	190	113	132	351	165	175	122	81	146	65	120	75	105	151	482	283	102	143	196	209	262	265	192	233	266	291	333	401	325	306	388	319	600	509	569	393	103	321	134	117	334	96	89	145	362	307
GACCCCATACTTCACAACGGGGGTCGTCAAAGCAGAAGGGA	0	0	0	0	0	0	0	0	0	0	0	0	0	0	0	3	0	0	0	0	0	0	0	0	0	1	0	1	0	0	0	0	0	0	0	0	0	0	0	0	0	0	0	0	0	0	4
GACCTAGCAAGATCACGACAGGGCTGAGCAAACTGAGTGGC	0	0	0	0	0	0	0	0	0	0	0	0	0	0	0	0	1	0	0	0	0	0	0	0	0	0	0	0	0	0	0	1	0	0	0	0	0	0	0	0	0	4	0	0	0	0	0
GACCTATGAACAACTTAGGACGGATACCTTAAACCGGGGGC	2	0	0	0	0	0	0	0	0	0	0	0	0	0	0	0	0	0	0	0	0	0	0	0	0	0	0	1	0	0	0	0	0	0	0	0	0	0	0	0	0	0	1	0	0	0	0
GACGAAAAAACGCTGCTGGGTGGTAATTCATAAACGAAGGA	0	1	1	0	0	0	7	0	1	0	0	1	1	0	0	4	5	1	10	10	1	3	1	3	0	0	2	0	3	0	0	0	0	0	0	0	0	0	0	5	0	11	0	0	0	0	0
GACGACTCTTATTTCTTGGGTGGAGCATGTTTTACCGAGGC	0	0	0	0	0	0	0	0	0	0	0	0	0	0	0	0	0	0	0	0	0	0	0	1	0	1	0	0	0	0	0	0	0	0	0	0	0	0	0	0	0	0	0	0	0	0	0
GACGATTTGAGGTTTTAGGGGGGTCAACTCTTAAGGGTGGA	0	0	0	0	0	0	0	0	0	0	0	0	0	0	0	0	0	0	0	1	0	0	0	0	0	0	0	0	0	0	0	0	0	0	0	0	1	0	0	0	0	0	0	0	0	0	0
GACGCCGTCGGATCCAAAGAGGGCAGCACCTGTACAATGGC	145	190	101	308	159	200	195	38	55	157	133	132	68	102	56	431	277	63	167	194	205	255	277	210	232	234	209	270	291	255	203	207	209	362	249	310	208	106	91	157	231	273	504	205	157	97	214
GACGCGAGATAGGACCCGCACGGAACGACGAAACCGAGGGC	0	0	2	0	0	0	0	0	0	0	0	0	0	0	0	1	0	0	0	0	0	0	1	0	0	0	0	0	0	0	0	0	0	0	0	0	0	0	0	0	0	0	0	0	0	0	2
GACGGCGCGTCCGTAAACAGGGGTAACCATCCTCGGGTGGT	2	0	0	0	0	0	0	0	0	0	0	0	0	0	0	9	3	0	0	0	0	0	0	2	0	0	0	0	0	0	0	0	0	0	0	0	0	0	0	0	0	2	4	0	0	0	5
GACGGCTCGGACGATTCACGTGGATTTGTTTAATACGAGGC	274	204	180	275	163	492	174	113	89	350	551	172	323	398	2157	1106	431	1509	52	192	197	336	426	320	313	544	575	709	1022	849	867	1743	1431	2466	3220	4153	2741	160	134	132	1028	405	908	237	402	374	722
GACGTAATGGGGTAGAGGAGAGGTATTTTTCCTGAGGAGGA	7	5	4	0	0	4	0	1	0	2	1	0	2	4	2	1	0	3	14	10	0	4	6	4	4	0	5	6	2	1	0	0	0	3	0	0	2	6	0	0	1	0	31	0	5	5	2
GACGTAGAGCCCGCCAAGCGAGGCAAGGGGCATGCAATGGC	16	34	37	36	31	18	16	12	8	18	10	15	6	18	5	59	36	9	31	60	46	33	46	28	33	28	35	45	26	30	30	30	15	30	22	32	17	39	13	15	22	38	43	23	24	48	64
GACTGCCGTTCCCCGCTGGGTGGATCCTCATTAAAGGCGGA	1	11	9	28	6	22	14	0	4	7	0	9	5	3	4	10	9	2	132	94	39	18	24	16	25	7	6	10	0	8	4	1	0	1	2	0	0	9	4	14	0	13	0	21	28	0	16
GACTGCGTTAATATTAACGGGGGAGTACGGAGTGGCAGGGA	0	0	0	2	0	0	3	0	0	1	0	1	1	1	0	2	0	0	12	6	1	1	1	0	0	0	0	0	0	0	0	0	0	0	0	0	0	0	0	4	0	0	0	0	0	0	0
GACTGGCTGGTAGTCACGCGAGGCAAAGCCTTTAGGAGGGT	6	11	22	16	47	30	35	4	17	12	2	16	12	8	28	22	7	21	62	82	42	26	37	27	42	13	20	14	14	12	15	11	8	7	1	4	6	15	43	22	1	9	13	14	25	17	7
GACTTCCTTGTGTTATTAGGTGGAAATGGCTTATGAATGGC	0	0	0	0	0	0	0	0	0	0	0	5	0	0	0	0	4	0	0	0	0	0	0	0	0	0	0	1	0	0	0	0	0	0	0	0	0	0	0	0	0	3	0	0	0	0	0
GACTTCCTTGTGTTATTAGGTGGAAATGGCTTATGAATGGT	0	0	0	11	7	6	6	3	3	0	5	0	0	4	9	5	0	3	32	28	16	8	1	5	8	5	0	0	0	0	0	0	0	0	0	0	2	0	2	2	4	0	0	5	9	4	0
GACTTGCCTCTCACAAAAAGGGGTCAGGGTCCTGAGGCGGA	3	3	2	4	6	3	2	0	0	2	0	3	2	1	1	6	5	0	9	9	2	2	3	3	0	0	0	1	1	2	0	0	0	0	0	0	0	4	9	1	0	10	9	0	3	0	1
GACTTGGTACATCTTCTGGACGGTGCTAACTTTTGCGTGGT	0	3	0	0	0	0	0	0	0	0	0	0	0	0	0	0	0	0	2	0	0	0	1	0	0	0	0	0	0	0	0	0	0	0	0	0	0	0	0	0	0	0	0	0	0	0	0
GACTTGTGCACTCTATAGGGCGGTTTGTTATCAGGGAGGGA	0	0	0	0	0	0	0	0	0	0	0	1	0	0	0	0	0	0	1	2	0	0	0	0	0	0	0	0	0	0	0	0	0	0	0	0	0	0	0	0	0	0	0	0	0	0	0
GAGACCCGCGGTGTGTCGGGTGGTAATAGGATTAGCAAGGT	0	0	0	0	0	0	0	0	0	0	0	0	0	0	0	0	2	0	0	0	0	0	0	0	0	0	0	0	0	0	0	0	0	0	1	0	0	0	0	0	0	2	0	0	0	0	0
GAGACTTACACCCTTTTCCGAGGATAATTTAATAGGGGGGT	12	30	37	31	72	45	71	15	13	25	14	24	11	12	6	73	33	4	166	126	60	66	59	54	95	39	45	53	40	38	32	25	14	29	25	28	32	25	65	55	16	18	34	66	41	34	49
GAGAGGATATTAAACCCGGGAGGAATGCGGTAACCGGTGGT	20	65	142	311	55	134	113	69	56	60	17	75	72	86	272	111	273	202	326	278	147	129	138	110	99	85	97	141	81	71	76	45	40	68	51	48	24	132	39	109	31	249	40	258	134	249	70
GAGAGTCCGCGCTTAAGAGGGGGCGGTTACCATTGAATGGA	0	0	0	0	0	0	0	0	0	0	0	0	0	0	0	15	4	0	0	0	0	0	0	0	0	0	0	0	0	0	0	0	0	0	0	1	0	0	0	0	0	6	0	0	0	0	11
GAGATACAGGGGTTCTGGGGTGGTCAAAAATCTGGGGCGGT	1	0	1	0	0	0	0	0	0	0	0	0	0	0	0	7	0	0	0	0	0	0	0	0	0	1	0	0	0	0	0	0	0	0	0	0	0	1	0	0	0	0	0	0	0	0	5
GAGATATCGATCGTTTTGGGTGGATTAGATAAATGCGTGGT	16	61	44	88	25	63	89	18	32	53	40	57	17	29	14	134	112	15	138	117	98	100	116	79	108	80	72	112	115	81	76	45	32	55	35	42	19	40	32	55	90	118	35	63	50	68	70
GAGATGGAAGCCGTTACACATGGCAGACAATTACCAGAGGC	1	5	14	8	7	8	8	0	3	3	0	4	1	4	3	20	13	0	5	14	9	7	9	2	3	8	2	7	7	7	6	4	6	8	3	10	2	6	14	2	0	24	3	2	9	0	17
GAGCCAGGTCATCTGACGGGCGGTGGGACGTCATAAGTGGC	2	8	24	0	37	14	21	6	5	8	3	9	0	7	5	23	10	7	13	14	13	7	15	14	7	14	10	13	28	11	7	13	8	9	6	17	4	25	27	14	7	5	13	0	10	10	19
GAGCCCGCTGCGTTAACAAGGGGTGTTCACAATGGAGGGGC	30	45	36	54	65	53	35	18	25	36	21	33	15	26	16	50	48	11	66	73	62	47	68	47	68	57	58	80	70	66	49	42	47	69	56	80	55	31	52	22	28	32	123	30	54	44	38
GAGCCTAGGAGGCAAAAAGAGGGAGTGGCTAACGACACGGC	0	3	7	1	18	1	1	0	0	2	1	3	2	2	1	7	1	3	4	11	8	5	4	3	6	3	5	5	3	0	2	3	0	0	0	2	1	8	8	0	7	0	0	0	0	0	3
GAGCGAGTCGAACTCCCACACGGTGGAGTTTTCCAAAGGGT	0	1	4	0	12	1	3	0	0	3	0	1	0	0	0	2	0	1	0	7	3	0	2	1	1	2	0	3	0	1	1	0	0	0	0	0	1	4	14	3	0	0	0	0	3	0	3
GAGCGCATTCTCTATCTAGGAGGCGTAGTACGATACGGGGC	0	0	0	0	0	0	0	0	0	0	0	0	0	0	0	0	1	0	0	0	0	0	0	0	0	0	0	0	0	0	0	0	0	0	0	0	0	0	0	0	0	0	0	0	0	0	0
GAGCGCCATTGTCTGCGGAGAGGTGACTCTTGATGGGAGGA	0	0	0	6	0	0	0	0	0	0	0	0	0	0	0	0	0	0	6	4	0	0	0	1	0	0	0	0	0	0	1	0	0	0	0	0	0	0	0	0	0	0	0	3	0	0	0
GAGCTTGGGAGCTTATTGGGTGGTACAGAAATCGGCGCGGC	1	0	0	0	0	0	0	0	0	0	0	0	0	0	0	0	0	0	0	0	0	0	0	0	1	0	0	0	0	0	0	0	0	0	0	0	0	0	0	0	0	0	2	0	0	0	0
GAGCTTTTTAACATGTTGGGCGGCCATAGCTCAGCAAAGGC	0	1	0	0	0	0	0	0	0	0	0	0	0	0	0	0	0	0	0	0	0	0	0	0	0	2	0	0	0	0	0	0	0	0	0	0	0	0	0	0	0	0	0	0	0	0	0
GAGGCCCCTGGCACTCGCGAAGGCTTAAGCTTTTGCGGGGC	16	100	140	82	195	58	137	39	45	77	54	84	41	64	33	143	154	19	236	210	166	146	139	114	155	99	88	110	105	77	67	39	34	64	29	32	20	150	156	104	113	124	33	86	47	118	79
GAGGCCTACCCCTTTTAGAGGGGTGGCGCGTTACGCGGGGC	0	1	1	1	0	0	1	2	0	0	0	0	0	0	0	0	2	0	4	0	0	1	2	1	0	0	0	0	1	0	0	0	0	0	0	1	0	0	0	0	0	0	0	0	0	4	0
GAGGCGGTCATCACCAAAGAAGGCTGGAGTTTACACGGGGA	85	154	195	314	264	134	306	58	70	100	55	142	49	101	71	363	296	53	475	434	273	235	260	189	263	159	162	229	180	161	145	77	85	140	71	95	69	166	201	208	124	304	316	323	105	230	245
GAGGCTCCCCGCCCCCAGGGCGGATCTGGGCTTTGGGGGGC	1	3	4	4	5	5	2	3	1	4	0	4	0	3	1	3	9	0	18	18	7	6	4	4	8	0	4	1	1	6	0	0	0	0	0	0	0	1	1	0	0	22	1	2	6	5	0
GAGGCTGATGCTAATAAGGGCGGCAGCACTAGATCCGCGGA	34	265	911	338	1248	511	162	145	163	197	167	282	264	338	943	830	407	560	589	731	414	405	433	321	435	294	321	381	306	263	245	112	123	167	110	153	118	944	952	140	317	455	81	211	528	388	502
GAGGCTTGCCTCTCATCCCATGGTAACACGTCAGGAGGGGT	0	6	9	2	9	9	9	0	4	5	0	10	6	2	1	31	1	8	3	6	7	10	13	11	7	9	14	16	22	7	15	14	25	21	12	25	14	2	6	7	0	4	0	1	6	0	18
GAGGTCCTCCATGCTCGCGGAGGTTCGTCTAGTAGCGAGGA	6	2	1	3	18	8	11	0	2	4	0	3	2	6	0	0	5	2	28	24	9	8	11	6	7	3	3	3	8	1	1	1	1	1	2	0	0	0	5	7	0	9	23	1	5	0	0
GAGTAAATGGCCGTAATGAAAGGCCAGTCATATGAAAGGGA	0	0	0	0	0	0	0	0	0	0	0	0	0	0	0	10	0	0	0	0	0	0	0	0	0	1	0	0	0	0	0	0	0	0	0	0	0	0	0	0	0	0	0	0	0	0	10
GAGTACGAGTTTCCCTGGGAGGGTCCAGCTATTAGGATGGA	0	0	0	0	0	0	0	0	0	0	0	0	0	0	0	0	1	0	0	0	0	0	1	0	0	0	0	0	0	0	0	0	0	0	0	0	0	0	0	0	0	0	0	0	0	0	0
GAGTATAATGTCTTGTTAAGAGGTAGAGTAAACAACAAGGC	0	0	0	0	0	0	0	0	0	0	0	0	0	0	0	0	6	0	0	0	0	0	0	0	0	0	0	1	0	0	0	0	0	0	0	0	0	0	0	0	0	1	0	0	0	0	0
GAGTCAAGCCTGCATAAACAAGGATGGCTAAGTCCAGGGGT	0	0	0	0	0	0	0	0	0	0	0	0	0	0	0	1	0	0	0	0	0	0	0	0	0	2	0	0	0	0	0	0	0	0	0	0	0	0	0	0	0	0	0	0	0	0	0
GAGTCATGTGCCGTAAAGAGCGGTCCCCTGCCTGGGGGGGC	0	0	0	0	0	0	0	0	0	0	0	0	1	0	0	0	4	0	0	0	0	0	0	0	0	0	0	0	2	0	0	0	0	0	0	0	0	0	0	0	0	2	0	0	0	0	0
GAGTCATGTGCCGTAAAGAGCGGTCCCCTGCCTGGGGGGGT	1	4	3	0	9	3	5	0	0	2	0	0	0	3	3	4	0	0	11	9	8	2	7	6	4	4	10	0	0	1	0	2	3	2	1	7	0	4	13	6	0	0	0	0	2	0	0
GAGTCCCCGTCAACACTCGAGGGACCCTAGAAATGGGGGGT	0	0	0	0	0	0	2	0	0	0	0	0	1	0	0	0	0	0	2	4	0	1	0	1	0	0	0	0	0	0	0	0	0	0	0	0	0	0	0	1	0	0	0	0	0	0	0
GAGTCGAAAAAACTAAAACACGGATTGTATCTCACAGAGGA	9	0	2	0	0	0	0	0	0	0	0	0	0	0	0	46	16	0	0	0	0	0	0	0	0	1	0	0	0	0	0	0	0	0	0	1	0	1	0	0	0	9	18	0	0	0	19
GAGTGACTCCCTGTCTGGGGTGGATCTACGTATGGGAGGGA	0	5	4	1	6	6	4	4	0	4	2	4	3	0	2	16	13	4	5	9	2	3	4	6	1	9	5	7	6	4	5	9	2	3	4	0	3	4	0	6	5	20	0	1	5	14	1
GAGTTATGCCCGCCACTGGGCGGTTATACCTCCGAAACGGC	0	0	0	0	0	0	0	0	0	0	0	0	0	0	0	0	0	0	1	0	0	0	0	0	0	0	0	0	0	0	0	0	0	0	0	0	0	0	0	0	0	0	0	0	0	0	0
GAGTTCCGAATCATTAGAAATGGTGTGTAATGCAAAAGGGC	2	6	5	9	13	3	4	2	3	2	0	4	2	1	2	19	15	0	6	10	16	4	5	4	5	6	10	7	11	9	6	4	4	7	3	5	3	3	11	2	0	26	1	3	3	10	10
GAGTTCTTTATGTCACGGGGGGGTAGGTCCCGTACCGGGGC	2	0	4	0	0	0	0	0	0	0	0	0	0	0	0	1	0	0	0	0	0	0	0	0	0	1	0	0	0	0	0	0	0	0	0	0	0	3	0	0	0	0	5	0	0	0	0
GATAACGTAAATAAGCTGCGGGGCGCAGCCCTATAGGCGGA	0	0	1	0	0	0	1	0	0	0	0	1	0	0	0	1	0	0	0	2	0	1	2	0	0	0	1	0	0	1	0	0	0	0	0	0	2	5	0	2	0	0	0	0	0	0	0
GATAAGTCATTGGATCGGGATGGTGAGGGTAGTCCGAGGGC	0	0	0	0	0	0	0	0	0	0	0	0	0	0	0	6	3	0	0	0	0	0	0	0	0	0	0	1	0	0	0	0	0	0	0	0	0	0	0	0	0	0	0	0	0	0	0
GATAATTGTCATTTGTGGGGCGGTGTGTTATGAAGGGGGGC	1	1	0	0	0	0	0	0	0	0	0	0	0	0	0	0	0	0	0	0	0	0	0	0	0	1	0	0	0	0	0	0	0	0	0	0	0	0	0	0	0	0	0	0	0	0	0
GATACAGCGTAACCATGGCGGGGTACGCCGCCCAGAAGGGT	0	1	0	0	0	0	0	0	0	0	0	0	0	0	0	0	0	0	0	0	0	0	0	1	0	0	0	0	0	0	0	0	0	0	0	0	0	0	0	0	0	0	0	0	0	0	0
GATAGAATGGAAATCCCCGGCGGCCCTCAGTAAACAATGGC	0	0	0	0	0	0	0	0	0	0	0	0	0	0	3	0	0	0	1	2	0	0	0	0	0	0	0	0	0	0	0	0	0	0	0	0	0	0	0	0	0	0	0	0	0	0	0
GATAGCGCGGCTAATAGAAGGGGCCGACTTAGTTAGGTGGT	0	0	0	1	0	0	0	0	0	0	0	0	0	0	0	0	2	1	11	2	1	0	0	0	0	0	2	0	1	0	0	0	0	0	0	0	0	0	0	0	0	8	0	0	0	0	0
GATAGGCGCCCATTCCGCGGTGGCGGTTCGAGAGCCGGGGC	0	0	0	0	0	0	0	0	0	0	0	0	0	0	1	0	0	0	3	0	0	0	0	0	0	0	0	0	0	0	0	0	0	0	0	0	0	0	0	0	0	0	0	0	0	0	0
GATAGTATTTTGTACCCGAAAGGCCTCATCTGTGGGAAGGC	1	8	7	11	8	9	13	1	6	5	4	11	6	0	2	18	17	2	81	77	31	19	13	22	21	10	12	7	10	7	10	4	4	5	1	4	1	8	2	5	14	12	4	10	7	1	6
GATAGTTTCCAAATCATACGTGGTACTATGTACTGCGTGGC	0	0	0	0	0	0	0	0	0	0	0	0	0	0	0	0	1	0	0	0	0	0	0	0	0	0	0	0	0	0	0	0	0	1	0	0	0	0	0	0	0	0	0	0	0	0	0
GATATTGAATGTATTACCGGAGGCCGTTAAAAACAGGAGGA	3	0	0	0	3	0	0	0	0	0	0	0	0	0	0	0	2	0	0	0	0	0	0	0	0	1	0	0	0	0	0	0	0	0	0	0	0	0	1	0	0	0	5	0	0	0	0
GATCATCGCTCGATTTCCAGGGGACTTGCTCTCCCAGTGGC	16	63	68	149	43	49	105	25	25	41	13	49	27	47	45	100	71	37	187	161	118	80	113	67	94	70	57	54	75	56	45	20	26	36	24	31	26	68	37	73	33	93	52	123	41	85	58
GATCCATTCAAACTGATGCGTGGAAATATATTTGGGATGGA	2	1	0	0	0	0	0	0	0	0	0	0	0	0	0	0	0	0	0	0	0	0	0	0	0	0	0	0	0	0	0	0	0	0	0	0	0	0	0	0	0	0	5	0	0	0	0
GATCGTGCCTCTCTCTAGGGGGGTAGGACTTGTAGCGCGGT	3	0	0	0	0	0	0	0	0	0	0	0	0	0	0	0	0	0	0	0	0	0	0	0	0	1	0	0	0	0	0	0	0	0	0	0	0	0	0	0	0	0	8	0	0	0	0
GATCGTGGGTTCCTTAGAGGGGGCCTTCGTTCTTGCGGGGA	3	0	2	0	0	0	0	0	0	0	0	0	0	0	0	0	1	0	0	0	0	0	1	0	0	0	0	0	0	0	0	0	0	0	0	0	0	4	0	0	0	3	4	0	0	0	0
GATCTAATAGAGTTCTGGGGGGGCTCAACCTATAGGGCGGA	7	35	33	48	19	20	66	0	11	11	3	30	15	5	3	22	36	8	91	113	61	44	43	33	54	19	27	20	12	11	10	0	0	3	0	0	0	25	23	30	1	26	23	48	32	0	13
GATCTACTCCATTACATGGGCGGTTCTTGCATTCCAGGGGA	0	0	0	0	0	0	0	0	0	0	0	0	0	1	0	0	0	0	1	0	0	0	0	0	1	0	0	0	0	0	0	0	0	0	0	0	0	0	0	0	0	0	0	0	0	0	0
GATCTCTACAAAACCTACGGTGGTTTACTAAGCCGGGGGGT	0	5	0	0	2	0	7	0	1	0	0	7	2	2	0	3	7	0	123	61	20	4	4	7	8	0	2	0	0	0	2	0	0	0	0	0	0	0	0	3	0	6	0	0	0	0	0
GATCTGTCTTCGTTATGAGATGGTGTAACGACATCCGGGGT	1	0	0	0	0	1	0	0	0	2	1	0	0	2	0	1	0	0	0	2	2	0	2	0	0	0	0	0	0	0	0	0	0	0	0	0	2	0	0	0	3	0	0	0	0	0	0
GATCTTGAAAACGTGCCGCACGGTGACTAGATCCCCGTGGT	0	0	0	0	0	0	1	0	0	0	0	0	0	0	0	0	0	0	3	1	0	0	0	0	0	1	0	0	0	0	0	0	0	0	0	0	0	0	0	0	0	0	0	0	0	0	0
GATGAAGAGGATGAATCACACGGCATTTAACGACGCAGGGT	0	0	0	0	0	0	0	0	0	0	0	0	0	0	0	1	0	0	0	0	0	0	0	0	0	0	0	1	0	0	0	0	0	0	0	0	0	0	0	0	0	0	0	0	0	0	0
GATGAGGCCAGTAATATAGGTGGTTGGTATAGTGAGGAGGA	0	3	2	2	1	1	6	0	0	2	0	1	1	1	1	4	1	2	10	4	0	0	3	2	0	5	2	2	2	3	1	0	0	0	0	1	0	4	0	1	0	0	0	3	2	0	0
GATGATTGTGACTCACGGCAGGGACAGTACACTCGCGTGGA	10	21	57	215	4	23	57	12	20	12	4	31	18	21	26	7	91	16	240	185	56	38	53	32	34	24	14	24	11	7	9	0	1	6	0	1	0	23	6	34	7	111	33	180	20	27	5
GATGCCGCACGTCTCTGAGACGGTTACGCATATGCCGAGGC	0	7	3	7	14	7	7	4	3	3	6	7	3	3	1	3	0	0	57	24	17	9	7	6	7	0	3	7	3	3	1	0	0	3	0	1	0	2	13	4	4	0	0	10	11	7	4
GATGCGAACAGGGTTCAGGGTGGTACTTGATTTGGGACGGT	0	0	0	0	0	0	1	0	0	0	0	0	0	0	0	0	1	0	10	0	1	0	0	2	1	1	0	0	0	0	0	0	0	0	0	0	0	0	0	0	0	4	0	0	0	0	0
GATGCGACTTAACTGTAGGACGGTGACTTTATTTGAGTGGT	3	0	0	0	0	0	0	0	0	0	0	0	0	0	0	0	0	0	1	0	0	0	0	0	0	0	0	0	0	0	0	0	0	0	0	0	0	0	0	0	0	0	8	0	0	0	0
GATGCTGAAATGCTGCAAGAGGGACATAGATTCAGGGAGGC	0	0	8	4	6	6	1	0	2	0	0	1	2	2	3	0	0	0	20	24	2	4	3	3	3	0	4	1	0	0	0	0	0	0	0	0	0	10	2	0	0	0	0	1	13	0	0
GATGTACTACCGGCACGAGGGGGCGCAATCTAACCGGAGGC	0	0	0	0	0	0	0	0	0	0	0	0	0	0	0	1	0	0	0	0	0	0	0	0	0	0	0	0	0	0	0	0	0	0	0	2	0	0	0	0	0	0	0	0	0	0	0
GATGTCAACGTCATTTTGGGCGGAGCGCCGTTTCGAATGGT	0	0	0	0	0	0	0	0	0	0	0	0	0	0	0	0	6	0	0	0	0	0	0	0	0	1	0	0	0	0	0	0	0	0	0	0	0	0	0	0	0	3	0	0	0	0	0
GATGTGACATGTCTGTCGGAAGGAAGGGAGTGTGGCGGGGC	2	16	9	16	22	19	11	15	7	8	2	8	8	10	3	18	5	9	19	28	22	31	27	15	22	15	17	20	18	10	15	3	6	9	3	3	6	12	12	3	0	0	10	6	28	24	6
GATGTGCTAATTATCACGGGGGGCGCGGGCTGTCGCGGGGC	121	402	435	827	250	426	403	132	167	300	137	272	121	155	125	787	511	86	517	675	485	441	449	425	510	423	446	526	523	389	367	334	274	498	420	465	274	411	185	282	289	619	347	696	444	473	458
GATGTGCTAATTATCACGGGGGGCGCGGGCTGTGACTGGAG	0	0	0	1	0	0	0	0	0	0	0	0	0	0	0	0	0	0	0	0	0	0	0	1	0	0	1	0	0	0	0	0	0	0	0	0	0	0	0	0	0	0	0	9	0	0	0
GATTAGCAGTCCTCTTAGAGGGGTTTAGGCTATGGGGAGGT	0	0	0	0	0	0	3	0	0	0	0	0	0	0	0	0	0	0	11	9	2	1	1	3	0	0	0	0	0	0	1	0	0	0	0	0	0	0	0	1	0	0	0	0	0	0	0
GATTAGTACAAGTCACCAAGTGGCTGCTGAATCTGAGTGGT	0	0	0	0	3	0	3	0	2	0	0	3	1	1	0	0	0	0	25	12	5	0	3	0	2	0	0	0	0	0	0	0	0	0	0	0	0	0	5	0	0	0	0	0	0	0	0
GATTATAGTTCGAAGTCAGGTGGTTTGCACTCTAAGGTGGT	0	0	0	0	0	0	0	0	0	0	0	0	0	0	0	2	6	0	0	0	0	0	0	0	0	0	0	0	0	0	0	0	1	0	0	0	0	0	0	0	0	3	0	0	0	0	0
GATTCAACGGTCCAACTCGGGGGCCCACGCCGTTGGGCGGA	2	0	0	0	0	0	0	0	0	0	0	0	0	0	0	0	0	0	0	0	0	0	0	0	0	0	0	0	0	0	0	0	1	0	0	0	0	0	0	0	0	0	9	0	0	0	0
GATTCAGGACTAATCAGGGGGGGAAAGTTCCCTGGGGGGGC	8	17	20	17	21	13	12	6	3	7	4	7	2	5	3	18	17	2	28	30	13	20	17	13	16	13	7	11	12	7	8	5	4	8	7	6	1	40	11	7	17	23	24	11	20	16	10
GATTCGATCCGTATCTTGGGTGGACCTATACTCTGGACGGT	0	1	0	2	0	0	0	0	0	0	0	0	0	0	0	1	0	0	10	3	2	2	0	1	0	0	2	0	0	0	0	0	0	0	0	0	0	0	0	0	0	0	0	0	0	0	1
GATTCGCTTTAGCTATAGCAAGGTAGAAAGTTTGCCGAGGC	5	28	52	35	90	21	29	11	17	25	44	35	16	24	16	64	18	12	35	52	26	27	40	29	39	45	38	31	42	36	37	30	15	31	18	34	12	36	62	20	57	25	24	28	11	26	23
GATTCGTCTACACCGATCGGGGGCCTTAGCCTCAAAACGGT	0	0	0	0	0	0	0	0	0	0	0	0	0	0	0	2	0	0	0	0	0	0	0	0	0	0	0	0	0	0	0	1	0	0	0	0	0	0	0	0	0	0	0	0	0	0	0
GATTGATCCATCACTAAAAAGGGCCACTTGTCCGGCAGGGA	0	5	12	2	4	6	3	3	2	2	3	5	1	1	1	6	7	0	12	11	4	3	6	6	6	1	7	1	4	5	7	0	0	0	0	3	0	14	2	4	4	6	0	0	6	2	15
GATTGCAATATATCCATAGGTGGAAGCTAGCCTTGAGCGGC	1	0	0	0	0	0	0	0	0	0	0	0	0	0	0	0	0	0	0	0	0	0	0	0	0	0	0	1	0	0	0	0	0	0	0	0	0	0	0	0	0	0	8	0	0	0	0
GATTGTGAGCAATTCTAGGATGGTACCTACTCTCGGATGGA	67	383	454	563	409	341	485	66	149	283	162	313	175	198	138	606	494	105	516	735	495	543	550	459	493	456	495	525	493	388	356	235	196	388	232	277	153	442	283	391	280	494	197	509	272	191	387
GATTTAACGGGGGACATGGGAGGTCTACGCTTCCGAGAGGC	0	8	22	0	24	12	11	0	3	1	5	3	7	3	3	7	8	0	60	51	6	11	7	3	2	5	2	6	2	2	0	0	0	0	0	0	0	42	9	8	13	4	0	0	22	0	6
GATTTAAGTCGAAAGTGGGGCTGATGTTTTCGCGAAACGGC	0	0	0	0	0	0	0	0	0	0	0	0	0	1	0	0	0	0	0	0	0	0	0	0	1	0	0	0	0	0	0	0	0	0	0	0	0	0	0	0	0	0	0	0	0	0	0
GATTTAAGTCGAAAGTGGGGCTGATGTTTTCGCGAAACGGT	0	2	4	3	0	7	0	0	2	1	6	3	3	0	4	0	13	2	5	7	1	3	3	2	0	2	1	0	1	1	2	0	0	0	0	0	1	1	0	0	4	23	0	4	3	0	0
GATTTGAGAGAGACACTCAAGGGTTCCCCTAACACGGCGGC	1	6	4	4	1	7	4	3	4	1	0	6	2	1	0	4	13	1	32	35	14	4	9	11	9	6	6	10	4	6	3	1	2	0	0	2	2	9	0	3	0	8	1	4	4	6	0
GATTTGGTCCAAATACGGGGAGGTCGCGTCTGTGCCGCGGA	2	43	143	159	119	75	102	7	29	18	6	55	21	41	45	33	82	32	687	515	188	70	94	64	96	30	23	28	10	10	10	1	0	0	0	2	1	143	74	64	8	121	11	136	74	40	29
GATTTTCTGTGTTAGAGAGAGGGTTTAGGCAGATGAGGGGA	11	28	39	21	40	33	48	28	13	26	5	30	18	27	18	79	29	17	51	72	53	43	44	29	52	27	38	50	44	30	32	19	25	51	28	40	16	40	23	42	13	28	38	9	32	85	46
GCAAAGATATGAAACAGGGAGGGAAATCCATCTGGAGCGGT	0	0	3	3	0	0	0	0	0	0	0	0	1	0	0	2	0	0	9	8	0	0	1	1	1	0	0	0	0	0	0	0	0	0	0	0	0	1	0	0	0	0	0	8	0	0	0
GCAACCCAATCCTTTAGACGCGGCGTCAGGTGATGCGGGGT	0	0	0	0	0	0	0	0	0	0	0	0	0	0	0	0	5	0	0	0	0	0	0	0	0	0	0	0	0	0	0	0	0	0	0	0	0	0	0	0	0	4	0	0	0	0	0
GCAACGACGCAAGTACTGGGCGGATCGGCGTGATGGGAGGA	0	0	0	0	0	0	1	0	0	1	0	0	0	1	1	1	0	0	2	1	0	0	1	2	0	0	0	0	0	0	0	0	0	0	0	0	0	0	0	1	0	0	0	0	0	0	0
GCAACTATCAGAGCGTACGGTGGATAACTGTCTTGCGCGGA	0	3	0	0	3	2	0	1	0	0	0	0	1	1	2	0	7	4	2	2	3	1	0	0	5	0	2	0	1	2	0	0	0	1	0	0	1	0	0	0	0	12	0	0	0	0	0
GCAAGGCAGTGCATATCGGAAGGTCGGCGAACAGGGGAGGT	0	0	2	0	0	1	1	0	2	0	0	0	1	1	0	0	1	0	5	6	6	0	3	2	0	2	0	0	0	0	0	0	0	0	0	0	0	2	0	1	0	2	0	0	2	0	0
GCAAGGCGCCGTTTTAAGCAGGGCAACGTTACTTGGAGGGT	0	4	3	1	6	4	7	6	2	3	0	8	0	2	1	9	9	2	14	21	17	5	8	3	14	5	9	4	13	7	3	0	4	1	0	2	0	2	5	8	0	16	0	0	3	17	4
GCAATCCATGGTCCGTAACGTGGACAGGTGTACTAAGCGGC	389	378	352	703	220	786	572	168	177	557	920	395	459	576	2131	1513	553	1424	254	497	392	580	603	401	672	635	664	811	923	692	618	685	609	829	730	948	696	341	165	398	1571	585	1140	480	660	504	800
GCAATCGGTCATTCACTCCAGGGTAAACGTTGTCGGGAGGA	0	8	11	7	1	19	5	0	8	6	0	10	5	6	12	0	13	9	121	67	30	12	11	10	20	3	10	6	0	0	4	0	1	0	0	0	0	17	6	6	0	19	0	5	20	0	0
GCAATTTAGCGTCTAAGAGGGGGCCTGCAGTGCAGAATGGC	2	2	16	2	17	6	1	0	2	0	0	6	0	3	0	4	0	0	11	17	9	2	3	3	1	0	0	0	0	1	0	0	0	0	0	0	0	14	19	1	0	0	5	0	9	0	0
GCAATTTCTCTACCTACCGGTGGTTTAACTTCTGACGTGGT	23	70	53	79	97	64	90	20	32	70	12	61	40	50	61	208	135	55	66	107	101	92	104	78	109	118	117	134	135	101	101	120	91	175	130	137	91	47	61	53	27	161	51	51	65	75	107
GCACAAAAGTTGCCTAGAGGTGGTAGAGAGTTTGGGGAGGT	1	1	5	7	5	8	2	5	1	0	0	6	1	2	2	5	6	1	10	8	5	2	8	5	6	3	1	5	1	0	0	0	1	1	0	0	0	9	6	0	0	9	0	6	8	18	3
GCACACAATGAACACCTAAAGGGTAGGCAATAAGACGCGGT	71	70	91	124	294	117	148	14	42	39	56	86	44	42	53	166	81	41	283	349	200	143	130	91	147	90	62	79	74	49	39	14	16	21	24	17	25	77	252	106	113	83	193	108	121	38	84
GCACAGAAGGCTGTTTTGAGCGGAACCGCTTCACCCGAGGT	4	8	10	1	18	17	12	4	3	13	14	7	9	9	7	20	22	8	4	4	12	14	15	9	9	18	22	17	36	20	18	30	12	38	28	40	18	16	16	7	19	11	15	0	16	4	10
GCACCAGTCCTGCTACCCCATGGTTCTGTTCTTTGGGAGGA	3	2	1	5	10	3	1	0	2	0	0	2	0	1	0	7	0	0	10	9	5	2	2	1	4	0	0	2	0	1	1	0	0	0	0	0	0	0	9	1	0	0	4	5	1	0	10
GCACGAACAGGACTGCGAGACGGACGGTCATGAAAAGGGGT	2	0	0	0	0	0	0	0	0	0	0	0	0	0	0	6	2	0	0	0	0	0	0	0	0	1	0	0	0	0	0	0	0	0	0	0	0	0	0	0	0	0	12	0	0	0	6
GCACGACAAACTCTCTCGAGCGGACGGATGTATCACGCGGA	2	6	4	17	4	8	6	7	2	3	0	5	2	0	2	10	0	0	28	26	12	11	7	4	6	5	3	4	5	2	0	0	0	0	1	0	2	0	5	2	0	0	7	19	0	17	16
GCACGGACATCCTTGAAGGGGGGCATCTATAAATGGATGGT	2	5	20	30	30	9	13	1	4	0	8	7	2	3	6	9	9	3	37	32	14	9	9	13	10	5	2	6	2	4	0	1	0	1	0	0	0	17	23	13	15	11	2	38	3	6	3
GCACGGCCCGCGCAACCGGGTGGTACGGGTACTGGGGGGGA	3	0	0	0	0	0	0	0	0	0	0	0	0	0	0	3	0	0	0	0	0	0	0	0	0	1	0	0	0	0	0	0	0	0	0	0	0	0	0	0	0	0	10	0	0	0	2
GCACGGTGTGCGCAGCGGAATGGTTTCGCTTTCACAGGGGA	0	2	0	0	0	1	4	0	0	0	0	2	0	2	0	3	1	0	1	2	0	2	3	1	3	1	4	1	0	3	2	1	0	0	0	2	0	0	0	2	0	0	0	0	2	0	0
GCACTACCCTCAGTGATGGGGGGACAGAGAATACGGGAGGT	0	0	0	0	0	1	0	0	0	0	0	0	0	0	0	3	0	0	0	0	0	0	0	0	0	0	0	0	3	0	0	0	0	0	0	0	0	0	0	0	0	0	0	0	5	0	4
GCACTTGCTGCCGCTTCGAGGGGAGCTGTGTCATGGGAGGT	0	0	0	0	1	0	0	0	0	0	0	0	0	0	0	0	0	2	1	3	1	0	0	0	0	0	0	0	0	0	0	0	0	0	0	0	0	0	0	0	0	0	0	0	0	0	0
GCAGCCAATCGTGCTCTGGGCGGTAAGGTGACCGCCGGGGA	1	0	0	0	0	0	0	0	0	0	0	0	0	0	0	0	0	0	0	0	0	0	0	0	0	1	0	0	0	0	0	0	0	0	0	0	0	0	0	0	0	0	0	0	0	0	0
GCAGGCCTGGGATACCCAGATGGTCGTAAAAGAAAGAGGGT	0	0	0	0	0	0	0	0	0	0	0	0	0	0	0	0	4	0	0	0	0	0	0	0	0	0	0	0	0	0	0	0	0	0	0	0	0	0	0	0	0	2	0	0	0	0	0
GCAGGGCCTTTGATTAGGGGGGGTGGCAATTGTGGGGAGGT	109	272	185	407	185	242	262	129	114	242	112	205	110	156	123	600	333	96	224	344	294	281	344	246	299	301	347	397	438	341	351	289	276	471	420	438	311	158	124	205	196	324	300	281	222	430	303
GCAGGTCATATGCACCTAAACGGTCGAGTATTTCAGGGGGA	2	0	0	0	0	0	3	0	0	0	0	0	0	0	0	0	0	0	6	1	1	3	0	0	0	0	0	0	0	0	0	0	0	0	0	0	0	0	0	0	0	0	18	0	0	0	0
GCAGTCGACGGAGTGAGAAAGGGTGTTTGATACACGGGGGA	1	0	0	0	0	0	0	0	0	0	0	0	0	0	0	0	0	0	0	0	0	0	0	0	0	0	0	0	0	0	0	0	0	1	0	0	0	0	0	0	0	0	2	0	0	0	0
GCAGTCGGTTATCTAAAGCGGGGTTGTTCGTGTACGGGGGA	1	4	11	7	3	4	10	0	0	4	5	5	1	0	1	2	2	0	8	6	5	3	4	9	10	11	0	6	5	5	5	2	0	0	0	2	0	12	2	6	8	0	2	2	2	0	0
GCAGTGAAGTATAAGACACACGGTCGCGGAAAAGCAAAGGA	0	3	0	2	4	3	3	6	0	1	3	0	0	1	1	7	0	0	0	7	7	3	1	0	5	0	4	1	2	4	0	0	0	6	0	0	0	0	10	2	5	0	0	0	1	15	3
GCAGTGCCTAGTAATCCGGGTGGAGCGGCTCTCGGCAAGGT	0	1	0	0	0	0	1	0	0	0	0	0	0	0	0	0	0	0	2	0	0	0	0	0	0	0	0	0	0	0	0	0	0	0	0	0	0	0	0	1	0	0	0	0	0	0	0
GCAGTGCGTCAACTCCGGAATGGAGTTACTCGTCAGGGGGT	0	0	0	0	0	0	0	0	0	0	0	0	0	0	0	0	2	0	0	0	0	0	0	0	0	1	0	0	0	0	0	0	0	0	0	0	0	0	0	0	0	0	0	0	0	0	0
GCATAATAGGTGTTAAGGCGTGGTACAACCTATAAGGTGGT	0	0	0	0	0	0	0	0	0	0	0	0	0	0	0	2	0	0	1	0	0	0	0	0	0	0	0	0	0	0	0	0	0	0	0	0	0	0	0	0	0	0	0	0	0	0	0
GCATATATATTGATTCCGAATGGAAGGAGGCCTGGAAGGGA	0	0	0	0	9	0	0	0	0	1	0	0	0	0	0	0	0	0	7	6	5	0	1	2	1	0	1	0	0	0	0	0	0	0	0	0	0	0	3	0	0	0	0	0	0	0	0
GCATATGGGTTGGTCTTAGGAGGAGGCACTTCCGGGGAGGT	0	0	0	0	1	0	0	0	0	0	0	0	0	0	0	0	0	0	1	6	0	0	0	0	0	0	0	0	0	0	0	0	0	0	0	0	0	0	0	0	0	0	0	0	0	0	0
GCATTAGGGAAGCTGACACATGGTATTGGAAAAGAGGTGGA	4	26	22	65	21	34	56	0	25	4	1	22	9	14	4	11	28	0	527	328	121	43	46	36	56	14	19	22	5	5	7	2	2	2	3	1	0	22	13	31	0	22	14	36	28	0	4
GCATTGAAATAGGAGACGGAGGGAGGGAATTGCCGAGGGGT	1	4	5	8	3	5	5	0	3	4	0	1	0	0	4	7	5	1	7	5	4	7	0	3	5	3	2	5	4	8	3	0	2	0	1	0	1	9	5	0	0	9	7	6	9	0	5
GCCAATTTGCGGCCCCACAGTGGCGACGGTTAAGCCATGGC	0	0	0	0	0	0	0	0	0	0	0	0	0	0	0	4	0	0	0	0	0	0	0	0	0	0	0	0	0	0	0	0	0	0	0	0	0	0	0	0	0	0	0	0	0	0	0
GCCACGATGTGCGTATAGGGGGGTGGACACTCAAGGACGGT	6	23	26	33	41	19	28	8	12	21	7	18	11	10	11	44	25	11	32	33	42	37	33	29	37	32	28	45	34	26	23	7	13	20	14	19	6	21	17	14	9	42	15	22	18	22	36
GCCACGGCGAGTTAGAACAGTGGTTTGAATCATCGGGGGGA	3	0	0	0	0	0	0	0	0	0	0	0	0	0	0	0	3	0	0	0	0	0	0	0	0	1	0	0	0	0	0	0	0	0	0	0	0	0	0	0	0	0	10	0	0	0	0
GCCACGTCTGTCTTCTAGCGCGGAATGGAGTGCCGCAAGGT	0	0	1	0	0	0	0	0	0	0	0	0	0	0	0	0	0	0	0	0	0	0	0	0	0	0	0	0	0	0	0	0	0	0	0	0	0	2	0	0	0	0	0	0	0	0	0
GCCACTCTTTAAGTTCTGAACGGTGGCGCATTTGGGGGGGC	4	35	128	37	59	30	23	10	14	16	9	29	10	26	21	34	50	16	81	68	49	43	54	48	47	23	32	51	41	22	23	6	5	21	12	13	4	125	59	14	10	64	18	29	27	23	17
GCCAGCAGATAAGTCAGAGGCGGTCCAGGTAAAGGAGTGGA	4	11	43	6	35	11	18	0	0	7	18	8	3	3	3	24	15	4	34	34	19	11	16	8	13	5	3	3	10	5	10	0	2	6	1	3	4	45	26	18	42	15	15	0	7	0	11
GCCATGAAATTTGAAAGGAGCGGTCGTAAAACTTGAAGGGC	32	211	333	291	270	164	398	54	91	138	60	178	82	91	49	331	236	32	411	540	373	257	337	247	337	184	252	232	212	166	171	50	37	71	42	48	26	312	248	290	108	270	95	248	136	154	180
GCCATGGAGTCTAAACGAGAAGGTGATGGGCGTCGAGCGGA	0	0	0	0	1	3	2	0	0	0	0	0	0	2	0	3	0	0	6	7	3	0	5	1	1	0	0	0	0	0	1	0	0	2	1	0	0	0	1	1	0	0	0	0	6	0	4
GCCCAAAGGCAGGAGCCACAAGGTTTAGGTTTCCCAGGGGA	2	0	0	0	0	0	0	0	0	0	0	0	0	0	0	0	0	0	2	0	0	0	0	0	0	0	0	0	0	0	0	0	0	0	0	0	0	0	0	0	0	0	9	0	0	0	0
GCCCAAGGGCGTATCTCACAGGGTCGCAGTTTATGGGGGGC	0	1	1	0	2	0	2	0	0	0	0	2	0	0	0	0	0	0	21	6	1	0	2	1	4	1	0	0	1	0	0	0	0	0	0	0	0	0	0	1	0	0	0	0	0	0	0
GCCCAGTGGGTGCTCCGGGGTGGTGGGTTCTCATCGGAGGT	0	0	0	0	0	0	0	0	0	0	0	0	0	1	0	0	0	0	1	1	2	0	1	0	0	2	0	0	0	0	0	0	0	0	0	0	0	0	0	0	0	0	0	0	0	0	0
GCCCCCTTTTATTTTCGGGGTGGTTCGCATTGTGGGGGGGT	1	0	0	0	0	0	0	0	0	0	0	0	0	0	0	0	3	0	0	0	0	0	1	0	0	0	0	0	0	0	0	0	0	0	0	0	0	0	0	0	0	12	2	0	0	0	0
GCCCCGACGACATAGTGGCGTGGACATCAATTCGGAACGGT	1	0	0	1	0	1	0	0	2	0	0	0	0	0	0	0	1	0	10	3	2	0	0	1	1	0	0	1	0	0	0	0	0	0	0	0	0	0	0	0	0	2	7	0	1	0	0
GCCCCTAATGATTTATGCGGTGGTTCTCTTTGTTGCAGGGT	0	0	0	0	0	0	1	0	1	0	0	0	0	0	0	0	0	0	2	2	0	1	0	0	0	0	1	0	0	0	0	0	0	0	0	0	0	0	0	0	0	0	0	0	0	0	0
GCCCGCATTTGTTCCATAAAGGGTGAGAATCGAGGGAAGGT	3	4	6	7	8	9	10	0	0	7	4	6	4	4	1	13	12	0	17	12	10	6	29	13	15	5	11	6	7	8	7	3	7	9	13	17	4	2	3	6	9	16	12	7	9	0	12
GCCCGTGCCGACAAATCACATGGTGCGCGTATAGGCACGGA	0	0	0	0	0	0	1	0	0	1	0	1	0	0	0	1	0	0	12	12	0	0	0	0	0	0	0	4	0	0	0	0	0	0	0	0	0	0	0	0	0	0	0	0	0	0	0
GCCCTAACTCTTGAATCCCAAGGCCTGGGCCCCGGCAAGGC	6	28	31	47	50	22	49	15	13	25	15	18	8	13	23	74	30	8	25	62	30	40	26	27	38	28	34	32	26	30	20	21	19	30	14	20	15	27	35	29	30	32	20	27	18	23	29
GCCCTAGGAAAAAAAAGCAGTGGCCCAGGCCTCTCCGAGGT	2	3	17	12	0	14	6	4	2	3	1	6	3	3	21	15	3	11	4	5	9	6	13	12	3	7	7	10	9	10	3	3	4	5	6	13	5	15	0	2	4	0	4	13	11	8	9
GCCCTCACTTCATTGAAGGGCGGTGGGCAATATAGGAGGGT	13	3	0	0	0	1	0	0	0	0	4	0	0	0	0	81	27	0	0	0	0	0	0	0	0	0	0	0	0	0	0	0	0	0	0	0	0	0	0	0	5	29	55	0	0	0	18
GCCCTCCTAATGTAGTAGGGGGGCCGAAACCGCTGGGGGGC	28	119	67	244	32	64	194	15	47	93	40	73	30	46	9	312	121	8	114	194	144	149	141	129	166	110	134	136	205	131	124	96	93	134	141	128	76	80	8	136	73	159	78	215	56	73	146
GCCGAAGCAGACTTCTGGGAAGGTGAAAAACATAGGACGGT	0	1	0	3	0	0	3	0	1	0	0	0	0	0	0	7	0	0	17	10	2	1	0	5	5	1	0	3	1	0	0	0	0	0	0	0	0	0	0	2	0	0	0	1	0	0	9
GCCGAAGCAGACTTCTGGGAAGTTGAAAAACATAGGACGGT	0	0	0	0	0	2	0	0	0	0	0	0	0	0	0	0	0	0	0	0	0	0	0	0	0	0	0	0	0	1	0	0	0	0	0	0	0	0	0	0	0	0	0	0	2	0	0
GCCGACGTCTTTGTCCCGGAGGGTCGTCAGTACTGCATGGA	0	1	3	3	6	6	2	0	0	5	0	1	1	0	6	2	0	1	5	4	6	4	4	3	3	6	2	12	7	2	3	2	0	3	1	0	0	6	3	0	0	0	0	0	4	0	0
GCCGATTTCTTCGAACCCGGGGGAGTGGTTTGAAAGGAGGC	0	0	1	0	0	0	0	0	0	0	0	1	0	0	0	0	0	0	4	2	3	0	0	0	4	0	0	0	0	0	0	0	0	0	0	0	0	0	0	0	0	0	0	0	0	0	0
GCCGCTCAGATAGTACAGGATGGTCTTCTTAGCTCGGAGGT	0	1	0	4	0	0	0	0	1	0	0	2	0	1	0	0	2	0	29	10	1	3	2	2	1	0	0	2	0	1	0	0	0	0	1	0	0	0	0	0	0	2	0	7	0	0	0
GCCGCTTCTTCCGACTCAGGAGGTTGCATGCACTGGGCGGT	0	0	0	0	1	0	0	0	0	0	0	0	0	1	0	0	0	0	17	7	3	0	0	0	1	0	0	0	1	0	0	0	0	0	0	0	0	0	1	0	0	0	0	0	0	0	0
GCCGCTTGGGCTGTGTCGAAGGGTGGGGAGCGTCGAGTGGT	0	0	0	1	0	0	0	0	0	0	0	0	0	0	0	0	0	0	4	0	0	0	0	0	0	0	0	0	0	0	0	0	0	0	0	0	0	0	0	0	0	0	0	0	0	0	0
GCCGGAAAGACACAGACAGGGGGCCAAATGATATAGGTGGT	0	0	0	0	0	0	0	0	0	0	0	0	0	0	0	2	0	0	1	0	0	0	0	0	0	1	0	1	1	0	1	1	0	0	0	0	0	0	0	0	0	0	0	0	0	0	0
GCCGGGCAGGGCTCCATCCGTGGTAATAACCCCGGGGAGGA	0	1	0	0	0	0	0	0	0	0	0	0	0	0	0	1	0	0	0	0	0	0	0	0	0	1	0	0	0	0	0	0	0	0	0	0	0	0	0	0	0	0	0	0	0	0	0
GCCGTACTTTTGTTCACAGGCGGTCCTGTATTCAGGAGGGT	0	0	0	0	0	1	0	0	0	0	0	0	0	0	0	0	0	0	4	0	0	2	0	0	1	0	0	0	0	0	0	0	0	0	0	0	0	0	0	0	0	0	0	0	0	0	0
GCCGTCTTGCCTTTTTTGGGTGGTCGCGAGCTTGAGGTGGT	0	0	0	0	0	0	1	0	0	0	0	0	0	0	0	0	0	0	5	0	0	0	0	0	0	0	0	0	0	0	0	0	0	0	0	0	0	0	0	0	0	0	0	0	0	0	0
GCCTACCTGACTTAATCAGATGGAGGACGGAAAAAGGAGGC	0	0	0	0	0	0	0	0	0	0	0	0	0	0	0	0	1	0	2	0	1	0	0	0	0	0	1	0	0	0	0	0	0	0	0	0	0	0	0	0	0	0	0	0	0	0	0
GCCTAGGGTCGTCACTGTGGGGGTACTTAGATATGGGAGGT	2	6	8	12	17	9	19	7	8	15	5	17	5	10	7	35	13	6	38	43	17	14	25	16	15	12	10	11	12	8	12	4	12	12	3	8	9	5	16	15	11	5	8	7	7	18	9
GCCTATGACCAATCCCCGCGTGGTGCGCGTAACCGGGCGGA	1	0	0	0	0	0	0	0	0	0	0	0	0	0	0	0	3	0	0	0	0	0	0	0	0	0	0	0	0	0	0	0	0	0	0	1	0	0	0	0	0	3	2	0	0	0	0
GCCTATGGGTTCGTACCAGATGGCCGGGCGTCTTGCATGGC	0	0	0	0	0	0	1	0	3	1	0	1	0	1	0	0	0	0	3	2	3	1	1	0	5	0	0	0	0	0	0	0	0	0	0	0	0	0	0	1	0	0	0	0	0	0	0
GCCTCCGTGTGGCAGAGAAACGGACTGAATCCATCAGGGGA	0	4	9	5	12	4	9	0	0	2	0	0	0	2	6	19	4	0	6	7	6	7	4	4	10	4	7	5	2	7	3	0	5	3	3	7	0	8	10	9	0	0	0	2	1	0	7
GCCTGTTTAGCCTCGTGCCATGGTGCCGGATGAGGGAGGGC	0	0	0	0	2	0	2	0	1	0	0	1	0	2	0	0	0	1	2	0	1	1	0	1	1	2	0	3	1	2	1	1	0	1	0	1	0	0	0	1	0	0	0	0	0	0	0
GCCTTCCCTACCGTGATCAGGGGTTCGACCCTTTCCGAGGT	0	0	0	1	2	0	0	0	0	0	0	0	0	0	0	0	0	0	6	0	1	0	0	0	0	0	0	0	0	0	0	0	0	0	0	0	0	0	2	0	0	0	0	0	0	0	0
GCCTTCTGTGATCACAGGAGTGGCCAAGGTTGTTCGAGGGC	0	4	3	10	1	3	11	0	7	2	0	7	0	5	3	14	8	2	160	101	40	8	13	6	7	1	6	3	0	5	3	0	0	0	0	0	0	0	0	11	0	4	0	5	7	0	7
GCCTTGCGTAGCCTATTAGGAGGTTAATATTCTGGAGGGGC	2	0	0	0	0	0	0	0	0	0	0	0	0	0	0	0	0	0	0	0	0	0	0	0	0	2	0	0	0	0	0	0	0	0	0	0	0	0	0	0	0	0	13	0	0	0	0
GCGACGCCTGGTTACTGAGGTGGACTGGTTAATGGCATGGT	0	4	0	0	1	2	3	0	0	2	0	3	0	2	1	5	0	1	11	5	6	1	4	3	5	1	4	0	2	3	0	0	4	0	0	0	1	0	0	5	0	0	0	0	0	0	0
GCGACTAAAAGTGAGTCGGATGGAGATCGAACCTACGTGGC	9	33	47	21	77	14	36	15	8	36	7	23	12	13	30	83	37	17	42	37	38	37	41	36	44	57	35	64	38	37	35	34	29	51	36	46	40	59	54	35	4	19	34	9	14	46	60
GCGACTGCCATTGCACCCAAAGGCTAGCGTATTCCCACGGC	2	0	0	0	0	0	0	0	0	0	0	0	0	0	0	0	0	0	0	0	0	0	0	0	0	0	0	1	0	0	0	0	0	0	0	0	0	0	0	0	0	0	3	0	0	0	0
GCGAGGTTCGTGTTGTGGGGGGGCGCCTCCTGTTGGGGGGT	0	0	0	0	0	0	0	0	0	0	0	0	0	0	0	0	0	0	1	0	0	0	0	0	0	0	0	0	0	0	0	0	0	0	0	0	0	0	0	0	0	0	0	0	0	0	0
GCGATCGGTATAGTAAACCAGGGTACACATCGAGGAGTGGT	0	0	0	0	6	1	0	0	0	0	0	0	0	0	0	0	0	0	0	0	0	1	0	1	0	2	1	0	0	0	0	0	0	0	1	2	0	0	3	0	0	0	0	0	4	0	0
GCGCACTTTCTAGTTAGCGGAGGTGTGGTTTGAAGGGGGGC	0	0	0	0	0	0	0	0	0	0	0	0	0	0	0	0	6	0	0	0	0	0	0	1	0	0	0	0	0	0	0	0	0	0	0	0	0	0	0	0	0	2	0	0	0	0	0
GCGCATGAGAAGGTTAGGGAGGGATGTGCATTAGGGGTGGC	0	0	0	2	2	2	0	0	4	0	0	2	0	0	1	0	4	0	19	14	11	3	2	3	0	1	0	0	0	0	1	0	0	0	0	0	0	0	0	0	0	2	0	3	1	0	0
GCGCCTCACTAGTAATAGGGGGGCGTCTGATGTTGGGAGGA	0	3	9	4	2	1	9	1	0	7	3	2	1	2	2	15	10	0	3	3	5	2	7	9	5	5	6	9	2	2	2	4	3	4	2	4	1	11	0	8	11	21	0	4	0	0	21
GCGCGCTACCGACCTATCCAGGGTGTTCATTTACGAGCGGT	3	0	0	0	0	0	0	0	0	0	0	0	0	0	0	6	0	0	0	2	0	0	0	0	0	1	0	0	0	0	0	0	0	0	0	0	0	0	0	0	0	0	13	0	0	0	18
GCGCGCTGTCCGTTCTCGGAGGGTCGTGTATATTAAGGGGT	0	4	12	7	6	7	4	0	2	1	0	2	2	1	3	2	0	0	34	18	15	6	11	6	15	1	4	0	1	0	0	0	0	0	0	0	0	9	3	6	0	0	0	7	4	0	0
GCGCGGTCAGGGGCTATAGGGGGTTCTGTCTCTGCAAAGGT	0	0	0	0	0	0	0	0	0	0	0	0	0	0	0	10	0	0	0	0	0	0	0	0	0	0	0	0	1	0	0	1	0	0	0	0	0	0	0	0	0	0	0	0	0	0	2
GCGCTCACCGCCGTGAGCAACGGATCACACAACGGGGAGGA	0	3	0	4	1	4	7	0	1	0	3	0	2	0	0	0	3	1	11	18	6	3	4	3	0	1	3	1	0	3	1	1	0	0	0	0	0	0	2	5	0	0	0	7	3	0	0
GCGCTTATACAAGCGCACGAGGGACGCTAGTGTGGGGGGGC	0	3	4	1	0	4	4	4	0	4	0	2	2	3	1	11	0	1	14	16	12	4	11	7	7	8	7	4	1	7	0	0	0	2	0	0	3	1	0	2	0	0	0	0	3	19	7
GCGCTTCCTTCCCCATGAGGAGGTGGTACTCGTTAAGGGGT	0	0	0	0	0	0	0	0	0	0	0	0	0	0	0	1	0	0	0	0	0	0	0	0	0	2	0	0	0	0	0	0	0	0	0	0	0	0	0	0	0	0	0	0	0	0	0
GCGGACCCATTAACGCAGGGAGGAAGGGTATGTTCGGTGGT	0	2	3	5	6	7	0	0	1	1	0	1	4	6	3	9	2	2	7	6	7	3	6	8	4	3	2	3	1	0	0	0	0	1	0	1	0	1	10	0	0	0	0	14	8	0	5
GCGGAGTTCTCAATGTCGCGAGGAAGCGCGTTTAAGGTGGA	3	1	22	7	18	0	7	1	2	7	5	0	4	4	4	19	9	5	8	8	14	10	8	6	7	6	0	3	9	2	3	3	5	5	7	6	3	12	18	4	6	7	7	8	0	1	5
GCGGATAAATCTTATTCGCGCGGCTCCGTATTCCCGGCGGC	151	124	105	341	233	268	112	69	45	117	65	87	46	78	139	334	165	103	126	212	138	135	173	132	206	186	165	218	206	156	163	152	125	234	188	249	144	97	207	100	129	195	497	295	259	184	130
GCGGGCGGGCACTCATCGGGTGGTAATAGTCCTGGCGGGGC	0	5	9	5	7	5	3	0	1	2	3	3	1	1	1	22	8	0	4	8	4	8	13	9	7	4	9	9	3	2	6	5	3	3	3	1	0	14	7	3	7	18	0	2	2	0	3
GCGGGGTGGTTACTATTAAGGGGCTGGCTGACAAGGGCGGC	57	118	120	107	204	122	118	46	56	72	81	61	58	74	55	299	199	55	99	123	125	140	140	106	153	166	171	201	237	161	164	204	164	288	239	273	185	121	131	83	170	201	193	95	116	136	179
GCGGGTCTAGATCTGCCCGGGGGTTTTCGCTCATGGGGGGA	0	2	6	8	12	0	2	0	1	1	0	0	1	4	1	0	2	1	13	13	2	3	3	4	0	4	4	0	1	0	2	0	0	0	0	0	1	5	6	1	0	19	0	8	0	0	0
GCGGGTTATACCCTTAGGCGGGGATAGCATTTATGAGTGGC	2	6	3	8	33	20	16	2	5	6	2	6	5	5	2	14	8	7	9	24	7	9	18	17	23	5	6	12	5	3	7	0	6	5	7	2	2	6	20	10	1	22	11	6	15	6	7
GCGGTACTTTTTGTCCCAGAGGGTATCATACTCTGGGAGGA	4	0	0	0	0	1	1	0	0	0	0	1	0	0	0	0	1	0	0	0	0	0	0	2	1	0	0	2	0	3	2	0	0	0	1	0	0	0	0	0	0	0	14	0	1	0	0
GCGGTATACTGCTTATTGAAAGGTTAGCGATGTAGGGTGGT	0	1	0	0	0	0	1	0	0	0	0	0	0	0	0	0	0	0	1	0	1	0	0	0	0	0	0	0	0	0	0	0	0	0	0	0	0	0	0	1	0	0	0	0	0	0	0
GCGGTGAAGCCAGCAAGAAGCGGACGGCTCAGCCACACGGC	31	16	23	23	26	9	25	2	5	15	10	9	2	7	0	51	30	0	42	30	25	19	20	24	35	18	26	39	33	29	24	30	25	47	40	45	36	12	16	13	13	33	88	9	6	1	25
GCGGTGCCACATGTGAGAAGGGGATCACATTTATGGGGGGT	1	6	11	7	5	12	15	3	2	11	7	10	0	5	13	35	18	4	2	5	12	10	20	7	19	11	14	25	12	10	15	17	17	39	28	28	17	18	4	4	11	12	6	0	15	6	20
GCGGTTCTACGTGAGCAACGTGGTCAGAAGTTTTAAGAGGC	0	0	0	0	0	0	0	0	2	0	0	0	0	0	2	0	0	0	7	2	0	2	0	1	3	0	0	0	0	0	3	0	0	0	0	0	0	0	0	0	0	0	0	0	0	0	0
GCGTAATAATTATTAATCAGCGGTATGACTTGTAGGAGGGT	10	8	15	4	8	5	8	1	0	7	0	5	4	2	3	12	6	1	25	28	15	4	8	13	12	3	6	5	7	2	7	3	2	0	2	1	1	16	5	3	0	8	37	3	5	1	3
GCGTACCACTGCTACATAAGCGGTCGTGTTTAACGAGGGGC	2	0	1	0	0	0	0	0	0	0	0	0	0	0	0	1	0	0	1	0	0	0	0	0	0	0	0	0	0	0	0	0	0	0	0	0	0	0	0	0	0	0	13	0	0	0	0
GCGTCAGAGCACATTTTGAGTGGTCCCGATTCTAGCGAGGT	0	0	0	8	0	1	5	0	3	0	0	4	1	2	0	3	0	0	79	52	13	8	9	4	4	2	0	2	0	0	1	0	0	0	0	0	0	0	0	4	0	0	0	11	2	0	8
GCGTCGGTAATAGTTCGAGGGGGCAGAGAGTGCGGAGTGGC	1	0	0	0	0	0	0	0	0	0	0	0	0	0	0	0	0	0	0	0	0	0	0	1	0	0	0	0	0	0	0	0	0	0	0	0	0	0	0	0	0	0	2	0	0	0	0
GCGTCGGTAATAGTTCGAGGGGGCAGAGAGTGCGGAGTGGT	0	0	0	0	4	2	0	0	0	0	0	1	1	2	0	7	2	0	3	0	0	1	1	0	2	0	0	0	1	0	0	0	0	1	0	1	0	0	0	0	0	0	0	0	0	0	6
GCGTCGTAGATTGCTTTGGGTGGCTTAGTAAATCGAGTGGT	1	32	21	22	1	25	51	2	20	22	7	32	17	23	22	11	29	14	71	75	47	48	56	44	51	37	36	46	44	41	31	27	33	47	34	24	21	25	0	53	12	40	3	21	20	2	4
GCGTGAACAAGTTTCAAGGGTGGTACAAATTATGGGATGGT	0	0	1	0	0	0	0	0	0	0	0	0	0	0	0	12	1	0	0	0	0	0	0	0	0	1	0	0	0	0	0	0	0	0	0	0	0	0	0	0	0	0	0	0	0	0	10
GCGTGGGTTTAGTATACGAGGGGTCCTCAACCCACGGGGGC	1	0	0	0	0	0	0	0	0	0	0	0	0	0	0	0	0	0	0	0	0	0	0	0	0	0	0	0	0	0	0	0	0	0	0	0	0	0	0	0	0	0	2	0	0	0	0
GCGTTGGAAAGTCAGAGGGGAGGAGAGCTATGTCAAGGGGA	1	0	0	0	0	0	0	0	0	0	0	0	0	0	0	0	0	0	0	0	0	0	0	0	0	1	0	0	0	0	0	0	0	0	0	0	0	0	0	0	0	0	2	0	0	0	0
GCGTTGGGTTAAATGCGGGGAGGCAAGATATTATAGACGGT	2	0	0	0	0	0	0	0	0	0	0	0	0	0	0	0	0	0	0	0	0	0	0	0	0	1	0	0	0	0	0	0	0	0	0	0	0	0	0	0	0	0	9	0	0	0	0
GCGTTTGGGAAGATAACGCAAGGTGGTACGTCTTGGGCGGT	3	0	0	0	0	0	0	0	0	0	0	0	0	0	0	0	0	0	0	0	0	0	0	0	0	0	0	0	0	0	0	0	0	0	0	0	1	0	0	0	0	0	3	0	0	0	0
GCTAAAACTTCGAACCGGCACGGTACCAATATTTCGATGGA	8	15	27	8	28	15	22	0	3	9	9	5	3	0	2	31	15	2	14	14	18	11	16	19	13	24	14	29	34	4	22	17	9	25	30	31	7	18	32	23	8	15	13	6	19	0	19
GCTAACACATACACTTAGCGAGGTGGAAAGCGAACGGGGGC	1	7	23	0	39	15	9	0	1	3	4	8	0	8	6	14	17	2	13	18	15	10	12	11	6	4	5	5	5	5	6	2	0	5	3	3	0	17	17	4	7	16	2	0	10	0	11
GCTAAGGGCTTTATTACACGCGGTTGAATTACTTGAGTGGC	0	0	0	0	0	0	0	0	0	0	0	0	0	0	0	2	0	0	1	2	0	0	0	0	1	0	2	1	0	0	0	0	0	0	0	0	0	0	0	0	0	0	0	0	0	0	0
GCTAAGTGAATCATAAGAAATGGCTCGGTCTCAGGGGGGGA	0	0	0	0	0	0	0	0	0	0	0	0	0	0	0	2	2	0	0	0	0	0	0	0	0	0	0	0	0	0	0	0	1	0	0	0	0	0	0	0	0	0	0	0	0	0	2
GCTACGCCTTAGTTCTAGCGTGGTGATGAGTGAAGGGCGGA	4	0	1	0	0	0	0	0	0	0	0	0	0	0	0	4	3	0	0	0	0	0	0	0	0	0	0	0	0	0	0	0	0	0	0	0	0	0	0	0	0	0	11	0	0	0	2
GCTAGATACCTCGTTAAAAGTGGCGGTGCGCCTCGGAAGGT	3	0	0	0	0	0	0	0	0	0	0	0	0	0	0	0	0	0	0	0	0	0	0	0	1	0	0	0	0	0	0	0	0	0	0	0	0	0	0	0	0	0	12	0	0	0	0
GCTAGCCGACGCATAAGAGGTGGAGAGGGGTTTGCAATGGT	6	36	32	83	33	61	96	6	31	32	6	44	21	20	21	33	92	11	342	291	151	85	88	55	87	32	58	46	41	32	42	13	6	21	8	8	8	42	25	63	9	108	18	70	45	13	2
GCTAGGTAGGGATATCAGCGGGGCTTACGTTTCACGACGGT	6	7	3	31	16	15	12	1	8	2	3	4	4	5	9	17	12	4	56	37	18	24	13	16	15	9	9	13	14	4	7	0	1	2	1	2	2	0	11	14	5	9	9	37	12	6	4
GCTAGTGACTGGTCCTTAGATGGATCCGTAACACAGACGGA	0	0	0	0	0	0	0	0	0	0	0	0	0	0	0	3	1	0	0	0	0	0	0	0	0	0	0	0	0	0	0	0	0	0	1	0	0	0	0	0	0	0	0	0	0	0	2
GCTATGCTTGTTTTATGGGGTGGTTGCATTTCTAAGGGGGT	19	73	140	62	134	101	113	12	44	72	71	66	41	46	26	181	81	17	136	138	94	97	111	87	117	111	103	135	154	96	107	153	129	245	211	262	151	143	79	97	108	114	59	56	102	35	80
GCTATTATTACGCCAACCAGAGGCTTCTAGAAACGAGCGGA	0	5	4	3	0	5	8	0	3	6	0	6	1	4	1	4	1	1	15	20	13	16	6	7	8	9	8	15	6	9	12	1	6	5	4	3	2	4	0	12	0	0	0	2	2	0	2
GCTATTCATATATTCTTGGAGGGCGAGGGCCTCTGCGAGGT	27	83	97	98	89	88	118	69	43	99	48	58	54	68	67	311	173	57	84	123	115	135	126	104	129	160	158	201	227	169	180	220	186	298	286	282	218	110	70	95	97	197	87	82	135	199	171
GCTATTTCACTCGTTCTAGGTGGATGGTAAATTGACGAGGT	0	0	0	0	1	0	0	0	0	0	0	0	0	0	0	0	0	0	0	0	2	0	1	0	0	0	0	0	0	0	0	0	0	0	0	0	0	0	0	0	0	0	0	0	0	0	0
GCTCACTAGGCTCTCAGAAGCGGAAAACGCAATCGAGTGGT	2	0	2	0	0	0	0	0	0	0	0	0	0	0	0	0	0	0	0	0	0	0	0	0	0	1	0	0	0	0	0	0	0	0	0	0	0	2	0	0	0	0	8	0	0	0	0
GCTCCATGGTGCACGAAGGGGGGAGTCCGTTTTGGGGCGGT	0	0	0	0	0	0	0	0	0	0	0	1	0	0	0	0	0	0	8	5	8	1	1	1	3	0	0	0	0	0	0	0	0	0	0	0	0	0	0	0	0	0	0	0	0	0	0
GCTCGAAGGGTGTACTAGAGAGGTGGCAGCTACTAGGTGGT	1	2	9	5	2	2	3	0	2	2	0	0	2	1	3	4	9	2	54	38	10	11	11	9	6	2	3	6	0	2	2	0	1	1	4	0	1	5	0	5	0	9	6	8	0	0	2
GCTCGGGGTACAATAAGGGGGGGCGGATTTTGCAGGGAGGA	0	0	0	0	0	0	0	0	0	0	0	0	0	0	0	2	0	0	0	0	0	0	0	0	0	0	0	0	1	0	0	0	0	1	0	2	0	0	0	0	0	0	0	0	0	0	0
GCTCTAAAAGCGTTTTCGGGCGGTGGATCTTAATGCGCGGT	5	49	21	14	6	30	67	5	24	28	2	76	15	34	13	17	29	16	135	169	100	71	63	69	57	34	51	53	51	32	26	8	8	19	5	0	0	20	8	56	7	48	9	12	37	23	11
GCTGACACTGGAGTATTAGGCGGTTCTAACACCCCCGAGGA	0	1	0	0	0	0	1	0	0	0	0	0	1	1	0	0	0	0	0	0	0	0	1	1	1	0	0	0	0	0	0	0	0	0	0	0	0	0	0	0	0	0	0	0	0	0	0
GCTGGGGTTCACGTCCTCGATGGTTAAGACTGATCGGCGGT	1	0	0	4	17	2	0	2	2	1	0	1	0	0	2	4	7	0	16	4	2	3	0	0	1	0	0	0	0	1	0	0	0	0	0	0	0	0	19	0	0	5	2	7	2	8	7
GCTGGGTCTCTGAATCCCAGTGGCGCTCCCAGAAGCGTGGT	2	0	1	0	0	0	0	0	0	0	5	0	0	0	0	16	10	0	0	0	0	0	0	0	0	0	0	0	0	0	1	0	0	0	0	0	0	0	0	0	15	8	3	0	0	0	6
GCTGGTTAATTTCTCACGGAAGGTTCATAATGTAGGGCGGT	5	2	4	5	1	5	4	1	3	1	1	3	1	1	0	5	6	0	3	7	6	9	7	9	2	12	5	9	3	4	7	5	3	6	4	7	3	4	0	3	0	9	2	5	4	0	0
GCTGGTTGCCATACACGGGGCGGTACGTGCACTAGGGCGGA	2	0	0	0	0	0	0	0	0	0	0	0	0	0	0	0	0	0	0	0	0	0	0	0	0	1	0	0	0	0	0	0	0	0	0	0	0	0	0	0	0	0	8	0	0	0	0
GCTGTACTGATGGTCTGAGAAGGTAGTCAGTACACCGGGGT	0	8	28	20	14	5	18	1	8	7	0	11	7	6	3	11	5	3	137	72	37	22	13	19	13	4	8	5	6	1	4	1	2	5	2	0	0	21	19	18	0	3	0	12	7	2	3
GCTGTGTTAGTCACGCAACAGGGATCAACCAGACGAAAGGC	2	4	0	0	0	0	0	0	0	0	0	0	0	0	0	0	0	0	0	0	0	0	0	0	0	0	0	0	0	0	0	0	0	0	0	0	1	0	0	0	0	0	4	0	0	0	0
GCTTACAATAGCCTGTCGGGAGGTAATAATTCACGGGAGGC	0	9	2	15	10	5	15	0	2	6	0	15	7	4	1	4	0	5	90	62	17	15	6	10	11	1	6	6	3	3	1	0	0	0	2	1	1	0	5	9	0	0	0	17	8	0	0
GCTTCAAGCACCCCACACAGAGGTACTTGCCATTGGGGGGA	0	4	2	0	3	0	2	0	3	1	0	4	0	0	0	5	2	1	0	8	6	5	5	6	2	5	2	0	0	2	6	0	1	1	0	0	0	1	2	0	0	7	0	0	0	0	0
GCTTCCAAACGTCTGATGGGCGGTCCTAATTGAGGCGAGGT	0	0	0	0	0	0	1	0	0	0	0	0	0	0	0	0	0	0	2	0	0	0	0	0	0	0	0	0	0	0	0	0	0	0	0	0	0	0	0	1	0	0	0	0	0	0	0
GCTTGATAACATTTAAAGAGCGGCGTCTAGTTTAAGGTGGT	0	0	0	0	0	0	0	0	0	0	0	0	0	0	0	0	0	0	1	0	0	0	0	0	0	0	0	0	0	0	0	0	0	0	0	0	0	0	0	0	0	0	0	0	0	0	0
GCTTGGTTGGGCGAAAGGGGGGGCGGTGTACTCACAGCGGT	1	0	0	5	0	1	2	0	0	0	0	0	0	0	0	0	0	0	1	0	1	0	0	0	0	0	0	0	0	0	0	0	0	0	0	0	0	0	0	1	0	0	3	6	0	0	0
GCTTGGTTTCACCTTTAGGGGGGTTTGGGTATTCGCAAGGC	0	0	0	0	0	0	0	0	0	0	0	0	0	0	0	0	0	0	16	0	0	0	0	0	0	0	0	0	0	0	0	0	0	0	0	0	0	0	0	0	0	0	0	0	0	0	0
GCTTGTCCATTGGTATAGCGGGGTAGGTCAAATCGGGCGGT	4	2	0	0	0	0	1	0	0	0	0	0	0	0	0	0	7	0	0	0	0	0	0	0	0	1	0	0	0	0	0	0	0	0	0	0	1	0	0	0	0	13	20	0	0	0	0
GCTTTAAGTGTCGAGCGGGGCGGTGAGGCATGCCAGAAGGT	0	1	0	0	1	2	1	0	0	0	0	0	0	0	0	0	0	0	0	2	1	0	1	0	0	0	1	0	0	2	0	0	0	0	0	0	1	0	2	0	0	0	0	0	2	0	0
GCTTTACATTGTATACGGGGAGGTTCTATCTCACGGGAGGT	0	0	0	0	0	0	0	0	0	0	0	1	0	0	0	0	0	0	7	2	0	1	0	0	0	0	0	0	0	0	0	0	0	0	0	0	0	0	0	0	0	0	0	0	0	0	0
GCTTTATCCTACGCAACGAAAGGCCCGACGTCATCGGAGGT	0	2	0	2	4	4	4	0	4	0	3	0	3	1	0	5	4	0	9	5	6	1	2	3	2	1	1	0	0	0	2	0	0	1	2	0	0	0	2	1	5	6	0	0	2	0	0
GCTTTCGTCCCACTACCGGGTGGACACTACTGAACGGGGGA	0	0	0	0	0	0	0	0	0	0	0	0	0	0	0	1	0	0	0	0	0	0	0	0	0	1	0	0	0	0	0	0	0	0	0	0	0	0	0	0	0	0	0	0	0	0	0
GCTTTGTGTAATAATTGGGATGGCATCCGCTTTAAAATGGT	6	35	21	18	19	18	18	4	12	25	22	17	11	8	14	75	38	17	19	38	24	37	34	37	27	25	24	59	45	39	25	18	34	44	27	40	26	7	23	14	50	54	19	13	25	13	53
GCTTTTCCAGGAATTTCACGGGGTGTTTGCTTAAGGGCGGT	3	6	8	2	9	4	6	0	1	0	2	4	2	2	2	9	7	1	6	2	3	8	7	6	3	3	5	0	11	2	8	3	3	11	3	6	1	5	10	1	2	7	9	2	4	0	0
GGAAACCGTGACCCGAGGCACGGTGTAGGCATTGGAGAGGC	0	0	0	0	5	0	0	0	1	0	0	1	0	1	1	0	0	0	4	1	2	0	0	0	0	0	0	1	0	0	3	0	0	0	1	0	0	0	11	0	0	0	0	0	0	0	0
GGAACACAACGCTCCTTGCGAGGTTATTCATCCGGCGGGGC	1	0	0	0	6	0	1	0	1	0	0	0	0	3	0	1	0	2	5	0	0	0	0	0	1	1	0	0	0	0	0	0	0	0	0	0	0	0	4	0	0	0	0	0	0	0	0
GGAACTCCGATATCATGCCGTGGCGCATGAAGAACCACGGT	0	0	0	3	0	0	2	0	0	0	0	0	0	0	0	0	0	0	1	1	1	0	6	0	0	0	0	0	0	0	0	0	0	0	0	0	0	0	0	4	0	0	0	2	0	0	0
GGAACTGCCCGGGAGCTGCGTGGTCTAACATATAGCGGGGA	0	0	0	0	4	0	0	0	0	0	0	0	0	0	1	4	0	0	2	1	0	0	0	0	2	1	0	0	0	0	0	0	0	2	0	0	0	0	7	0	0	0	0	0	0	0	0
GGAAGACCCCGCAAGACAGGGGGATTGCGAAGCAGCGCGGA	2	0	0	0	0	0	0	0	0	0	0	0	0	0	0	0	0	0	0	0	0	0	0	0	0	0	1	0	0	0	0	0	0	0	0	0	0	0	0	0	0	0	11	0	0	0	0
GGACAATGTCCAGCGTGCCGTGGTGAATGTTGTGAGGTGGC	3	0	0	0	0	0	0	0	0	0	0	0	0	0	0	1	0	0	0	0	0	0	0	0	0	1	0	0	0	0	0	0	0	0	0	0	0	0	0	0	0	0	9	0	0	0	0
GGACATATTAATCATAGGCGTGGTACTTTTTTAAAGGAGGC	0	1	3	7	2	2	10	2	5	3	7	2	0	2	1	3	0	0	29	17	15	5	8	3	6	3	3	0	1	0	2	0	0	0	2	0	0	6	1	11	13	0	0	0	2	1	0
GGACATGATACTATATTAGAGGGAGGCTTTACTTAAGGGGT	0	0	0	0	0	0	0	0	0	0	0	1	0	0	0	0	0	0	0	1	0	0	0	0	0	0	0	0	0	0	1	0	0	0	0	0	0	0	0	0	0	0	0	0	0	0	0
GGACGCGTGTGCTCCTTCCAGGGACCTATTATATGGGAGGT	0	0	0	0	0	0	1	0	0	0	0	0	0	0	0	0	0	0	1	0	1	0	0	1	0	1	0	0	1	0	0	0	0	0	0	0	0	0	0	0	0	0	0	0	0	0	0
GGAGGAGAAGGGGTCTAAGGTGGCAATTAATCACCAACGGA	1	0	0	0	0	0	0	0	0	0	0	0	0	0	0	0	4	0	0	0	0	0	1	0	0	0	0	0	0	0	0	0	0	0	0	0	0	0	0	0	0	5	7	0	0	0	0
GGAGGCTTGGCTTTTTTAGGTGGTCTCATGTATAGCGTGGC	0	0	0	0	0	0	2	0	0	0	0	0	0	0	0	0	0	0	10	6	4	0	0	0	0	0	0	0	0	0	0	0	0	0	0	0	0	0	0	1	0	0	0	0	0	0	0
GGAGTGCGTACGTACTCGCACGGTAGTGGTCATCGCACGGT	0	0	0	0	0	0	0	0	0	0	0	0	0	0	0	2	0	0	0	0	0	0	0	0	0	0	0	0	0	0	0	0	0	0	0	1	0	0	0	0	0	0	0	0	0	0	2
GGAGTGTACTGTACGCTAGAGGGTATCGCTATTACGACGGT	0	0	1	6	0	0	1	0	0	1	0	0	2	0	0	0	2	0	11	9	4	0	0	4	1	0	1	0	0	0	0	0	0	0	0	0	0	0	0	0	0	6	0	6	0	0	0
GGATCGTCTTGGACCCACGGCGGTTCCAAAAGACGCAGGGC	1	0	0	0	1	0	0	0	0	0	0	0	0	0	0	3	4	0	0	0	0	0	0	0	0	0	0	0	0	0	0	1	0	0	0	0	0	0	0	0	0	6	7	0	0	0	4
GGATCTTGATTTCTCTAAGGAGGAAATCACTCTTGAGTGGC	174	650	768	1526	831	587	1311	205	376	483	228	676	294	374	139	1213	1241	102	1899	2280	1493	1243	1435	1038	1264	947	987	1070	890	689	670	317	338	530	314	384	235	787	685	923	406	1326	496	1268	511	632	834
GGATGAGGTTGAAAGTCGGAGGGATTGATCCGAGAGGGGGA	0	0	0	0	0	0	0	0	0	0	0	0	0	0	0	0	0	0	3	4	0	0	0	2	0	0	0	0	0	0	0	0	0	0	0	0	0	0	0	0	0	0	0	0	0	0	0
GGATGCTTATTTGTCACGGGTGGAAAATTGCTCGAAAGGGT	12	245	80	49	83	240	377	24	96	252	115	184	151	200	379	209	283	291	164	289	253	377	377	291	336	344	419	387	614	472	487	551	524	962	825	857	622	71	69	299	206	294	34	66	205	75	124
GGATTAGTCGCCACTTAGAGCGGTAGGTTTTAACACACGGT	0	0	0	1	1	1	0	0	0	0	0	0	0	0	0	0	0	0	0	0	0	0	0	0	1	0	0	0	0	0	0	0	0	0	0	0	0	0	0	0	0	0	0	2	1	0	0
GGATTCATCCATTCGTTACGCGGTCGTTGTTCTCGCGGGGC	0	0	0	0	0	0	0	0	0	0	0	0	0	0	0	0	2	0	0	0	0	1	0	0	0	0	0	0	0	0	0	0	0	0	0	0	0	0	0	0	0	0	0	0	0	0	0
GGATTGTGTGGTCAGCCGGGTGGAACAGGTTTATGAGAGGA	0	0	2	0	0	0	0	0	1	0	0	1	0	0	0	0	0	0	8	7	0	5	2	1	2	0	0	0	0	3	0	0	0	0	0	0	0	3	0	0	0	0	0	0	0	0	0
GGCAAAAGATTAACATTAAATGGTACCACGAGATGAGTGGA	2	17	6	10	2	23	50	9	9	23	13	20	6	18	8	17	16	3	35	40	42	42	52	28	40	29	32	30	32	40	31	25	27	32	37	32	35	4	0	37	21	13	8	7	22	26	15
GGCAAGATGGCTCTCTTGCGGGGACATTGATGTAGAATGGA	0	0	0	1	0	0	0	0	0	0	0	1	0	0	0	0	7	2	17	12	2	0	0	0	1	0	1	0	0	0	0	0	0	0	0	0	0	0	0	0	0	0	0	5	0	0	0
GGCACGAGCCGACAGCAGAGAGGTTAACTGTCCAGGATGGT	56	67	101	133	175	145	92	24	23	81	86	42	10	17	19	202	77	15	92	157	86	87	105	91	127	91	98	129	80	73	66	44	54	88	78	88	42	97	150	56	159	86	147	102	100	87	86
GGCACGGTCGGTTATCGGGGTGGCACAGGATTAAGAGTGGT	0	4	2	5	16	3	4	0	0	1	0	0	0	1	0	6	3	0	16	9	2	3	0	5	4	1	1	2	0	1	1	0	0	1	0	1	0	8	12	3	0	0	0	2	3	0	2
GGCCAAAATCGTAAAATAGATGGTGGGGAGTTAGCCGGGGC	0	2	1	2	2	7	3	0	0	2	0	0	0	0	1	0	0	0	5	2	3	5	1	0	5	1	1	0	2	0	3	2	2	0	0	12	3	0	0	8	0	0	0	0	7	0	0
GGCCATAGGTCTGCATAAAGCGGTTAATTCAACAGGGTGGT	0	2	6	8	14	1	2	6	0	3	3	4	1	6	2	6	1	2	8	5	3	4	8	1	2	2	3	6	1	4	2	2	1	1	0	0	0	11	7	5	9	4	0	18	0	16	0
GGCCGCGTAGGCCTATCGGGCGGTTAGTGGATTCGGGGGGT	2	37	10	12	7	53	22	3	17	19	6	12	18	24	10	10	13	11	23	57	30	42	45	37	37	30	41	35	50	51	26	31	33	29	26	29	12	3	8	11	3	6	0	10	48	2	3
GGCCTTCCCGGCTCTAGCCATGGAGGCGGGTATGAGGCGGA	34	125	81	132	111	90	138	28	44	86	62	69	57	63	29	236	136	30	200	260	145	153	171	114	157	150	133	156	168	102	138	92	74	128	116	88	51	75	75	77	112	195	89	110	88	105	191
GGCGAGGTCCTAGTCTCGGGGGGTTCGCAGTTAAGGGCGGT	0	0	0	0	0	1	0	0	0	0	0	0	0	0	0	0	0	0	1	0	0	0	1	0	0	0	0	0	0	0	0	0	0	0	0	0	0	0	0	0	0	0	0	0	3	0	0
GGCGCAAGGGGTAAAAAGGGTGGCTTACCTTGCCGAGCGGT	0	0	1	0	1	0	0	0	0	0	0	0	0	0	0	0	0	0	0	6	1	1	0	0	1	0	0	1	0	0	0	0	0	0	0	0	0	0	0	0	0	0	0	0	0	0	0
GGCGCGAGCATTGCTAAGCATGGTGCTGTCTCCCGGATGGC	0	0	0	0	0	0	0	0	0	0	0	0	0	0	0	0	0	0	6	7	1	0	2	0	1	0	0	0	0	0	0	0	0	0	0	0	0	0	0	0	0	0	0	0	0	0	0
GGCGGTCACCGTATGTTAGGTGGTGAGTCATGCCGCAAGGC	0	0	0	0	0	0	0	0	0	0	1	0	0	0	0	0	0	0	1	0	0	0	0	0	0	0	0	0	0	0	0	0	0	0	0	0	0	0	0	0	0	0	0	0	0	0	0
GGCGTCAGCGGAATGAAGGGAGGTGGTGGTTGTGACTGGAG	0	0	0	0	2	0	0	0	0	0	0	1	0	0	0	0	0	0	0	0	0	0	0	0	0	0	0	1	0	0	0	0	0	0	1	0	0	0	2	0	0	0	0	0	0	0	0
GGCGTCAGCGGAATGAAGGGAGGTGGTGGTTGTGGGGAGGT	91	126	149	172	208	142	169	61	71	86	66	124	58	80	65	395	198	39	261	307	205	166	207	146	182	173	198	211	197	165	159	112	120	195	144	151	105	153	148	154	123	186	366	120	138	181	258
GGCGTTATTACGGAATTAAGAGGCAGTGATCAAGGGGGGGT	0	0	0	1	0	1	0	0	0	0	0	0	2	0	0	2	0	0	0	2	0	0	1	0	0	0	1	1	0	0	3	0	1	0	0	1	4	0	0	0	0	0	0	1	2	0	1
GGCGTTATTACGGAATTAGGAGGCAGTGATCAAGGGGGGGT	0	0	0	0	0	0	0	0	0	0	0	0	0	1	0	0	0	0	0	0	0	0	0	0	0	1	0	0	0	0	0	0	0	0	0	0	0	0	0	0	0	0	0	0	0	0	0
GGCGTTCTTTTTGTACTGCGCGGTCTTATTCAAAGGGTGGA	0	19	52	17	36	19	23	10	7	12	7	11	9	13	2	36	26	8	38	38	38	19	45	35	23	21	31	27	30	16	22	15	13	22	17	10	5	39	42	15	18	11	0	18	19	28	13
GGCTATTGTTTGATAAAGGGTGGCTGAGGCTCCGCGGTGGC	487	254	199	678	427	580	481	91	158	326	685	308	230	358	1060	936	419	682	276	502	418	399	490	389	485	351	399	542	481	400	358	275	251	330	260	368	277	148	421	363	1343	432	1424	635	470	261	502
GGCTCCGTCATGACCCTGAAGGGCGTGCTCTATCAAAAGGA	130	113	117	249	219	232	118	61	68	114	91	105	99	126	343	301	179	258	139	192	138	186	186	151	185	195	169	225	270	200	151	191	175	234	201	289	202	131	170	103	172	205	446	184	213	155	168
GGCTCGCTTACTCTCATAGATGGTTTAGCCTATAACGTGGC	0	0	4	3	1	2	3	0	2	0	0	0	0	2	4	0	5	0	12	11	8	1	5	0	2	1	0	2	0	0	0	0	0	0	0	0	0	1	4	5	0	9	0	1	4	0	0
GGCTGGAAACTTTATACGGGTGGAGTGCTAAAAGGGGCGGT	0	0	0	0	0	0	0	0	0	0	0	0	0	0	0	0	0	0	3	10	0	0	0	0	0	0	0	0	0	0	0	0	0	0	0	0	0	0	0	0	0	0	0	0	0	0	0
GGCTTAGTGTCGAATCAGGAGGGTTGGCCGCCAAGCGCGGC	0	0	0	0	0	0	0	0	0	0	0	0	0	0	0	2	0	0	1	0	0	0	0	0	0	0	0	2	0	0	0	0	0	0	0	0	0	0	0	0	0	0	0	0	0	0	1
GGCTTCATTTTCCCGTAGGGTGGACGATAATCTGGGGCGGC	0	6	3	1	6	1	6	5	2	8	9	3	4	4	3	10	10	3	5	5	8	11	9	12	10	1	9	8	3	4	0	1	0	10	0	2	3	0	2	7	13	7	0	0	0	27	4
GGCTTCCAGGATGCCCCCGATGGAGCATTGCCCGCCACGGC	0	0	0	0	0	0	0	0	0	0	0	0	0	0	0	0	5	0	0	0	0	0	0	0	0	0	0	0	0	0	0	0	0	0	0	0	0	0	0	0	0	1	0	0	0	0	0
GGGAAGGACCACGTTATGGACGGACCCTAATCAATCGGGGA	4	8	35	57	2	17	9	11	1	1	0	10	10	0	21	25	4	23	19	18	16	6	10	9	10	13	17	15	9	15	7	1	3	3	0	10	0	31	0	6	0	0	22	36	24	27	14
GGGAAGGACGAGCATACCCAGGGTGCGGCTTACACGGCGGC	0	25	113	16	117	42	57	3	23	20	20	35	19	13	26	59	33	15	152	168	69	46	59	39	66	24	15	33	19	9	9	1	3	0	0	0	1	128	95	57	37	30	0	7	35	7	23
GGGACATAGTGCACTTTAGAGGGAGTATGCACCTAAGAGGT	0	0	0	0	0	0	0	0	0	0	0	0	0	0	0	0	0	0	24	5	2	0	0	0	0	0	0	0	0	0	0	0	0	0	0	0	0	0	0	0	0	0	0	0	0	0	0
GGGACATTCTCATCTCCCCGTGGATTACATTTTGAAATGGC	0	0	0	0	3	0	0	0	0	0	0	1	0	0	0	0	0	0	4	3	1	0	0	1	0	0	0	0	0	0	0	0	0	0	0	0	0	0	1	0	0	0	0	0	0	0	0
GGGAGCTTAAAAGTGAGAAGAGGATTTTATCGCAGAATGGT	71	166	106	176	179	193	283	97	89	170	73	163	88	123	117	337	301	78	286	402	318	268	275	250	293	293	243	289	302	239	219	169	150	284	195	212	124	127	103	199	173	318	196	194	207	289	289
GGGAGTTGTCGCCTCATGGAGGGTAGCAATCGATCAGAGGT	0	10	6	18	14	3	32	3	2	5	0	8	6	0	2	11	18	0	100	79	36	20	23	11	13	6	10	8	10	7	2	0	0	0	0	0	0	1	8	16	0	21	0	25	1	12	13
GGGATATGGCCAGAGCTGGGGGGAAATGCCAGTAGCGGGGC	0	21	9	6	3	10	27	0	13	20	1	14	6	11	7	14	10	7	25	24	29	19	25	23	29	30	35	38	43	27	22	24	24	43	28	33	35	5	0	20	0	8	0	3	4	0	9
GGGATTTAGACTAACTCAGGAGGAACATCACGTGAAGGGGC	0	0	0	0	0	0	1	0	0	0	0	0	0	0	0	0	0	0	1	0	1	0	0	0	0	0	0	0	0	0	0	0	0	0	0	0	0	0	0	2	0	0	0	0	0	0	0
GGGCAAAGTGCCGTCTTCAAAGGCATAGTTTTAAACGGGGC	6	24	62	38	35	36	30	10	11	11	8	18	7	17	8	30	23	4	96	93	41	33	29	23	35	25	28	17	10	16	9	8	0	3	1	0	2	49	23	24	13	18	16	37	35	25	12
GGGCAATGTAGGGCTAGGGGTGGTGCTCGATTTAGCGCGGT	0	1	8	7	14	4	3	0	2	2	4	0	0	2	1	8	3	1	13	5	10	12	9	4	9	4	8	5	2	4	0	3	3	7	2	3	1	3	22	0	21	0	0	9	7	0	6
GGGCAATGTTTGGAGTCAGGTGGTGCGCAGTATCGAATGGA	0	0	0	0	0	0	0	0	0	1	0	0	0	1	2	0	0	0	0	0	0	3	1	0	1	0	0	0	0	1	1	0	1	0	0	0	1	0	0	0	0	0	0	0	0	0	0
GGGCCATAAATAGTACCAGGGGGCGATCACTAATACGTGGC	0	1	0	0	0	0	0	0	0	0	0	0	0	0	0	0	1	0	0	1	0	0	0	0	0	0	0	0	0	0	0	0	0	0	0	0	0	0	0	0	0	0	0	0	0	0	0
GGGCCCACATATCACTTGGAGGGTTTTCAATTTTGCACGGT	0	0	0	0	0	0	0	0	0	0	0	0	0	0	0	6	0	0	0	0	0	0	0	0	0	0	0	1	0	0	0	0	0	0	0	0	0	0	0	0	0	0	0	0	0	0	0
GGGCCCGTGCCCAATCACAATGGTTCGGGTTACCGAGCGGT	0	18	19	0	9	10	9	4	9	10	8	12	8	14	3	27	25	3	10	24	17	16	13	16	13	6	19	27	26	17	13	9	9	14	14	8	6	18	10	4	12	16	0	0	5	13	14
GGGCCTCTCCCTGTTCAGGGTGGCAACATACCATGGGGGGC	0	0	1	0	1	0	0	0	0	0	0	0	0	0	0	0	0	0	0	0	0	0	0	0	1	0	0	0	0	0	0	0	0	0	0	0	0	0	0	0	0	0	0	0	0	0	0
GGGCCTCTCCCTGTTCAGGGTGGCAACATACCATGGGGGGT	7	0	0	2	0	0	0	0	0	0	3	0	0	0	0	44	20	0	1	0	0	0	0	0	0	0	0	1	0	0	0	0	0	0	0	0	0	0	0	0	5	16	37	0	0	0	23
GGGCCTGGAGCATATTGCGGTGGATATACGTAAAAAGCGGC	0	3	11	13	5	4	6	1	1	9	6	4	1	5	6	9	6	4	0	5	12	9	13	5	6	7	7	5	10	8	3	4	18	12	22	6	13	10	4	1	17	5	0	9	1	0	2
GGGCGCCGTAGTTAGCTGAATGGACGCCAGCACGGGACGGC	0	0	0	0	0	0	0	0	0	0	0	0	0	0	0	0	1	0	0	0	0	0	1	0	0	0	0	0	0	0	0	0	0	0	0	0	0	0	0	0	0	4	0	0	0	0	0
GGGCTTGACGAAGACATAGGAGGTTGGCCGAGAGACAAGGT	0	2	9	18	2	4	4	0	1	3	0	5	1	2	4	6	6	1	16	11	6	3	5	2	4	4	0	2	1	1	3	4	0	1	1	0	1	5	2	2	0	12	0	21	2	0	7
GGGGATAAGACGGTCACGAGAGGTGGTTGCAGCGGGGAGGT	0	0	0	0	5	1	4	0	0	1	0	0	0	2	0	1	0	0	9	3	4	4	2	2	4	1	1	0	1	2	1	0	0	2	0	0	0	0	2	3	0	0	0	0	1	0	0
GGGGCAGTCACCGCGACGGAGGGTAAACTCCCCGGAATGGT	1	0	0	0	0	0	0	0	0	0	0	0	0	0	0	0	0	0	0	0	0	0	0	0	0	1	0	0	0	0	0	0	0	0	0	0	0	0	0	0	0	0	0	0	0	0	0
GGGGCCATCATCGCTCCCAGTGGATAGGTTATTGGCGGGGT	2	0	0	0	0	0	0	0	0	0	0	0	0	0	0	0	0	0	0	0	0	0	0	0	0	1	0	0	0	0	0	0	0	0	0	0	0	0	0	0	0	0	8	0	0	0	0
GGGGGCAGGTGTCTTAAGGGGGGTTCGAACTTTAGGGAGGT	0	0	0	0	0	0	0	0	0	0	0	0	0	0	0	21	7	0	0	0	1	0	0	0	0	0	0	0	0	0	0	0	0	0	0	0	0	0	0	0	0	10	0	0	0	0	21
GGGGGGCGGTGTATAATAGGGGGTCCGGTCTCTAGCGCGGA	101	255	175	353	291	254	317	66	103	204	147	203	92	130	106	715	364	99	174	273	245	294	390	299	316	322	315	458	491	365	319	271	314	480	292	376	282	173	247	193	266	363	311	296	238	220	465
GGGGGGTGGGGTTCATTCAGGGGTGCCCGGACTCAGGTGGT	11	26	45	42	46	40	48	11	13	23	25	25	12	15	14	79	29	7	47	50	41	40	46	29	58	32	36	50	40	42	56	38	23	53	27	32	18	31	52	39	51	38	40	40	34	22	67
GGGGTGTCACTCTATTGACAGGGATGAAGTTAATAAGAGGT	3	0	0	0	0	0	0	0	0	0	0	0	0	0	0	0	0	0	0	0	0	0	0	0	0	1	0	0	0	0	0	0	0	0	0	0	0	0	0	0	0	0	12	0	0	0	0
GGGGTTCAGATCTCTTTCAAGGGAAAGCTCTTCTCGGTGGC	100	58	38	86	97	97	44	10	29	62	127	43	43	76	228	199	52	144	27	47	69	64	77	62	81	60	88	120	110	121	109	115	102	162	152	239	150	18	105	20	237	57	322	37	108	22	126
GGGGTTTGGATTTTTAAAGGGGGATGATACTTTAGGAGGGC	0	5	21	0	13	6	3	0	3	0	3	2	1	1	3	6	0	2	17	15	6	6	4	7	4	2	5	1	5	2	6	0	3	1	2	0	0	21	9	6	0	0	0	0	2	0	2
GGGTAGTGTAGAATCTTGAGAGGACCTGGCCATGGGGAGGT	0	0	0	0	0	0	0	0	0	0	0	0	0	0	0	0	5	0	0	0	1	0	0	0	0	0	0	0	0	0	0	0	0	0	0	0	0	0	0	0	0	15	0	0	0	0	0
GGGTATACGCCGCACAGGGGGGGAATCAAATTACGAAGGGT	0	0	0	0	0	0	0	0	0	0	0	0	0	0	1	0	0	0	0	0	0	1	0	0	0	0	0	0	0	0	0	1	0	0	1	0	0	0	0	0	0	0	0	0	0	0	0
GGGTATACGCCGCACAGGGGGGGAATGACTTATCGGGAGGT	835	500	290	910	515	1032	739	177	241	779	1687	352	353	535	1583	1945	591	1182	180	525	522	708	794	581	787	812	917	1095	1439	1187	1177	1713	1678	2410	2963	3323	2507	287	409	656	2764	682	2752	923	861	551	1434
GGGTATCAAATACTGACCAAGGGCAAGGTCAAAGCCATGGA	0	0	0	0	0	0	4	0	0	0	0	2	1	0	0	1	0	0	45	15	5	1	0	1	0	0	0	0	0	0	0	0	0	0	0	0	0	0	0	3	0	0	0	0	0	0	0
GGGTCAGAGATATTTAGGGAGGGTACTGAATCCTGCGCGGT	0	0	3	0	0	0	1	0	0	1	0	0	2	0	1	0	0	0	7	4	0	0	3	1	2	0	0	0	2	0	0	0	0	0	0	0	0	0	0	1	0	0	0	0	0	0	0
GGGTCGTAGCTTGTTTTAGGAGGCCCCGAGAGTGCAGAGGT	7	18	27	76	9	15	35	5	5	9	10	11	10	7	2	58	19	1	32	38	28	30	31	22	31	23	26	37	25	24	11	13	5	26	8	7	5	20	6	31	15	20	26	63	13	21	64
GGGTTGAACACATAGCGCCATGGCGTAGCAAAACAAGGGGA	3	0	1	0	0	0	0	0	0	0	0	0	0	0	0	0	0	0	0	0	0	1	1	0	0	0	0	0	0	0	0	0	0	0	0	0	0	0	0	0	0	0	12	0	0	0	0
GGGTTGCGCAAAGTGATGGGCGGCAGCGTTTCTGAGGGGGT	2	0	12	2	38	8	5	1	4	3	2	0	2	9	4	12	17	3	14	10	8	9	7	7	7	13	5	13	5	5	5	6	0	7	5	4	2	17	41	1	3	12	5	5	15	0	5
GGGTTGGGCTAGTATTGGGGCGGTGGGCAATCCTACGCGGA	1	0	0	0	1	0	0	0	0	0	0	0	0	0	0	3	0	0	0	0	0	0	0	0	1	0	0	1	0	0	0	0	0	0	0	0	0	0	0	0	0	0	4	0	0	0	3
GGGTTGTTGGTCATATGAGACGGTCCCATGTTTTGGGGGGC	3	0	0	0	0	0	0	0	0	0	1	0	0	0	0	0	4	0	0	0	0	0	0	0	0	2	0	0	0	0	0	0	0	0	0	0	0	0	0	0	2	4	7	0	0	0	0
GGTAAGAAATGTAATCTACAGGGAGACTAATCCTAGATGGA	3	17	5	21	16	17	17	0	7	3	19	14	8	13	6	37	16	5	17	31	16	20	26	17	19	29	16	19	25	18	15	20	9	28	12	17	9	9	15	9	47	12	15	13	9	0	15
GGTACAATGAAATATCCAAGAGGTACGGTTAACCCGGCGGT	5	0	0	0	0	0	0	0	0	0	0	0	0	0	0	24	10	0	0	0	0	0	0	0	0	0	0	0	0	0	0	0	0	0	0	0	0	0	0	0	0	5	4	0	0	0	13
GGTACCCTCGGGGATACGGACGGTAGACGGACCTGGGAGGA	1	0	0	0	0	0	0	0	0	0	0	0	0	0	0	0	0	0	0	0	0	0	0	0	0	2	0	0	0	0	0	0	0	0	0	0	0	0	0	0	0	0	8	0	0	0	0
GGTACGACCTGTATACGCCGCGGCGCCGAACCAACCGTGGC	0	1	0	0	1	0	1	1	0	0	1	0	0	0	0	6	6	0	0	1	0	0	0	1	0	1	0	2	3	1	1	0	0	0	1	2	2	0	0	0	8	6	0	0	0	0	0
GGTACTGGACATTTCTTGGGGGGTACGCCGACTCGAGTGGA	16	25	20	32	36	26	53	13	12	26	10	21	10	20	1	89	61	8	39	58	44	41	59	35	60	48	43	64	46	34	45	26	26	55	28	37	10	18	33	46	16	71	36	18	26	55	57
GGTAGACGCGCCCAATGAGGAGGCCTGGCAAAAGCAATGGA	2	0	0	0	0	0	0	0	0	0	0	0	0	0	0	0	0	0	0	0	0	0	0	0	0	0	0	0	0	0	0	0	1	0	0	0	0	0	0	0	0	0	4	0	0	0	0
GGTAGATAGTCAGTTTGCAAAGGTATCGTTTCTCCGATGGA	8	7	19	8	24	14	10	3	2	6	16	5	5	4	4	21	12	2	13	15	13	13	10	11	8	5	11	18	11	15	6	10	10	22	9	10	12	18	18	11	39	6	25	4	15	5	6
GGTAGGTGACAGGCGTCCGGGGGTAGAGGTCCTTGCGAGGT	0	2	4	0	11	2	2	1	3	1	0	4	0	0	5	6	1	0	0	7	3	4	1	1	4	6	3	1	4	0	0	1	1	5	5	0	2	3	16	2	0	0	0	0	1	0	4
GGTATAGGAGCTGTGTTCGGAGGTACAGGATGTCCGAGGGT	0	2	0	2	6	2	0	0	1	1	0	0	0	1	1	1	0	1	5	5	2	2	1	2	3	3	1	3	0	1	4	0	0	1	0	0	0	0	2	0	0	0	0	2	6	0	0
GGTATTTTTTGACCTAAGAAGGGCAATCAAACCAGCGCGGC	2	0	0	0	0	0	0	0	0	0	0	0	0	0	0	0	0	0	0	0	0	0	0	0	0	1	0	0	0	0	0	0	0	0	0	0	0	0	0	0	0	0	4	0	0	0	0
GGTCATATCCAGCTATCGAGCGGTGTTTGCCTTTGGGAGGT	0	0	0	0	0	1	0	0	0	0	0	3	0	0	0	0	0	0	2	4	0	0	1	0	0	0	0	0	0	0	0	0	0	0	0	0	0	0	0	0	0	0	0	0	0	0	0
GGTCCGAGCTTAATATTGCGGGGATATCCGATTAAAATGGT	0	1	1	6	9	1	0	0	2	0	0	1	2	2	5	3	6	2	6	4	5	2	3	3	3	3	4	1	0	0	0	0	0	0	0	0	0	0	20	0	0	2	0	7	0	0	2
GGTCGCCAGGGGCCCTTGGGTGGATCACGCTGTAACGGGGC	0	7	0	2	5	5	6	0	4	0	5	3	3	2	4	9	2	0	6	9	6	7	6	8	5	7	11	5	7	4	6	1	4	6	5	6	3	0	1	2	0	9	0	1	1	0	7
GGTCGCGCGCGTATGCTGCGAGGATTGTCATACCCGAGGGA	0	0	0	0	0	2	2	0	0	0	0	0	0	0	0	1	0	1	0	0	0	0	2	1	0	0	1	0	0	2	0	0	0	0	0	0	0	0	0	2	0	0	0	0	6	0	6
GGTCGTCAGCTCATGACAGGGGGTCGAGCCCTTAGAGTGGC	2	16	29	30	21	18	25	4	8	9	4	26	16	17	3	4	9	6	187	121	76	26	45	16	31	11	13	13	6	3	8	0	5	0	0	0	0	29	12	16	10	0	8	14	11	5	5
GGTCGTGCCAGTTCTCTGGGCGGAGGCTACAGCCACGCGGT	10	13	17	22	11	11	20	5	4	5	2	9	4	10	9	39	14	6	10	17	15	14	30	19	24	17	16	23	21	20	25	12	22	18	17	18	9	11	10	14	3	21	27	11	13	10	29
GGTGAACCAGGGCCACCAAAGGGCCCTTAGCCCTGCGCGGT	0	0	0	0	0	0	0	0	0	0	0	0	0	0	0	0	0	0	5	4	0	1	0	0	0	0	0	0	0	0	0	0	0	0	0	0	0	0	0	0	0	0	0	0	0	0	0
GGTGCGTCGTGTCCTATAAGCGGTTTTGTTCATGACAGGGC	0	0	8	0	0	0	0	0	0	0	0	0	0	0	0	13	0	0	0	0	0	0	0	0	0	0	0	1	0	0	0	0	0	0	0	0	0	16	0	0	0	0	0	0	0	0	21
GGTGCTAGAGCCGTTACGGGCGGTACGGCAATTGCCATGGA	0	4	10	11	7	6	10	5	2	6	2	12	0	3	0	1	13	0	51	58	23	14	7	11	18	7	7	5	3	6	10	0	1	6	0	1	0	11	7	10	3	17	0	10	8	22	0
GGTGGGCTGGCCACTATAGGTGGCCAGCGTTACCGGACGGC	3	9	11	21	22	10	17	2	3	10	0	7	5	6	3	15	26	7	28	31	23	15	13	19	25	13	16	28	15	10	12	10	3	14	5	10	11	14	21	9	0	25	17	12	6	0	33
GGTGGTTCCTAAAACCGAGAGGGCCTTGACCGAACCGGGGA	3	0	0	0	0	0	0	0	0	0	0	0	0	0	0	0	4	0	0	0	0	0	0	0	0	2	0	0	0	0	0	0	0	0	0	0	0	0	0	0	0	14	22	0	0	0	0
GGTGTACAATGCGAACTAGATGGTTACGTTTGTGACTGGAG	0	0	0	0	0	0	0	0	0	0	0	0	0	0	0	0	0	0	0	0	0	0	0	0	1	0	0	0	0	0	0	0	0	0	0	0	0	0	0	0	0	0	0	0	0	0	0
GGTGTCAGTTTTGTTAGAGACGGTAATAATTGCCCGACGGA	0	0	0	0	0	0	0	0	0	0	0	0	0	0	0	5	2	0	0	0	0	0	0	0	0	1	0	0	0	0	0	0	0	0	0	0	0	0	0	0	0	0	0	0	0	0	1
GGTGTTGTAATGCTATTCGGGGGCTGGTGTCCCTGGGAGGT	1	0	0	2	1	2	0	0	0	1	1	5	0	1	2	2	0	0	13	3	4	1	2	2	2	0	1	0	4	0	1	0	0	2	2	0	0	0	2	0	3	0	0	1	1	0	0
GGTTAAACGTTCGAGCAGGGAGGTTTTGTGTTAGGAGTGGA	9	17	25	13	11	14	27	10	12	9	2	12	5	12	6	41	24	6	51	32	39	33	28	30	32	16	34	30	20	17	18	13	10	21	13	21	10	25	9	22	3	35	25	5	10	22	34
GGTTACTGAATTATACCAGGCGGCGTCGTGTTTGGCGCGGC	0	2	0	0	0	0	0	0	0	0	0	0	0	0	0	0	0	0	0	0	0	0	0	0	0	0	0	1	0	0	0	0	0	0	0	0	0	0	0	0	0	0	0	0	0	0	0
GGTTCGGCTTTTATAAAGGGCGGCGCTCTGATTGGCATGGA	0	0	0	0	0	0	0	0	0	0	0	0	0	0	0	0	2	0	0	0	1	0	0	0	0	0	0	0	0	0	0	0	0	0	0	0	0	0	0	0	0	4	0	0	0	0	0
GGTTCGTTCAGTACGCCGGGGGGATCGACGTCTTGAATGGC	0	0	0	0	0	0	0	4	0	0	0	0	0	0	0	0	0	0	0	0	0	0	0	0	0	0	1	0	0	0	0	0	0	0	0	0	0	0	0	0	0	0	0	0	0	14	0
GGTTGACCAAGCACTTTCGGCGGTGACGAGCTAAGGGGGGC	0	1	0	3	0	0	0	0	1	0	0	0	0	0	0	0	0	1	4	0	0	0	0	0	1	0	1	0	0	0	0	0	0	0	0	0	0	0	0	0	0	0	0	2	0	0	0
GGTTGATGCCTGCCGAGGAGCGGTTGGTTCTAATGAGGGGT	2	9	10	10	15	9	6	1	1	6	2	7	0	4	2	14	13	5	34	22	20	11	22	8	16	5	7	8	1	3	0	0	0	5	1	0	2	17	12	8	3	6	5	20	7	1	9
GGTTGGCCTTCTTTGAGGGGCGGTTCAGCTCATGAGATGGA	2	3	12	9	6	7	16	0	8	7	3	5	5	6	5	11	2	0	32	28	13	11	16	7	12	6	4	3	2	0	4	1	1	1	2	0	1	9	6	17	5	4	7	5	8	0	4
GGTTGGGTAAAAATAAGGCGGGGCGTTCTCAACAGAGAGGT	0	1	4	6	0	1	3	3	0	0	0	2	1	2	0	3	8	2	0	3	0	3	1	0	2	1	0	0	2	0	3	0	0	0	2	0	0	0	0	5	0	0	0	4	0	4	0
GGTTTCAGTCTTATGTGGAACGGTAATTTCCCATCGACGGT	0	0	0	0	4	2	3	0	0	3	0	1	0	2	1	1	1	0	4	0	3	0	1	4	3	4	0	0	2	2	4	0	0	0	3	3	1	0	3	1	0	1	0	0	3	0	0
GGTTTTAGCGCAGAGAGAGATGGATTTGCAACTGAAAAGGA	1	2	0	0	2	0	2	0	2	0	0	4	1	1	0	2	2	1	7	14	3	2	2	3	5	0	3	2	0	0	0	0	1	0	0	0	0	0	0	0	0	6	1	0	0	0	0
GTAAATCCCGGCGCTTTGGGCGGTTGTACTTCTTACGTGGA	254	913	616	682	1494	808	803	500	372	663	340	562	393	515	656	2303	1423	545	567	781	819	964	1218	812	1033	1216	1211	1603	1755	1473	1422	2010	1794	3059	2823	3142	2083	595	1281	585	580	1449	785	543	669	1625	1358
GTAAATCGAGGCACAACAGGAGGTGTCTGTTTTCAAATGGC	0	0	0	0	0	0	0	0	0	0	0	0	0	0	0	0	1	0	0	0	0	0	0	0	0	1	0	0	0	0	0	0	0	0	0	0	0	0	0	0	0	0	0	0	0	0	0
GTAACAAGTTGAGTTCAGGGGGGCATCCGCATATGCGTGGT	7	9	5	8	20	19	9	3	4	10	11	10	8	4	13	35	16	7	13	10	19	20	21	12	17	8	13	23	23	19	15	16	12	34	15	29	18	6	15	4	21	10	27	5	23	12	27
GTAACACGACTGGCGAACAGGGGAGAAGAGCCCCGGATGGT	0	0	1	0	3	1	0	0	0	0	0	0	0	0	3	0	6	2	1	0	2	0	1	0	1	2	1	0	1	1	0	0	0	2	0	1	1	2	7	0	0	1	0	0	1	0	0
GTAACAGACTCACAATGAGAAGGTGTCAGCTACACGGTGGT	0	8	15	8	8	5	11	6	5	4	4	10	6	7	2	10	15	2	42	28	16	9	6	13	16	11	7	4	6	5	0	0	1	0	4	5	0	8	6	9	6	6	0	8	5	6	6
GTAAGAACGGTCGACACACATGGACCGGGTACACGGGCGGA	0	0	0	0	0	0	2	0	0	0	0	0	0	1	0	0	0	0	3	0	0	0	0	2	0	0	1	1	0	0	0	0	0	1	0	0	0	0	0	2	0	0	0	0	0	0	0
GTAAGAATCACAGATCAAGATGGTTATAGGTCTTAGAAGGA	0	0	1	4	0	0	5	1	1	0	0	1	1	0	0	1	9	0	2	4	0	0	0	2	1	0	1	2	0	0	0	0	0	0	0	0	0	0	0	5	0	10	0	9	0	0	0
GTAAGGCGTTAGCATCTAGGGGGATTTAACTCTCGGACGGA	3	0	0	0	0	0	0	0	0	0	0	0	0	0	0	2	0	0	0	0	0	0	0	0	0	1	0	0	0	0	0	0	0	0	0	0	0	0	0	0	0	0	5	0	0	0	13
GTAAGTTACGTCCAGCTACGGGGCGTTGGCAATTAAGGGGT	0	0	0	0	0	0	0	1	0	0	0	0	0	0	0	0	0	0	0	0	0	0	0	0	0	0	0	0	0	0	1	0	0	0	0	0	0	0	0	0	0	0	0	0	0	7	0
GTAATCAGCAGGGCCCGCGGAGGCTTTGTCTCCCCCAGGGA	2	0	0	0	0	0	0	0	0	0	0	0	0	0	0	0	0	0	0	1	0	0	0	0	0	0	0	0	0	0	0	0	0	0	0	0	0	0	0	0	0	0	5	0	0	0	0
GTAATGTCGCAAGCCACAGGCGGTTGCGCGTTAAAGGGGGA	0	3	0	4	2	1	3	0	0	1	0	2	3	0	0	7	0	0	5	1	5	1	2	1	0	1	3	3	1	2	0	1	2	2	1	0	0	0	1	4	0	0	0	4	0	0	4
GTAATTCAGGGATCGTCAAAAGGCATATGATGCGAGGTGGA	3	0	0	0	0	0	0	0	0	0	0	0	0	0	0	0	0	0	0	0	0	0	0	0	0	0	0	1	0	0	0	0	0	0	0	0	0	0	0	0	0	0	14	0	0	0	0
GTACACAATGCACCGCACAGGGGTAGCTTCTTTACCAGGGA	0	0	3	0	6	6	1	0	0	0	0	0	1	0	4	10	0	0	3	2	0	1	5	0	1	1	0	3	1	0	0	0	0	0	0	0	0	4	1	0	0	0	0	0	6	0	6
GTACACTTGTTGCCCTGACATGGATACCGTTGTAGGGAGGT	0	1	0	0	0	0	0	0	0	0	0	0	0	0	0	0	1	0	5	7	4	1	1	1	1	0	0	0	0	0	0	0	0	0	0	0	0	0	0	0	0	0	0	0	0	0	0
GTACATTGTTGCCTGTCCGAAGGATTCCGTCAACAAGTGGT	19	71	71	83	116	67	74	44	32	56	35	68	41	55	36	197	110	32	72	99	88	92	116	82	96	100	94	143	157	82	109	104	89	162	89	136	88	92	86	49	61	121	52	87	60	138	141
GTACCAACGCCACCTTGGGATGGTCGGACGTGCCCAGTGGC	4	2	0	0	0	0	0	0	0	0	0	0	0	0	0	2	5	0	0	0	0	0	0	0	0	0	0	3	0	0	0	0	0	0	0	0	0	0	0	0	0	7	15	0	0	0	0
GTACCAGGGTATCTATTCGGGGGCAAGTCATGTGGGGCGGC	0	1	0	0	0	0	0	0	0	0	0	0	0	0	0	0	0	0	0	0	0	0	0	0	0	0	0	0	0	0	0	0	0	1	0	0	0	0	0	0	0	0	0	0	0	0	0
GTACGCCTCCGCATCTGAGGCGGTTTGCGGTGTCGCGGGGA	1	1	0	4	2	0	0	0	0	0	0	1	0	1	2	2	0	0	3	2	1	0	1	1	1	0	1	0	1	1	1	0	1	0	0	0	0	0	0	0	0	0	0	0	0	0	0
GTACGCCTCGAAATGCCCGGTGGTGTTTCAAGTTACGAGGT	0	0	0	0	0	0	0	0	0	0	0	3	0	0	0	0	0	0	1	0	0	0	0	0	0	0	0	0	0	0	0	0	0	0	0	0	0	0	0	0	0	0	0	0	0	0	0
GTAGACGACGGCCACTGGAGAGGCGAGTTCTACGCGGGGGA	248	623	427	789	762	587	677	214	268	458	265	416	249	395	251	1424	887	250	451	827	638	730	858	656	768	850	894	1084	1119	918	879	871	781	1381	1084	1224	846	431	612	532	471	1054	749	666	564	546	897
GTAGAGTCATGCGTGCTAGGGGGTTTTTTAAAATGGAAGGT	36	37	26	143	57	54	69	27	11	17	3	33	28	30	110	85	81	45	119	113	57	50	64	49	47	31	38	50	48	39	35	14	11	17	13	21	9	30	25	54	11	72	106	145	50	59	62
GTAGCACTTTTCACCTCGCGAGGAGACGCTTACGGCGAGGC	0	0	0	0	0	0	0	0	0	0	0	0	0	0	0	0	0	1	1	0	0	0	0	0	0	0	0	0	0	0	0	0	0	0	0	0	0	0	0	0	0	0	0	0	0	0	0
GTAGCACTTTTCACCTCGCGAGGAGACGCTTACGGCGAGGT	0	2	5	0	4	3	2	0	0	4	0	4	0	2	1	4	4	0	0	0	1	1	4	2	3	3	1	4	8	2	2	2	4	5	7	5	0	4	1	0	0	3	0	0	1	0	7
GTAGCATGGCTGGTTTGGGGCGGCCATGCCTTTTGGGAGGC	8	32	44	42	54	42	36	25	21	37	12	27	14	14	16	48	42	5	79	113	65	57	62	32	55	50	37	51	46	27	41	8	9	14	6	10	10	40	54	31	29	29	28	34	49	62	22
GTAGCCCCACTGTTTAAGGGAGGCCAACGGTTTTCAGGGGT	0	0	0	0	0	1	0	0	1	0	0	1	0	0	0	0	0	0	3	0	0	0	1	0	0	0	0	0	0	0	0	0	0	0	0	0	0	0	0	0	0	0	0	0	0	0	0
GTAGCGGTCCGTTATTGAAGCGGTCAAGTCTGACACAGGGC	0	1	9	3	6	2	3	2	1	0	1	0	0	0	0	4	0	0	6	2	8	7	2	4	1	2	1	1	0	1	1	0	0	2	0	0	3	11	5	2	2	0	0	3	0	17	0
GTAGCTCGTAAAGCGTTCCGGGGACAAGGCTTAAGGGCGGT	0	0	4	0	2	0	1	0	0	0	0	2	0	1	1	0	0	0	1	3	2	2	0	0	1	0	0	0	0	0	0	0	0	0	0	0	0	0	1	1	0	0	0	0	0	0	0
GTAGGTAGATCCATCCGAGGGGGAAAGCGCTCATAGATGGC	1	2	3	21	35	9	6	0	5	5	6	8	3	3	4	2	5	0	62	64	27	14	16	6	12	0	2	0	1	0	1	0	0	0	0	0	0	0	46	7	7	4	3	13	8	0	0
GTAGGTCGATCCGTATTAGGAGGTTTTGCATATTGAGAGGC	0	0	0	5	0	0	0	0	0	0	0	0	0	0	0	0	0	0	0	0	0	0	0	0	0	3	0	0	0	0	0	0	0	0	0	0	0	0	0	0	0	0	0	10	0	0	0
GTAGGTCTTCGGCTAAAAGGAGGATGGCGTTTAGCAAGGGA	4	5	4	11	2	8	12	0	1	5	0	12	5	1	1	6	11	0	23	24	13	6	15	18	11	11	5	12	10	6	3	0	1	0	0	2	0	3	1	9	0	11	12	5	7	0	1
GTAGGTGCTAGCCCGCGGGGCGGTGCGTGTAGCAACAGGGC	0	0	0	1	0	0	0	0	0	0	0	1	0	0	0	0	0	0	7	0	0	0	0	0	0	0	0	0	0	0	0	0	0	0	0	0	0	0	0	0	0	0	0	0	0	0	0
GTAGGTTTTTAATCCAGAGGCGGATGTCGAAGCTCCGGGGC	0	0	2	0	0	0	0	0	0	0	0	0	0	0	0	0	0	0	10	3	0	0	1	0	3	0	0	0	0	0	0	0	0	0	0	0	0	1	0	0	0	0	0	0	0	0	0
GTAGTCCCCGGCATGACGGGGGGCTTGGTCCGCGGGGTGGT	1	0	6	11	4	7	6	0	3	2	1	3	2	1	2	19	8	2	7	7	5	4	3	2	11	0	7	4	4	2	5	3	3	3	3	3	6	6	3	6	2	1	1	2	4	0	18
GTAGTTCACTCGAAACTGGAGGGTGGTCTTAATAGGGGGGT	0	0	0	0	0	0	0	0	0	0	0	0	0	0	0	0	0	0	2	0	1	0	0	0	0	0	0	0	0	0	0	0	0	0	0	0	0	0	0	0	0	0	0	0	0	0	0
GTATAATTGGGTCTTTCGGGCGGATATTTGAGAGGGGCGGT	1	1	0	0	0	0	0	0	0	0	0	0	0	0	0	2	0	0	0	0	0	0	0	0	0	0	0	0	0	0	0	0	0	0	0	0	0	0	0	0	0	0	3	0	0	0	7
GTATACAGGTCGTACCGCCGCGGCGCCGAACCAACCGTGGC	306	874	695	836	1744	1018	867	386	341	791	894	631	327	392	321	3055	1285	265	454	833	860	1071	1217	989	1066	1345	1359	1686	2045	1627	1629	2254	1930	3470	3510	3430	2389	819	1284	584	1531	1305	853	685	864	1204	1877
GTATAGCGAGCGTCTTTCGACGGAATCAGTTAAACCATGGT	0	7	3	2	1	3	9	0	7	4	4	10	6	3	2	4	4	2	14	5	11	16	16	10	15	12	17	9	19	15	5	4	7	12	3	5	11	4	1	8	5	1	0	2	0	0	0
GTATAGCGCTTACTGACCGGCGGCATAATTACACGGGTGGT	6	23	69	86	46	30	44	6	18	18	9	21	14	19	9	44	57	5	258	230	92	50	68	40	63	34	45	35	31	19	26	3	4	12	8	7	0	64	28	29	20	90	23	64	13	11	32
GTATATCGGTACATTCGACGTGGCAGTGGTTCCAACACGGC	3	4	10	0	11	4	1	0	3	2	3	0	3	3	2	11	8	1	5	12	4	2	0	3	7	4	6	0	4	5	4	4	4	4	3	6	0	7	7	3	5	5	20	0	2	0	2
GTATCACTAATCCCTTAAGGGGGTGTCAGATGCTGCGAGGC	0	0	0	0	0	0	0	0	0	0	0	0	0	0	0	1	4	0	0	0	0	0	0	0	0	0	0	0	0	0	0	0	0	1	0	0	0	0	0	0	0	5	0	0	0	0	0
GTATCATTTAGCGTGTCCGAGGGTCTCGTTAGCGGGGGGGT	0	1	0	0	0	2	1	0	0	0	0	2	0	1	0	0	0	0	3	0	0	0	0	0	2	3	2	2	3	1	0	0	0	0	1	1	0	0	0	1	0	0	0	0	2	0	0
GTATCCAAGGGCTTTATCCAAGGTCTCATTCCACAGGCGGC	0	0	12	6	10	5	7	0	2	2	2	3	1	4	0	1	1	2	28	24	23	11	7	9	10	1	7	3	1	5	4	0	1	0	0	0	0	9	9	6	10	9	0	10	3	0	4
GTATGACCAGCGGAGTTGGGTGGCGTAATGTATCGGGTGGT	0	0	0	8	2	1	0	0	1	2	0	1	0	0	2	2	0	0	2	0	3	1	2	2	0	0	2	5	0	0	0	2	0	2	0	0	1	0	1	0	0	0	0	13	2	0	0
GTCAACAATCAGCTTTCCAAGGGTCGATATTTAAACAGGGC	0	0	0	0	0	0	0	3	0	0	7	0	0	0	0	8	3	0	0	0	1	0	0	0	0	0	0	0	0	0	0	0	2	0	0	0	0	0	0	0	12	1	0	0	0	5	3
GTCAAGCCGAAAATGAACCGGGGTGATATCTCAAGGATGGT	0	0	0	0	0	0	0	0	0	0	0	0	0	0	0	0	0	0	5	0	0	0	0	0	0	0	0	0	0	0	0	0	0	0	0	0	0	0	0	0	0	0	0	0	0	0	0
GTCACAAGTCCTATATGCCACGGCCGTACATCTGCAGAGGC	255	581	261	605	576	562	754	168	311	475	142	468	254	325	278	1015	902	264	782	964	685	738	865	657	731	687	709	840	787	588	650	452	388	736	514	495	384	272	387	573	282	910	802	503	530	432	437
GTCATATCAATCACGACACGCGGAGGGCGGTAACGGGTGGC	2	0	0	0	0	0	0	0	0	0	0	0	0	0	0	0	0	0	0	0	0	0	0	0	0	3	0	0	0	0	0	0	0	0	0	0	0	0	0	0	0	0	18	0	0	0	0
GTCATCAGCGTGCTAACAGGCGGTGTTTGGTATAAAGCGGT	0	0	0	0	0	0	0	0	0	0	0	0	0	0	0	0	2	0	0	0	0	0	0	2	1	0	0	0	0	0	0	0	0	0	0	0	0	0	0	0	0	0	0	0	0	0	0
GTCCAACTGCGCTAATCGGGCGGTCAAGATACATGGGTGGC	1	0	0	0	0	0	0	0	0	0	0	0	0	0	0	0	0	0	0	0	0	0	0	0	0	1	0	0	0	0	0	0	0	0	0	0	0	0	0	0	0	0	1	0	0	0	0
GTCCCATTCGCCAAGAAAGGGGGAGTAAGTTCTTAAGGGGA	0	0	1	0	2	0	0	0	0	0	0	0	0	0	0	0	0	0	2	0	1	0	1	0	0	0	0	0	0	0	0	0	0	0	0	0	0	2	0	0	0	0	0	0	0	0	0
GTCCCCGGGGTTCACAACGGTGGTTTGGGTACTCGGGTGGA	34	87	121	122	125	90	120	24	49	59	62	80	45	60	31	228	108	28	137	185	120	137	163	100	153	145	141	174	176	139	131	129	92	126	91	106	68	137	94	83	119	160	134	87	62	89	123
GTCCCGAGCCTTTCACAAAATGGCTACGGCTTAGGGGTGGA	2	1	10	2	19	7	10	10	4	8	18	5	0	0	4	18	5	5	5	7	7	8	6	3	7	9	7	5	7	11	13	7	6	7	11	12	14	4	20	11	29	9	11	3	11	32	6
GTCCTCAGTATCCTGTGAGATGGTACCAACCATTCAGAGGT	0	2	4	0	3	1	1	0	0	0	0	0	1	0	0	0	0	0	0	0	1	3	3	1	0	0	0	1	0	1	0	0	0	3	1	1	2	10	2	0	0	0	0	0	0	0	0
GTCCTCCATGAGTTATGCAATGGTGACTTACTCAGAGGGGA	428	665	353	952	628	612	854	217	286	587	321	481	270	327	201	2152	936	197	630	950	837	841	984	714	924	987	995	1248	1437	1063	1082	1278	1137	1862	1689	1904	1208	395	467	705	568	950	1538	942	523	692	1369
GTCCTCCTCTGTGCGAAGCATGGCATCTAAAACAAGAAGGC	0	0	3	0	0	0	0	0	0	0	0	0	0	0	0	0	0	0	0	0	0	0	0	0	0	0	0	2	0	0	0	0	0	0	0	0	0	3	0	0	0	0	0	0	0	0	0
GTCCTGGGGCTAGTTTTGAAAGGTCGCTGCTTTAAGGCGGT	0	5	8	0	2	0	2	0	0	0	0	1	2	3	0	2	2	0	6	7	3	2	2	2	4	2	0	0	1	5	0	0	3	0	1	0	0	7	2	3	0	0	0	0	0	0	0
GTCGATCCGTACAAACTCGGGGGTCTACGAAAAGCGGCGGA	0	0	0	0	0	0	0	0	0	0	0	0	0	0	0	0	0	0	0	1	0	0	0	0	0	0	0	0	0	0	0	0	0	0	0	0	0	0	0	0	0	0	0	0	0	0	0
GTCGCAACGGCGATTTCCCAGGGCTGATTTTGTGGGGGGGC	0	4	1	5	0	4	3	0	2	1	0	2	1	1	0	0	3	0	80	29	10	7	2	4	9	2	2	0	0	1	0	0	0	0	0	0	0	0	0	3	0	2	0	12	5	0	0
GTCGCATTACGGCATACCGGCGGATCTCGGTTATCAAAGGT	1	0	1	5	11	0	5	0	2	2	0	8	0	2	1	0	0	3	38	38	6	4	6	0	2	0	0	3	0	0	1	0	0	0	0	0	0	0	12	6	0	0	0	5	0	0	0
GTCGCCCATCTCCAAATCGGTGGATGTAGATCTCCCATGGA	3	1	1	0	0	0	0	0	0	0	0	0	0	0	0	0	0	0	0	0	0	0	0	0	0	1	0	0	0	0	0	0	0	0	0	0	0	1	0	0	0	0	18	0	0	0	0
GTCGCGTAGGGCAATAACCATGGAGGTATATGACAGGGGGA	1	0	0	0	0	0	0	0	0	0	0	0	0	0	0	0	3	0	0	0	0	0	0	0	0	0	1	0	0	0	0	0	0	0	0	0	0	0	0	0	0	4	5	0	0	0	0
GTCGCTACAAGGCTCCAGGGAGGTCGCTCATTCGGGGAGGT	0	11	32	22	46	17	52	2	9	10	5	23	9	5	7	11	20	4	136	113	50	22	24	24	28	12	10	17	5	3	2	1	0	0	0	0	0	41	32	39	7	31	0	8	17	5	13
GTCGCTGCCGTCCTCTGAGGTGGTATGAGTATTGAAGAGGT	3	0	0	0	0	0	0	4	0	0	0	0	0	0	0	0	1	0	0	0	0	0	1	0	0	0	0	0	0	0	0	0	0	0	0	0	0	0	0	0	0	0	16	0	0	32	0
GTCGGGGGGCATTTCTGAGGGGGTTTTGATCATTGGGCGGT	0	0	0	1	0	0	0	0	0	0	0	0	0	0	0	0	0	0	0	0	0	0	1	0	0	0	3	0	0	0	0	0	0	0	0	0	0	0	0	0	0	0	0	0	0	0	0
GTCGGTTAGGATGAGCGGGGTGGTAGGCATTTCCGCGTGGC	0	0	1	0	2	0	0	0	1	0	0	0	0	0	0	0	0	0	1	2	0	0	0	0	0	0	0	0	0	0	0	0	0	0	0	0	0	3	0	0	0	0	0	0	0	0	0
GTCGTAATCCTCCTCCAGGGGGGTGAGCTTTGCAGAGAGGA	0	1	0	5	0	1	2	0	0	1	0	1	0	0	0	0	2	0	8	1	3	0	1	1	1	0	0	2	0	0	0	0	3	0	0	0	0	0	0	1	0	0	0	1	4	0	0
GTCTAAAATACATAGCAGGGGGGCTCGGGTATAACCGCGGC	0	0	0	0	0	0	0	0	0	0	0	0	0	0	0	5	1	0	0	0	0	0	0	0	0	1	0	0	0	0	0	0	0	0	0	0	0	0	0	0	0	8	0	0	0	0	4
GTCTAAGGGGTCGTTTGAAATGGTTCCTCCATAGAAACGGT	3	9	0	6	7	5	6	3	3	4	0	9	3	3	0	3	0	2	23	26	9	7	11	4	13	4	5	8	1	0	4	2	0	0	0	0	0	0	3	4	0	0	21	12	9	10	0
GTCTACTCGATACATAGGGGAGGATCCGTCAGCAGCGAGGA	160	179	83	238	138	201	197	49	55	165	145	132	74	75	71	456	245	52	159	260	198	204	218	192	205	249	232	268	359	291	214	230	243	415	340	385	289	102	116	155	298	249	541	199	206	138	250
GTCTAGCTCAGATATTAAGGGGGCACCATTCTTTAGGAGGC	323	1004	796	988	1414	865	1026	583	410	726	317	771	407	536	532	2286	1458	434	865	1223	1107	1178	1355	1073	1196	1295	1337	1730	1617	1255	1207	1180	1165	1961	1613	1692	1155	774	1099	766	591	1630	987	832	833	1679	1343
GTCTATTGTAGTGTACGGGGCGGTGGGCTGCTTCGGGGGGT	0	0	0	0	1	0	0	0	0	0	0	0	0	0	0	0	0	0	0	0	0	0	0	1	0	0	0	0	0	0	0	0	0	1	0	0	0	0	0	0	0	0	0	0	0	0	0
GTCTCAACTGGGAATACGAGGGGCTTTTAAAGCTGCAGGGA	3	13	16	12	25	9	20	1	4	10	6	13	12	17	8	25	6	9	6	21	14	13	11	14	12	9	23	20	24	8	15	34	11	46	43	43	26	19	17	18	16	10	8	5	9	0	6
GTCTCAGGGGTTACTTTGGGTGGAAGGGGATGTTAAGAGGC	0	0	0	0	0	0	0	0	0	0	0	0	0	1	0	0	0	0	0	0	0	0	0	0	0	0	0	0	1	0	0	0	0	0	0	0	0	0	0	0	0	0	0	0	0	0	0
GTCTCAGGGGTTACTTTGGGTGGAAGGGGATGTTAAGAGGT	4	3	3	4	8	4	6	2	3	7	0	2	0	0	0	5	11	0	19	8	11	8	7	4	11	4	6	9	0	4	1	0	0	3	1	0	0	3	7	5	0	12	11	6	9	12	0
GTCTCTTTCTTGTTGTAGGGGGGTAACTTGATTTCCAGGGT	0	3	4	3	11	0	5	2	0	0	0	3	0	2	3	0	0	0	34	16	4	1	0	2	4	0	0	0	0	0	0	0	0	0	0	0	0	3	7	3	0	0	0	0	0	2	0
GTCTGCCCTGCCCTATGGGGGGGAGTTAGTTTCTGCGTGGT	41	155	173	133	141	154	177	45	66	148	108	105	83	133	133	301	216	115	138	197	166	176	226	140	175	205	188	257	280	214	212	221	231	299	318	350	184	190	118	105	225	210	179	137	146	150	172
GTCTTACGGACTGAGTGGCGGGGTGAGCGGTCCGCCAGGGA	0	0	3	0	0	0	0	0	0	0	0	0	0	0	0	11	7	0	0	0	0	0	0	0	0	0	0	0	0	0	0	1	1	0	0	0	0	2	0	0	0	8	0	0	0	0	5
GTCTTCCAAGGTGTCATAGGCGGTGCGACGTTTGGCGTGGA	0	0	3	0	0	0	0	0	0	0	0	0	0	0	0	0	0	0	0	0	0	0	0	0	0	5	0	1	0	0	0	0	0	0	0	0	0	4	0	0	0	0	0	0	0	0	0
GTCTTCGTGTCAATTTGGGGGGGTATTGAGTTCAGGGGGGT	9	20	35	23	37	27	32	3	11	27	11	23	14	22	13	89	30	17	26	34	45	40	44	28	46	42	55	58	55	39	40	34	15	67	27	32	13	44	38	22	31	23	11	16	21	6	39
GTCTTGAGCGAGCCATGCGAAGGATCGGTCAACGGCAAGGC	1	0	0	0	0	0	0	0	0	0	0	0	0	0	0	0	0	0	0	0	0	0	0	0	0	1	0	0	0	0	0	0	0	0	0	0	0	0	0	0	0	0	5	0	0	0	0
GTCTTGAGCGAGCCATGCGAAGGATCGGTCAACGGCAAGGT	0	5	0	8	5	5	5	1	8	3	3	8	1	1	1	5	14	0	47	50	20	6	13	11	19	0	11	7	4	2	6	2	1	1	1	0	0	0	4	8	0	42	0	0	7	15	3
GTCTTTGGGAGTATATTGGGTGGTTTCCGTTGTAGGGGGGC	0	0	0	0	1	0	0	0	1	0	0	2	0	3	0	0	0	0	18	6	1	0	1	1	1	0	1	0	0	0	0	0	0	0	0	0	0	0	0	0	0	0	0	0	0	0	0
GTGAAACGCTGATATCTCCAGGGTGTATCACGTAGCGCGGC	0	11	28	12	16	8	21	0	4	8	6	8	5	8	4	11	14	2	67	57	23	10	13	14	7	3	11	7	6	5	2	0	0	0	0	0	0	29	11	15	16	7	0	4	10	0	2
GTGAGTAGTACTCAATGCGGTGGCACCGATCGACAGGCGGC	0	0	0	0	0	0	0	0	0	0	0	0	0	1	0	0	1	0	0	0	0	0	0	0	0	0	1	0	0	0	0	0	0	0	0	0	0	0	0	0	0	0	0	0	0	0	0
GTGATACTTACATTTTAAGGGGGTGTCCAGTCCCGGGGGGT	2	0	0	0	0	0	0	0	0	0	0	0	0	0	0	0	6	0	0	0	0	0	0	0	0	1	0	0	0	0	0	0	0	0	0	0	0	0	0	0	0	12	1	0	0	0	0
GTGATGAGCCCAGAATCCAGAGGCCCGTAAAACAGGGCGGC	0	3	1	19	0	5	6	0	3	7	1	8	1	1	3	10	6	1	26	20	8	6	11	13	6	5	6	10	6	2	4	1	3	7	0	5	3	2	0	7	3	6	0	12	4	0	7
GTGATGGATCGTGTTTCGCGTGGTGTACCCTAAGGGGCGGT	0	0	5	3	0	0	0	0	0	0	0	0	0	0	0	1	0	0	3	3	1	2	0	0	0	0	0	0	0	0	0	0	0	0	0	0	0	5	0	0	0	0	0	1	0	0	0
GTGCACTCAGTCCTATAAGAGGGTTTTCAATGTGGGGCGGT	0	0	0	0	0	0	0	0	0	0	0	0	0	0	0	2	0	0	0	0	0	0	0	0	0	0	0	0	0	0	0	0	0	0	0	0	0	0	0	0	0	0	0	0	0	0	0
GTGCAGCCATTTCTTCGACACGGAGTTTCATTTCAGGAGGT	0	2	0	3	0	0	7	0	0	0	0	1	0	0	3	0	3	0	39	40	15	5	3	1	0	1	0	1	2	0	0	0	0	0	0	0	0	0	0	6	0	0	0	4	0	0	0
GTGCATTTATAAGTATAGGGAGGTTCGTTGTAAAGGGTGGC	0	0	0	0	0	0	0	0	0	0	0	0	0	0	0	1	0	0	0	0	0	0	0	0	0	0	0	0	0	0	0	1	0	0	0	0	0	0	0	0	0	0	0	0	0	0	0
GTGCCACTTCACACCATAGGAGGAAGGTGTCCTGACGTGGT	28	123	648	967	128	310	171	91	96	79	28	164	96	125	221	400	215	156	523	516	323	221	230	210	247	136	144	225	119	102	76	22	20	43	17	27	15	670	91	158	71	283	71	868	302	289	226
GTGCTACTCAAGGTATGCGGCGGTCCCACATGTTCGGCGGC	0	6	3	7	0	6	11	0	8	2	0	8	3	3	13	5	20	0	176	100	33	20	15	10	16	9	3	4	0	8	3	1	0	1	3	0	0	0	0	16	0	18	0	0	11	0	4
GTGCTCTGGTTACCGTTGAAAGGCGTCTATTGTAGGAGGGC	1	4	9	14	10	19	12	1	6	4	1	18	2	3	1	1	5	0	197	149	22	15	16	12	27	5	9	5	0	5	1	0	1	0	0	0	0	2	3	5	4	4	3	3	28	0	0
GTGGATCTGTGCCAGACACGGGGTGTCTAGTTCAGGGGGGA	2	0	0	0	0	0	0	0	0	0	0	0	0	0	0	0	0	0	0	0	0	0	0	0	0	0	0	0	0	0	0	0	0	0	1	0	0	0	0	0	0	0	3	0	0	0	0
GTGGCGCGGATAATATTGGGGGGTCTTACCCACCGGGCGGT	0	1	5	0	0	2	3	0	0	1	0	4	0	0	0	3	1	0	45	33	13	4	5	5	9	3	1	1	4	0	1	0	0	0	0	0	0	9	0	2	0	2	0	0	5	0	0
GTGGGCAACAGGCTCTTAGGCGGCCAGGCTTCACAAGGGGA	0	0	0	0	0	0	0	0	0	0	0	0	0	0	0	0	3	0	0	0	0	0	0	1	0	0	0	0	0	0	0	0	0	0	0	0	0	0	0	0	0	3	0	0	0	0	0
GTGGGGTTCCCAGAACCCGGAGGTGGACTCCTTCGGAGGGT	0	0	1	6	1	4	2	0	0	1	1	0	1	0	4	5	7	1	3	4	4	3	2	2	2	0	0	2	2	0	0	5	0	1	0	8	0	7	0	4	2	10	0	0	3	0	3
GTGGTATTGTTCTTTAGAAGGGGCTTGCTCAACCAGATGGT	0	0	0	1	0	0	1	0	0	0	0	1	0	0	0	0	0	0	20	2	0	1	1	0	0	0	0	0	0	0	0	0	0	0	0	0	0	0	0	0	0	0	0	0	0	0	0
GTGGTTCAGGGTATATAGGGCGGTTAATTGCTTTCCATGGT	0	1	4	1	2	0	1	0	1	1	0	1	2	1	0	1	0	0	9	8	0	1	1	2	0	0	0	3	3	0	0	0	0	0	0	0	0	4	0	0	0	0	0	5	0	0	0
GTGGTTGCATTCGTGTAGGGGGGTTGCATCTCATGGGTGGT	0	1	4	3	2	1	9	0	0	1	0	1	1	0	1	6	0	0	19	16	8	4	4	1	5	1	2	0	0	1	0	0	0	0	0	0	0	2	0	4	0	0	0	9	5	0	0
GTGGTTTCTCTACTGATGGGGGGTCGTGGCTTTGGAACGGA	0	1	0	0	0	1	0	0	0	0	0	0	0	0	0	2	0	0	0	1	1	0	0	0	1	0	1	1	0	1	3	0	0	0	0	0	0	0	0	0	0	0	0	0	3	0	0
GTGGTTTCTCTTATTCAAAAGGGTAACCGATTTACAGTGGA	0	0	0	0	0	0	0	0	0	0	0	0	0	0	0	1	1	0	0	0	0	0	0	0	0	0	0	0	0	0	0	0	0	0	0	0	0	0	0	0	0	0	0	0	0	0	0
GTGTCTGGGTCGTTTAGGCAGGGAGTCGATTTCGAGGTGGT	56	8	7	6	3	5	3	22	5	5	8	8	5	5	4	29	14	0	18	23	6	13	12	16	12	7	4	8	8	6	11	6	0	5	5	1	3	9	3	2	9	12	186	3	2	62	5
GTGTCTGTACGCCCCTGGAGAGGATTTTACTTAAGGGCGGT	4	1	0	6	11	0	1	0	0	2	0	1	1	4	1	2	1	3	2	0	0	0	4	0	0	1	1	2	1	0	1	0	1	0	0	1	0	0	14	0	0	0	16	15	0	0	0
GTGTGAGCTCGTATAAGAAGCGGACACGCGTGCCGCATGGT	37	87	85	162	90	124	117	34	39	113	244	55	66	91	244	324	100	194	51	99	85	113	127	98	112	122	183	186	241	190	146	230	213	296	336	502	334	89	85	101	473	108	110	140	87	102	182
GTGTGGACCTATGACTCAGGAGGTGGGCTGACATCGGTGGA	2	7	0	15	4	0	3	1	0	7	2	7	0	7	4	13	11	0	9	2	4	8	4	7	3	4	7	7	3	6	1	0	2	6	1	5	1	0	4	2	5	7	1	0	0	1	1
GTGTTCCTCTTCAACTAAGGCGGATGAACTCTCCAGGAGGC	0	0	0	0	0	0	0	0	0	3	0	0	0	0	0	0	0	0	0	0	0	0	0	0	0	0	0	0	0	0	0	0	0	0	0	0	1	0	0	0	0	0	0	0	0	0	0
GTGTTCCTCTTCAACTAAGGCGGATGAACTCTCCAGGAGGT	0	10	9	11	8	3	17	2	5	0	0	8	0	5	4	7	17	3	121	74	30	10	13	10	15	1	6	10	1	2	3	0	1	1	0	0	0	6	13	15	0	18	0	4	0	4	3
GTGTTGTTTTCAATATCGGGGGGTATGCCATATCAGGGGGT	0	0	0	0	0	0	0	0	1	0	0	0	0	0	0	0	0	0	7	1	0	0	0	0	0	0	0	0	0	0	0	0	0	0	0	0	0	0	0	0	0	0	0	0	0	0	0
GTGTTTTATGTTTTGAAGGGTGGCCAGCGGAATTAAGCGGC	38	137	147	194	198	135	181	46	60	121	75	111	70	86	46	371	156	48	218	298	252	165	225	182	172	151	173	200	203	126	157	108	95	163	118	112	74	137	140	112	151	163	104	187	105	175	240
GTTAAACCTCACAAAATCGCCGGACACGGCCCTCCAGAGGC	0	0	0	0	0	0	0	0	0	0	1	0	0	0	0	0	0	0	0	0	0	0	0	0	0	0	0	0	0	0	0	0	0	0	1	0	0	0	0	0	4	0	0	0	0	0	0
GTTAAAGCGGTACTCAGACGAGGAGGCCTTCTTAGAGTGGT	68	133	64	191	89	128	140	48	59	112	53	87	69	68	28	289	204	45	131	214	145	179	225	130	163	162	154	210	175	161	154	136	113	209	171	176	111	71	43	96	95	240	188	178	90	180	210
GTTAAGGCACAGATTTAAGGGGGTTCCTCATGTCGGGAGGA	4	8	6	11	7	8	4	0	3	8	1	8	4	2	0	16	9	1	8	7	7	6	12	10	6	4	7	6	2	8	4	2	4	11	0	0	5	3	0	1	0	0	15	7	4	0	11
GTTAAGTTCTCACAGAACAGAGGCTATGGAAGTAAAGAGGC	1	5	0	7	6	2	7	0	3	4	0	7	1	0	1	1	0	0	81	50	32	13	7	4	2	0	8	0	2	0	1	0	0	0	0	0	0	0	0	8	0	0	0	0	5	0	0
GTTACATGCAGCCTCCGACGTGGTCATGCTCACAGCATGGC	0	1	0	0	0	0	0	0	0	0	0	0	0	0	0	2	0	0	0	0	0	0	0	0	0	0	0	0	1	0	0	0	0	0	0	0	0	0	0	0	0	0	0	0	0	0	3
GTTACCCTCCGGATATTAAGTGGTTTGAAGTATCGAGGGGA	1	13	27	20	52	14	17	5	9	13	5	5	11	12	8	34	13	9	10	15	23	21	29	19	17	9	15	13	8	12	13	0	4	4	4	5	4	32	55	15	12	8	9	21	16	8	29
GTTAGACACTGGAAAACGGGCGGCTCGCGATTTTCGACGGC	615	486	456	1204	715	1025	639	155	266	624	975	498	456	573	1817	1530	716	1174	547	1043	711	747	874	686	792	758	843	1014	1114	923	800	908	827	1196	1259	1628	1110	442	565	445	1982	764	2059	991	804	438	910
GTTATAGGGCTACACCCGGGTGGATTTGCGATTTGGGTGGT	6	17	29	9	50	25	10	11	8	13	8	18	12	16	14	56	20	17	14	24	18	25	28	13	30	24	31	30	35	18	26	32	34	59	52	51	22	40	38	11	14	42	6	10	19	45	24
GTTATATTTGTGGTCACGGAAGGTCTAGACAAACGCGCGGC	49	59	111	64	109	104	67	23	34	90	116	65	29	37	30	116	99	15	92	137	85	78	107	73	93	98	84	124	113	89	86	86	78	98	106	141	74	98	88	36	217	127	143	65	117	58	143
GTTATGGTTGTAGTCTGGGAAGGCGAGGCCCCTTGAAGGGC	1	1	0	0	0	0	0	0	0	0	0	0	0	0	0	0	0	0	0	0	0	0	0	0	0	1	0	0	0	0	0	0	0	0	0	0	0	0	0	0	0	0	0	0	0	0	0
GTTATGTGTTTTCAGCAGGGTGGTGGAAATTCTGGGGGGGC	0	1	0	0	0	0	0	0	0	0	0	0	0	0	0	0	0	0	0	0	0	0	0	0	0	0	0	0	0	0	0	0	0	0	0	0	1	0	0	0	0	0	0	0	0	0	0
GTTATTAAAGTAGTCCCCAATGGCATAGGACTAGGGAAGGA	0	0	2	0	1	0	0	0	0	0	0	0	0	0	0	0	0	0	6	1	2	0	0	0	1	0	1	0	0	0	0	0	0	0	0	0	0	6	0	0	0	0	0	0	0	0	0
GTTCAAGATATAGCTAAGGGCGGTCGGCCATTTCGCGTGGA	0	0	0	0	0	0	0	0	0	0	0	0	0	0	0	2	0	0	0	0	0	0	0	0	0	1	0	0	0	0	0	0	0	0	0	0	3	0	0	0	0	0	0	0	0	0	0
GTTCCGGGGAGGAAATAACGTGGTTGCAGGCGTGGGGCGGT	63	204	124	158	388	221	193	141	91	184	109	163	111	160	143	647	367	152	116	186	209	306	301	215	242	298	330	402	453	348	301	430	401	662	596	696	523	142	308	144	206	365	199	142	214	435	372
GTTCGATTGTTCGTGCTGGGGGGTCCCGGATGAGGGGAGGC	9	22	65	16	64	31	29	9	11	27	37	26	10	18	13	64	40	3	24	29	33	36	44	33	44	38	39	43	50	51	56	48	42	112	94	93	69	78	37	17	66	41	15	6	17	32	64
GTTCGGGCCCCTCCATAGAGCGGAAGATATATTAGCAGGGA	0	0	0	0	0	0	0	0	0	0	0	1	0	0	0	0	0	0	12	2	0	0	0	0	1	0	0	0	0	0	0	0	0	0	0	0	0	0	0	0	0	0	0	0	0	0	0
GTTCGGTATTGGTCGCAAAATGGAAAAAATCTTTCCGCGGC	1	0	1	0	0	0	0	0	0	0	0	0	0	0	0	0	3	0	0	0	0	0	0	1	0	0	0	0	0	0	0	0	0	0	0	0	0	1	0	0	0	0	4	0	0	0	0
GTTCGTCGTTTGCATATCAGGGGACTTATCACCCGAGTGGA	43	26	26	136	81	73	39	21	10	23	28	23	18	23	41	79	27	37	58	64	37	41	52	33	57	32	49	64	44	29	24	28	14	37	33	40	22	23	47	36	52	23	173	115	65	71	39
GTTCTACCATGTGCATAGAAGGGTCCATCTAATCGGGGGGT	27	83	59	87	165	78	125	40	46	59	32	77	37	46	22	142	101	28	212	220	120	117	127	114	124	100	85	155	118	95	98	78	64	99	76	97	56	37	93	95	47	91	75	65	73	76	105
GTTCTACGTCATAACAGAGAGGGCAGTCCCCGCAGGGTGGC	57	184	223	306	173	181	327	74	116	157	65	182	104	131	63	324	269	47	519	637	359	326	328	266	318	198	234	228	187	153	135	84	65	105	74	65	52	229	118	331	111	242	190	270	144	254	159
GTTCTACTAGCACCCTGGGACGGACTGCCTCGAAAGGGGGT	4	13	6	15	6	5	18	0	3	4	13	5	4	8	1	5	15	0	32	25	12	8	8	17	18	5	6	12	7	5	4	6	4	1	1	6	1	13	11	5	44	30	14	23	8	0	5
GTTCTAGAGCCACCGTGGAAAGGACGTTTAATAAGGAAGGA	18	71	87	48	99	61	65	14	16	42	27	40	31	31	41	155	98	28	50	84	63	66	94	68	88	102	80	86	89	108	75	100	77	126	153	131	80	96	73	52	35	141	60	34	50	51	96
GTTCTCGTTCCTGTGTTGGGTGGCTACCGGAATGGGGGGGT	2	0	0	13	1	3	0	0	0	0	0	0	0	0	2	3	3	0	7	0	2	2	0	2	2	2	4	0	0	0	0	0	0	0	0	0	0	0	1	0	0	4	2	13	4	0	3
GTTCTGTAGGGCAAACCAAGCGGCCGTCATTGTACAACGGC	0	5	3	2	3	2	1	4	2	3	2	3	3	2	0	4	2	1	0	1	1	0	1	1	1	6	3	0	1	0	0	0	2	1	1	0	0	0	4	2	10	0	0	0	5	4	0
GTTCTTGAACTAATGCGGGAGGGCGGATCGTTTGGGGAGGC	0	10	5	3	7	12	11	6	2	8	0	6	8	5	5	13	8	4	7	18	5	7	19	7	15	17	13	10	8	10	12	11	10	22	15	17	13	3	4	5	0	6	0	2	8	11	11
GTTCTTTTGGGACTTCCGGGAGGCTTAAGTTCCTACAAGGC	0	2	0	0	0	0	2	0	0	1	0	3	0	0	0	0	0	0	14	13	5	0	3	2	2	0	0	2	0	0	0	0	0	0	0	0	0	0	0	1	0	0	0	0	0	0	0
GTTGACCCCCAAGAGATACATGGTTAGATGCGATGCGCGGC	0	0	0	2	0	0	3	0	0	3	0	1	0	0	0	1	0	0	5	10	0	1	4	0	2	0	1	3	0	0	1	0	0	0	2	0	0	0	0	0	0	0	0	1	0	0	0
GTTGAGATCATTCTATCGAGTGGTGAGACGTGTTGGGCGGT	0	0	0	0	0	0	0	0	0	0	0	0	0	0	0	3	0	0	0	0	0	0	1	0	0	0	0	0	0	0	0	0	0	0	0	0	0	0	0	0	0	0	0	0	0	0	0
GTTGATGTCGAATTTTTGGGCGGTGTATTGTCTGGGGCGGT	10	38	50	30	43	26	42	10	10	23	9	31	10	10	6	46	42	4	59	43	42	48	31	24	40	33	35	49	49	24	36	19	20	27	17	19	13	61	20	21	11	50	30	25	21	25	12
GTTGCGGACGGTATTAGGGGGGGTTAGGGACGACAAATGGA	0	0	0	1	3	0	5	1	0	0	0	4	0	0	0	0	3	0	49	13	2	1	2	6	0	1	4	0	0	1	4	0	0	0	0	0	0	0	0	1	0	0	0	0	0	0	0
GTTGCGGGATACGATCCCAACGGATCAAGTTTTAAGGAGGT	0	2	1	2	1	1	1	0	4	0	0	1	0	1	0	2	0	0	30	16	11	5	7	4	6	3	0	2	1	2	0	0	0	0	0	0	0	1	0	0	0	0	0	0	1	0	0
GTTGGCAGGCTCGAGAAGGGAGGTCAATAAACATCAAGGGT	0	2	0	8	4	1	8	0	2	0	0	1	0	0	1	2	0	0	13	9	8	1	0	6	1	3	1	1	0	0	0	0	0	0	0	0	0	0	3	5	0	0	0	20	0	0	4
GTTGGCGGTGCAATGATAAAGGGTTGATTGATATACAGGGT	0	0	0	1	0	0	0	0	0	1	0	2	0	0	0	0	0	0	8	7	0	0	0	1	1	0	0	0	0	0	0	0	0	0	0	0	0	0	0	0	0	0	0	0	0	0	0
GTTGGCTCTTTGTAACCAGGAGGCTTCAAGTTCGGCGAGGC	0	0	0	0	1	7	6	0	4	6	0	3	1	4	1	4	3	0	106	54	30	10	4	8	7	2	3	7	0	3	6	0	1	1	0	0	0	0	2	4	0	5	0	0	6	0	6
GTTGGGAATGCAGTCCGCAGAGGTCTCTACAATTGCGGGGA	0	0	0	0	0	0	0	0	0	0	0	0	0	0	0	1	0	0	0	0	0	0	0	0	0	2	0	0	0	0	0	0	0	0	0	0	0	0	0	0	0	0	0	0	0	0	3
GTTGGGATTTCAGTATCAAGGGGTGGGCACATTCGAGAGGA	0	0	0	0	0	0	0	0	0	0	0	0	0	0	0	0	0	0	1	0	1	0	0	0	0	0	0	0	0	0	0	0	0	0	0	0	0	0	0	0	0	0	0	0	0	0	0
GTTGGTGTCTCATCTTCGGGGGGACGAGCTTATAGGGGGGA	0	0	0	0	2	0	2	0	0	0	0	0	0	0	0	0	1	0	13	6	1	0	0	0	1	0	0	0	0	0	0	0	0	0	0	0	0	0	0	0	0	0	0	0	0	0	0
GTTGTACCTCGTTCTCTGGGCGGCCTTAAGCTTAAGAGGGT	0	7	8	10	16	4	16	0	4	7	0	4	1	3	8	13	12	1	37	35	18	17	10	15	19	0	7	15	18	6	7	2	0	7	10	1	0	8	7	15	0	4	0	8	6	0	5
GTTTAGTGTAGTATAATAAAGGGAACTTTCTGTGAGGCGGT	0	0	0	0	2	0	2	0	0	0	0	0	0	0	0	0	0	0	6	7	2	0	0	1	1	0	0	0	0	0	0	0	0	0	0	0	0	0	0	4	0	0	0	0	0	0	0
GTTTATCCCTCACATACCGAAGGACAATGGCATCGGACGGC	10	2	6	4	20	7	11	0	2	1	0	4	1	2	0	9	6	1	27	34	22	9	11	6	9	3	4	5	2	0	0	0	0	0	0	0	0	11	7	9	0	4	31	0	3	0	3
GTTTATGTAGGGAATAAGGGCGGTGGCGCTTTAAGCGGGGT	0	13	34	11	40	8	8	8	3	6	3	6	2	4	6	22	14	5	11	20	19	14	6	11	13	9	9	12	12	13	11	0	3	2	3	11	0	27	48	7	13	14	0	5	6	38	9
GTTTATTGCATATTGTAGGATGGAGTTTGCTGCTGCGGGGA	1	2	7	6	9	5	4	4	0	2	2	0	0	1	2	3	2	5	5	9	1	3	10	1	4	0	6	2	0	1	1	0	0	1	0	0	0	8	10	0	2	6	1	12	2	21	5
GTTTCACATCGTTAAAGGCAGGGATAGTCTAGAGACGAGGT	0	1	0	0	1	2	0	0	0	1	0	0	0	0	0	0	0	0	0	1	0	0	0	0	0	0	0	0	0	0	0	0	0	0	1	0	0	0	0	0	0	0	0	0	4	0	0
GTTTCATGCGCATACTTGGATGGCATTTGTCAAGCAGGGGT	0	0	0	0	0	0	0	0	0	0	0	0	0	0	0	0	2	0	0	0	0	0	0	1	0	0	0	0	0	0	0	0	0	0	0	0	0	0	0	0	0	0	0	0	0	0	0
GTTTCGCTGCCTTTCAGGCGTGGTGCCCTCCGTAGAGCGGA	0	0	0	0	1	1	0	0	0	0	0	3	1	0	0	0	6	1	2	5	0	0	2	0	0	0	0	1	0	0	0	0	0	1	0	0	0	0	0	0	0	7	0	0	2	0	0
GTTTCGGGTAGCCTTCTGAAAGGTGGGGTCTGCGGAACGGC	0	0	0	0	0	0	0	0	0	0	0	0	0	0	0	9	3	0	0	0	0	0	0	0	0	0	0	0	0	0	0	0	1	0	0	0	0	0	0	0	0	9	0	0	0	0	4
GTTTCTTTTTTGTATAGAGATGGACTTGGCTTAGGGGAGGC	336	467	430	423	558	800	437	149	214	551	472	386	192	270	155	912	680	139	489	721	514	591	718	521	604	706	660	771	982	776	740	813	799	1283	1165	1255	891	318	494	311	888	722	983	375	791	489	599
GTTTGAAGCACTCTAACGCGAGGTGGTGTGAATAGGAAGGC	0	0	2	3	0	0	1	0	0	1	0	0	1	4	0	0	0	0	0	0	2	0	4	0	0	0	1	0	0	1	0	0	0	0	0	0	0	8	0	0	0	0	0	0	0	0	0
GTTTGCCGTCTTGATCGGGACGGAAGTTTGTATCAGGGGGC	2	0	1	0	0	0	0	0	0	0	0	0	0	0	0	3	0	0	0	0	0	0	0	0	0	0	0	0	0	0	0	0	0	0	1	0	0	0	0	0	0	0	6	0	0	0	0
GTTTTGTGCCTCATGTTCCGCGGTCATGGGAGTTGCGGGGC	1	0	0	0	0	0	0	0	0	0	0	0	0	0	0	1	0	0	0	0	0	0	0	0	0	0	0	0	0	0	0	0	0	0	0	0	0	0	0	0	0	0	5	0	0	0	0
TAAAACACCCACATATCGGGGGGTCAGTCTAGTTGAGGGGT	0	0	0	0	0	0	0	0	0	0	0	0	0	2	0	0	0	0	5	0	0	0	0	0	1	0	0	0	0	0	0	0	0	0	0	0	0	0	0	0	0	0	0	0	0	0	0
TAAAATCTGGGGAAATTGCGTGGTCGCGTGCCTCCGGGGGA	0	0	0	0	0	0	1	0	0	0	0	0	0	0	0	0	0	0	0	1	0	0	0	0	0	0	0	0	0	0	0	0	0	0	0	0	0	0	0	0	0	0	0	0	0	0	0
TAAAATTCGCTGACCAGGAGGGGAAAGGTCTTCTAGGGGGA	342	205	113	420	215	466	380	92	91	387	732	178	149	179	646	1018	223	510	101	240	215	312	346	277	352	397	409	513	597	596	586	822	838	1125	1451	1575	1259	113	197	254	1474	240	1037	310	401	312	524
TAAACCTTTGATTTGTGCGGCGGAGGGCACAGCACAGCGGT	0	0	1	0	1	1	1	3	0	0	0	0	0	0	1	0	0	0	1	5	0	0	0	1	0	0	0	0	0	0	0	0	0	0	0	0	0	0	0	2	0	0	0	0	0	5	0
TAAAGATTTCTTTCCACAGGGGGCTTATTTTTATAGGAGGA	1	26	16	3	20	23	53	2	15	24	3	28	13	13	7	9	22	3	76	125	52	38	57	38	46	26	40	32	18	34	22	5	6	14	6	8	8	19	16	41	9	22	4	0	25	0	0
TAAAGGCACAAGATTAAGGGGGGAGCAGCGTTATGGGTGGT	0	0	0	0	0	1	1	0	0	0	0	0	0	0	0	0	0	0	12	1	1	0	0	0	0	0	0	0	0	0	0	0	0	0	0	0	0	0	0	2	0	0	0	0	1	0	0
TAAAGGGTCTGATTGATACGAGGTGTTCACCGATGCGTGGT	18	48	48	77	69	47	69	10	22	47	33	41	26	21	17	95	51	10	69	89	91	66	83	65	78	61	58	59	64	50	50	25	19	29	11	17	12	56	76	43	55	64	56	84	37	30	80
TAAAGTCATAGTTATCCGCGAGGTTAGCGATCCTGGGCGGA	1	4	0	4	0	0	7	0	1	0	0	1	0	1	0	0	4	0	17	12	11	6	3	5	8	1	1	5	1	0	4	0	0	0	0	1	0	0	0	1	0	4	3	0	0	0	0
TAAATCAATCGAACCCGGCAAGGATTCCTATCATGGGCGGC	0	0	0	0	0	0	0	0	0	0	0	0	0	0	0	1	2	0	0	0	0	0	1	0	0	0	0	0	0	0	0	0	0	0	0	0	0	0	0	0	0	7	0	0	0	0	2
TAAATGCCAGGTGCCTTGGGCGGATAATTTTATTGAGCGGC	0	0	0	0	1	1	0	0	1	0	0	0	0	0	0	1	2	0	21	6	0	0	0	0	0	0	0	0	0	0	0	0	0	0	0	0	0	0	0	0	0	6	0	0	0	0	3
TAACACAGGTTCTACACCAATGGTCTTATAAAATGCGTGGA	0	0	7	0	5	3	0	2	0	1	0	0	0	1	0	0	0	0	5	3	6	0	2	1	2	0	5	1	0	1	0	0	0	0	0	0	0	7	3	0	0	0	0	0	4	2	0
TAACCATGTACACCACTAAGAGGATCGTCTAACCGCGGGGA	0	0	3	0	0	1	0	0	0	0	0	0	0	0	0	0	0	0	6	2	0	3	0	2	1	0	0	1	0	0	0	0	0	0	0	0	0	1	0	0	0	0	0	0	1	0	0
TAACCATTCCTGAAAATAGGAGGAGGACGATCAGCCACGGT	0	3	9	18	0	8	3	1	0	2	0	6	2	3	2	1	12	5	25	21	12	8	9	9	10	4	8	2	4	6	3	0	0	1	0	1	0	1	0	1	0	8	0	11	11	1	0
TAACCTCTGAGGTTTTTCAGGGGTGTCTGTTGTTGGGTGGT	31	59	34	83	60	46	67	22	26	37	42	34	25	14	14	121	64	12	115	138	84	87	74	76	87	57	72	75	73	53	75	32	35	68	63	67	48	21	46	52	70	65	98	62	24	92	78
TAACGCGTCCAGTTGTGCGGGGGTAAGTATTCAGGCGGGGA	0	0	0	0	0	0	1	0	0	0	0	0	0	0	0	0	0	0	6	1	1	0	0	0	0	0	0	0	0	0	0	0	0	0	0	0	0	0	0	6	0	0	0	0	0	0	0
TAACGTCCGAAAATTCGAAGAGGAATGTTAATCACCAAGGA	0	3	47	58	2	14	20	1	9	7	0	7	4	14	10	7	33	4	85	51	24	12	22	12	12	3	17	12	12	7	4	1	2	0	0	0	0	44	2	9	0	17	0	28	10	2	4
TAACGTTATTCTTTACGGGGGGGACCTGGTTTCTCCGTGGC	0	3	0	0	0	0	0	0	1	1	0	0	0	1	0	3	5	0	2	2	1	4	0	2	3	1	1	1	2	0	0	0	0	0	0	0	0	0	0	0	0	14	0	0	0	0	0
TAACTTGCGCCACCCCCCGATGGCAAAAGATCTTACAGGGT	300	412	213	495	392	414	479	103	158	386	364	292	174	238	140	998	531	124	334	498	444	448	530	400	502	519	529	641	803	605	612	679	618	996	879	1063	699	196	272	356	643	467	894	401	406	348	563
TAAGACGTAGTGCAGACGGGGGGTCAACTAACAGCAGCGGC	0	0	0	0	0	0	0	0	0	0	0	0	0	0	0	1	0	0	0	0	0	0	0	0	0	1	0	0	0	0	0	0	0	0	0	0	0	0	0	0	0	0	0	0	0	0	0
TAAGCAGTTTCTATGAGACGGGGCTCACATTCACGGGAGGA	2	0	0	0	0	0	0	0	0	0	0	0	0	0	0	0	0	0	0	0	0	0	0	0	0	0	0	0	0	0	0	0	0	0	1	0	0	0	0	0	0	0	5	0	0	0	0
TAAGCATGCGGGTTGACGGAAGGCTCCGGTCTCTGGGCGGC	43	127	108	117	95	113	115	47	48	106	65	84	50	60	25	225	151	20	88	151	126	164	158	128	181	158	174	189	170	142	133	61	27	83	43	44	19	92	81	77	141	130	145	120	95	134	94
TAAGCCATGTTTATTAAAGGCGGCTTCTCCTGAAGGGTGGC	4	7	14	25	4	8	25	0	8	8	0	11	4	7	5	4	18	1	82	52	33	16	19	18	19	10	13	4	5	7	0	2	0	2	0	0	0	22	0	17	0	24	20	24	18	0	3
TAAGGATAGGCAATAAGCGGCGGCTTAGGTCGACGGGTGGC	0	0	3	1	0	0	1	0	0	0	0	0	0	0	0	3	1	0	4	4	0	0	0	0	4	1	0	4	0	0	0	0	1	0	3	0	1	3	0	0	0	0	0	4	0	0	1
TAAGGCTCCTTCTCATCAAGGGGACCCTGATCTTACAAGGC	1	0	0	0	0	0	0	0	0	0	0	0	0	0	0	0	0	0	0	0	0	0	0	0	0	0	0	0	0	0	0	0	0	0	0	0	0	0	0	0	0	0	4	0	0	0	0
TAAGGGTCCAGTATGTAGCGTGGTAATTGTTTCCGCATGGT	0	1	3	7	8	1	2	3	2	0	13	1	2	0	2	4	4	0	5	7	4	3	4	0	3	5	3	0	7	0	4	0	3	2	0	4	0	3	2	0	40	3	0	8	0	8	0
TAAGGTGTTCGAGATATGCGGGGTCCAACCTCAAGGGGGGT	52	58	83	102	71	63	112	26	32	55	38	52	26	35	20	118	129	21	139	175	100	89	126	90	118	96	139	155	129	100	104	97	76	177	119	112	83	106	45	85	72	117	133	87	58	69	68
TAAGTCATATGTGAATCAGAGGGTAAAGGGAAACCAGCGGT	0	17	0	42	3	7	24	1	6	8	0	13	2	10	2	18	7	4	33	60	20	28	31	14	22	9	9	12	9	8	4	0	0	0	1	0	0	0	0	26	0	4	0	18	8	11	15
TAAGTCCACGGGATTTGGGGGGGTTCGCCACTCTGCGTGGT	0	1	1	5	2	0	3	0	0	0	0	0	0	1	2	3	0	1	8	8	5	0	2	4	2	0	2	6	4	0	0	0	0	0	0	0	0	0	2	2	0	0	0	5	0	0	0
TAAGTGGTCAGGGTATCGGAAGGCCGCTGATCTAGGGTGGA	0	0	0	1	0	0	0	0	0	0	0	0	0	0	0	0	0	0	3	3	0	0	0	0	0	0	0	0	0	0	0	0	0	0	0	0	0	0	0	0	0	0	0	1	0	0	0
TAAGTGGTCGATACGTTACGCGGAAGTCTTAGATCGATGGA	1	0	0	0	0	0	0	0	0	0	0	0	0	0	0	0	0	0	0	0	0	0	0	0	0	0	0	0	0	0	0	0	1	0	0	0	0	0	0	0	0	0	4	0	0	0	0
TAATAAGCATGAAACACGAGGGGTTTAGTGCATAGAGGGGT	8	42	55	36	59	34	49	0	24	26	11	30	25	34	24	96	57	24	49	55	40	59	73	37	56	60	46	58	63	34	43	40	35	61	49	48	46	43	39	27	23	77	34	32	29	0	35
TAATACGTCCTCGCTTTGCAGGGTTGGCAGAGCGCCATGGC	4	5	12	33	80	14	30	0	6	1	5	16	3	5	3	29	34	1	688	351	98	23	34	17	38	2	10	0	2	5	0	0	0	0	0	0	0	2	52	26	7	63	16	24	16	0	12
TAATACTCTGATTTATAGCAGGGTTCTACATGTCGGGCGGT	1	8	2	6	12	6	3	0	4	3	0	4	4	1	3	24	16	0	6	11	5	7	7	6	8	12	6	7	11	9	6	13	2	20	19	12	8	3	10	4	0	16	3	0	7	0	7
TAATAGCGGATTGAAAGGGGGGGTTTAGTATGCAACGCGGT	0	1	0	0	0	0	0	0	0	0	0	0	0	0	0	0	0	0	0	0	0	0	0	0	0	2	0	0	0	0	0	0	0	0	0	0	0	0	0	0	0	0	0	0	0	0	0
TAATATATTCGTTCCTTGAGGGGCGTGTTCAGTCCAACGGA	0	5	3	13	0	12	7	0	2	6	3	7	7	4	1	15	20	0	79	72	38	12	12	15	22	4	5	8	5	0	3	0	1	0	0	2	0	4	0	0	0	26	0	10	10	0	16
TAATCCCAGAGTTCCAACGGGGGAGCTTGCTGACACGCGGA	0	0	0	0	0	0	0	0	0	0	0	0	0	0	1	0	0	0	0	0	0	0	0	0	0	0	0	0	0	0	0	0	1	0	0	0	1	0	0	0	0	0	0	0	0	0	0
TAATCCGCATTACCCATGGGGGGACCCGCGTGAAAGGTGGC	0	0	1	4	4	2	4	0	3	0	0	1	2	0	0	1	6	0	20	24	6	3	0	3	2	0	0	2	2	0	0	0	0	0	0	0	0	0	0	2	0	0	0	3	3	0	8
TAATCTTCCGCCATGTTGGGTGGTAATTTGTAAGGGGTGGT	13	129	131	168	105	68	199	9	65	51	17	110	52	70	28	150	98	31	330	405	240	169	203	137	160	93	85	117	50	42	35	17	6	6	0	3	2	83	89	169	32	104	37	130	63	16	130
TAATTAGATGGTCTATTCCGCGGTTCTGCTCGTTGGGGGGC	1	0	3	0	0	0	0	1	0	0	0	0	0	0	0	31	12	0	0	0	0	0	0	0	0	0	0	0	0	0	1	0	0	1	0	0	0	1	0	0	0	4	4	0	0	1	30
TAATTAGGAGGGTACACGGGGGGCGTCAAGACCCGGGCGGT	21	25	13	41	17	20	39	11	8	10	2	15	10	10	6	37	36	3	110	99	38	27	37	26	51	9	11	24	17	12	16	4	4	10	0	4	1	13	11	40	1	51	62	27	20	31	42
TAATTATATGCTTTTACCGGAGGAGCGGTATGCGAGATGGC	2	0	0	0	0	0	0	0	0	0	0	0	0	0	0	0	0	0	0	0	0	0	0	0	0	1	0	0	0	0	0	0	0	0	0	0	0	0	0	0	0	0	3	0	0	0	0
TAATTCAGGAGTATCCAAGGGGGCCGGTAGTGTTAGAGGGT	70	93	105	116	106	106	94	30	32	60	87	61	51	46	41	216	144	19	114	135	99	97	111	74	126	93	106	134	125	113	103	109	83	132	109	122	91	92	88	79	151	145	168	119	95	65	142
TAATTCGAATAAATCTAAAGGGGAAACATCCTTCAAGGGGA	2	0	0	0	0	0	0	1	0	0	0	0	0	0	0	0	0	0	0	0	0	0	0	0	0	0	0	2	0	0	0	0	0	0	0	0	0	0	0	0	0	0	8	0	0	5	0
TAATTGCAGAGGTTTTCGGGCGGTGCATATTGTTGAGTGGC	0	0	3	3	4	1	1	0	0	0	0	0	0	0	0	3	0	1	8	0	2	1	1	1	3	1	0	2	0	0	0	0	0	1	0	0	0	0	8	0	0	0	0	5	0	0	8
TAATTGTCAAGGTATAGGAAAGGTTAAGCGCGCTGGAAGGT	0	0	0	0	0	1	0	0	0	0	0	0	0	0	0	0	0	0	9	0	0	0	0	0	0	0	0	0	0	0	0	0	0	0	0	0	0	0	0	0	0	0	0	0	1	0	0
TAATTTACGACTATTTCGGATGGTTGTGACCTAAGGGCGGT	0	0	0	0	0	0	0	0	0	0	5	0	0	0	0	7	0	0	0	0	0	0	0	0	0	0	0	0	0	0	0	0	0	0	0	0	0	0	0	0	6	0	0	0	0	0	0
TAATTTATCAGGATTCTGGGCGGTGCGGATATTTGCGTGGA	25	65	125	99	111	55	105	11	40	48	15	74	47	61	95	102	75	67	133	125	102	80	95	57	94	63	87	72	97	81	53	47	38	55	46	48	26	124	75	75	25	62	89	77	54	24	69
TAATTTCACGGCAACAACCGAGGTTTGGACAAACGCGAGGT	3	0	0	0	0	0	0	0	0	0	0	0	0	0	0	0	0	0	1	0	0	0	0	0	0	2	0	0	0	0	0	0	0	0	0	0	0	0	0	0	0	0	7	0	0	0	0
TACAAATCGTGAATTACACACGGAGCACATAGAAAAGTGGA	26	102	136	185	129	106	145	35	50	81	40	88	36	54	32	227	141	37	320	284	177	155	177	100	162	103	121	141	125	111	93	82	87	97	65	94	65	105	92	108	97	137	83	176	123	114	125
TACAACGTTCGCCAAAAAGGTGGAGCGCTCAGTAGAGCGGT	3	25	31	15	24	26	28	3	10	15	6	13	14	10	24	59	22	19	32	38	21	24	23	17	28	20	20	21	21	20	28	7	8	33	10	9	12	24	28	16	3	40	1	7	28	29	38
TACACGCGGCTGTACAGGGGTGGCGTCTGTCACGGGGTGGC	7	15	27	33	59	37	23	0	8	16	9	11	19	13	81	57	12	54	21	32	23	24	35	16	23	26	38	33	36	27	38	36	31	51	34	43	31	30	32	20	11	15	24	21	29	0	21
TACATCAAAGAGCCAAGCAAGGGCCTACGTCACGCGGAGGT	0	0	1	0	0	0	0	0	0	0	0	0	0	0	0	0	0	0	0	0	0	0	0	0	0	1	0	0	0	0	0	0	0	0	0	0	0	0	0	0	0	0	0	0	0	0	0
TACATCGGCGCGGAATCCAGCGGACCGCCTATATAAGAGGA	0	0	0	0	0	0	0	0	0	0	0	0	0	0	0	0	0	0	0	0	0	0	1	0	0	0	0	0	0	0	0	0	0	0	0	0	0	0	0	0	0	0	0	0	0	0	0
TACCAATGTAGGCAGTTCGAAGGTGTCACACAATCAAGGGA	0	1	0	0	3	1	3	0	1	0	0	0	0	0	0	0	0	1	2	2	0	0	0	1	4	0	0	0	0	0	0	0	0	0	0	0	0	0	3	3	0	0	0	0	1	0	0
TACCACGCCGTAGTTAGAAAAGGTTAATAGTATCGGGTGGT	0	0	4	0	0	4	4	2	0	0	0	1	1	0	1	0	0	4	4	3	5	0	1	0	0	1	2	0	2	0	2	1	0	0	0	0	0	2	0	6	0	0	0	0	2	8	0
TACCCAGGCTTAACAACAAACGGAACCGATTGTCACGGGGT	0	0	0	0	0	0	1	0	0	0	0	0	0	0	0	0	0	0	5	5	0	0	0	0	0	0	0	0	0	0	0	0	0	0	0	0	0	0	0	1	0	0	0	0	0	0	0
TACCCAGTTCGTATGTTCGGGGGCGTTGGGACCCACGGGGA	1	0	0	3	0	0	0	0	0	0	0	0	0	0	0	0	3	0	0	0	0	0	0	0	0	2	0	0	0	0	0	0	0	0	0	0	0	0	0	0	0	2	4	0	0	0	0
TACCCCCCCTCTGTGTAGAAAGGTTCAGCCATTTCGGGGGT	9	31	78	42	79	39	36	0	18	15	21	24	15	22	8	40	29	13	102	82	58	58	46	51	43	25	24	32	31	22	23	9	10	9	7	17	3	85	44	35	42	27	17	24	42	0	12
TACCTACCAACTCCATGGGGGGGTAAATTTTGCGGGAAGGT	0	0	3	0	0	0	0	0	0	0	0	0	0	0	0	0	0	0	0	0	0	0	0	0	0	1	0	0	0	0	0	0	0	0	0	0	0	2	0	0	0	0	0	0	0	0	0
TACCTTCCCAACTCATTAGGGGGTTGTCAGTGAAGGGAGGT	0	0	0	0	0	0	0	0	0	0	0	0	0	0	0	0	0	0	7	5	0	0	0	0	1	0	0	0	0	0	0	0	0	0	0	0	0	0	0	0	0	0	0	0	0	0	0
TACGAGACGAATGTCCGCCATGGAGCAAATTTTGGGGCGGT	0	0	0	0	0	0	0	0	0	0	0	0	0	0	0	8	0	0	0	0	0	0	0	0	0	0	0	0	0	0	0	0	0	0	1	0	0	0	0	0	0	0	0	0	0	0	5
TACGATCATGTGCTCATACGGGGTCCGTTATTAAGGAGGGC	5	35	55	34	56	21	62	8	21	21	5	28	15	22	5	37	28	4	130	144	84	40	58	41	61	35	36	38	29	20	24	5	4	10	9	0	7	67	42	45	3	19	13	24	11	12	24
TACGTATTGCCAATAAACGGGGGTCACTGTTGTCAGGGGGC	0	21	58	17	38	21	16	5	9	11	5	14	6	5	4	31	29	3	26	43	11	18	22	27	20	16	20	33	24	19	22	11	9	17	10	15	10	60	38	15	7	35	0	19	28	18	28
TACGTTCGTAGGCCATGCAGTGGTGCTTTGTCATGGGTGGT	0	0	0	0	0	0	0	0	0	0	0	0	0	0	0	0	0	0	2	0	0	0	1	0	0	0	0	0	0	0	0	0	0	0	0	0	0	0	0	0	0	0	0	0	0	0	0
TACTAGTGTCCAGTGTTGGGTGGCTTTAGATTAAGGAGGGT	3	0	0	0	0	0	0	0	0	0	0	0	0	0	0	0	0	0	1	0	0	0	0	0	0	0	0	0	0	0	0	0	0	0	0	0	0	0	0	0	0	0	6	0	0	0	0
TACTATCCTTTCCTCTTCGATGGCATTTGGTTACGGGGGGT	0	2	0	0	0	0	0	0	1	1	0	0	0	0	0	0	4	0	5	2	5	0	3	1	1	2	0	0	0	0	1	0	0	0	0	0	1	0	0	0	0	2	0	0	0	0	0
TACTATGACCATGATCAAGGGGGAATCTCACGAGGGGAGGT	28	41	54	62	56	59	54	12	14	47	41	39	31	33	22	197	69	20	51	93	74	61	92	34	98	80	79	75	115	73	86	87	73	103	96	121	56	47	60	35	60	70	59	28	55	30	159
TACTCAATAACTCTGTTACATGGTGATATAATCTGGGCGGT	0	1	0	0	0	0	0	0	0	1	0	0	0	0	0	0	0	0	0	0	0	0	0	0	0	2	0	0	0	0	0	0	0	0	0	0	0	0	0	0	0	0	0	0	0	0	0
TACTCGAACTGGCTTCAGGGCGGTTGAATGATATGAGGGGT	0	0	0	0	0	0	0	0	0	0	1	0	0	0	0	0	5	0	0	0	0	0	0	0	0	1	0	0	0	0	0	0	0	0	0	0	0	0	0	0	0	4	0	0	0	0	0
TACTGTCCGTTACCCTCGAAGGGCCGGCAATCCTCGACGGC	0	0	0	0	0	0	0	0	0	0	0	0	0	0	0	0	1	0	0	0	0	0	0	0	0	1	0	0	0	0	0	0	0	0	0	0	0	0	0	0	0	0	0	0	0	0	0
TACTTAGTCCGGATTCACCATGGCGTACCCCTATGCACGGT	57	94	73	135	96	76	109	35	49	79	39	65	52	51	25	247	150	29	135	172	143	131	143	117	118	134	160	166	166	146	124	132	119	213	163	167	129	62	70	87	67	188	170	117	75	87	216
TACTTCCTTTTTGAGCAGGGCGGAGCCAGGTTATGGGCGGT	9	15	5	5	24	6	15	5	4	10	10	7	5	8	5	38	17	4	11	13	9	14	26	10	15	8	21	15	12	13	7	18	6	21	19	11	19	5	17	17	23	32	40	6	5	7	14
TACTTCTGAGACTTGATGGACGGTCGGACTTCCGCCGAGGA	0	0	0	0	0	1	1	0	0	0	0	0	0	0	0	0	0	0	4	4	1	0	0	1	0	0	0	0	0	0	0	0	0	0	0	0	0	0	0	1	0	0	0	0	0	0	0
TACTTGCAAGTCTTTCGCCAGGGTAGCACTACAGACGTGGA	0	0	0	0	1	0	0	0	0	0	0	0	0	0	0	0	0	0	1	0	2	0	0	0	1	0	0	0	0	0	0	0	0	0	0	0	0	0	0	0	0	0	0	0	0	0	0
TACTTGCGCCTTAAATTCAAGGGTCCTCGTCTTCCGAGGGT	2	0	0	0	0	0	0	0	0	0	0	0	0	0	0	0	0	0	0	0	0	0	0	0	0	1	0	0	0	0	0	0	0	0	0	0	0	0	0	0	0	0	6	0	0	0	0
TACTTTCTGGATGCCTGGCAGGGTGGGAATTGATGAGTGGC	0	2	0	4	0	1	0	0	0	0	0	0	0	0	1	0	0	0	1	0	0	1	4	0	0	1	0	1	0	0	1	0	0	0	2	0	0	0	0	0	0	0	0	4	1	0	0
TAGAAAGGAAAAACGATCAATGGACCAGTACGTGGGGGGGT	0	0	0	0	0	0	0	0	0	0	0	0	0	0	0	2	2	0	0	0	0	0	0	0	0	0	0	0	0	0	0	0	0	0	0	2	0	0	0	0	0	8	0	0	0	0	0
TAGAAGCATCGTCAATCGGGCGGTTGCTATTGATAGGGGGC	24	58	72	53	135	48	75	11	27	58	21	48	40	37	23	139	79	26	52	96	81	93	85	75	81	91	75	82	83	98	56	47	46	90	43	25	30	77	118	55	28	82	87	54	53	21	58
TAGACATCGGGTGATTAAGATGGATGTCCATACCCAGAGGA	2	0	0	0	0	0	0	0	0	0	0	0	0	0	0	0	0	0	1	0	0	0	0	0	0	0	0	0	0	0	0	0	0	0	0	0	0	0	0	0	0	0	4	0	0	0	0
TAGAGAATCGCAATTCTCAGTGGTGCTGTCCATGGCAAGGC	28	86	307	131	438	169	164	24	71	73	93	112	84	119	251	188	155	177	253	285	194	148	163	122	186	109	105	170	94	68	74	22	14	36	11	13	10	301	371	124	188	224	107	112	167	68	127
TAGAGCCAGATCATCCGGGAAGAAGCTCACTTCCCCGCGGC	0	0	0	1	0	0	0	0	0	0	0	0	0	0	0	1	0	0	0	0	0	0	0	0	0	0	0	0	0	0	1	0	0	0	0	0	0	0	0	0	0	0	0	0	0	0	0
TAGAGTGCATTGACGCTCGGTGGTAAAAGATTTCAGGCGGT	1	2	1	4	6	4	2	2	1	3	0	0	0	7	2	18	12	1	8	3	4	4	6	6	6	7	6	6	4	6	0	1	4	5	0	2	0	0	1	5	0	3	2	3	2	6	1
TAGATACTTTTGATTTAGGAAGGCCTCAGGTCTCCCATGGC	8	14	16	25	44	9	14	1	11	9	4	7	4	8	4	8	5	3	86	68	27	11	17	19	16	12	17	10	6	4	11	0	0	0	0	1	0	14	22	3	5	1	19	28	6	0	3
TAGATCTAGGGGCTAAGGGGGGGAATGTTCCACGGGGGGGC	2	0	0	0	0	0	0	0	0	0	0	0	0	0	0	0	0	0	0	0	0	0	0	0	0	1	0	0	0	0	0	0	0	0	0	0	0	0	0	0	0	0	6	0	0	0	0
TAGATGGCCAAGGTTTCAAGAGGTTTCTTATTTAGAGTGGC	64	198	200	175	422	210	274	58	87	176	137	148	72	88	71	548	222	55	257	292	254	235	272	219	254	230	238	271	288	247	211	203	155	305	209	239	167	165	373	224	225	189	173	155	197	163	327
TAGCATCTAGCATAGTAAGATGGTTGTGCGCGATGAATGGA	2	23	10	25	61	32	32	6	6	13	10	22	5	9	4	59	26	1	42	47	42	23	35	12	30	24	26	43	43	20	29	20	20	28	17	17	20	9	61	17	11	36	1	23	28	11	69
TAGCCTGAGCTGTCACCGGGAGGCATTCGCTCATGCGCGGC	0	1	22	7	11	4	4	2	3	2	4	2	4	4	13	20	6	9	8	8	1	7	5	9	2	6	4	12	4	9	9	6	8	9	8	6	8	32	9	7	14	6	0	5	1	16	10
TAGCGCGTAATGTCGTACCGTGGCAAGGTTATATGAAGGGC	2	0	0	0	0	0	0	0	0	0	0	0	0	0	0	9	6	1	0	0	0	0	0	0	0	0	0	1	0	0	0	0	0	0	0	0	0	0	0	0	0	12	0	0	0	0	8
TAGCTAACACTCTCATTGCGCGGTGTTTATCCTTGCGCGGA	0	0	0	0	0	0	0	2	0	0	0	0	0	0	0	8	9	0	0	0	0	0	0	0	0	0	0	1	0	1	0	0	0	0	0	0	0	0	0	0	0	22	0	0	0	13	3
TAGCTCGCGTCTACGAACGATGGATCACCCAGCAAGACGGC	0	1	0	3	0	0	1	0	0	0	0	0	0	0	0	1	0	0	12	5	1	1	1	0	2	1	1	0	0	0	0	0	0	0	0	0	0	0	0	1	0	0	0	0	0	0	0
TAGCTGATAAGTACTTTAAGGGGTTGGTTCATCACGGGGGC	0	1	0	1	0	0	5	0	0	2	0	1	2	0	1	0	0	0	2	0	0	1	0	2	1	1	0	0	1	0	0	0	0	0	0	0	0	0	0	3	0	0	0	0	0	0	0
TAGCTTCCCTAAATTTCGAAAGGCTTAATGACTCGGGGGGT	180	566	542	875	493	414	809	216	196	360	181	389	175	236	153	1511	715	135	421	621	555	691	842	610	739	666	720	981	862	650	727	293	291	451	272	264	189	572	341	670	310	670	531	682	383	670	989
TAGCTTTCATCGAATACGGGTGGTAATCATTCTTACAAGGC	14	93	270	127	316	117	140	67	51	82	62	87	41	65	83	303	179	44	194	211	149	145	162	134	151	109	108	133	114	80	101	44	44	94	50	59	35	289	282	87	121	184	49	113	93	189	173
TAGGATTTCACTAAACAGGGGGGTCGCATGTGCCGAGCGGA	34	99	75	106	86	78	84	16	38	51	40	69	44	61	39	179	105	25	148	173	117	129	135	86	133	136	105	122	136	106	103	96	65	152	94	97	58	91	70	58	67	95	125	78	69	46	101
TAGGCACCAGACATATGCGGAGGAACTGGGAGCAGCGGGGC	0	0	0	0	0	0	0	0	0	0	0	0	0	0	0	0	0	0	3	2	3	2	0	0	0	0	0	0	0	0	0	0	0	0	0	0	0	0	0	0	0	0	0	0	0	0	0
TAGGCCGAACGATTGAAGGGGGGCAACAGCTTATACGTGGT	24	49	24	57	38	38	63	12	12	25	41	31	10	24	9	116	71	16	27	59	45	61	58	37	43	70	75	84	78	50	65	83	60	111	109	110	88	31	25	37	65	56	102	51	49	22	76
TAGGCGCTTCTACCGCCAGACGGAAAATATAGTAGGGGGGA	163	210	674	2179	113	630	276	341	170	171	82	273	271	300	1106	791	535	682	485	643	398	404	458	375	471	343	377	467	317	262	250	154	143	209	139	147	90	702	93	217	132	522	461	1959	609	1030	409
TAGGCTCAAGTTCACTAGAGTGGTCGCTCGTACCGAAGTGT	0	0	0	0	0	0	0	0	0	0	0	0	0	0	0	1	1	0	0	0	0	0	0	0	0	2	0	0	0	0	0	0	0	0	0	0	0	0	0	0	0	0	0	0	0	0	0
TAGGGGGTGCCCGTAAGCGGTGGAGAGGGCCCTTAGAGGGT	0	0	0	0	3	1	0	0	1	2	0	1	0	0	0	0	0	0	4	5	4	0	0	0	2	0	0	0	1	0	0	0	0	0	0	0	0	0	0	0	0	0	0	0	4	0	0
TAGGGGGTGCTCCTGCAGGGCGGTTTAAAACGATGGAGGGT	0	5	19	4	15	7	9	0	1	0	5	4	1	1	2	2	4	2	17	12	5	4	5	5	10	1	5	3	4	1	0	0	0	1	0	0	0	18	5	6	0	0	0	3	5	0	4
TAGGTGGTATCGCTGTGCGGAGGCCCACGATATGAGGGGGA	2	3	8	12	14	9	11	5	0	0	10	7	0	0	0	5	8	0	24	15	10	8	7	7	12	5	4	6	3	0	0	0	0	1	0	1	0	12	9	8	9	7	1	3	6	21	0
TAGGTTCGGGGTTCGCCGAGGGGTACGCTGCTTGGCGAGGT	0	3	1	1	2	1	1	0	0	0	0	3	3	0	1	0	0	1	0	1	2	1	5	3	2	2	0	4	2	9	2	1	3	3	2	2	5	0	1	0	0	0	0	0	1	0	0
TAGTACAAAGACCTTCGGGGTGGTTCTCCTATTAGAATGGT	3	0	0	0	0	0	0	0	0	0	0	0	0	0	0	0	0	0	0	0	0	0	0	0	0	0	0	0	0	0	0	0	0	0	0	0	0	0	0	0	0	0	2	0	0	0	0
TAGTACCTTCGGGTCATCGGAGGTCTGGTGTAAAGGAGGGT	0	2	1	0	2	3	1	0	0	0	2	1	1	1	0	2	0	0	1	4	4	0	0	1	1	2	3	1	0	0	0	0	0	0	0	0	0	0	1	0	4	0	0	0	3	0	0
TAGTCATCAAAGATGTAGGGTGGCTTCTTTTAAAGAGCGGC	43	873	243	162	127	1377	892	193	357	1180	329	668	404	476	278	566	643	261	586	1104	1006	1221	1270	980	1285	1229	1419	1238	2218	1767	1652	2083	1955	3351	3261	3459	2331	241	81	638	601	689	131	179	1328	463	402
TAGTGCCTTGTGCTTTTGGGTGGTGTGGCCTATGGGAGGGT	0	3	2	4	5	0	5	0	0	0	0	1	1	1	1	4	6	0	9	9	4	4	4	1	2	0	1	0	0	0	1	0	0	0	1	0	0	2	6	2	0	4	0	1	0	0	3
TAGTGGGAGTACTTACTGGGGGGTACCTGATAAGACGGGGA	2	0	0	0	0	0	0	0	0	0	0	0	0	0	0	0	0	0	1	0	0	0	0	0	0	0	0	0	0	0	0	0	0	0	0	0	0	0	0	0	0	0	11	0	0	0	0
TAGTGTCTGGTGGAGTGGGGTGGCAAGGTACAATGGGTGGT	61	141	62	149	115	118	158	19	53	75	72	101	54	64	55	318	160	45	128	165	143	130	174	132	157	185	154	189	255	138	175	211	158	247	225	280	181	68	94	152	144	124	220	111	123	55	230
TAGTGTTATTTAGTCAAGAAAGGCATGGCTTAACGAACGGA	3	0	0	0	0	0	0	0	0	0	0	0	0	0	0	0	0	0	0	0	0	0	0	0	0	1	0	0	0	0	0	0	0	0	0	0	0	0	0	0	0	0	12	0	0	0	0
TAGTGTTGTATATATAGCAGTGGCAATAGTTTCCACGAGGC	12	20	66	67	27	36	22	10	11	19	0	21	7	12	75	28	66	30	84	41	26	23	28	22	22	27	16	25	18	14	18	8	8	19	8	6	4	53	28	17	0	44	48	64	46	37	25
TAGTTCTGTTGTCTTTAGGAAGGCTCTAACTGCGACGGGGC	2	10	7	32	3	10	16	4	9	6	4	12	5	3	8	25	17	6	24	29	14	17	8	12	14	12	14	15	8	6	7	5	2	7	3	1	1	14	0	3	1	6	7	24	16	12	15
TAGTTGGCTCAGCACACAGGGGGTGAGTTACTCGGAAAGGA	0	0	0	0	0	0	0	0	0	0	0	0	0	0	0	2	0	0	0	0	0	0	0	0	0	1	0	0	0	0	0	0	0	0	0	0	0	0	0	0	0	0	0	0	0	0	7
TAGTTTGTATCTGAGTACAGGGGTCGCACCTTTTCGATGGC	0	0	0	0	0	0	0	0	0	0	0	0	1	0	0	0	0	0	0	0	0	0	0	0	2	0	0	0	0	0	0	0	0	0	0	0	0	0	0	0	0	0	0	0	0	0	0
TAGTTTGTATCTGAGTACAGGGGTCGCACCTTTTCGATGGT	0	0	2	3	11	6	4	0	3	0	0	4	0	1	1	10	1	0	8	9	2	5	3	2	0	0	3	6	0	1	3	0	0	4	0	0	0	5	9	2	0	6	0	2	7	0	6
TAGTTTTTATAATCTTTACATGGCGAGGTACATAGCACGGT	0	0	0	0	0	0	0	0	0	1	0	1	0	0	0	1	0	1	5	0	0	2	0	0	0	0	2	0	0	0	0	0	0	0	0	0	0	0	0	0	0	0	0	0	0	0	0
TATAAGACGTTCATTATGGGTGGTAAGGCTTTAAAGGCGGT	0	0	0	0	0	0	0	0	0	0	0	0	0	0	0	7	0	0	1	1	0	0	0	0	0	0	1	0	0	0	0	0	1	0	0	0	0	0	0	0	0	0	0	0	0	0	0
TATAAGTTGAGGTAAAGGGGTGGTAGAGAGACCCGCGCGGC	4	2	1	1	8	5	3	0	0	4	2	3	0	1	0	2	0	0	2	11	1	3	5	1	1	0	8	5	2	5	0	1	0	5	0	1	0	0	3	2	0	0	12	0	3	0	3
TATAATGTGTTTCAGCGAAACGGCTGATCTTATAACGAGGC	0	0	0	0	0	0	0	0	0	0	0	1	0	0	0	0	3	0	7	1	2	0	0	0	0	0	0	0	0	0	0	0	0	0	0	0	0	0	0	0	0	7	0	0	0	0	0
TATAGATAGTACATTTCGGGGGGAAGTCTGTGATACGAGGA	0	13	42	22	14	16	16	6	13	19	4	16	5	7	1	20	13	0	40	33	19	26	22	18	29	19	18	14	12	10	5	4	6	5	2	4	0	37	7	11	5	20	0	31	15	32	11
TATAGATGGCGGGTCCAAGGGGGAACTGGCCGAAACAAGGT	3	0	0	0	0	0	1	0	0	0	0	2	0	0	0	1	0	0	4	1	0	0	0	2	0	0	4	2	3	0	0	1	1	0	1	0	0	0	0	2	0	0	10	0	0	0	0
TATAGCGGCGGACTCTCGAGGGGACACAACCAAAGGGGGGA	10	14	36	5	37	30	24	7	9	15	10	17	3	5	6	37	14	1	20	20	20	21	27	26	22	24	43	29	29	24	16	23	33	47	35	59	41	27	34	12	20	11	28	6	18	24	8
TATATATACTGCGTTTCGGGCGGTTATAAGTACTCAGCGGA	0	23	34	31	30	13	30	2	13	11	6	13	14	5	4	26	24	6	34	35	21	32	25	10	20	29	24	21	13	15	8	4	5	5	2	5	1	42	15	16	20	28	0	26	10	8	4
TATATGACGTACTCATAGCGCGGTGATGATAACCACAGGGT	0	0	0	0	0	0	0	0	0	0	0	0	1	0	0	0	0	0	0	0	1	0	0	0	0	0	0	0	0	0	0	0	0	0	0	0	0	0	0	0	0	0	0	0	0	0	0
TATCAACTGGACCTCTCGGAAGGAGGTGCATATGGCAGGGA	0	0	0	0	0	0	0	0	0	0	0	0	0	0	0	0	0	0	2	0	3	0	1	0	0	0	0	0	0	0	0	0	0	0	0	0	0	0	0	0	0	0	0	0	0	0	0
TATCATTCTCGATTTTTAGAGGGCTTCCCGTTACAAACGGC	88	127	104	126	138	222	117	35	61	138	180	83	45	71	33	241	153	25	153	236	168	151	209	169	170	195	210	232	232	204	206	204	203	333	322	304	221	69	87	77	349	155	218	88	214	89	189
TATCCCATAAAAACATACGGGGGTCGCTGTAGAGAGGCGGT	0	0	0	0	0	0	0	0	0	0	0	0	0	0	0	0	2	0	0	0	0	0	0	0	0	0	0	0	0	0	0	1	0	0	0	0	0	0	0	0	0	0	0	0	0	0	0
TATCCCTAGTGAGTACCGGGTGGTTGAAGCCCAGCGGTGGT	0	0	0	13	0	1	0	0	1	0	0	0	0	0	0	1	0	0	3	0	4	4	0	1	0	0	0	0	0	3	0	0	0	0	0	0	0	0	0	0	0	0	0	15	1	0	0
TATCGTCTGTTCTCGCCAGGTGGCACAAATCGATGGAGGGT	0	0	1	0	0	2	1	0	1	0	0	0	0	0	0	0	3	0	7	4	1	1	0	1	1	0	0	0	0	0	0	0	0	0	0	0	0	2	0	1	0	1	0	0	1	0	0
TATCGTGCATTTTTGTGAAGTGGCACCTTTCTTAGCACGGA	41	76	48	98	43	65	122	33	30	59	15	58	17	27	15	119	106	13	90	120	109	116	118	95	133	56	65	102	101	70	61	34	25	34	14	26	20	54	38	85	29	136	123	86	57	103	65
TATCTGCGGGGGTAACCAGAGGGCTGGGCTCCTTGGAAGGT	0	0	0	0	0	0	0	0	0	0	0	0	0	0	0	0	0	0	14	6	4	1	1	0	0	0	0	0	0	0	0	0	0	0	0	0	0	0	0	0	0	0	0	0	0	0	0
TATCTGTTATGAATAACGGGGGGCACGTGACGTTGAAAGGC	16	56	71	107	92	74	78	20	28	41	26	48	33	36	31	119	73	9	169	166	106	86	97	65	101	63	89	68	75	72	37	36	54	56	23	47	23	103	71	65	50	121	45	121	99	52	75
TATCTTCATCCTCTAAGGGACGGTTCCTAGTACAGAAGGGC	0	0	3	0	1	0	3	0	0	4	0	0	0	1	0	3	0	0	1	3	2	0	2	1	0	1	0	0	0	0	0	0	0	0	0	0	0	3	0	0	0	0	0	0	0	0	6
TATCTTCATCCTCTAAGGGACGGTTCCTAGTACAGAAGGGT	0	0	0	0	0	1	0	0	0	0	0	0	0	0	0	0	0	0	0	0	0	0	0	0	0	0	2	0	0	0	0	0	0	0	0	0	0	0	0	0	0	0	0	0	0	0	0
TATGAACTTGCAAAAATTCAAGGATGATGCACAGGGAGGGT	0	0	0	0	0	0	0	0	0	0	0	0	0	0	0	0	0	0	10	0	0	0	0	0	0	0	0	0	0	0	0	0	0	0	0	0	0	0	0	0	0	0	0	0	0	0	0
TATGACACTACCCTGCGCGGGGGTAGTTGTTTTCAGATGGC	0	4	4	0	7	2	4	0	0	0	3	2	0	0	1	3	1	0	17	16	3	4	2	3	3	0	1	3	0	0	0	0	0	0	0	0	0	2	8	1	3	0	0	0	0	0	2
TATGAGGCTAAGGTTTTAGGCGGTTGATGGTGAGGCGGGGT	5	12	21	30	24	19	21	5	4	6	2	10	6	9	5	20	9	2	109	103	34	21	21	22	30	12	14	18	8	10	14	2	0	3	0	0	0	17	17	11	0	5	22	15	15	16	3
TATGATATTTAACTGACACGCGGAGATCGTTTAGAAGCGGC	0	0	0	3	0	0	0	0	0	0	0	0	0	0	0	0	0	0	0	0	0	0	0	0	0	1	0	0	0	0	0	0	0	0	0	0	0	0	0	0	0	0	0	0	0	0	0
TATGCCAATTCTCAGCTAAGAGGCCGGCTTAAAACCGCGGT	105	442	321	408	601	398	409	238	185	371	143	275	168	235	251	1206	632	219	252	379	409	538	564	485	559	611	582	856	931	764	712	884	791	1455	1312	1466	994	269	590	292	266	626	311	318	333	744	852
TATGCCATGCCCCAAATAAGTGGTAGACGCACACAAGAGGA	89	374	234	616	272	307	420	80	143	257	167	233	119	156	59	839	440	75	286	431	402	451	467	399	474	467	451	660	576	429	409	273	233	401	261	251	191	232	231	302	299	368	252	493	284	341	593
TATGCTATTGGATTTAAGCAGGGCACGTCCAATAGCGAGGT	24	178	195	169	278	154	194	58	62	111	45	118	94	121	101	310	166	80	254	287	219	211	261	175	194	187	188	195	227	170	173	177	140	196	133	158	99	199	244	134	89	159	61	180	158	169	179
TATGGAATTTCTACTTCGAGAGGTTGGTAGAATTGGGCGGT	0	1	9	7	9	4	2	4	1	5	2	2	1	0	0	5	11	0	0	6	7	0	5	2	5	7	6	4	0	5	3	0	2	1	0	0	0	12	4	2	6	7	0	3	2	3	3
TATGTTATTGTGGACTGGGGAGGTCGGTCAAATCGAGGGGC	0	1	0	0	1	2	4	0	1	3	0	3	1	0	0	0	0	0	0	9	4	0	0	2	1	3	1	1	0	0	0	0	0	0	0	0	0	0	1	2	0	0	0	0	1	0	0
TATGTTGTCGAGGTGACACGGGGTATTTGTTGTGAGATGGT	41	104	96	153	127	88	134	29	45	87	33	90	62	69	50	284	123	38	92	160	126	145	160	127	159	151	130	173	185	144	136	96	125	184	123	149	96	97	112	84	48	121	175	118	58	93	195
TATTGCGAATAATAGCGGCGCGGTTCTGGATCTCCGGAGGC	0	1	0	0	0	0	0	0	0	0	0	0	0	0	0	0	0	0	0	0	0	0	0	0	0	1	0	0	0	0	0	0	0	0	0	0	0	0	0	0	0	0	0	0	0	0	0
TATTGCTTGTGTATGCGGGGAGGCCTCAGTTCTTGGGTGGT	0	0	1	0	1	0	0	0	0	0	0	0	0	0	0	0	0	0	1	1	0	0	0	0	0	0	0	0	0	0	0	1	0	0	0	0	0	0	2	0	0	0	0	0	0	0	0
TATTGGCCATTTGCTTAGCACGGATACAATTTACAGGGGGT	0	2	8	1	7	5	4	0	4	4	1	6	2	3	0	0	7	2	101	87	28	10	8	7	6	4	2	3	0	2	1	0	0	0	0	0	0	5	4	5	2	14	0	0	5	0	0
TATTTCCGCCATGTGATAAAAGGTTTTCATTCCTAGGCGGA	2	0	0	0	0	0	0	0	0	0	0	0	0	0	0	3	1	0	0	0	0	0	0	0	0	1	0	0	0	0	0	0	0	0	0	0	0	0	0	0	0	3	7	0	0	0	0
TATTTCCGGAATCATTTACGTGGTCACTAGACTTCGATGGT	224	566	407	590	817	767	763	270	283	712	485	534	371	423	373	1914	1006	326	549	872	766	974	1017	814	962	1066	1043	1274	1452	1079	1119	1115	1044	1697	1496	1636	1080	392	675	600	799	1049	685	474	629	777	1212
TATTTGGCTGCGTTAATGCGGGGTGTGCGGTCTCGGGGGGT	0	1	0	3	0	0	1	0	0	0	0	0	0	2	2	6	0	4	0	2	0	0	0	1	0	3	0	0	0	2	0	3	0	2	4	0	1	0	0	1	0	0	0	4	0	0	4
TATTTGTGTTACTAACTCAATGGTTCTTTCCTCGAGAAGGC	0	5	5	0	0	1	3	2	3	1	0	0	1	4	1	1	5	3	29	25	4	5	6	2	3	4	1	4	1	1	0	1	1	0	0	0	0	8	0	2	0	24	0	0	1	0	0
TATTTTTTCTAGGTTTCGGATGGTCTATATTAACGCAGGGT	0	0	3	0	0	0	1	0	0	0	0	0	0	2	0	0	0	0	13	7	3	0	2	1	4	2	3	4	0	0	0	0	0	0	0	0	0	5	0	2	0	0	0	0	0	0	0
TCAAAAACGCGTTTTAGCAGAGGAACCGATTACAGGGCGGC	3	34	42	21	64	27	35	2	10	18	18	22	8	17	3	33	27	4	83	81	41	33	40	29	25	19	16	21	22	13	8	0	0	0	4	2	4	24	43	21	22	40	12	17	22	6	2
TCAAAAAGCCGTTTCTGCCAGGGTCATGTACGCGGCGCGGT	0	0	0	0	0	0	0	0	0	0	0	0	0	0	0	0	1	0	0	0	0	0	0	0	0	0	0	2	0	0	0	0	0	0	0	0	0	0	0	0	0	0	0	0	0	0	0
TCAAAATAGCCATCCCCGGACGGTCCTTTGCGCAGGATGGT	9	54	75	57	138	45	51	16	18	29	31	37	20	22	21	83	42	23	73	118	67	73	60	52	59	50	42	47	30	32	30	11	16	25	8	14	14	43	117	36	49	55	35	46	35	52	40
TCAAACCCATAGTTTTAGAGCGGATAATTGTCTACGGGGGC	11	84	381	78	383	177	124	10	59	99	156	90	63	90	99	207	104	89	226	263	177	153	168	107	151	81	83	133	108	79	80	48	20	44	17	18	11	402	333	80	320	143	25	58	170	30	126
TCAAAGATTTCGGTCTAGGGTGGTGCGAAAAGAGGGGGGGT	40	190	603	138	623	281	203	58	98	174	178	189	120	170	243	498	283	132	166	240	209	223	276	214	285	278	288	356	452	328	328	434	339	537	516	685	445	538	470	183	336	351	105	104	239	161	279
TCAAAGTGGAGACTGTGGGGAGGTTAGTGTTGTTCGGTGGT	1	0	3	0	0	0	0	0	0	0	0	0	0	0	0	25	7	0	0	0	0	0	0	0	0	0	0	0	0	0	0	0	1	0	0	0	0	10	0	0	0	21	0	0	0	0	4
TCAAAGTTTCATAAAACAAAGGGTCGTGGCACATCAACGGC	3	0	0	0	0	0	0	0	0	0	2	0	0	0	0	14	7	0	0	0	0	0	0	0	0	0	0	0	0	0	0	0	0	0	0	0	2	0	0	0	3	6	3	0	0	0	6
TCAACTCTCAACTACTTCCAAGGCTTTGCATATTGCAGGGC	1	15	21	32	27	14	34	2	9	10	5	25	16	14	13	22	30	12	51	53	29	29	46	24	30	19	16	30	26	19	15	6	8	17	16	9	10	19	27	29	9	21	5	19	11	2	13
TCAAGTAGATGCTTATTCGATGGCAGACGGTTCTCAGGGGA	3	0	0	0	0	0	0	0	0	0	0	0	0	0	0	0	0	0	0	0	0	0	0	0	0	0	0	1	0	0	0	0	0	0	0	0	0	0	0	0	0	0	11	0	0	0	0
TCAAGTTATTATAAGAGCCACGGTTTGGGTAATACAGAGGA	1	0	5	0	12	3	6	0	2	0	0	0	2	0	0	3	6	1	11	19	6	4	3	5	3	1	1	0	2	0	1	0	0	1	0	0	0	6	6	4	0	11	4	0	1	0	2
TCAATACGTAGAGAGTTGGGGGGAAGGTATTCAAGCGCGGT	0	0	0	0	0	0	1	0	0	0	0	0	0	2	0	0	0	0	15	5	2	0	0	1	0	0	2	0	0	0	0	0	0	0	0	0	0	0	0	0	0	0	0	0	0	0	0
TCAATCATATGAAAACGAGGGGGACATAGACTCCGAGTGGC	141	310	262	402	446	361	365	80	165	265	181	234	168	162	127	735	439	110	300	424	386	435	458	343	411	451	446	600	548	416	436	354	265	509	275	370	207	272	294	262	341	406	376	393	339	223	426
TCAATCTTTTGGATTAGGCGGGGTGCGAATCGTTGAGAGGT	0	0	0	0	0	0	0	0	0	0	0	0	0	0	0	0	4	0	0	0	0	0	0	0	0	0	1	0	0	0	0	0	0	0	0	0	0	0	0	0	0	0	0	0	0	0	0
TCACAATAGATCCCAAAAGGTGGCCTTTGTTAACGGGTGGA	0	0	0	0	0	0	0	0	0	0	0	0	0	0	0	0	0	0	5	0	1	0	0	0	0	0	0	0	0	0	0	0	0	0	0	0	0	0	0	0	0	0	0	0	0	0	0
TCACAGACAATGCAGACCGGGGGTGTGCTCTTATGGGAGGT	2	2	3	0	0	3	1	0	1	1	0	3	0	0	0	0	1	1	1	3	1	0	0	0	3	0	2	2	4	0	5	0	3	10	7	1	3	5	0	1	0	0	7	0	4	0	0
TCACAGCGTATTTCGCGACAAGGTCGCCTGTATGGCGCGGC	1	8	8	23	12	8	14	0	4	6	0	14	4	8	2	3	0	3	76	53	21	6	15	9	15	2	5	3	4	2	6	0	0	0	0	0	0	3	9	8	0	0	0	4	9	0	0
TCACCAATTGTATTATGAGGTGGAGGCACGTTCCAGGAGGT	0	2	0	1	3	0	5	0	2	5	0	4	0	0	0	2	5	0	18	21	8	2	5	3	8	2	0	0	1	0	1	2	0	1	1	0	0	0	7	3	0	13	0	0	0	0	2
TCACCGGCCTGCGAGACAAGAGGTAAAGCAAGAACGAGGGT	0	0	0	0	0	0	0	0	0	0	0	0	0	0	0	0	3	0	0	0	0	0	0	0	0	1	0	0	0	0	0	0	0	0	0	0	0	0	0	0	0	5	0	0	0	0	0
TCACCTTAAAGAACATGCGAGGGAAATGCCCTCGAGGGGGC	2	6	22	14	15	27	21	3	5	9	0	20	10	9	2	24	10	6	37	30	27	12	18	15	30	17	18	10	12	13	26	4	8	16	11	9	13	27	16	13	0	0	6	10	27	6	3
TCACGATACCTTATGTTGGACGGTGGCTAATTCAGGGGGGA	0	0	0	0	0	0	0	0	0	0	0	0	0	0	0	0	0	0	1	2	0	1	0	0	0	0	0	0	0	0	0	0	0	0	0	0	0	0	0	0	0	0	0	0	0	0	0
TCACGCCAACTGGTTTAAAGTGGAATGACACGTTAAGCGGC	0	0	0	4	0	0	0	0	0	0	1	0	0	0	0	0	0	0	0	0	0	0	1	0	0	0	0	0	0	0	0	0	0	0	0	0	0	0	0	0	6	0	0	6	0	0	0
TCACGGGAATGTGTCCTGGGGGGTGAGTCGCTTTAGGCGGC	0	0	1	0	0	0	0	0	0	0	0	1	0	0	0	0	0	0	0	0	0	0	0	0	1	0	0	0	0	0	0	0	0	0	0	0	0	1	0	0	0	0	0	0	0	0	0
TCACGGGAATGTGTCCTGGGGGGTGAGTCGCTTTAGGCGGT	0	1	0	2	1	3	1	0	0	1	0	0	0	1	0	1	0	0	0	0	1	1	5	2	0	1	2	2	0	0	2	0	0	2	0	2	0	0	0	1	0	0	0	7	9	0	0
TCACTAATATCGCCTTGAGGGGGTTTAATTCCTGGAACGGC	3	0	0	0	0	0	0	0	0	0	0	0	0	0	0	0	0	0	0	0	0	0	0	0	0	0	0	1	0	0	0	0	0	0	0	0	0	0	0	0	0	0	4	0	0	0	0
TCACTTGGATCCGACAAGGACGGTGGGTGACTCGAAATGGC	2	8	2	10	4	5	4	0	0	4	0	10	2	3	1	21	18	4	16	8	6	6	7	5	10	2	1	12	4	4	4	2	2	6	3	3	4	1	1	4	0	20	17	9	5	0	26
TCAGAAGCGAAGGCTTCCCGAGGCTCAGACATACGCACGGC	0	5	2	0	16	5	5	0	1	1	0	4	1	0	2	2	7	1	67	45	11	8	7	3	5	3	3	1	1	0	1	0	0	0	0	0	0	5	16	2	0	11	0	0	5	0	0
TCAGAATCCTTCAAGTGAAACGGCCTTATTTTCGGGGCGGC	0	0	0	0	0	0	0	0	0	0	0	0	0	0	0	0	0	0	0	2	0	0	0	0	0	0	0	0	0	0	0	0	0	0	0	0	0	0	0	0	0	0	0	0	0	0	0
TCAGCATCTGTTGAAACCGGCGGTACTTCGACAGGAATGGT	0	0	0	0	0	0	0	0	0	0	0	0	0	0	0	0	0	0	4	0	0	0	0	0	0	0	0	0	0	0	0	0	0	0	0	0	0	0	0	0	0	0	0	0	0	0	0
TCAGCCGAGTTGATTTAGGGCGGTTGCGGCCATAGGGCGGA	0	5	16	21	11	16	7	2	4	11	2	3	0	4	5	27	8	1	18	23	9	12	17	12	17	10	15	10	13	13	15	5	10	8	6	11	7	14	11	3	2	2	0	17	10	3	26
TCAGGAGGAACCTTTTAGAGGGGTCGTTTGTCTGCGGAGGT	0	2	2	0	3	0	3	0	0	1	0	0	2	0	0	0	1	0	48	24	3	3	3	8	3	0	0	0	0	0	0	0	0	0	0	0	0	0	3	0	0	0	0	0	0	0	0
TCAGGCAATCTTGCCCTGGGAGGAGAACTTCACCAGACGGT	0	1	0	3	0	0	0	0	0	0	0	0	0	2	0	0	0	0	0	5	0	0	1	0	0	0	0	0	0	0	0	0	0	0	0	0	0	0	0	0	0	0	0	0	0	0	0
TCAGGTTGTCTCATTTGGGGAGGTGGCGGTCACGACAAGGT	2	0	0	0	0	0	0	0	0	0	0	0	0	0	0	0	0	0	0	0	0	0	0	0	0	1	0	0	0	0	0	0	0	0	0	0	0	0	0	0	0	0	12	0	0	0	0
TCATAACTCGCCGTGTGAGAAGGTGCTAGTTTTAGGGAGGA	3	12	5	13	2	10	17	2	5	8	3	5	4	4	4	18	11	6	24	23	13	5	14	6	6	6	12	17	5	6	4	1	1	8	4	6	1	9	5	12	6	21	8	14	12	6	14
TCATAAGCGAGACTTTTACGGGGATATATGTTTGGGGTGGA	0	0	0	2	0	0	0	0	0	0	0	0	0	0	0	0	1	0	6	4	1	0	0	0	0	0	0	0	0	0	0	0	0	0	0	0	0	0	0	0	0	7	0	5	0	0	0
TCATACATGTTCCTGACGAAGGGAACTAGTTGTGGGGGGGT	0	12	7	12	4	1	7	0	4	0	3	2	4	4	0	18	0	1	4	9	4	3	12	3	5	6	6	7	9	7	8	3	5	19	5	9	4	0	0	5	3	0	0	4	1	0	5
TCATAGTCTGATCTGTGAGGGGGACTTATGTATGCCAGGGC	0	6	4	3	3	0	7	0	1	0	0	2	0	0	2	1	0	0	35	14	6	2	4	1	3	1	3	0	1	0	0	0	0	0	0	0	0	6	2	2	0	0	0	2	0	0	0
TCATATTGTCCAGTTTGAGGCGGATCCCGCTGATACACGGT	1	0	0	2	0	0	1	0	0	0	0	1	1	1	0	0	0	0	5	8	0	3	0	0	0	0	0	2	0	0	0	0	0	0	0	0	0	0	0	0	0	0	4	0	0	0	0
TCATCACGTTTCCTGTAAAGGGGTCCGGCTTTTGGGGGGGA	1	0	0	0	0	0	0	0	0	0	0	0	0	0	0	0	0	0	0	0	0	0	0	0	1	0	0	0	0	0	0	0	0	0	0	0	0	0	0	0	0	0	3	0	0	0	0
TCATGCTTGGGCGCTTTCGGAGGTGTAGAGATTGGGGTGGA	69	166	197	140	407	231	242	17	95	167	144	154	114	116	79	383	188	85	168	311	215	211	244	180	262	198	224	223	278	171	175	126	109	191	99	122	92	212	286	179	290	224	165	119	217	45	193
TCATGTATGATCTTTTTAAGAGGACCGCAGACTAGCACGGT	0	0	0	0	0	0	0	0	0	0	0	0	0	0	0	0	0	0	19	7	5	0	0	0	0	0	0	0	0	0	0	0	0	0	0	0	0	0	0	0	0	0	0	0	0	0	0
TCATTGGCAGATGTTATGGGAGGAGCGGAGCGCCGGGTGGT	1	0	0	0	0	0	0	0	0	0	0	0	0	0	0	0	0	0	0	0	0	0	0	0	0	0	0	0	2	0	0	0	0	0	0	0	0	0	0	0	0	0	4	0	0	0	0
TCCAAACCGGTCACGCGGAAGGGATATCATACACACGCGGC	3	6	37	61	0	11	13	0	7	4	0	11	1	2	3	3	25	2	49	25	17	10	11	9	11	11	3	9	2	4	4	0	0	0	1	0	0	38	0	7	0	11	8	62	13	0	10
TCCAACACTTCTCTGTCACGAGGCTAGGTAACCCAGATGGG	1	0	0	0	0	0	0	0	0	0	0	0	0	0	0	0	0	0	0	0	0	0	0	0	0	0	0	1	0	0	0	0	0	0	0	0	0	0	0	0	0	0	12	0	0	0	0
TCCAACACTTCTCTGTCACGAGGCTAGGTAACCCAGATGGT	0	0	2	0	0	0	0	0	0	0	0	0	0	0	0	11	5	1	0	0	0	0	0	0	0	1	0	0	0	0	0	0	0	0	0	0	0	1	0	0	0	0	0	0	0	0	2
TCCAACCGGGTGGCAACCGAGGGTTGCATTAGTAGGAGGGC	6	15	26	8	61	11	17	3	1	16	4	20	10	11	14	19	24	10	42	52	29	27	18	16	15	12	12	11	8	12	5	5	7	6	3	16	5	36	41	12	9	13	14	7	6	12	23
TCCAACGAACGACATTAGGAGGGCGTTCTCTGTTAGGAGGT	12	47	41	63	23	42	67	19	27	32	22	27	15	25	31	113	38	11	33	57	45	58	58	52	56	65	59	72	75	63	74	57	57	126	102	82	63	60	15	61	63	32	45	47	41	60	47
TCCAAGTTACCGGAACACGGCGGAACGGTGTTTTAGATGGA	0	0	0	1	2	0	1	0	0	0	6	0	0	1	0	0	3	0	1	0	0	0	1	0	0	0	0	0	2	2	0	0	2	0	1	0	0	0	4	4	16	5	0	0	0	0	0
TCCACACGGTGTGAGCCGGGCGGCCTTTACTGCTGGGCGGT	1	3	8	2	4	5	1	2	0	12	6	5	2	1	0	16	9	2	2	2	2	3	4	6	3	6	9	9	17	5	8	29	18	33	37	35	26	13	2	2	7	16	5	2	2	6	20
TCCACAGCAATGGAATAAGGTGGTTGTCGGTCTTGAAAGGT	3	3	5	8	6	1	5	0	2	0	0	1	1	4	0	4	1	2	5	1	4	9	6	5	3	0	14	2	1	1	2	3	0	7	3	3	0	7	2	9	0	0	25	7	1	0	12
TCCACCTCATTCACTTAGGAGGGTACGGGGTCTGGGATGGC	0	0	0	0	0	0	0	0	0	0	0	0	0	0	0	0	2	0	0	0	0	0	0	0	0	0	0	1	0	0	0	0	0	0	0	0	0	0	0	0	0	6	0	0	0	0	0
TCCACTTCGCACTTGTCGGGCGGTCCGTCCACTGAGAAGGT	3	0	1	0	0	0	0	7	0	0	2	0	0	0	0	20	7	0	0	0	0	0	0	0	0	0	0	1	0	0	0	1	0	0	0	0	0	2	0	0	1	0	5	0	0	21	29
TCCAGAAACAGGCACATAGAGGGCCTAACATGAACAGCGGT	3	0	0	0	0	0	0	0	0	0	0	0	0	0	0	0	0	0	0	0	0	0	0	0	0	1	0	0	0	0	0	0	0	0	0	0	0	0	0	0	0	0	4	0	0	0	0
TCCAGTCCCTGCCTTAGCAGCGGTCTAGCCACTCAAAAGGA	2	13	52	13	29	19	21	6	5	6	16	12	8	16	8	28	24	16	57	29	13	20	31	13	21	20	18	23	16	15	15	19	2	18	14	14	11	45	28	15	20	25	5	7	18	23	18
TCCAGTTTATGTGTCTTGGAAGGAAACGAGCTTCGGGTGGA	16	64	88	49	75	48	60	29	23	33	16	41	28	36	71	121	72	64	55	70	62	67	75	57	70	63	86	87	81	85	71	66	54	101	76	98	64	113	80	50	32	80	72	53	46	92	54
TCCATAATATGACCATCCGGTGGTCGTCGGTATCAAATGGT	0	0	2	4	0	0	0	0	0	0	0	0	0	1	0	0	0	0	2	1	0	0	0	0	0	0	0	0	0	0	0	1	0	0	0	0	0	2	0	0	0	0	0	6	0	0	0
TCCATTTATTCTATACTAGGTGGTAAACTCATAGGGGAGGT	0	0	0	0	0	0	0	0	0	0	0	0	0	0	0	0	1	0	0	0	0	0	0	0	0	2	0	0	0	0	0	0	0	0	0	0	0	0	0	0	0	0	0	0	0	0	0
TCCCACGTTCAGGCCAGCCGAGGCGCCCGTTCCGGAGCGGT	3	1	0	0	0	0	0	0	0	0	0	0	0	0	0	2	0	0	1	0	0	0	0	0	0	0	0	0	0	0	0	0	0	0	0	0	0	0	0	0	0	0	15	0	0	0	0
TCCCGGTGACACGTCTTGCAAGGCTACAGGTCTGGCGGGGA	0	4	5	2	4	0	1	3	2	4	8	8	6	5	2	3	10	5	3	5	8	1	4	7	4	2	6	9	2	5	2	0	1	2	0	0	1	4	1	0	24	8	0	3	0	13	14
TCCCTGGCCCGGTATTTAGATGGTGCACACCCCGACGTGGA	7	3	2	8	6	5	27	3	7	4	0	4	1	0	3	10	14	0	69	42	15	10	14	11	6	8	8	7	12	6	1	1	0	0	0	2	0	2	8	22	0	10	19	2	3	6	23
TCCGAAGGGTTCATTAAGCATGGTCTTGCACTACGGGCGGT	0	1	0	0	4	0	3	2	0	0	0	0	1	1	0	3	1	1	5	3	3	2	0	2	3	0	0	0	0	1	1	0	0	0	0	0	0	0	2	4	0	0	0	0	0	5	0
TCCGACCCGAACGTGTTCGAAGGAAAGAGTCACACGGAGGC	2	0	1	0	0	0	0	0	0	0	0	0	0	0	0	0	0	0	0	0	0	0	0	0	0	4	0	0	0	0	0	0	0	0	0	0	0	0	0	0	0	0	5	0	0	0	0
TCCGACCGTGTTATTTTCGGCGGTCTCCCTTTTAGGGCGGT	0	6	19	0	36	13	5	12	5	2	3	10	4	0	3	7	0	3	20	36	18	6	9	7	9	6	11	8	4	4	3	0	0	0	0	0	2	15	38	4	0	0	0	0	7	46	8
TCCGAGCAACGAATTACGCGAGGCGTGTTCTGTGGAGCGGT	2	0	0	0	0	0	0	0	0	0	1	0	0	0	0	1	0	0	0	0	0	0	0	0	0	1	0	0	0	0	0	0	0	0	0	0	0	0	0	0	1	0	4	0	0	0	0
TCCGAGGGTAAGGAATGGGGCGGCTACTGTAGTGAGGGGGC	0	0	3	0	2	0	1	0	2	2	3	2	0	4	2	0	10	2	4	2	5	4	2	1	0	2	3	6	2	5	1	6	2	1	0	6	1	1	1	0	7	4	0	0	0	0	0
TCCGATAAAAGGGACTACCGTGGTACTAGCTCCCCAGTGGT	2	0	0	0	0	0	0	0	0	0	0	0	0	0	0	0	0	0	0	1	0	0	0	0	0	0	0	2	0	0	0	0	0	0	0	0	0	0	0	0	0	0	6	0	0	0	0
TCCGATCTGTTCATTTAGAATGGTATTCAGACATGCATGGC	59	510	1304	944	774	584	591	452	242	315	102	507	230	279	236	772	926	159	1334	1391	972	753	877	653	843	611	655	688	607	467	403	243	157	354	216	212	119	1324	532	443	169	1012	154	727	547	1429	591
TCCGATGCTAGGGTTTCGGGAGGACCGCTTATTGGGGGGGT	0	0	0	1	0	0	0	0	0	0	0	0	0	0	0	0	0	0	3	0	1	0	0	0	0	0	0	0	0	0	0	0	0	0	0	0	0	0	0	0	0	0	0	0	0	0	0
TCCGCAAGTCTACTTCCGGGGGGAGCCCGGACTTGGGTGGC	1	2	7	6	10	8	9	7	2	2	2	5	1	2	2	10	10	2	18	18	10	3	9	11	7	6	7	9	7	6	7	3	4	4	0	1	2	8	6	3	0	6	5	9	5	17	9
TCCGCTATCATTGATTCGCGGGGTGCTCTGAAACAAATGGT	0	3	5	3	0	0	4	0	1	3	4	2	0	1	0	1	2	1	11	7	3	6	4	0	3	2	0	2	1	0	1	0	0	0	0	0	0	5	0	6	3	0	0	8	0	0	0
TCCGGGCAATTGCCCATAAGGGGCGTATGGATCGAGGCGGT	2	14	9	11	18	16	21	11	6	19	4	7	8	8	3	33	14	8	15	19	12	22	18	17	18	14	24	27	34	24	24	36	28	62	42	37	23	17	19	13	6	21	6	6	10	13	21
TCCGGGGCGATCGTGCGGAGTGGTCCATCAAGTTAGGCGGA	0	0	0	0	0	0	1	0	0	0	0	0	0	0	0	0	1	0	22	8	0	0	4	0	1	0	0	0	0	0	0	0	0	0	0	0	0	0	0	2	0	0	0	0	0	0	0
TCCGTCAGAATATATCTCCGGGGCAACATGTGTGCCGAGGT	0	0	0	0	0	0	0	0	1	0	0	0	0	0	0	0	0	0	2	1	0	0	0	0	0	0	0	0	0	0	0	0	0	0	0	0	0	0	0	0	0	0	0	0	0	0	0
TCCGTGGTAGATGTTTTGAGTGGTTTACCTTGTAGGGAGGT	3	8	5	5	0	5	3	0	3	2	2	1	1	2	0	12	7	3	4	9	5	6	5	6	10	1	6	6	7	4	0	3	4	6	2	2	1	3	0	2	7	15	9	3	2	0	4
TCCGTTGGATAATCAATCGGTGGACATTGTTGCCGCGGGGT	0	9	25	55	0	9	8	0	3	4	0	5	0	3	9	13	12	0	59	36	17	8	8	10	9	3	4	10	2	3	1	0	0	1	0	0	0	15	0	2	0	1	0	44	8	0	17
TCCTCAACTTCACTAACAGGTGGCAAATTACTTTAGGAGGT	0	0	0	0	0	0	1	0	0	0	0	0	0	1	0	0	0	0	0	0	0	1	0	0	2	1	0	0	1	0	0	0	0	0	0	0	0	0	0	2	0	0	0	0	0	0	0
TCCTCAGCGCGCCAGTTACAAGGCATCCCACTTCACGGGGC	5	4	6	5	9	6	12	0	3	4	0	6	2	5	5	8	8	2	9	16	8	5	7	7	5	1	8	7	6	3	5	2	3	0	0	3	0	5	5	4	0	17	12	2	2	0	0
TCCTTCAATGAGACGTTAGGGGGCGACTCTCGTGAGGGGGC	0	0	0	0	0	0	0	0	0	0	0	0	0	0	0	0	0	0	4	1	0	0	0	0	0	0	0	0	0	0	0	0	0	0	0	0	0	0	0	0	0	0	0	0	0	0	0
TCCTTGCGCGCTCAGTTCAGGGGACATCCTTGAGGCGGGGC	0	0	0	0	1	0	0	0	0	0	0	0	0	0	0	0	3	0	0	1	0	0	4	0	0	0	0	0	0	0	1	1	0	0	2	0	0	0	0	0	0	2	0	0	0	0	0
TCGAACATAGATTTGTAGGATGGCAGTTGATTAGGGGGGGC	0	0	0	0	1	0	3	0	0	0	0	0	0	0	0	0	0	0	6	2	2	0	0	0	0	0	0	0	1	0	0	0	0	0	0	0	0	0	2	1	0	0	0	0	0	0	0
TCGAACGAGAGATATTTACATGGAACCATACCTGGAGAGGT	0	3	0	0	0	2	6	0	0	2	2	1	3	1	0	0	1	0	40	20	5	1	6	3	7	1	0	0	0	0	2	0	0	2	0	0	0	0	0	0	1	7	0	0	2	0	0
TCGACACGAGCTCTACTCGGCGGTGCTTTGCTCGGAGCGGT	162	438	1407	668	1856	981	575	120	284	474	369	529	431	595	2214	1248	590	1429	572	842	592	708	830	587	839	656	660	976	860	671	698	583	446	671	548	793	476	1271	1342	437	797	596	464	581	985	371	734
TCGACGTGCGCAATACAGAAGGGTAGTGCATGTTGGGCGGT	247	238	276	549	270	496	475	110	120	323	437	256	231	255	881	743	348	547	247	444	358	319	415	334	423	329	345	463	351	310	343	119	104	199	76	113	79	264	193	342	863	336	886	452	473	383	462
TCGAGAGCATGGAAGAAACGGGGAGAGCATTCTGCAGAGGC	0	0	0	0	0	0	1	0	0	0	0	0	0	0	0	0	0	0	8	0	1	0	0	0	0	0	0	0	0	0	0	0	0	0	0	0	0	0	0	0	0	0	0	0	0	0	0
TCGAGCTTTTTGCTCCTACGCGGACATGTCACTAAGGGGGC	1	8	7	1	17	8	13	3	3	6	3	7	4	7	4	15	10	4	39	20	15	10	15	5	11	8	15	8	9	4	7	13	5	14	12	8	8	6	16	7	12	5	5	0	7	8	13
TCGAGTAGCTACGTTCAGCGCGGCACCTGGAATTCAGGGGT	0	0	0	0	0	0	0	0	0	1	0	0	0	0	0	0	0	0	3	1	0	0	3	0	0	0	0	0	0	0	0	0	0	0	0	0	0	0	0	0	0	0	0	0	0	0	0
TCGAGTCACAACATCTGGGGCGGTATCGCTTCACCGGCGGT	0	1	2	0	0	0	0	0	0	0	0	1	0	0	0	0	0	3	5	3	1	3	0	1	2	1	0	1	0	0	0	0	0	0	0	0	0	0	0	0	0	0	0	0	0	0	0
TCGAGTTAATGACAAACAGGTGGTTCGGCGTCTTCGGGGGA	4	0	0	0	0	1	0	0	0	0	0	0	0	0	0	11	6	0	0	0	0	0	0	0	0	0	0	0	0	0	0	2	0	0	0	0	0	0	0	0	0	0	10	0	0	0	3
TCGATACGGCGGTAGTCAGACGGATGTCTCATCAAGAGGGA	615	1753	1459	1984	2071	1548	1925	396	679	1483	814	1262	693	960	597	4203	1972	510	1301	2117	1883	2119	2435	1933	2227	2277	2384	2752	2950	2248	2310	1790	1687	2843	1987	2243	1424	1442	1442	1371	1503	2029	2157	1570	1324	1194	2551
TCGCACGTCGGCCCCTTGGGTGGTTACATTATTTCCGTGGT	21	62	193	71	387	118	82	17	42	53	34	73	65	74	297	181	98	196	120	185	128	117	107	102	117	69	86	129	85	48	51	47	25	65	32	71	33	240	326	72	65	99	84	44	105	47	108
TCGCATGTGTCCCTATCAAACGGATCTCGCCCTGCAACGGT	0	1	0	1	0	1	1	0	0	0	0	0	0	0	0	0	0	0	4	5	4	0	0	1	0	0	2	0	0	0	0	0	0	0	0	0	0	0	0	2	0	0	0	2	2	0	0
TCGCCCGTACGTCCTACCCGGGGACTTTTGCGCGGCGAGGC	0	0	0	1	0	1	0	0	1	0	0	1	0	0	0	0	0	0	7	1	0	0	0	1	1	0	0	0	0	0	0	0	0	0	0	0	0	0	0	0	0	0	0	0	0	0	0
TCGCCCTACGTACAGTAGCAGGGCCACAAGTCCAGGAAGGC	0	0	3	4	0	0	0	0	0	0	3	1	0	0	0	1	3	0	22	15	2	1	0	1	3	0	0	0	0	0	0	0	0	0	0	0	0	0	0	0	9	5	0	3	0	0	4
TCGCGCTGAACCGAGCGCGGCGGTAGTGACTGCAAAAGGGC	482	1183	609	1334	1113	1016	1296	487	481	819	387	812	539	709	722	2429	1782	553	972	1391	1223	1395	1585	1228	1503	1481	1588	2006	2077	1623	1703	1607	1299	2576	1941	2169	1399	589	837	915	798	2143	1350	1090	811	1346	1491
TCGCGGCGTTTGCACCTGGGTGGAATGCATATTTCAGCGGT	21	187	247	239	311	224	323	53	112	194	82	221	113	128	56	287	257	50	614	740	473	341	417	284	371	248	268	302	222	204	182	38	54	90	44	39	36	258	203	200	136	241	42	174	240	130	184
TCGCGTAACTTGACTACGGGTGGATGGGTCTGTGGGACGGC	0	0	0	0	0	0	0	0	0	0	0	0	0	0	0	0	5	0	0	0	0	0	1	0	0	0	0	0	0	0	0	0	0	0	0	0	0	0	0	0	0	1	0	0	0	0	0
TCGGACCGGAATTTAAAGGGTGGCTTCGAATCAGGGGGGGC	0	0	0	0	0	0	0	0	0	0	0	0	0	0	0	4	0	0	0	0	0	0	0	0	0	1	0	0	0	0	0	0	0	0	0	0	0	0	0	0	0	0	0	0	0	0	1
TCGGAGCGCCACGTCTGGCGGGGTTTTCGATAATAGGTGGA	0	1	4	5	3	4	3	0	0	1	0	0	0	0	0	3	0	0	6	17	3	5	2	0	7	0	8	1	2	2	2	0	2	2	2	0	3	0	0	1	0	0	0	0	6	0	1
TCGGCGCTCAAAATAATGAGGGGCCGTATGTTCCGGAGGGT	3	0	0	0	0	0	0	0	0	0	0	0	0	0	0	0	2	0	0	0	0	0	0	0	0	0	0	0	0	0	0	0	0	0	0	1	0	0	0	0	0	8	9	0	0	0	0
TCGGGCGTTCGGTTAAGAAGCGGAGATGCTATTACGGGGGT	3	0	0	0	0	0	0	3	0	0	0	0	0	0	0	16	12	0	0	0	0	0	0	0	0	1	0	0	0	0	0	1	0	0	0	0	0	0	0	0	0	21	3	0	0	13	28
TCGGGGTAATTGTTCTCCGGCGGTTGATTTCGAGGGGGGGA	23	86	98	76	116	99	97	27	43	79	50	43	33	47	32	267	102	32	87	100	71	95	101	95	74	96	119	115	118	115	99	94	74	145	91	117	81	93	110	46	84	122	81	65	80	118	105
TCGTACAACGTCCTCCCCGGTGGTTGAACGTATTGGGGGGC	0	1	0	0	0	2	3	0	0	0	0	2	1	0	0	1	0	2	36	25	9	6	9	3	2	1	2	1	2	0	0	0	0	0	0	0	0	0	0	0	0	0	0	0	4	0	0
TCGTAGGGGTGGTCGATCAGCGGACGTATAAGCACCATGGT	0	5	5	8	6	25	8	0	4	7	0	17	14	7	44	12	17	26	9	16	17	12	9	13	9	10	5	20	6	11	11	4	8	14	16	11	3	5	10	3	0	8	0	4	26	0	10
TCGTAGGTTCGGCTTTTAAGCGGCCGCAAAAGAGGCATGGA	1	6	10	15	0	11	9	0	2	3	9	4	2	4	3	13	10	0	6	8	10	5	5	3	9	6	5	5	10	3	7	0	0	4	4	0	2	4	0	6	27	6	3	5	17	0	5
TCGTCGACCCCGATAATCCGTGGCCCACCCCTTTCGAGGGC	0	0	0	0	0	0	0	0	0	0	0	0	0	0	0	0	0	0	0	0	0	0	0	0	0	0	0	0	0	0	0	0	0	0	0	1	0	0	0	0	0	0	0	0	0	0	0
TCGTCGACCCCGATAATCCGTGGCCCACCCCTTTCGAGGGT	3	1	2	9	13	4	3	1	1	4	0	4	5	3	2	5	3	0	2	14	3	2	3	3	4	1	4	10	5	4	7	0	0	0	0	0	0	0	5	2	0	2	9	4	2	7	6
TCGTCGGGCACCTTATGCCATGGTTCGTGGAGAAGGGGGGT	3	0	0	2	0	0	0	1	0	0	0	0	0	0	0	31	11	0	0	0	0	0	0	0	0	0	0	0	0	0	1	0	0	0	0	0	0	0	0	0	0	14	2	2	0	4	15
TCGTGAGACTTCCCGCTCGGCGGCGCTATGCGAACGACGGC	2	0	0	0	0	0	0	0	0	0	0	0	0	0	0	0	0	0	0	0	0	0	0	0	0	2	0	0	0	0	0	0	0	0	0	0	0	0	0	0	0	0	5	0	0	0	0
TCGTGGCGAAATCTACGGAGCGGTCCGGCATTTGGGGAGGT	11	31	77	181	62	65	143	2	32	31	17	58	16	29	20	64	29	14	270	374	197	76	83	84	100	27	36	52	11	5	9	0	0	0	0	0	0	94	58	115	30	27	26	149	63	0	39
TCGTGTTCGTATGATTTGGGGGGTCGTTCATGCGGGGTGGT	0	1	0	0	0	1	12	1	3	4	0	4	1	4	0	0	8	0	24	16	10	10	4	5	10	0	6	3	4	0	1	1	1	0	0	0	0	0	0	14	0	17	0	0	2	6	0
TCGTTCAGTTCGGTTAGGGGGGGTCATTTATCTGGGGCGGT	0	0	0	0	0	0	0	0	0	0	0	0	0	0	0	0	0	1	6	6	0	0	0	0	0	0	0	0	0	0	0	0	0	0	0	0	0	0	0	0	0	0	0	0	0	0	0
TCGTTCGAGCTTCTTTTCGGTGGTATTAGAACATCCAAGGT	11	54	56	50	85	66	72	22	27	49	60	53	26	38	36	133	69	17	113	145	104	83	97	66	66	67	69	73	51	46	44	12	15	32	11	20	10	77	68	52	121	57	36	32	58	64	100
TCTAATGGTTAACAATCGGACGGTTGATCTTGATAAAGGGT	0	0	0	0	0	0	0	0	1	0	0	0	0	3	0	0	0	0	29	20	11	0	4	1	3	0	0	0	0	0	0	0	0	0	0	0	0	0	0	0	0	0	0	0	0	0	0
TCTACAGGCGCCTTATCGAGCGGTATAATGTGAGACGGGGA	0	0	0	0	0	0	0	0	0	0	0	0	0	0	0	0	1	0	0	0	0	0	1	0	0	0	0	0	0	0	0	0	0	0	0	0	0	0	0	0	0	0	0	0	0	0	0
TCTACTGCTTGGTTGTCCAAGGGTGGTATTCCTTGCGCGGC	30	66	34	78	43	61	91	15	30	43	32	53	29	23	19	68	61	23	175	198	121	76	92	79	81	46	52	61	54	40	34	25	32	31	20	24	17	38	46	68	69	74	79	67	55	39	36
TCTAGACATTGCATGTTAAAGGGAACTAGGTGCGGGGAGGC	0	2	3	3	5	5	1	0	1	0	0	0	0	1	0	9	0	1	2	2	0	1	5	0	2	3	0	3	1	3	0	1	4	2	0	4	0	2	8	0	0	0	0	4	2	0	4
TCTAGACGCTGAAACCCAGGGGGAGTCCAGTGATCAGGGGC	0	2	0	16	5	5	8	0	2	0	0	8	3	1	0	0	5	0	107	84	17	11	10	3	13	5	3	4	2	2	0	1	0	0	0	0	0	0	0	6	0	14	0	15	5	0	0
TCTAGGGGGTGGGTTCTCGAAGGTGTTCACCGTCGCATGGA	55	141	93	153	146	131	193	40	63	113	56	144	51	79	43	376	162	39	193	268	209	197	216	180	197	195	184	273	272	169	175	131	121	202	131	148	94	133	160	125	132	164	186	122	111	141	183
TCTAGTTGTATAAAGTGAGGCGGTCCGCGCAGTTGGGTGGT	89	217	141	214	395	194	227	111	87	212	109	161	113	132	186	706	335	144	133	246	231	333	349	240	294	364	431	417	617	413	453	622	470	876	790	1025	615	106	299	140	179	392	207	160	194	364	390
TCTATACACGCCTCAATCGGCGGTTTTTTACTAAGGAGGGT	0	0	0	0	0	0	0	0	0	0	0	0	0	0	0	0	4	0	0	0	0	0	0	0	0	0	0	0	0	0	1	0	0	0	0	0	0	0	0	0	0	3	0	0	0	0	0
TCTATAGGCACCATCAGAGAGGGATTGTACCGTCGAAGGGT	9	60	51	91	65	54	85	11	39	43	29	49	28	29	15	84	51	15	193	202	110	95	99	85	91	66	53	65	58	52	56	28	28	42	28	27	23	51	77	68	60	53	40	76	42	25	56
TCTATCTTTTATGTTAGGGGCGGAGATTCGTGAGGAGAGGT	0	1	2	5	0	1	4	0	0	0	0	3	0	0	0	3	6	0	31	30	8	3	0	0	7	1	4	1	2	0	0	0	0	0	0	0	0	2	0	1	0	7	0	0	2	0	0
TCTCACCTCTGTCAGTTCAAGGGTGCCCTATGTAGGGGGGC	0	1	0	0	0	0	0	0	0	0	0	0	0	0	0	3	3	0	0	0	0	0	0	0	0	0	0	0	0	0	0	0	1	0	0	0	0	0	0	0	0	11	0	0	0	0	3
TCTCACTTTATCATAACGGGAGGCCCTTTGTTTAGCAAGGA	13	3	0	19	8	9	7	0	3	2	0	3	0	2	6	7	11	0	56	69	26	20	13	11	10	5	5	2	0	0	0	0	0	0	0	0	0	0	9	6	0	18	50	23	9	0	14
TCTCCAGAGCTATATACACATGGCTTTCATCGCGCCGAGGT	0	0	0	0	0	0	1	0	1	0	0	0	0	0	0	2	1	1	2	2	0	1	0	0	1	5	1	0	2	0	3	0	0	1	1	0	0	0	0	1	0	0	0	0	0	0	0
TCTCCCTGGTTGTTTTGGGGGGGCTATCGCTTTAGAGCGGC	4	0	0	0	0	0	0	0	0	0	0	0	0	0	0	1	0	0	0	0	0	0	0	0	0	4	0	0	0	0	0	0	0	0	0	0	0	0	0	0	0	0	19	0	0	0	0
TCTCGAGTGGTCGTTTGCGGGGGTACTACTTTCTGCGTGGT	8	16	2	21	38	19	27	6	8	22	26	15	6	14	1	26	29	3	42	49	33	31	27	24	22	30	19	49	25	12	15	9	19	20	7	6	11	2	27	17	48	7	14	21	27	25	11
TCTCTCGCAATGTCAAAGAGGGGTGAACGCTGTAAAGGGGC	2	0	0	0	0	0	0	0	0	0	0	0	0	0	0	1	0	0	0	0	1	0	0	0	0	0	0	0	0	0	0	0	0	0	0	0	0	0	0	0	0	0	5	0	0	0	0
TCTCTTCCACAGGAATGGGGAGGCAGTCTAAGTTGGGTGGT	0	2	2	10	0	2	1	0	5	0	0	3	0	2	0	1	8	0	69	36	17	5	10	2	2	0	1	0	0	2	0	0	0	0	0	0	0	0	0	0	0	8	0	22	0	0	0
TCTCTTCTTAGTCCAACGCAAGGTGCTCCCCTAGGCACGGC	0	1	0	2	0	0	1	0	0	0	0	0	0	0	0	0	0	0	3	4	0	2	0	0	0	0	0	1	0	0	0	0	0	0	0	0	0	0	0	0	0	0	0	9	0	0	0
TCTGAAGACTAGATTTCGCGTGGTTAAATGTTCAGCGGGGT	0	25	21	24	42	18	17	3	7	7	0	11	16	9	8	30	30	6	47	48	21	30	25	17	27	19	16	30	22	11	19	0	6	4	5	4	6	10	23	11	0	33	0	21	28	18	14
TCTGACCGCGTGCAGATAGAGGGTTGTATTATTTGCGTGGT	4	0	0	0	0	0	0	0	0	0	0	0	0	0	0	1	4	0	0	0	0	0	0	0	0	1	0	0	0	0	0	0	0	0	0	0	0	0	0	0	0	0	4	0	0	0	4
TCTGACTCTTATTTTCAGAGGGGCACTGAAAAATGCGTGGA	0	0	0	0	0	0	0	0	0	0	0	0	0	0	0	0	0	0	0	0	0	0	0	0	0	0	0	0	0	1	0	0	0	0	0	0	0	0	0	0	0	0	0	0	0	0	0
TCTGAGGTTCCTGCTATGCGCGGCGCGGTCTCTGGAGCGGT	0	0	0	0	0	0	0	0	0	0	0	0	0	0	0	0	0	0	10	3	3	0	0	0	0	0	0	0	0	0	0	0	0	0	0	0	0	0	0	0	0	0	0	0	0	0	0
TCTGCGCCATTCATAAGAGGTGGTGTTTAAACATGGGAGGA	0	0	0	0	0	0	0	0	0	0	0	0	0	0	0	0	2	0	0	0	0	0	0	0	0	0	0	0	0	0	0	0	0	0	0	0	0	0	0	0	0	0	0	0	0	0	0
TCTGGCTCGACACAGTGGCACGGTGGGATATCTAGGGGGGA	8	22	25	35	62	45	51	9	20	13	3	23	11	13	14	34	40	7	167	138	75	50	40	32	51	16	27	20	21	20	17	6	9	9	3	0	4	32	60	33	10	42	20	36	56	20	27
TCTGTACCTGGTCAGCTCCGAGGAGGGGAAAATCACATGGT	31	124	131	237	110	130	129	68	55	93	41	114	52	79	69	234	213	61	196	258	206	202	244	192	221	180	185	199	205	162	126	106	88	181	95	104	66	157	93	78	57	306	109	217	122	237	115
TCTGTAGCTGGCTCTCCAGAAGGCGCCGTACCAACCAAGGA	0	0	0	0	0	0	0	0	0	0	0	0	0	0	0	0	2	0	0	0	0	0	0	0	0	1	0	0	0	0	0	0	0	0	0	0	0	0	0	0	0	8	0	0	0	0	0
TCTGTCTCAGGTTTTTGACGCGGCCTAGGCCGTCGAGAGGT	0	2	3	5	5	4	3	0	4	1	0	1	0	1	0	1	6	1	33	9	8	7	10	13	2	3	6	3	3	4	2	0	4	0	0	1	1	2	3	2	0	10	0	8	3	0	0
TCTGTGAATTTTCTTCCGCACGGTGTGTAGATTGGGGTGGT	97	145	80	209	98	101	157	35	55	96	91	98	51	64	21	247	128	32	149	208	182	164	172	141	150	131	143	161	169	134	108	87	71	130	73	85	53	81	85	102	184	164	290	176	84	92	201
TCTGTTAAGCGATTTTAGAGGGGTTGTTATTCTTGCGGGGA	0	0	0	2	1	2	4	0	0	0	0	1	0	0	0	0	0	0	28	41	5	2	3	2	5	0	0	0	0	5	1	0	0	0	0	0	0	0	0	1	0	0	0	0	0	0	0
TCTTAAATTGCTATAATGGAAGGTTACCCCATATGAGGGGC	0	0	0	4	1	1	6	0	0	0	0	1	0	0	0	0	1	0	29	17	6	1	5	0	2	1	0	0	0	0	0	0	0	0	0	0	0	0	0	3	0	1	0	0	2	0	0
TCTTAAGAGTAGTTATGGCAAGGTTAGCGGTACAGGAGGGT	0	0	0	0	0	1	0	0	0	1	2	1	1	0	0	0	0	1	2	2	1	0	5	0	3	3	0	0	2	0	1	0	1	0	0	0	0	0	0	0	2	0	0	0	2	0	0
TCTTACCGAGTAACTAGCAGCGGCACTGACAACAGGAAGGT	6	28	36	46	26	29	29	4	15	31	15	19	13	15	12	52	55	14	45	72	26	46	38	29	54	40	45	48	46	34	40	32	29	37	32	45	29	41	21	20	33	47	28	55	23	5	16
TCTTAGATATTATTGTGGGGTGAAAGGCAATCTTGGGGGGA	0	0	0	0	0	0	0	0	0	0	0	0	0	0	0	0	0	0	1	0	0	0	0	0	0	0	0	0	0	0	0	0	0	0	0	0	0	0	0	0	0	0	0	0	0	0	0
TCTTAGGGAATGAAACTGGGTGGCGTTAAATGACGAGCGGT	9	26	24	67	18	31	32	19	10	16	9	40	8	12	3	50	56	4	59	73	54	53	42	37	44	43	58	70	39	44	28	19	24	43	24	21	11	26	15	22	23	43	41	56	30	41	33
TCTTATCAACCCCTCAAAAGTGGTGTAACTTCATAGGAGGC	2	1	0	0	0	0	0	0	0	0	0	0	0	0	0	0	0	0	0	0	0	0	0	0	0	2	0	0	0	0	0	0	0	0	0	0	0	0	0	0	0	0	8	0	0	0	0
TCTTATCTCGTGTTATGAGACGGTCGCTACTTTCCAGCGGT	0	1	0	0	0	0	3	0	0	0	0	0	0	0	0	1	0	0	16	20	7	1	7	0	1	1	2	4	0	2	0	0	0	0	0	0	0	0	0	3	0	0	0	0	0	0	0
TCTTCCTTTAAAAATTCCAGAGGATAGTCAACACGCGGGGC	0	0	3	0	9	0	1	0	0	0	2	1	0	1	0	0	0	0	7	2	3	0	2	1	2	0	1	0	0	0	1	0	0	0	0	0	0	3	5	0	3	0	0	0	0	0	0
TCTTCGGTCATTGCACCAAGTGGTTGTCTGTAACGCGCGGA	1	5	12	10	8	7	7	4	1	15	4	4	0	4	0	12	16	0	19	29	18	14	18	6	12	7	5	7	12	6	13	0	5	14	9	3	4	14	4	4	4	8	9	11	9	8	3
TCTTGATGAAGACCGCAAGGCGGTGGCCTATATTAGGCGGA	57	101	29	136	56	136	116	38	45	86	77	92	68	70	40	234	152	32	79	138	125	138	180	133	167	138	155	192	190	183	178	145	131	246	177	213	121	27	61	84	140	191	171	76	115	92	157
TCTTGCGCACAATCTCAGGGAGGAGGAGGGTCATGGGAGGT	0	1	0	0	0	0	0	0	0	0	0	0	0	0	0	0	0	0	7	0	0	0	0	0	0	0	0	0	0	0	0	0	0	0	0	0	0	0	0	0	0	0	0	0	0	0	0
TCTTGCGGGGGGGTGTTGGGTGGTGCGTCGAATAGGGCGGC	0	0	0	2	0	0	0	0	0	0	0	0	0	0	0	2	0	0	0	1	0	1	0	0	1	0	0	0	0	0	0	0	0	0	0	0	0	0	0	0	0	0	0	2	0	0	1
TCTTGCGTGACAATGATGGATGGTGAAACGCATGGAGAGGT	0	0	0	0	0	0	0	0	3	0	0	3	0	1	0	2	0	0	5	6	2	0	1	1	1	0	3	0	0	1	0	0	1	0	0	0	0	0	0	0	0	0	0	0	0	0	9
TCTTGTAGCACGTACTTAGAGGGCAACGTTTAAAACACGGC	0	0	0	0	0	0	0	0	0	0	0	0	0	0	0	5	2	0	0	0	1	0	0	0	0	0	0	0	0	0	0	0	0	0	0	0	0	0	0	0	0	0	0	0	0	0	0
TCTTGTTATTGTAATAATACAGGGTGACAAGTACAGAAGGG	0	26	32	49	4	18	18	8	5	9	9	10	6	6	9	70	20	7	28	35	13	17	26	27	25	18	21	29	26	22	15	14	7	20	14	19	8	17	4	21	19	52	0	35	16	23	47
TGAAAATGCTGCTAGAGCCGAGGCTGTAGACAATCAAGGGC	2	0	0	0	0	0	0	0	0	0	0	0	0	0	0	2	0	0	0	0	0	0	0	0	0	0	0	0	0	0	0	0	0	0	0	0	0	0	0	0	0	0	1	0	0	0	3
TGAATGCCCAAAATTTTCGAGGGTCCAGGGTTCTGAGAGGA	0	0	1	0	0	0	0	0	0	0	0	0	0	0	0	0	0	0	1	0	0	0	0	0	0	0	0	0	0	0	0	0	0	0	0	0	0	0	0	0	0	0	0	0	0	0	0
TGAATGCCGGACGACTTGGGGGGTCCAACCTGTTACGTGGT	29	68	134	71	217	122	81	19	38	84	130	60	55	53	55	177	82	38	65	145	89	84	112	100	104	96	108	98	133	117	97	87	72	124	83	117	89	122	136	59	245	74	96	82	113	66	105
TGAATGGCTGGCAATTAAGGAGGAGCGAAATACTACGAGGT	0	0	0	8	0	0	0	0	0	1	0	4	0	0	1	0	0	0	3	4	1	2	0	1	3	0	1	2	0	0	0	0	1	0	0	0	1	0	0	0	0	0	0	5	0	0	0
TGACACAGGCCATTTAAGGGGGGTTGTAACAATAGGGCGGA	0	0	0	0	0	0	0	0	0	0	0	0	1	0	0	0	0	0	14	1	0	0	0	0	0	0	0	0	0	0	0	0	0	0	0	0	0	0	0	0	0	0	0	0	0	0	0
TGACACTTTGAAAACAGGGGTGGCATGATGCTTTGCGGGGT	1	6	6	23	10	10	28	0	3	6	0	9	9	9	1	6	26	0	34	36	17	21	20	10	12	15	14	9	7	5	0	0	0	6	2	2	0	8	7	29	0	19	1	27	8	0	0
TGACCGCGTTACTCATTCCGGGGTGGCCGTCTTTCCGAGGC	35	62	122	383	25	133	57	42	32	72	49	54	23	58	76	258	87	54	142	160	113	95	108	96	119	88	98	111	93	88	89	77	56	93	92	74	67	108	8	52	66	104	110	321	140	125	81
TGACGCCCATACGTGACGGGTGGACGTCTGTACCGGGTGGT	0	1	0	0	0	1	3	0	0	0	0	0	0	0	0	0	0	0	22	9	3	1	1	1	1	2	0	0	0	0	0	0	0	0	0	0	0	0	0	2	0	0	0	0	1	0	0
TGACGCGGGTGGGACAGGGAAGGCGCCAACCCTAAGGGGGA	1	1	0	5	0	0	2	0	1	0	0	1	2	2	0	5	4	0	66	45	10	2	9	6	4	1	1	4	0	0	1	0	0	0	0	0	0	0	0	1	0	4	3	1	0	0	0
TGACGCTTCGTGCCAATCGGTGGTCTAAACATAGGCGCGGT	153	313	155	219	73	503	509	155	172	522	288	341	245	318	532	651	410	426	269	559	461	654	676	539	646	636	765	738	1144	891	782	675	568	988	660	760	487	153	53	352	539	515	442	189	509	533	366
TGACTTTCTCATTTGAAGGGTGGCTGCCATAATTGCACGGT	0	0	0	1	0	0	0	0	0	0	0	0	0	0	0	0	0	0	11	1	0	0	0	1	0	0	0	0	0	0	0	0	0	0	0	0	0	0	0	0	0	0	0	0	0	0	0
TGAGATGGAGCTGACAGCAGCGGACGAGTTTTCTAAGTGGA	27	223	527	279	387	259	334	113	125	139	52	230	90	106	59	303	358	43	806	796	443	328	382	300	370	259	256	299	227	217	194	100	113	182	99	111	78	470	317	237	77	446	83	268	214	359	203
TGAGCGTGGTGGGTTCTCAGTGGTCAAGCTATAAACGCGGA	4	16	14	23	14	6	37	0	9	0	0	13	2	6	7	5	16	0	173	128	44	30	33	18	19	7	10	8	5	4	4	0	0	0	0	1	0	9	6	27	0	35	9	16	4	0	4
[truncated: 321 more rows]
