# Supplementary material for: Improved detection of differentially represented DNA barcodes for high‐throughput clonal phenomics
Source: Mol Syst Biol. 2020 Mar 18;16(3):e9195. doi: 10.15252/msb.20199195 (PMC7080434; doi:10.15252/msb.20199195)
Supplement: Supplementary file 8 — Code EV1 [file MSB-16-e9195-s008.zip]

Archive with 26 entries (23 files):
- codeEV1/
- codeEV1/Fig5.R
- __MACOSX/
- __MACOSX/codeEV1/
- __MACOSX/codeEV1/._Fig5.R
- codeEV1/Fig5_clustering.R
- __MACOSX/codeEV1/._Fig5_clustering.R
- codeEV1/Fig1.R
- __MACOSX/codeEV1/._Fig1.R
- codeEV1/Fig5_visualize.R
- __MACOSX/codeEV1/._Fig5_visualize.R
- codeEV1/Fig2.R
- __MACOSX/codeEV1/._Fig2.R
- codeEV1/Fig3_Fig2D.R
- __MACOSX/codeEV1/._Fig3_Fig2D.R
- codeEV1/Fig5B.R
- __MACOSX/codeEV1/._Fig5B.R
- codeEV1/Fig3_Fig2D_visualize.R
- __MACOSX/codeEV1/._Fig3_Fig2D_visualize.R
- codeEV1/funcs.R
- __MACOSX/codeEV1/._funcs.R
- codeEV1/Fig4.R
- __MACOSX/codeEV1/._Fig4.R
- codeEV1/umap_tsne_clustering.rds
- __MACOSX/codeEV1/._umap_tsne_clustering.rds
- __MACOSX/._codeEV1
