# Supplementary material for: Improved detection of differentially represented DNA barcodes for high‐throughput clonal phenomics
Source: Mol Syst Biol. 2020 Mar 18;16(3):e9195. doi: 10.15252/msb.20199195 (PMC7080434; doi:10.15252/msb.20199195)
Supplement: Supplementary file 8 — Code EV1 [file MSB-16-e9195-s008.zip › codeEV1/Fig5.R]

rm(list = ls())

library(Rtsne)
library(mclust)
library(DESeq2)
library("dplyr")
library("FNN")
library(gridExtra)
library(ggplot2)
library("igraph")
library(ggrepel)
library(ggpubr)
library(reshape2)
library(ggsci)
library(devtools)
#install_github("YevhenAkimov/DEBRA",force = T)
library(DEBRA)

#path to dataset
path_DatasetEV4="/Users/akimov/Dropbox/Akimov/paper1/MolSyBiol_review/MSB-19-9195R_DatasetEV4.csv"
# path to file for saveing the results
file="/Users/akimov/Dropbox/Akimov/paper1/scripts/revision/rev_new/OVCAR5_phenotyping_deseq_test.rds" 

counts_p=read.csv(path_DatasetEV4,header=T)
c_counts=counts_p
rownames(c_counts)=c_counts$barcode
c_counts=c_counts[,-which(colnames(c_counts) %in% c("barcode"))]


# [1] "Efflux_pos_1"      "Efflux_control"    "Efflux_neg_2"      "ALDH_pos_1"        "ALDH_neg_1"        "Attach_pos_1"     
# [7] "Attach_neg_1"      "Autophagy_pos_1"   "Carb_11_1"         "Autophagy_control" "Autophagy_neg_1"   "Carb_11_2"        
# [13] "Carb_14_1"         "Carb_14_2"         "Carb_18_1"         "KI67_pos_1"        "KI67_neg_1"        "Carb_18_2"        
# [19] "T0"                "T5"                "T8"                "T11_1"             "T11_2"             "T11_3"            
# [25] "T11_4"             "T14_1"             "T14_2"             "T14_3"             "T18_1"             "T18_2"            
# [31] "T18_3"             "T25_1"             "T25_2"             "T25_3"             "T29_1"             "T29_2"            
# [37] "T29_3"             "Efflux_neg_1"      "ALDH_neg_2"        "Attach_neg_2"      "Autophagy_neg_2"   "KI67_neg_2"       
# [43] "Efflux_pos_2"      "ALDH_pos_2"        "Attach_pos_2"      "Autophagy_pos_2"   "KI67_pos_2" 

# 
control_cols= list(
  c("T14_1","T14_2","T14_3"),
  c("Efflux_neg_1","Efflux_neg_2"),
  c("ALDH_neg_1","ALDH_neg_2"),
  c("Attach_neg_1","Attach_neg_2"),
  c("Autophagy_neg_1","Autophagy_neg_2"),
  c("KI67_neg_1","KI67_neg_2"),
  c("T8"),
  c("T18_1","T18_2","T18_3"))

query_cols=list(
  c("Carb_18_1","Carb_18_2"),
  c("Efflux_pos_1","Efflux_pos_2"),
  c("ALDH_pos_1","ALDH_pos_2"),
  c("Attach_pos_1","Attach_pos_2"),
  c("Autophagy_pos_1","Autophagy_pos_2"),
  c("KI67_pos_1","KI67_pos_2"),
  c("T18_1","T18_2","T18_3"),
  c("T29_1","T29_2","T29_3")
)

sample_descr= c(
  "Carboplatin",
  "Efflux",
  "ALDH",
  "Attachment",
  "Autophagy",
  "KI67",
  "Growth_08_18",
  "Growth_18_29")


logFC=cbind( barcode=rownames(c_counts) )
baseMean=cbind( barcode=rownames(c_counts) )
padj=cbind (barcode=rownames(c_counts) )
clone_size=cbind( barcode=rownames(c_counts) )

i=1


for (i in 1:length(query_cols)) {

  res=DEBRA::DEBRA(c_counts,control_names=control_cols[[i]],condition_names=query_cols[[i]],
            method="DESeq",beta=0,trended=T,shrunkLFC=F,modified=F)
  
  res1=DEBRA::resultsDRB(res,filtered = T)

  logFC=merge(logFC,cbind.data.frame(barcode=rownames(res1),res1[,"log2FoldChange"]),by="barcode")
  baseMean=merge(baseMean,cbind.data.frame(barcode=rownames(res1),res1[,"baseMean"]),by="barcode")
  padj=merge(padj,cbind.data.frame(barcode=rownames(res1),res1[,"padj"]),by="barcode")
  
  colnames(logFC)[ncol(logFC)]=sample_descr[i]
  colnames(baseMean)[ncol(baseMean)]=sample_descr[i]
  colnames(padj)[ncol(padj)]=sample_descr[i]
  
}

rownames(logFC)=logFC[,"barcode"]
logFC=logFC[,-1]

rownames(baseMean)=baseMean[,"barcode"]
baseMean=baseMean[,-1]

rownames(padj)=padj[,"barcode"]
padj=padj[,-1]

saveRDS(list(logFC=logFC,baseMean=baseMean,padj=padj),
        file=file)
