# Supplementary material for: Improved detection of differentially represented DNA barcodes for high‐throughput clonal phenomics
Source: Mol Syst Biol. 2020 Mar 18;16(3):e9195. doi: 10.15252/msb.20199195 (PMC7080434; doi:10.15252/msb.20199195)
Supplement: Supplementary file 8 — Code EV1 [file MSB-16-e9195-s008.zip › codeEV1/Fig5_clustering.R]

library(Rtsne)
library(mclust)
library(DESeq2)
library("dplyr")
library("FNN")
library(gridExtra)
library(ggplot2)
library("igraph")
library(ggrepel)
library(ggpubr)
library(reshape2)
library(ggthemes)
library("pheatmap")
library(umap)

###loading OVCAR5 phenotyping DEBRA results generated with Fig5.R
x=readRDS("/Users/akimov/Dropbox/Akimov/paper1/scripts/revision/rev_new/OVCAR5_phenotyping_DEBRA_deseq.rds")
# path for saving the results
file="/Users/akimov/Dropbox/Akimov/paper1/scripts/revision/rev_new/umap_tsne_clustering.rds"
##
logFC=x$logFC
baseMean=x$baseMean
padj=x$padj

logFC_sel=logFC
t=logFC_sel[which(baseMean[,7]>70),]  ## leaving barcodes with reads >70
t=t[,c(1:5,7)] # leaving Carb,Effl,ALDH,Autophagy,Attachment,Growth10days
t=t[complete.cases(t),]

### apply umap 
iris.umap = umap(t)
umap_res=as.data.frame(iris.umap$layout)
colnames(umap_res)=c("X","Y")
umap_res_f=cbind(umap_res,t)

### manual clustering with mClust aid ####

mc.norm = Mclust(umap_res_f[,c(1,2)], 20)

logFC_add=cbind(umap_res_f, cluster=as.factor(mc.norm$classification))

colnames(logFC_add)[1:2]=c("umap_X","umap_Y")

clusts=c(6,9,7)
others=setdiff(unique(as.numeric(as.character(logFC_add$cluster))),clusts)

logFC_add[,"cluster"]=replace(logFC_add[,"cluster"],logFC_add[,"cluster"] %in% others,1)

b1=rownames(logFC_add[logFC_add[,"cluster"]==9,])[ which.min(logFC_add[,"umap_Y"][logFC_add[,"cluster"]==9]) ] # barcode to exclude
logFC_add[b1,"cluster"]=1


### renaming clusters

logFC_add[logFC_add$cluster %in% c(1),"cluster"]=1
logFC_add[logFC_add$cluster %in% c(6),"cluster"]=2
logFC_add[logFC_add$cluster %in% c(7),"cluster"]=3
logFC_add[logFC_add$cluster %in% c(9),"cluster"]=4


ggplot(logFC_add,aes(x=umap_X,y=umap_Y,color=cluster))+geom_point()

########

### Adding tsne projection

tsne=Rtsne(OVC5_pheno_clust[,c(5:10)], dims = 2, perplexity=30, verbose=TRUE, max_iter = 1500)
OVC5_pheno_clust[,1:2]=as.data.frame(tsne$Y)
ggplot(OVC5_pheno_clust,aes(x=tsne_X,y=tsne_Y,color=as.factor(cluster)))+geom_point()

##


### Save results

saveRDS(OVC5_pheno_clust, file)
