# Supplementary material for: Improved detection of differentially represented DNA barcodes for high‐throughput clonal phenomics
Source: Mol Syst Biol. 2020 Mar 18;16(3):e9195. doi: 10.15252/msb.20199195 (PMC7080434; doi:10.15252/msb.20199195)
Supplement: Supplementary file 8 — Code EV1 [file MSB-16-e9195-s008.zip › codeEV1/Fig1.R]

rm(list = ls())

### set path here
path_to_func.R="/Users/akimov/Dropbox/Akimov/paper1/MolSyBiol_review/code/codeEV1/funcs.R"
path_DatasetEV1="/Users/akimov/Dropbox/Akimov/paper1/data/DatasetEV1.csv"
library(ggplot2)
library(dplyr)
library(tidyr)
library(reshape2)
source(path_to_func.R)


counts_p=read.csv(path_DatasetEV1,header=T)
c_counts=counts_p
rownames(c_counts)=c_counts$barcode
c_counts=c_counts[,-which(colnames(c_counts) %in% c("barcode"))]
c_counts[,3:ncol(c_counts)]=as.data.frame(round(norm_fun(c_counts[,3:ncol(c_counts)],type="median")))

c_counts=c_counts[order(-(c_counts$P1-c_counts$P2)),]

mean_null=rowMeans(c_counts[,c("null_660.1","null_660.2")])
c_counts=c_counts[mean_null>100,]


z=FilterAddOverRepOVC5_10(c_counts,add_gr_truth=T)

# colnames(c_counts) =
# [1] "P1"               "P2"               "null_660.1"       "null_660.2"       "null_330.1"       "null_330.2"      
# [7] "null_160.1"       "null_160.2"       "null_80.1"        "null_80.2"        "null_40.1"        "null_40.2"       
# [13] "null_20.1"        "null_20.2"        "m_null_160.p35.1" "m_null_160.p27.1" "m_null_160.p18.1" "m_null_160.p35.2"
# [19] "m_null_160.p27.2" "m_null_160.p18.2" "m_null_80.p35.1"  "m_null_80.p27.1"  "m_null_80.p18.1"  "m_null_80.p35.2" 
# [25] "m_null_80.p27.2"  "m_null_80.p18.2"  "m_null_40.p35.1"  "m_null_40.p27.1"  "m_null_40.p18.1"  "m_null_40.p35.2" 
# [31] "m_null_40.p27.2"  "m_null_40.p18.2"  "m_null_20.p35.1"  "m_null_20.p27.1"  "m_null_20.p18.1"  "m_null_20.p35.2" 
# [37] "m_null_20.p27.2"  "m_null_20.p18.2" 

cols= c("null_330.1","null_330.2","null_160.1","null_160.2","null_80.1","null_80.2","null_40.1","null_40.2","null_20.1","null_20.2")
mean=rowMeans(c_counts[,c("null_660.1","null_660.2")])
c_counts=sweep(c_counts[, cols ], 1 ,mean, "/") 

c_counts$over_represented=z$over_represented

c_counts=c_counts[z$pass,]

c_counts$order=1:nrow(c_counts)
c_counts$mean_null=mean

x1=rep( c(1,2,3,4) , each = ceiling(sum(c_counts$over_represented==1)/4) )[1:sum(c_counts$over_represented==(1))]
x2=rep( c(5,6,7,8) , each = ceiling(sum(c_counts$over_represented==(-1))/4) )[1:sum(c_counts$over_represented==(-1))]
x=c(x1,x2)
c_counts$cut=as.factor(x)


detach(package:plyr)
library(dplyr)
t=c_counts %>%
  group_by(cut)%>% 
  summarise(mean_mean = mean(mean_null, na.rm=TRUE))

c_counts=merge(c_counts,t,by="cut")

melt_c_counts=melt(c_counts,id.vars=c("order","over_represented","mean_null","cut","mean_mean"))


melt_c_counts = melt_c_counts %>% separate(variable,into=c("size","rep"),sep="\\.")

melt_c_counts=melt_c_counts[melt_c_counts$rep==1,]


# melt_c_counts$pert_enr=revalue(melt_c_counts$pert, c("p35"=((0.4+0.55)/(0.4+0.55*2))/0.5,
#                                                      "p27"=((0.3+0.55)/(0.3+0.55*2))/0.5,
#                                                      "p18"=((0.2+0.55)/(0.2+0.55*2))/0.5))
# 
# melt_c_counts$pert_depl=revalue(melt_c_counts$pert, c("p35"=((0.55)/(0.4+0.55*2))/0.5,
#                                                       "p27"=((0.55)/(0.3+0.55*2))/0.5,
#                                                       "p18"=((0.55)/(0.2+0.55*2))/0.5))

# melt_c_counts$pert_enr=as.numeric(as.character(melt_c_counts$pert_enr))
# melt_c_counts$pert_depl=as.numeric(as.character(melt_c_counts$pert_depl))


melt_c_counts$size <- factor(melt_c_counts$size, levels = (c( "null_330", "null_160" ,"null_80" , "null_40" , "null_20" ))  )
#melt_c_counts$pert <- factor(melt_c_counts$pert , levels = (c( "p35", "p27" ,"p18"))  )


p=ggplot(melt_c_counts,aes(x=(order),y=log2(value),group=as.factor(cut),color=as.factor(over_represented)))+ #
  geom_point(size=0.3,alpha=0.2) + facet_grid(   ~ size )+
  # geom_hline(aes(yintercept=log2(pert_enr)), color = "#727272", size=0.6,linetype="dashed",alpha=0.9)+
  #  geom_hline(aes(yintercept=log2(pert_depl)), color  = "#727272", size=0.6,linetype="dashed",alpha=0.9)+
  theme_bw()+coord_cartesian(ylim = c(-1.4,1.4))+
  geom_boxplot(size=0.4,alpha=0.4,outlier.shape = NA,aes(fill=as.factor(over_represented)) )+#,aes(fill=as.factor(over_represented))
  geom_hline(yintercept=0, color = "#5E5E5E", size=0.55)+
  
  scale_color_manual(values=c("#d6604d", "#4393c3"))+
  scale_fill_manual(values=c("#d6604d", "#4393c3"))
#scale_y_continuous(limits = c(-2.25,2.25))+
p


ggsave("/Users/akimov/Dropbox/Akimov/paper1/scripts/revision/rev_new/fig1_C_v1_null.pdf",p,device = "pdf",width = 300,height =250/4,units = "mm",useDingbats=FALSE)


# 
# 
# p=ggplot(melt_c_counts,aes(x=(order),y=log2(value),group=as.factor(cut),color=as.factor(over_represented)))+ #
#   geom_point(size=0.3,alpha=0.2) + facet_grid(  ~size )+
#   #geom_hline(aes(yintercept=log2(pert_enr)), color = "#727272", size=0.6,linetype="dashed")+
#   #geom_hline(aes(yintercept=log2(pert_depl)), color  = "#727272", size=0.6,linetype="dashed")+
#   theme_minimal()+coord_cartesian(ylim = c(-1.6,1.6))+ #scale_color_manual(values=c("#ef8a62", "#67a9cf"))+
#   geom_hline(yintercept=0, color = "#5E5E5E", size=0.55)+geom_boxplot(size=0.45,alpha=0.2,outlier.shape = NA,aes(fill=as.factor(over_represented)))
# #scale_y_continuous(limits = c(-2.25,2.25))+
# p
# 
# 


###

###

###

###


###

###

###

###


counts_p=read.csv(path_DatasetEV1,header=T)
c_counts=counts_p
rownames(c_counts)=c_counts$barcode
c_counts=c_counts[,-which(colnames(c_counts) %in% c("barcode"))]
c_counts[,3:ncol(c_counts)]=as.data.frame(round(norm_fun(c_counts[,3:ncol(c_counts)],type="median")))

c_counts=c_counts[order(-(c_counts$P1-c_counts$P2)),]

mean_null=rowMeans(c_counts[,c("null_660.1","null_660.2","null_330.1","null_330.2")])
c_counts=c_counts[mean_null>100,]


z=FilterAddOverRepOVC5_10(c_counts,add_gr_truth=T)

# colnames(c_counts) =
# [1] "P1"               "P2"               "null_660.1"       "null_660.2"       "null_330.1"       "null_330.2"      
# [7] "null_160.1"       "null_160.2"       "null_80.1"        "null_80.2"        "null_40.1"        "null_40.2"       
# [13] "null_20.1"        "null_20.2"        "m_null_160.p35.1" "m_null_160.p27.1" "m_null_160.p18.1" "m_null_160.p35.2"
# [19] "m_null_160.p27.2" "m_null_160.p18.2" "m_null_80.p35.1"  "m_null_80.p27.1"  "m_null_80.p18.1"  "m_null_80.p35.2" 
# [25] "m_null_80.p27.2"  "m_null_80.p18.2"  "m_null_40.p35.1"  "m_null_40.p27.1"  "m_null_40.p18.1"  "m_null_40.p35.2" 
# [31] "m_null_40.p27.2"  "m_null_40.p18.2"  "m_null_20.p35.1"  "m_null_20.p27.1"  "m_null_20.p18.1"  "m_null_20.p35.2" 
# [37] "m_null_20.p27.2"  "m_null_20.p18.2" 

cols= c("m_null_160.p35.1" ,"m_null_160.p27.1" ,"m_null_160.p18.1", "m_null_160.p35.2",
        "m_null_160.p27.2" ,"m_null_160.p18.2", "m_null_80.p35.1",  "m_null_80.p27.1", "m_null_80.p18.1","m_null_80.p35.2" ,
        "m_null_80.p27.2","m_null_80.p18.2","m_null_40.p35.1","m_null_40.p27.1","m_null_40.p18.1","m_null_40.p35.2" ,
        "m_null_40.p27.2","m_null_40.p18.2","m_null_20.p35.1","m_null_20.p27.1","m_null_20.p18.1","m_null_20.p35.2" ,
        "m_null_20.p27.2","m_null_20.p18.2")

mean=rowMeans(c_counts[,c("null_660.1","null_660.2","null_330.1","null_330.2")])
c_counts=sweep(c_counts[, cols ], 1 ,mean, "/") 

c_counts$over_represented=z$over_represented

c_counts=c_counts[z$pass,]

c_counts$order=1:nrow(c_counts)
c_counts$mean_null=mean

x1=rep( c(1,2,3,4) , each = ceiling(sum(c_counts$over_represented==1)/4) )[1:sum(c_counts$over_represented==(1))]
x2=rep( c(5,6,7,8) , each = ceiling(sum(c_counts$over_represented==(-1))/4) )[1:sum(c_counts$over_represented==(-1))]
x=c(x1,x2)
c_counts$cut=as.factor(x)


detach(package:plyr)
library(dplyr)
t=c_counts %>%
  group_by(cut)%>% 
  summarise(mean_mean = mean(mean_null, na.rm=TRUE))

c_counts=merge(c_counts,t,by="cut")

melt_c_counts=melt(c_counts,id.vars=c("order","over_represented","mean_null","cut","mean_mean"))


melt_c_counts = melt_c_counts %>% separate(variable,into=c("size","pert","rep"),sep="\\.")

melt_c_counts=melt_c_counts[melt_c_counts$rep==1,]


melt_c_counts$pert_enr=plyr::revalue(melt_c_counts$pert, c("p35"=((0.4+0.55)/(0.4+0.55*2))/0.5,
                                                           "p27"=((0.3+0.55)/(0.3+0.55*2))/0.5,
                                                           "p18"=((0.2+0.55)/(0.2+0.55*2))/0.5))

melt_c_counts$pert_depl=plyr::revalue(melt_c_counts$pert, c("p35"=((0.55)/(0.4+0.55*2))/0.5,
                                                            "p27"=((0.55)/(0.3+0.55*2))/0.5,
                                                            "p18"=((0.55)/(0.2+0.55*2))/0.5))

melt_c_counts$pert_enr=as.numeric(as.character(melt_c_counts$pert_enr))
melt_c_counts$pert_depl=as.numeric(as.character(melt_c_counts$pert_depl))


melt_c_counts$size <- factor(melt_c_counts$size, levels = (c(  "m_null_160" ,"m_null_80" , "m_null_40" , "m_null_20" ))  )
melt_c_counts$pert <- factor(melt_c_counts$pert , levels = (c( "p35", "p27" ,"p18"))  )


p=ggplot(melt_c_counts,aes(x=(order),y=log2(value),group=as.factor(cut),color=as.factor(over_represented)))+ #
  geom_point(size=0.3,alpha=0.2) + facet_grid( size  ~ pert )+
  geom_hline(aes(yintercept=log2(pert_enr)), color = "#727272", size=0.6,linetype="dashed",alpha=0.9)+
  geom_hline(aes(yintercept=log2(pert_depl)), color  = "#727272", size=0.6,linetype="dashed",alpha=0.9)+
  theme_bw()+coord_cartesian(ylim = c(-1.4,1.4))+
  geom_boxplot(size=0.4,alpha=0.4,outlier.shape = NA,aes(fill=as.factor(over_represented)) )+#,aes(fill=as.factor(over_represented))
  geom_hline(yintercept=0, color = "#5E5E5E", size=0.55)+
  
  scale_color_manual(values=c("#d6604d", "#4393c3"))+
  scale_fill_manual(values=c("#d6604d", "#4393c3"))
#scale_y_continuous(limits = c(-2.25,2.25))+
p
