# Supplementary material for: Improved detection of differentially represented DNA barcodes for high‐throughput clonal phenomics
Source: Mol Syst Biol. 2020 Mar 18;16(3):e9195. doi: 10.15252/msb.20199195 (PMC7080434; doi:10.15252/msb.20199195)
Supplement: Supplementary file 8 — Code EV1 [file MSB-16-e9195-s008.zip › codeEV1/Fig5_visualize.R]

library(ggplot)

# provide the path for umap_tsne_clustering.rds or to your clustering results from Fig5_clustering.rds
path_to_clustering_results="/Users/akimov/Dropbox/Akimov/paper1/scripts/revision/rev_new/umap_tsne_clustering.rds"

OVC5_pheno_clust=readRDS(path_to_clustering_results)

names=c("Carboplatin_resistance", "Efflux", "ALDH",
        "Attachment","Autophagy",
        "Prolifiration", "Cluster")

colnames(OVC5_pheno_clust)[c(5:11)]=names

OVC5_pheno_clust=OVC5_pheno_clust[,c("tsne_X","tsne_Y","umap_X","umap_Y",
                                     "Carboplatin_resistance","Efflux","ALDH","Autophagy",
                                     "Prolifiration","Attachment","Cluster")]


p=ggplot(data=OVC5_pheno_clust,aes_string(x="tsne_X",y="tsne_Y",color="Cluster"))+ geom_point(size=1.2)+
  theme_void()+scale_colour_manual(values = c("#4285F4", "#DB4437", "#F4B400", "#0F9D58"))+xlab("tSNE1")+theme(axis.ticks = element_blank(),axis.text=element_blank())+ylab("tSNE2")

p

#ggsave("/Users/akimov/Dropbox/Akimov/paper1/scripts/revision/rev_new/tsne_clust.pdf",p,device = "pdf",width = 50,height =35,units = "mm",useDingbats=FALSE)


p=ggplot(data=OVC5_pheno_clust,aes_string(x="umap_X",y="umap_Y",color="Cluster"))+ geom_point(size=1.2)+
  theme_void()+scale_colour_manual(values = c("#4285F4", "#DB4437", "#F4B400", "#0F9D58"))+xlab("tSNE1")+theme(axis.ticks = element_blank(),axis.text=element_blank())+ylab("tSNE2")

#ggsave("/Users/akimov/Dropbox/Akimov/paper1/scripts/revision/rev_new/umap_clust.pdf",p,device = "pdf",width = 50,height =35,units = "mm",useDingbats=FALSE)


p=list()
for (i in names) {
  
  #lim=(min(max(logFCx[,i]), abs(min(logFCx[,i]))))
  
  
  #breaks=unique( c(seq(  -lim,  0,  length.out = 3),
  #                seq(0, lim,     length.out = 3))  )
  if (is(OVC5_pheno_clust[,i],"factor")) {
    
    p[[i]]=ggplot(data=OVC5_pheno_clust,aes_string(x="tsne_X",y="tsne_Y",color=i))+ geom_point(size=1,alpha=0.85)+
      #scale_color_gradientn(colours = c("#EE3224","#E2B624","#3B9BB3"))+
      #scale_color_gradient2(low = , mid = , high = "#3B9BB3",oob = scales::squish, guide = "colourbar")+
      theme_void()+#theme+
      theme(panel.background = element_rect(fill = "white",color="white"),legend.title = element_blank(),legend.justification = c(0, 1),legend.position="bottom")+
      ggtitle(i)+theme(plot.title = element_text(hjust = 0.5, size = 10))+theme(plot.margin=unit(c(1,1,1,1),"mm"))
    
  } else {
    
    p[[i]]=ggplot(data=OVC5_pheno_clust,aes_string(x="tsne_X",y="tsne_Y",color=i))+ geom_point(size=1,alpha=0.85)+
      #scale_color_gradientn(colours = c("#EE3224","#E2B624","#3B9BB3"))+
      #scale_color_gradient2(low = , mid = , high = "#3B9BB3",oob = scales::squish, guide = "colourbar")+
      scale_color_viridis()+
      theme_void()+#theme+
      theme(panel.background = element_rect(fill = "white",color="white"),legend.title = element_blank(),legend.justification = c(0, 1),legend.position="bottom")+
      guides(color = guide_colorbar(barwidth = 7, barheight = 0.5))+ ggtitle(i)+theme(plot.title = element_text(hjust = 0.5, size = 10))+
      theme(plot.margin=unit(c(1,1,1,1),"mm"))
  }
  
}

n.row =4
n.col =2

all.res.plot=do.call(grid.arrange,list(grobs=p, nrow =n.row, ncol =n.col ))


#ggsave("/Users/akimov/Dropbox/Akimov/paper1/scripts/revision/rev_new/tsne_pheno.pdf",all.res.plot,device = "pdf",width=38*n.col,height = 50*n.row,units = "mm",useDingbats=FALSE)


p=list()
for (i in names) {
  
  #lim=(min(max(logFCx[,i]), abs(min(logFCx[,i]))))
  
  
  #breaks=unique( c(seq(  -lim,  0,  length.out = 3),
  #                seq(0, lim,     length.out = 3))  )
  if (is(OVC5_pheno_clust[,i],"factor")) {
    
    p[[i]]=ggplot(data=OVC5_pheno_clust,aes_string(x="umap_X",y="umap_Y",color=i))+ geom_point(size=1,alpha=0.85)+
      #scale_color_gradientn(colours = c("#EE3224","#E2B624","#3B9BB3"))+
      #scale_color_gradient2(low = , mid = , high = "#3B9BB3",oob = scales::squish, guide = "colourbar")+
      theme_void()+#theme+
      theme(panel.background = element_rect(fill = "white",color="white"),legend.title = element_blank(),legend.justification = c(0, 1),legend.position="bottom")+
      ggtitle(i)+theme(plot.title = element_text(hjust = 0.5, size = 10))+theme(plot.margin=unit(c(1,1,1,1),"mm"))
    
  } else {
    
    p[[i]]=ggplot(data=OVC5_pheno_clust,aes_string(x="umap_X",y="umap_Y",color=i))+ geom_point(size=1,alpha=0.85)+
      #scale_color_gradientn(colours = c("#EE3224","#E2B624","#3B9BB3"))+
      #scale_color_gradient2(low = , mid = , high = "#3B9BB3",oob = scales::squish, guide = "colourbar")+
      scale_color_viridis()+
      theme_void()+#theme+
      theme(panel.background = element_rect(fill = "white",color="white"),legend.title = element_blank(),legend.justification = c(0, 1),legend.position="bottom")+
      guides(color = guide_colorbar(barwidth = 7, barheight = 0.5))+ ggtitle(i)+theme(plot.title = element_text(hjust = 0.5, size = 10))+
      theme(plot.margin=unit(c(1,1,1,1),"mm"))
  }
  
}

n.row =4
n.col =2

all.res.plot=do.call(grid.arrange,list(grobs=p, nrow =n.row, ncol =n.col ))


#ggsave("/Users/akimov/Dropbox/Akimov/paper1/scripts/revision/rev_new/umap_pheno.pdf",all.res.plot,device = "pdf",width=40*n.col,height = 55*n.row,units = "mm",useDingbats=FALSE)


logFC_add_melt=melt(OVC5_pheno_clust[,c(5:11)],id="Cluster")

my_comparisons <- list( c("1", "2"),c("1","3"),c("1","4"))


p=ggboxplot(logFC_add_melt, x = "Cluster", y = "value",fill="Cluster",alpha=0.75,
            color = "black", palette =c("#4285F4", "#DB4437", "#F4B400", "#0F9D58", "#FF9D58"),
            size = 0.3,outlier.shape = NA)+ theme_bw()+facet_grid(. ~ variable)+ scale_y_continuous(limits = c(-2.5,6))+
  stat_compare_means(comparisons = my_comparisons, label = "p.signif",tip.length=0,bracket.size = 0.3,label.y=c(4,4.8,5.6))+
  theme_few()

p


#ggsave("/Users/akimov/Dropbox/Akimov/paper1/scripts/revision/rev_new/cluster_box.pdf",p,device = "pdf",width=280,height = 65,units = "mm",useDingbats=FALSE)


t=OVC5_pheno_clust

df=cbind.data.frame(FC=t$Carboplatin_resistance[order(-t$Carboplatin_resistance)],
                 order=1:nrow(t),
                 name="Carboplatin_resistance")
for (i in colnames(OVC5_pheno_clust[,6:10])) {
  temp=cbind.data.frame(FC=t[,i][order(-t[,i])],
                        order=1:nrow(t),
                        name=i)
  df=rbind.data.frame(df,temp)

  
}
myPalette <- colorRampPalette(rev(brewer.pal(11, "RdYlBu")))
ggplot(df,aes(x=order,y=FC,color=FC))+geom_bar(stat="identity") + facet_grid( ~ name) +
  scale_colour_gradientn(colours = myPalette(100), limit = c(-5,5))+scale_y_continuous(limits = c(-5,5))+
 # coord_flip()+
  theme_minimal()#+scale_colour_distiller(palette="RdYlBu",type = "div")# scale_color_scico(palette = "cork", limit = c(-2.5,2.5))#scale_colour_distiller(palette="RdYlBu",type = "div")
