# Supplementary material for: Improved detection of differentially represented DNA barcodes for high‐throughput clonal phenomics
Source: Mol Syst Biol. 2020 Mar 18;16(3):e9195. doi: 10.15252/msb.20199195 (PMC7080434; doi:10.15252/msb.20199195)
Supplement: Supplementary file 8 — Code EV1 [file MSB-16-e9195-s008.zip › codeEV1/Fig2.R]

rm(list = ls())

### set path here

path_to_func.R="/Users/akimov/Dropbox/Akimov/paper1/MolSyBiol_review/code/codeEV1/funcs.R"
path_DatasetEV1="/Users/akimov/Dropbox/Akimov/paper1/data/DatasetEV1.csv"
path_DatasetEV2="/Users/akimov/Dropbox/Akimov/paper1/data/DatasetEV2.csv"
# download seth data from https://www.cell.com/cms/10.1016/j.celrep.2019.01.048/attachment/e100dc78-6df6-4619-be67-3b9b9135918e/mmc4.xlsx
# remove first 4 rows and set the full path to the file:
path_to_seth_data="path_to_seth_data"

source(path_to_func.R)

library(ggsci)
library(gridExtra)
library(DESeq2)
library(reshape2)
library("dplyr")
library("tidyr")
library("fitdistrplus")
library(edgeR)
library(ggplot2)

library(devtools)
install_github("YevhenAkimov/DEBRA")
library(DEBRA)

### choose samples
var_samples=c("null_660.2","null_330.2","null_160.2","null_80.2","null_40.2","null_20.2")

sizes=c(660,330,160,80,40,20)


###### OVCAR5 NULL ##########
counts=read.csv(path_DatasetEV1,header=T)

counts=as.data.frame(counts)
rownames(counts)=counts$barcode

counts=counts[,-which(colnames(counts) %in% c("barcode"))]

sampl2M=counts[,c(1)]+counts[,c(2)]
counts=counts[,c(3:14)]


c_counts=cbind(counts,ctrl_mean=rowMeans(counts[,1:4]))


c_counts=c_counts[complete.cases(c_counts),]
c_counts=as.data.frame(c_counts[c_counts[,"ctrl_mean"]!=0,])
c_counts=norm_fun(c_counts,type = "median")


named_sizes=sizes
names(named_sizes)=var_samples

res=list()
for (i in 1:length(var_samples)) {
    res[[var_samples[i]]]=cut_and_get_var(input=c_counts,value_window=20,min_obs=41,cut_col="ctrl_mean",distr.cols=var_samples[i],colname="groups")
}

#merging results
merged_res=res[[ var_samples[1] ]]
for (i in 2:length(res)) {
  merged_res= rbind.data.frame( merged_res,res[[var_samples[i]]]
  )
}


merged_res$cell_numbers=named_sizes[as.character(merged_res$variable)]
pl=ggplot(data=merged_res,aes(x=mu,y=log10(variance),color=as.factor(cell_numbers)))+ geom_line()+geom_point()+
  scale_y_continuous(labels=scaleFUN3,breaks = c(1,2,3,4,5,6))+#scale_x_continuous(trans="log",labels=scaleFUN3,breaks = c(2,8,32,128))+
  theme_minimal()+ labs(y = "Variance (log10)",x="Mean counts",color="Null subsample size:")+
  theme(legend.position = c(0.60, 0.25))+
  theme(legend.position = "right",legend.key.height=unit(0.8,"line")
        #panel.grid.major = element_blank(),
        #panel.grid.minor = element_blank(),
        
  ) + scale_color_nejm()


pl


# ggsave("/Users/akimov/Dropbox/Akimov/paper1/scripts/revision/rev_new/ovc_null1_variance_Fig_app.pdf",
 #       pl,device = "pdf",width = 100,height = 70,units = "mm",useDingbats=FALSE)

 
 
 
counts=read.csv(path_DatasetEV1,header=T)

counts=as.data.frame(counts)
rownames(counts)=counts$barcode

counts=counts[,-which(colnames(counts) %in% c("barcode"))]


var_samples=list(c("null_660.1","null_660.2"),c("null_20.1","null_20.2"))
counts=counts[,c(3:14)]
c_counts=(round(c_counts))

c_counts=norm_fun(counts,type = "median")
c_counts=as.data.frame(c_counts[rowSums(c_counts==0)==0,])

c_counts$density1 <- get_density(log10(c_counts[,var_samples[[1]][1]]), log10(c_counts[,var_samples[[1]][2]]), n = 250)


pl2=ggplot(data=c_counts,aes_string(x=var_samples[[1]][1],y=var_samples[[1]][2],color="density1"))+geom_point(size=0.5)


pl2+scale_y_continuous(limits = c(5, NA),trans="log",labels=scaleFUN3,breaks = c(5,50,500,5000,50000))+
  scale_x_continuous(limits = c(5, NA),trans="log",labels=scaleFUN3,breaks = c(5,50,500,5000,50000))+
  scale_color_gradientn(colors =rev(c('#67001f','#b2182b','#d6604d','#f4a582','#fddbc7','#f7f7f7','#d1e5f0','#92c5de','#4393c3','#2166ac','#053061')))+
  theme_bw()+ labs(x = "Subsample #1 (read-count)",y="Subsample #2 (count)")+theme(
    panel.grid.major = element_blank(),
    panel.grid.minor = element_blank(),
    legend.position="none")  + geom_abline(slope=1, intercept=0,color="#414042",alpha=0.7,size=0.6)+
  geom_abline(slope=1, intercept=0,color="#FFFFFF",alpha=0.5,size=0.3)


 #### Mia-paca2


counts=read.csv(path_DatasetEV2,header=T)
counts=as.data.frame(counts)
rownames(counts)=counts$barcode

counts=counts[,-which(colnames(counts) %in% c("barcode"))]

counts=cbind(sampl1M=counts[,c(1)]+counts[,c(2)],counts)
counts=counts[,-c(2,3)]


colnames(counts)=c("sampl1M","sampl40_1","sampl40_2","sampl40_3","sampl10_1","sampl10_2","sampl10_3","sampl09","sampl08")

counts=norm_fun(counts,type="median")


c_counts=cbind(counts,ctrl_mean=counts[,"sampl1M"])
c_counts=c_counts[complete.cases(c_counts),]
c_counts=c_counts[c_counts[,"sampl1M"]!=0,]

var_samples=c("sampl40_1","sampl10_1")


res=list()
for (i in 1:length(var_samples)) {
  res[[var_samples[i]]]=cut_and_get_var(input=c_counts,value_window=10,min_obs=30,cut_col="ctrl_mean",distr.cols=var_samples[i],colname="groups")
}

#merging results
merged_res=res[[ var_samples[1] ]]
for (i in 2:length(res)) {
  merged_res= rbind.data.frame( merged_res,res[[var_samples[i]]]
    )
}


pl=ggplot(data=merged_res,aes(x=mu,y=log10(variance),color=variable))+ geom_point()+geom_line()+
  scale_y_continuous(limits=c(2,NA),labels=scaleFUN3,breaks = c(1,2,3,4,5))+scale_x_continuous(labels=scaleFUN3)+
  theme_minimal()+ labs(y = "Variance (log10)",x="Mean counts",color="Size:")+
  theme(legend.position = c(0.60, 0.25))+
  theme(
       legend.position = "right",legend.key.height=unit(0.8,"line")) + scale_color_nejm(labels=c("40","10"))

pl


# ggsave("/Users/akimov/Documents/FIMM/Projects/Pr15.barcoding/paper1/mia_variance1.pdf",
#        pl,device = "pdf",width = 70,height = 55,units = "mm",useDingbats=FALSE)


############

var_samples=list(c("sampl40_1","sampl40_2"),c("sampl10_1","sampl10_2"))
c_counts=(round(c_counts))
c_counts=as.data.frame(c_counts[rowSums(c_counts==0)==0,])

c_counts$density1 <- get_density(log10(c_counts[,var_samples[[1]][1]]), log10(c_counts[,var_samples[[1]][2]]), n = 250)
c_counts$density2 <- get_density(log10(c_counts[,var_samples[[2]][1]]), log10(c_counts[,var_samples[[2]][2]]), n = 250)

pl=ggplot(data=c_counts,aes_string(x=var_samples[[1]][1],y=var_samples[[1]][2],color="density1"))+geom_point(size=0.5)
pl2=ggplot(data=c_counts,aes_string(x=var_samples[[2]][1],y=var_samples[[2]][2],color="density2"))+geom_point(size=0.5)

subs_40=pl+scale_y_continuous(limits = c(5, NA),trans="log",labels=scaleFUN3,breaks = c(5,50,500,5000,50000))+
  scale_x_continuous(limits = c(5, NA),trans="log",labels=scaleFUN3,breaks = c(5,50,500,5000,50000))+
  scale_color_gradientn(colors =rev(c('#67001f','#b2182b','#d6604d','#f4a582','#fddbc7','#f7f7f7','#d1e5f0','#92c5de','#4393c3','#2166ac','#053061')))+
  theme_bw()+ labs(x = "Subsample 40K #1 (read-count)",y="Subsample 40K #2 (count)")+theme(
         panel.grid.major = element_blank(),
         panel.grid.minor = element_blank(),
         legend.position="none")  + geom_abline(slope=1, intercept=0,color="#414042",alpha=0.7,size=0.6)+
       geom_abline(slope=1, intercept=0,color="#FFFFFF",alpha=0.5,size=0.3)


ggsave("/Users/akimov/Documents/FIMM/Projects/Pr15.barcoding/paper1/mia_variance_subs_40.pdf",
       subs_40,device = "pdf",width = 55,height = 50,units = "mm",useDingbats=FALSE)

subs_10=pl2+scale_y_continuous(limits = c(5, NA),trans="log",labels=scaleFUN3,breaks = c(5,50,500,5000,50000))+
  scale_x_continuous(limits = c(5, NA),trans="log",labels=scaleFUN3,breaks = c(5,50,500,5000,50000))+
  scale_color_gradientn(colors =rev(c('#67001f','#b2182b','#d6604d','#f4a582','#fddbc7','#f7f7f7','#d1e5f0','#92c5de','#4393c3','#2166ac','#053061')))+
  theme_bw()+ labs(x = "Subsample 10K #1 (read-count)",y="Subsample 10K #2 (read-count)")+theme(
    panel.grid.major = element_blank(),
    panel.grid.minor = element_blank(),
    legend.position="none")  + geom_abline(slope=1, intercept=0,color="#414042",alpha=0.7,size=0.6)+
  geom_abline(slope=1, intercept=0,color="#FFFFFF",alpha=0.5,size=0.3)


# ggsave("/Users/akimov/Documents/FIMM/Projects/Pr15.barcoding/paper1/mia_variance_subs_10.pdf",
#        subs_10,device = "pdf",width = 55,height = 50,units = "mm",useDingbats=FALSE)


###################### seth data

library(DESeq2)
library(reshape2)
library("dplyr")
library("tidyr")
library("fitdistrplus")
library(edgeR)
library(ggplot2)
library(openxlsx)


seth_data_load=read.xlsx(path_to_seth_data)

rownames(seth_data_load)=seth_data_load$tag_id
counts=data.matrix(seth_data_load[,-1])
counts=counts[complete.cases(counts),]
counts=norm_fun(counts,type="median")


var_samples=list(c("ctrl1","ctrl2","ctrl3"),c("gem1","gem2"),c("bez1","bez2","bez3"),c("azd1","azd2")) #

res=list()
for (i in 1:length(var_samples)) {
  res[[var_samples[[i]][1]]]=cut_and_get_var(input=counts,value_window=25,min_obs=40,cut_col=unlist(var_samples[[i]]),distr.cols=unlist(var_samples[[i]]),colname="groups")
}

#merging results
merged_res=res[[ var_samples[[1]][1] ]]
for (i in 2:length(res)) {
  merged_res= rbind.data.frame( merged_res,res[[var_samples[[i]][1]]]
  )
}
library("ggsci")

pl=ggplot(data=merged_res[merged_res$variable %in% c("ctrl1","gem1","bez1","azd1"),],aes(x=mu,y=log10(variance),color=variable))+ geom_line()+
  geom_point()+scale_y_continuous(limits=c(0.99,NA),labels=scaleFUN3,breaks = c(1,2,3,4,5,6,7))+scale_x_continuous(labels=scaleFUN3)+
  theme_minimal()+ labs(y = "Variance (log10)",x="Mean",color="Size")+scale_colour_manual(labels=c("Control","GEM","BEZ","AZD"))+  
  theme(legend.position = "bottom")+#c(0.60, 0.25)
  theme(legend.title = element_blank(),legend.position = "right")  + scale_color_nejm(labels=c("Control","Gemcitabine","Dactolisib (BEZ235)","Selumetinib (AZD6244)"))

pl

# ggsave("/Users/akimov/Documents/FIMM/Projects/Pr15.barcoding/paper1/seth_variance1.pdf",
#        pl,device = "pdf",width = 100,height = 55,units = "mm",useDingbats=FALSE)
