# Supplementary material for: Improved detection of differentially represented DNA barcodes for high‐throughput clonal phenomics
Source: Mol Syst Biol. 2020 Mar 18;16(3):e9195. doi: 10.15252/msb.20199195 (PMC7080434; doi:10.15252/msb.20199195)
Supplement: Supplementary file 8 — Code EV1 [file MSB-16-e9195-s008.zip › codeEV1/Fig3_Fig2D.R]

######### This code is used to generate the analysis results
rm(list = ls())

require(drc)
library(DESeq)
library(DESeq2)
library(reshape2)
library("dplyr")
library("tidyr")
library("fitdistrplus")
library(edgeR)
library(ggplot2)
library(openxlsx)
library(ggsci)
library(gridExtra)
library(genefilter)
library(ggrepel)
library(ggthemes)
library(RColorBrewer)
library(dplyr)
library(tidyr)

#install_github("YevhenAkimov/DEBRA",force=T)
library(DEBRA)

### SET PATH
path_DatasetEV1="/Users/akimov/Dropbox/Akimov/paper1/data/DatasetEV1.csv"
path_to_func.R="/Users/akimov/Dropbox/Akimov/paper1/MolSyBiol_review/code/codeEV1/funcs.R"
## path for saving results
file = "/Users/akimov/Documents/FIMM/Projects/Pr15.barcoding/paper1/revision1/test.rds"
output_path="/Users/akimov/Documents/FIMM/Projects/Pr15.barcoding/paper1/2/"

source(path_to_func.R)

########################################################################################################
############################################ START #####################################################
########################################################################################################

# load and processing counts 

c_counts=read.csv(path_DatasetEV1,header=T)
rownames(c_counts)=c_counts$barcode
c_counts=c_counts[,-which(colnames(c_counts) %in% c("barcode"))]
c_counts=c_counts[rowMaxs(data.matrix(c_counts))>0,]
colnames(c_counts)

# [1] "P1"               "P2"               "null_660.1"       "null_660.2"       "null_330.1"       "null_330.2"       "null_160.1"       "null_160.2"      
# [9] "null_80.1"        "null_80.2"        "null_40.1"        "null_40.2"        "null_20.1"        "null_20.2"        "m_null_660.1"     "m_null_660.2"    
# [17] "m_null_660.3"     "m_null_660.4"     "m_null_160.p35.1" "m_null_160.p27.1" "m_null_160.p18.1" "m_null_160.p10.1" "m_null_160.p05.1" "m_null_160.p35.2"
# [25] "m_null_160.p27.2" "m_null_160.p18.2" "m_null_160.p10.2" "m_null_160.p05.2" "m_null_80.p35.1"  "m_null_80.p27.1"  "m_null_80.p18.1"  "m_null_80.p10.1" 
# [33] "m_null_80.p05.1"  "m_null_80.p35.2"  "m_null_80.p27.2"  "m_null_80.p18.2"  "m_null_80.p10.2"  "m_null_80.p05.2"  "m_null_40.p35.1"  "m_null_40.p27.1" 
# [41] "m_null_40.p18.1"  "m_null_40.p10.1"  "m_null_40.p05.1"  "m_null_40.p35.2"  "m_null_40.p27.2"  "m_null_40.p18.2"  "m_null_40.p10.2"  "m_null_40.p05.2" 
# [49] "m_null_20.p35.1"  "m_null_20.p27.1"  "m_null_20.p18.1"  "m_null_20.p10.1"  "m_null_20.p05.1"  "m_null_20.p35.2"  "m_null_20.p27.2"  "m_null_20.p18.2" 
# [57] "m_null_20.p10.2"  "m_null_20.p05.2" 

########################################################################################################

#### Pre normalize ####
#c_counts[,2:length(c_counts)]=norm_fun(c_counts[,2:length(c_counts)],type="median")
#c_counts=round(c_counts)


visualize=F # wheater MA plots to be plotted
data_descr="OVC5"
analysis_descr="660330_VS_35"
label_x_offset=1.3 #for MA plot
label_y_offset=1 #for MA plot
bar_plot_y_lim=0.4
barplot_x_annotation=3
val.thr="0" # if derived thr is of this specify minimal


methods=c("edger","edger","edger",  "DESeq","DESeq2(Wald)","DESeq2(LRT)",     "DESeq","DESeq2(Wald)", "DESeq2(LRT)",     "DESeq","DESeq2(Wald)", "DESeq2(LRT)")
types=c( "LRT",  "QLF","exact",         "",   "Wald",   "LRT",                  "",   "Wald", "LRT",                   "",   "Wald","LRT")    
independentFilterings=c(T,T,T,T,T,T,T,T,T,T,T,T,T,T,T,T,T,T) # if independent filtering should be applied to the results; 
fitted_only=c(F,F,F,F,F,F, F,F,F, T,T,T) # fitted or shrunk dispersion; correspond to methods and types vars; works only for modified methods (modifieds =T)
derived_thr=c(F,F,F,F,F,F, T,T,T, T,T,T) # if beta threshold to be applied for independent filtering; set false for original methods
modifieds=  c(F,F,F,F,F,F, T,T,T, T,T,T) # modified or original protocol


props=c(0.15) # proportions of enriched barcodes to test
FDR.thr=0.25  # FDR for MA plot if visualize = T


gr=c("A","A","A","A","B","B") # test groups; must correspond to samples, A for control, B for test
samples=list(
  c("null_660.1","null_660.2","null_330.1","null_330.2","m_null_20.p35.1","m_null_20.p35.2"),
  c("null_660.1","null_660.2","null_330.1","null_330.2","m_null_20.p27.1","m_null_20.p27.2"),
  c("null_660.1","null_660.2","null_330.1","null_330.2","m_null_20.p18.1","m_null_20.p18.2"),

    c("null_660.1","null_660.2","null_330.1","null_330.2","m_null_40.p35.1","m_null_40.p35.2"),
   c("null_660.1","null_660.2","null_330.1","null_330.2","m_null_40.p27.1","m_null_40.p27.2"),
   c("null_660.1","null_660.2","null_330.1","null_330.2","m_null_40.p18.1","m_null_40.p18.2"),

  c("null_660.1","null_660.2","null_330.1","null_330.2","m_null_80.p35.1","m_null_80.p35.2"),
  c("null_660.1","null_660.2","null_330.1","null_330.2","m_null_80.p27.1","m_null_80.p27.2"),
  c("null_660.1","null_660.2","null_330.1","null_330.2","m_null_80.p18.1","m_null_80.p18.2"),

  c("null_660.1","null_660.2","null_330.1","null_330.2","m_null_160.p35.1","m_null_160.p35.2"),
  c("null_660.1","null_660.2","null_330.1","null_330.2","m_null_160.p27.1","m_null_160.p27.2"),
  c("null_660.1","null_660.2","null_330.1","null_330.2","m_null_160.p18.1","m_null_160.p18.2")
)

samples_descr=list(
  
  "Null 660 & 330 VS Perturbed 35 (20)",
  "Null 660 & 330 VS Perturbed 27 (20)",
  "Null 660 & 330 VS Perturbed 18 (20)",

   "Null 660 & 330 VS Perturbed 35 (40)",
  "Null 660 & 330 VS Perturbed 27 (40)",
  "Null 660 & 330 VS Perturbed 18 (40)",

  "Null 660 & 330 VS Perturbed 35 (80)",
  "Null 660 & 330 VS Perturbed 27 (80)",
  "Null 660 & 330 VS Perturbed 18 (80)",

  "Null 660 & 330 VS Perturbed 35 (160)",
  "Null 660 & 330 VS Perturbed 27 (160)",
  "Null 660 & 330 VS Perturbed 18 (160)"

)


#### Threshold for each test

betas=c()
for (i in samples) {
  
  c_cols=c_counts[,i]
  c_cols=norm_fun(c_cols,type="median")
  
  disp_cols_x=i[which(as.numeric(as.factor(gr))==2)]
  
  disp_counts=data.matrix(c_cols[,disp_cols_x])

  betas=c(betas, estimateBeta(drb=DEBRADataSet(disp_counts,control_names = colnames(disp_counts),condition_names = colnames(disp_counts))
                                )@beta)
}


#d=estimateBeta(drb=DEBRADataSet(disp_counts,control_names = colnames(disp_counts),condition_names = colnames(disp_counts)))@beta

result=list()
cv=2
bootstraps=10
tot_barc_to_sample=1800

c_counts=FilterAddOverRepOVC5(c_counts,add_gr_truth=T)

c_counts=c_counts[c_counts$pass,]


overrep=sum(c_counts$over_represented==1)
underrep=sum(c_counts$over_represented==-1)

for (prop in props){
  
  C=(underrep*prop)/(overrep-overrep*prop)
  if (C>1) {C=1}
  
  nOver=  overrep*C
  nUnder= overrep*C*(1-prop)/prop
  
  for (x in 1:length(methods)) {
    
    for ( b in 1:bootstraps) {
      cv_coeff=pmin(1,tot_barc_to_sample/(nOver+nUnder))
      
      Over_cols=sample(which(c_counts$over_represented==1),round(nOver*cv_coeff),replace=F)
      Under_cols=sample(which(c_counts$over_represented==-1),round(nUnder*cv_coeff),replace=F)
      
      b_counts=c_counts[c(Over_cols,Under_cols),]
      
      res=run_method(samples,modifieds[x],b_counts,disp_cols,gr=gr,method=methods[x],
                     type=types[x],trend.method="locfit",independentFiltering=independentFilterings[x],
                     val.thr=betas,visualize,data_descr,analysis_descr,
                     save_path,FDR.thr,samples_descr,fitted_only=fitted_only[x],derived_thr=derived_thr[x]) 
      for (i in 1:length(res)) {
        
        res[[i]]$bootstrap=b
        res[[i]]$prop=prop
      
        }
      
      result=append(result,res)
    }
  }}

saveRDS(result,file = file)
  
