# Supplementary material for: Improved detection of differentially represented DNA barcodes for high‐throughput clonal phenomics
Source: Mol Syst Biol. 2020 Mar 18;16(3):e9195. doi: 10.15252/msb.20199195 (PMC7080434; doi:10.15252/msb.20199195)
Supplement: Supplementary file 8 — Code EV1 [file MSB-16-e9195-s008.zip › codeEV1/Fig5B.R]

rm(list = ls())

library(RColorBrewer)
library(ggplot2)

### Load data from Fig5_FGH.R
x=readRDS("/Users/akimov/Dropbox/Akimov/paper1/scripts/revision/rev_new/OVCAR5_phenotyping_DEBRA_deseq_NO_FILT.rds")

logFC=x$logFC
baseMean=x$baseMean
padj=x$padj


t=logFC
filter_cols_IDs=1


t=t[which( rowMins(data.matrix(baseMean[,c(7)]))>70)  ,]  #|   
colnames(t)[1]=colnames(logFC_sel)[filter_cols_IDs]

t=t[,c(1:7)] # leaving Carb,Effl,ALDH,Autophagy,Attachment,Growth10days
t=t[complete.cases(t),]

df=cbind.data.frame(FC=t$Carboplatin[order(-t$Carboplatin)],
                    order=1:nrow(t),
                    name="Carboplatin")
for (i in colnames(t[,c(2:7)])) {
  temp=cbind.data.frame(FC=t[,i][order(-t[,i])],
                        order=1:nrow(t),
                        name=i)
  df=rbind.data.frame(df,temp)

  
}

limits = c(-5,5)

myPalette <- colorRampPalette(rev(brewer.pal(11, "RdYlBu")))
p=ggplot(df,aes(x=order,y=FC,color=FC))+geom_bar(stat="identity") + facet_grid( ~ name) +
  scale_colour_gradientn(colours = myPalette(100), limit = limits)+scale_y_continuous(limits = limits)+

  theme_minimal()
p


ggsave("/Users/akimov/Dropbox/Akimov/paper1/scripts/revision/rev_new/phenotype_size_select.pdf",p,device = "pdf",width=40*7,height = 45,units = "mm",useDingbats=FALSE)
