# Supplementary material for: Improved detection of differentially represented DNA barcodes for high‐throughput clonal phenomics
Source: Mol Syst Biol. 2020 Mar 18;16(3):e9195. doi: 10.15252/msb.20199195 (PMC7080434; doi:10.15252/msb.20199195)
Supplement: Supplementary file 8 — Code EV1 [file MSB-16-e9195-s008.zip › codeEV1/Fig3_Fig2D_visualize.R]

rm(list = ls())

library(precrec)
require(drc)
library(DESeq)
library(DESeq2)
library(reshape2)

library("dplyr")
library("tidyr")
library("fitdistrplus")
library(edgeR)
library(ggplot2)
library(openxlsx)
library(ggsci)
library(gridExtra)
library(genefilter)
library(ggrepel)
library(ggthemes)
library(RColorBrewer)
library(dplyr)
library(tidyr)

path_to_func.R="/Users/akimov/Dropbox/Akimov/paper1/MolSyBiol_review/code/codeEV1/funcs.R"
output_path="/Users/akimov/Documents/FIMM/Projects/Pr15.barcoding/paper1/2/"

#path_to_analysis results generated with Fig2D_Fig3.R
path_to_analysis="/Users/akimov/Documents/FIMM/Projects/Pr15.barcoding/paper1/revision1/test.rds"

source(path_to_func.R)
result = readRDS(path_to_analysis)


design="_4A2B_"
abs.FC.thr=0


#calculate results dataset, correct/ wrong barcode numbers etc
SS=SS_for_results_prob(result,label="",mean_thr=0,FDRs=c(0.05,0.1,0.25),FC_class=0.5) # FC_class is a log FC threshold for class assignment (enriched or depleted) for estimating "random" FDR level 

#######
# Calculate precision-recall for full dataset
# use pos_only for  enriched barcodes props of 0.15 adn 0.05 
pr.stats=PR_positives_only_DEBRA_xlim_FDR_3(result,type="pval", ylim1 = c(0,1), interp.PR.points=200, FDR_lim=0.25, pos_only=T) # use pos_only for enriched barcodes props of 0.15 and 0.05 

## save PR curves 
saveRDS(pr.stats,file = "/Users/akimov/Documents/FIMM/Projects/Pr15.barcoding/paper1/revision1/test.rds")


# ######## 
#  pr.stats=PR_result_prop_DEBRA(result,type="pval",ylim1 = c( 0,1),  xlim1= c( 0,0.25) ,ylim2 = c( 0,1),  xlim2 = c( 0,1), interp.PR.points=150) 
#  saveRDS(pr.stats,file = "/Users/akimov/Documents/FIMM/Projects/Pr15.barcoding/paper1/revision1/pr.stats.all_pval_4vs2_0-1_0-025_0-1_0-1_prop05.rds")
# 
# ########
#  pr.stats=PR_positives_only_DEBRA(result,type="pval",ylim1 = c( 0,1),  xlim1= c( 0,0.25) ,ylim2 = c( 0,1),  xlim2 = c( 0,1), interp.PR.points=150)
#  saveRDS(pr.stats,file = "/Users/akimov/Documents/FIMM/Projects/Pr15.barcoding/paper1/revision1/pr.stats.pos_pval_4vs2_0-1_0-025_0-1_0-1_prop015.rds")
# 
# pr.stats=readRDS("/Users/akimov/Documents/FIMM/Projects/Pr15.barcoding/paper1/revision1/pr.stats.all_pval_4vs2_0-1_0-025_0-1_0-1_prop05.rds")
# pr.stats=readRDS("/Users/akimov/Documents/FIMM/Projects/Pr15.barcoding/paper1/revision1/pr.stats.pos_pval_4vs2_0-1_0-025_0-1_0-1_prop015.rds")
# 

####barplots PARAMS######

methods=c(  "edgeR(LRT)" ,                  "edgeR(QLF)"     ,              "edgeR(exact)"    ,           "DESeq"    ,                   
            "DESeq2(Wald)" ,                "DESeq2(LRT)"  ,               "DESeq Modified/Shrunk"   ,     "DESeq2(Wald) Modified/Fit"  , 
            "DESeq2(LRT) Modified/Fit"  ,   "DESeq Modified/Fit"   ,        "DESeq2(Wald) Modified/Shrunk" , "DESeq2(LRT) Modified/Shrunk" )

c_methods=methods[]


### these should be present in analysis done in Fig2D_Fig3.R
cFDR=c(0.25)#0.05,0.1,0.25
size=c("(20)","(40)","(80)","(160)")#,"(40)","(80)","(160)
pertub=as.character(c(18,27,35)) #18,27,
props=c(0.15)# choose one proportion of enriched barcodes per time; should be present in the analysis results
##### PREPARE 5######

SS.x=unite_(SS, "method", c("method","type","modified","derived_thr","fitted"),sep=".", remove = F)
SS.x$DRBs=SS.x$cur_enr+SS.x$cur_depl
SS.x$prop.DRBs=SS.x$DRBs/SS.x$total_barc
SS.x$prop.wrong=(SS.x$cur_enr_wrong+SS.x$cur_depl_wrong)/SS.x$DRB
SS.x$enr_prop=SS.x$cur_enr/SS.x$total_barc
SS.x$enr_wrong_prop=SS.x$cur_enr_wrong/SS.x$cur_enr
SS.x$cur_enr_FC_prop=SS.x$cur_enr_wrong_FC/SS.x$cur_enr_FC

SS.y=SS.x

SS.y=separate(SS.y, "samples_description", (c("D1","D2","D3","D4","D5","D6","D7","D8")), sep = " ", remove = F, convert = FALSE)

SS.summ=SS.y %>% mutate(FDR.thr=as.factor(FDR.thr)) %>% group_by(D7,D8,method,FDR.thr,prop) %>%
  summarise(mean_F1=mean(F1,na.rm=TRUE),sd_F1=sd(F1,na.rm=TRUE),
            m_prop.DRBs=mean(prop.DRBs,na.rm=T),sd_prop.DRBs=sd(prop.DRBs,na.rm=T),
            m_FDR=mean(prop.wrong,na.rm=T),sd_FDR=sd(prop.wrong,na.rm=T),
            m_correct=mean(1-prop.wrong,na.rm=T),sd_correct=sd(1-prop.wrong,na.rm=T),
            m_enr_prop=mean(enr_prop,na.rm=T),sd_enr_prop=sd(enr_prop,na.rm=T),
            m_wrong_enr_per_FC=mean(cur_enr_FC_prop,na.rm=T),sd_wrong_enr_per_FC=sd(cur_enr_FC_prop,na.rm=T),
          
           
             #m_enr_prop=mean(enr_prop,na.rm=T),sd_enr_wrong=mean(enr_prop,na.rm=T),
            m_enr_wrong_prop=mean(enr_wrong_prop,na.rm=T),sd_enr_wrong_prop=sd(enr_wrong_prop,na.rm=T)
  )
#

SS.summ$method <- factor(SS.summ$method, levels = rev(c("DESeq..TRUE.TRUE.TRUE","DESeq2(Wald).Wald.TRUE.TRUE.TRUE","DESeq2(LRT).LRT.TRUE.TRUE.TRUE",
                                                        "DESeq..TRUE.TRUE.FALSE","DESeq2(Wald).Wald.TRUE.TRUE.FALSE","DESeq2(LRT).LRT.TRUE.TRUE.FALSE",
                                                        "DESeq..FALSE.FALSE.FALSE","DESeq2(Wald).Wald.FALSE.FALSE.FALSE","DESeq2(LRT).LRT.FALSE.FALSE.FALSE",
                                                        "edger.LRT.FALSE.FALSE.FALSE","edger.QLF.FALSE.FALSE.FALSE","edger.exact.FALSE.FALSE.FALSE")))

SS.summ$D8 <- factor(SS.summ$D8, levels = (c( "(20)", "(40)","(80)","(160)" ))  )

SS.summ$D7 <- factor(SS.summ$D7, levels = rev(pertub) )
#SS.summ$prop=factor(SS.summ$prop, levels = c(0.15,0.05) )

SS.summ$method=plyr::revalue(SS.summ$method, c(
  "DESeq..TRUE.TRUE.TRUE"="DESeq Modified/Fit","DESeq2(Wald).Wald.TRUE.TRUE.TRUE"="DESeq2(Wald) Modified/Fit",
  "DESeq2(LRT).LRT.TRUE.TRUE.TRUE"="DESeq2(LRT) Modified/Fit","DESeq..TRUE.TRUE.FALSE"="DESeq Modified/Shrunk",
  "DESeq2(Wald).Wald.TRUE.TRUE.FALSE"="DESeq2(Wald) Modified/Shrunk","DESeq2(LRT).LRT.TRUE.TRUE.FALSE"="DESeq2(LRT) Modified/Shrunk",
  "DESeq..FALSE.FALSE.FALSE"="DESeq","DESeq2(Wald).Wald.FALSE.FALSE.FALSE"="DESeq2(Wald)",
  "DESeq2(LRT).LRT.FALSE.FALSE.FALSE"="DESeq2(LRT)","edger.LRT.FALSE.FALSE.FALSE"="edgeR(LRT)",
  "edger.QLF.FALSE.FALSE.FALSE"="edgeR(QLF)","edger.exact.FALSE.FALSE.FALSE"="edgeR(exact)")
)


SS.summ=SS.summ[SS.summ$FDR.thr %in% cFDR,]
SS.summ=SS.summ[SS.summ$D8 %in% size,]
SS.summ=SS.summ[SS.summ$D7 %in% pertub,]
SS.summ=SS.summ[SS.summ$method %in% c_methods,]
SS.summ=SS.summ[SS.summ$prop %in% props,]


pd=position_dodge(0.9)


p=ggplot(data=SS.summ) +  
  # geom_errorbar(aes(x=method,group=D7,ymin  = m_enr_wrong_prop,#-fact ,
  #                   ymax  = m_enr_wrong_prop + sd_enr_wrong_prop),#-fact),#,color=as.factor(D7)
  #               width = 0.4,
  #               size  = 0.7, color="#065B2A",
  #               position = pd)+
  geom_errorbar(aes(x=method,group=D7,ymin  = m_enr_prop ,
                    ymax  = m_enr_prop + sd_enr_prop),#,color=as.factor(D7)
                width = 0.4,
                size  = 0.7, color="#2B3990",
                position = pd)+
  
#### FOR single color
  geom_bar( aes(x=method,y=m_enr_prop),
            position="dodge", stat="identity",fill="#377eb8",alpha=1,size=0,color="#282828") +#2A3285
  # geom_bar( aes(x=method,y=m_enr_prop*m_wrong_enr_per_FC ), # FC classifier
  #           position="dodge", stat="identity",fill="#4daf4a",alpha=1,size=0,color="#4daf4a") +
   geom_point( aes(x=method,y=m_enr_prop*m_wrong_enr_per_FC ), # FC classifier
             position="dodge", stat="identity",alpha=1,size=2,color="#343434", shape=124) +
  geom_bar( aes(x=method,y=m_enr_wrong_prop * m_enr_prop),
            position="dodge", stat="identity",fill="#e41a1c",alpha=1,size=0,color="#e41a1c") +


  
  
  
#geom_hline(yintercept = 0.1, color ="#424242",size=0.5,linetype="dashed") +
  #geom_bar( aes(x=method,y=0.5),
  #         position="dodge", stat="identity",fill="#FFFFFF",alpha=0.9,size=0.4,color="#FFFFFF") +


  # geom_point( aes( x=method,  y=   m_enr_prop*m_wrong_enr_per_FC), # FC classifier 2
  #             position="dodge", stat="identity",alpha=1,size=1.5,color="#FFFFFF",shape=20) +
  # 
  # 
  # geom_point( aes( x=method,  y=   m_enr_prop*m_wrong_enr_per_FC), # FC classifier 3
  #             position="dodge", stat="identity",alpha=1,size=3,color="#FFFFFF",shape=124) +
  
  # geom_bar( aes(x=method,y=0.25*m_enr_prop), # expected FDR
  #         position="dodge", stat="identity",fill="#FFFFFF",alpha=0,size=0.3,color="#FFFFFF") +
  
  # geom_point( aes( x=method,  y=   as.numeric(as.character(FDR.thr))   *m_enr_prop),# expected FDR
  #            position="dodge", stat="identity",alpha=1,size=4,color="#FFFFFF",shape=124) +


   geom_point( aes(  x=method,  y=    as.numeric(as.character(FDR.thr))    *m_enr_prop), # expected FDR 2
               stat="identity",alpha=1,size=1.3,color="#FFFFFF",shape=20) +
  ### FOR multiple colors'
  
 #  geom_bar( aes(x=method,y=m_enr_wrong_prop,fill=as.factor(D7)),
  #           position="dodge", stat="identity",alpha=1,size=0.3,color=rev(brewer.pal(n = 9 ,name ="Blues"))[1]) +
  # geom_bar( aes(x=method,y=-m_enr_prop*10,fill=as.factor(D7)),
  #           position="dodge", stat="identity",alpha=1,size=0.3,color=rev(brewer.pal(n = 9 ,name ="Blues"))[1]) +
  # #geom_bar( aes(x=method,y=0.5-fact),
  #  #         position="dodge", stat="identity",fill="#FFFFFF",alpha=0.5,size=0.4,color="#FFFFFF") +
  # scale_fill_manual(values=rev(brewer.pal(n = 9, name ="Blues"))[c(2,4,7)])+
  
  ######

geom_hline(yintercept = 0, color ="#424242",size=0.5) +
  #   geom_hline(yintercept = 1, color ="#424242",size=1) +
  #geom_hline(yintercept = 0.1, color ="#424242",size=0.7) +
  coord_flip() +
  labs(title="", y="",x="",fill="Pertubation extent:") +
  
  theme(plot.title = element_text(size=14, hjust=0.5)) +
  theme(axis.text.y = element_text(hjust=0)) +
  theme(legend.position = "bottom")+ theme_hc()#+
#+ scale_y_continuous(limits=c(NA,1.2),breaks=c(-0.5,-0.25,0,0.5,0.75,1),
#labels=as.character(c(0.5,0.25,0,0.5,0.75,1)))# +
# 

p2=p+ facet_grid(D7~  D8,scales="free")

p2

###


fn=paste0("/Users/akimov/Documents/FIMM/Projects/Pr15.barcoding/paper1/pics/pics2/pics4/","wrong_2",
          design,paste0(size,collapse=''),
          "_pert.",paste0(pertub,collapse=""),"_Prop.",
          paste0(props,collapse=""),"_FDR.",
          paste0(cFDR,collapse=""),".pdf")


# ggsave(fn,
 #       p2,device = "pdf", width = length(size)*62, height = 8*length(pertub)*length(c_methods),units = "mm",useDingbats=FALSE)


  ggsave(fn,
        p2,device = "pdf", width = length(size)*70, height = 3.2*length(pertub)*length(c_methods),units = "mm",useDingbats=FALSE)
 # 


#### Partia AUC ##########
design="4vs2"
  ### these should be present in analysis done in Fig2D_Fig3.R
  size=c( "(20)","(40)","(80)","(160)") #,"(40)","(80)","(160)","(40)","(80)","(160)"
  pertub=as.character(c(18,27,35))#
  props=c(0.5)

methods=c(  "edgeR(LRT)" ,                  "edgeR(QLF)"     ,              "edgeR(exact)"    ,             "DESeq"    ,                   
            "DESeq2(Wald)" ,                "DESeq2(LRT)"  ,               "DESeq Modified/Shrunk"   ,     "DESeq2(Wald) Modified/Fit"  , 
            "DESeq2(LRT) Modified/Fit"  ,   "DESeq Modified/Fit"   ,        "DESeq2(Wald) Modified/Shrunk" , "DESeq2(LRT) Modified/Shrunk" )

c_methods=methods


s=pr.stats

s=separate(s, "method", c("M1","M2","modified","M4","fitted"), sep = "\\.", remove = F, convert = FALSE)

s$method <- factor(s$method, levels = rev(c("DESeq..TRUE.TRUE.TRUE","DESeq2(Wald).Wald.TRUE.TRUE.TRUE","DESeq2(LRT).LRT.TRUE.TRUE.TRUE",
                                            "DESeq..TRUE.TRUE.FALSE","DESeq2(Wald).Wald.TRUE.TRUE.FALSE","DESeq2(LRT).LRT.TRUE.TRUE.FALSE",
                                            "DESeq..FALSE.FALSE.FALSE","DESeq2(Wald).Wald.FALSE.FALSE.FALSE","DESeq2(LRT).LRT.FALSE.FALSE.FALSE",
                                            "edger.LRT.FALSE.FALSE.FALSE","edger.QLF.FALSE.FALSE.FALSE","edger.exact.FALSE.FALSE.FALSE")))


library(tidyr)
library(dplyr)
s$method=plyr::revalue(s$method, c(
  "DESeq..TRUE.TRUE.TRUE"="DESeq Modified/Fit","DESeq2(Wald).Wald.TRUE.TRUE.TRUE"="DESeq2(Wald) Modified/Fit",
  "DESeq2(LRT).LRT.TRUE.TRUE.TRUE"="DESeq2(LRT) Modified/Fit","DESeq..TRUE.TRUE.FALSE"="DESeq Modified/Shrunk",
  "DESeq2(Wald).Wald.TRUE.TRUE.FALSE"="DESeq2(Wald) Modified/Shrunk","DESeq2(LRT).LRT.TRUE.TRUE.FALSE"="DESeq2(LRT) Modified/Shrunk",
  "DESeq..FALSE.FALSE.FALSE"="DESeq","DESeq2(Wald).Wald.FALSE.FALSE.FALSE"="DESeq2(Wald)",
  "DESeq2(LRT).LRT.FALSE.FALSE.FALSE"="DESeq2(LRT)","edger.LRT.FALSE.FALSE.FALSE"="edgeR(LRT)",
  "edger.QLF.FALSE.FALSE.FALSE"="edgeR(QLF)","edger.exact.FALSE.FALSE.FALSE"="edgeR(exact)")
)


s=separate(s, "samples_description", c("D1","D2","D3","D4","D5","D6","D7","D8"), sep = " ", remove = F, convert = FALSE)


s$D8 <- factor(s$D8, levels = (c( "(20)", "(40)","(80)","(160)" ))  )

s1=s

s1=s1[s1$D8 %in% size,] 
s1=s1[s1$D7 %in% pertub,] 
#s1=s1[s1$method %in% c_methods,] 
s1=s1[s1$prop %in% props,] 

### BOX PLOT ###

p=ggplot(data=s1) +  geom_boxplot( aes(x=method,y=part_auc,fill=as.factor(modified),color=as.factor(modified)), 
                                   position="dodge",alpha=0.4,outlier.colour = NA,size=0.20)+ #, stat="identity"
  scale_fill_manual(values=rev(brewer.pal(n = 6, name ="RdBu"))[c(1,6)])+labs(color="Modified",fill="Modified",x="",y="pAUC")+
  scale_color_manual(values=rev(brewer.pal(n = 6 ,name ="RdBu"))[c(1,6)])+theme_minimal()+ coord_flip()

p2=p+ facet_grid(  D7 ~ ,scales = "free")+ 
  
  theme(panel.grid.minor.x = element_blank(),panel.grid.major.x = element_line(color="#DDDDDD",size=0.2),
        panel.border = element_rect(colour = "#898A8C", fill=NA, size=0.7), 
        axis.text.x = element_text(angle = 0, hjust = 0.5),legend.position="bottom",
        # panel.grid.major.y = element_line(color="#D8D8D8",size=0.2),
        panel.background = element_rect(fill="#F9F9F9", color="#F9F9F9"),
        axis.ticks = element_line(colour = "#898A8C", size=0.5))#
p2   


savecode=paste0(as.numeric(unique(s$method) %in% unique(s1$method)),collapse="")

fn=paste0("/Users/akimov/Documents/FIMM/Projects/Pr15.barcoding/paper1/revision1/pics/pics2/","boxplots_auc_all_FDR25_05_40",
          design,paste0(size,collapse=''),
          "_pert.",paste0(pertub,collapse=""),"_Prop.",
          paste0(props,collapse=""),"_FDR.",savecode,".pdf")
ggsave(fn,
       #p2,device = "pdf",width = 180,height = length(size)*70,units = "mm",useDingbats=FALSE)
       # p2,device = "pdf",width = length(size)*65,height = 75,units = "mm",useDingbats=FALSE)
       p2,device = "pdf",width = length(size)*55,height = length(pertub)*45,units = "mm",useDingbats=FALSE)
#p2,device = "pdf", height= length(size)*70,width = length(pertub)*70,units = "mm",useDingbats=FALSE)


 ### ### ### ### ### ### VISUALIZE  PR CURVE ###### ### ### ### ### ### #####

#Parameters

size=c("(20)","(40)","(80)","(160)")#,"(40)","(80)","(160)
pertub=as.character(c(35,27,18))
props=c(0.15)
#########!


s.summ=s %>% group_by(D8,D7,method,Recall,fitted,modified,prop) %>% 
  summarise(
            mean_Precision=mean(Precision,na.rm=TRUE),sd_Precision=sd(Precision,na.rm=TRUE)) #mean_Recall=mean(Recall,na.rm=TRUE),sd_Recall=sd(Recall),
s.s_2=s.summ
s.s_2=s.summ[s.summ$method %in% c("DESeq Modified/Fit","DESeq2(Wald) Modified/Fit",
                                  "DESeq2(LRT) Modified/Fit","DESeq","DESeq2(Wald)","DESeq2(LRT)"
                                  ),]
# s.s_2=s.summ[s.summ$method %in% c("DESeq Modified/Fit","DESeq2(Wald) Modified/Fit",
#                                   "DESeq2(LRT) Modified/Fit","DESeq Modified/Shrunk","DESeq2(Wald) Modified/Shrunk",
#                                   "DESeq2(LRT) Modified/Shrunk"
# ),]
# 
# s.s_2=s.summ[s.summ$method %in% c("DESeq Modified/Shrunk","DESeq2(Wald) Modified/Shrunk",
#                                   "DESeq2(LRT) Modified/Shrunk","DESeq","DESeq2(Wald)","DESeq2(LRT)"
# ),]
s.s_2=s.s_2[s.s_2$D8 %in% size,]
s.s_2=s.s_2[s.s_2$D7 %in% pertub,]
s.s_2=s.s_2[s.s_2$prop %in% props,]

p=ggplot(data=s.s_2) +
  geom_line(aes(x=Recall,y=mean_Precision,color=method),size=0.65)+#scale_x_continuous(limits=c(0,0.5)) +scale_y_continuous(limits=c(0.5,1)) +#,linetype=modified
  coord_cartesian(xlim = c(0,1),ylim = c(0.6,1) )+#,
  #geom_ribbon(aes(x= Recall ,ymin = mean_Precision - sd_Precision, ymax = mean_Precision + sd_Precision ,fill = method),alpha=0.085)+
  
  scale_color_manual(values=rev(brewer.pal(n =  11,name ="RdYlBu"))[c(1,3,4,8,9,10)])+
  labs(color="method",linetype="method",fill="method",x="Recall",y="Precision")+
  scale_fill_manual(values=rev(brewer.pal(n =  11,name ="RdYlBu"))[c(2,3,4,8,9,10)])


p2=p+ facet_grid( D7 ~ D8,scales = "free") +theme_minimal()+  
  
  theme(panel.grid.minor.x = element_blank(),panel.grid.major.x = element_blank(),
        panel.border = element_rect(colour = "#898A8C", fill=NA, size=0.7), 
        axis.text.x = element_text(angle = 0, hjust = 0.5),legend.position="bottom",
        # panel.grid.major.y = element_line(color="#D8D8D8",size=0.2),
        panel.background = element_rect(fill="#F7F7F7", color="#F7F7F7"),
        axis.ticks = element_line(colour = "#898A8C", size=0.5))#
p2


# 
# savecode=paste0(as.numeric(unique(s.summ$method) %in% unique(s.s_2$method)),collapse="")
# 
# 
# fn=paste0("/Users/akimov/Documents/FIMM/Projects/Pr15.barcoding/paper1/revision1/pics/pics2/","pre_rec_pval_pos_FDR25_05_4",
#           design,paste0(size,collapse=''),
#           "_pert.",paste0(pertub,collapse=""),"_Prop.",
#           paste0(props,collapse=""),savecode,".pdf")
# ggsave(fn,
#        #p2,device = "pdf",width = 160,height = 45*length(size),units = "mm",useDingbats=FALSE)
#        #p2,device = "pdf", width = 55*length(size), height = 45*length(pertub), units = "mm", useDingbats=FALSE)
#    p2,device = "pdf", height= length(size)*85,width = length(pertub)*70,units = "mm",useDingbats=FALSE)
# 
