# Supplementary material for: Improved detection of differentially represented DNA barcodes for high‐throughput clonal phenomics
Source: Mol Syst Biol. 2020 Mar 18;16(3):e9195. doi: 10.15252/msb.20199195 (PMC7080434; doi:10.15252/msb.20199195)
Supplement: Supplementary file 8 — Code EV1 [file MSB-16-e9195-s008.zip › codeEV1/funcs.R]

scaleFUN <- function(x) sprintf("%.2f", as.numeric(x))
scaleFUN2 <- function(x) sprintf("%.1f", as.numeric(x))
scaleFUN3<- function(x) sprintf("%.0f", as.numeric(x))


run_method=function(samples,modified,c_counts,disp_cols,gr,method,
                    type=type,trend.method="locfit",independentFiltering,val.thr,visualize,data_descr,analysis_descr,save_path,
                    FDR.thr,samples_descr,fitted_only,derived_thr) {

  result=list()
  
  for (s in 1:length(samples)) { 
    
    c_samples_descr=samples_descr[s]
    cols=samples[[s]]
    
    contrlos=cols[which(as.numeric(as.factor(gr))==1)]
    conditions=cols[which(as.numeric(as.factor(gr))==2)]
    

    
    
    if (method=="edger") {
      
      res=edger_custom_2(c_counts,contrlos,disp_cols=conditions,method=type,
                         custom_disp=modified,trend.method="locfit")
      
    }
    
    if ( sum(c("DESeq","DESeq2(Wald)", "DESeq2(LRT)") %in% method)==1 ) {
      
      drb = DEBRA::DEBRADataSet(counts=c_counts,
                         control_names=contrlos,
                         condition_names=conditions,
                         beta=betas[s],
                         method=method,
                         trended=fitted_only,
                         shrunkLFC=F,
                         modified=modified)
      drb=DEBRA::testDRB(drb)
      res=DEBRA::resultsDRB(drb,filtered=F)
    }
    
    print(colnames(res))
    if (independentFiltering) {
      
      if (derived_thr) {
        res= pCountFilter(res,method=method,  val.thr=val.thr  ,FDR.thr=0.20)
      } else {
        res= pCountFilter(res,method=method,  val.thr=0   ,FDR.thr=0.20)
      }
      
    }
    

    result[[s]]=merge(res,c_counts[,which(colnames(c_counts) %in% c("P1","P2"))],by="row.names")
    
    result[[s]]=cbind(result[[s]],data.frame(method=as.character(method),type=as.character(type),modified=as.character(modified),samples_description=as.character(c_samples_descr),derived_thr=derived_thr,fitted=fitted_only))

  }
  

  ########################## VISUALIZE #########################################

  
  if (visualize) {
    out=list()
    bar=list()
    
    for (i in 1:length(result)) {
      
      
      dirname=paste0(c(as.character(result[[i]]$method[1]),as.character(result[[i]]$modified[1]),as.character(result[[i]]$type[1]),gr,data_descr,analysis_descr), collapse = '',sep="_")
      final_path=paste0(c(save_path,dirname,"/"), collapse = '',sep="")
      dir.create(final_path)
      
      c_cols=samples[[i]]
      name=paste0(c(make.names(c_cols)), collapse = '',sep="_")


      results=cut_get_stat_rnaseqalg(result[[i]],graphics=2,
                                     logDensity=T,n=250,breaks=c(0,25,50,100,250,500,1000,10000,200000),
                                     rowmeans="baseMean",
                                     type=as.character(result[[i]]$method[1]),p.thr=FDR.thr)

      out[["plotMA"]][[paste0(c_cols,collapse = "",sep="_")]]=results[["plotMA"]]+ theme(axis.text.x = element_text(angle = 0, hjust = 1))+
        labs(y = "Log2(Fold change)",x="Log10(Mean count)",title="")+
        theme(legend.title = element_blank(),
              plot.title = element_text(size=8),
              legend.position = "none"
              #plot.margin = unit(c(-0.0,-0.0,-0.0,-0.0), "cm")
        )+
        annotate("text", size=4,fontface =2, colour="#414042" ,
                 x = max(layer_scales(results[["plotMA"]])$x$range$range)-label_x_offset,
                 y= max(layer_scales(results[["plotMA"]])$y$range$range)-label_y_offset,
                 label = paste0(c_cols[length(c_cols)]))
      
      
      bar=results[["barplot"]]+theme_bw()+scale_y_continuous(limits = c(0,bar_plot_y_lim))+ scale_fill_d3()+ theme(axis.text.x = element_text(angle =90, hjust = 1))+
        labs(y = "Proportion DRBs",x="Log10(mean count)",title="")+
        theme(
          legend.title = element_blank(),
          plot.title = element_text(size=8),
          legend.position = "none"
          #plot.margin = unit(c(-0.0,-0.0,-0.0,-0.0), "cm")
        )+
        annotate("text",size=4,fontface =2, colour="#414042" , 
                 x = barplot_x_annotation ,
                 y= bar_plot_y_lim-0.05,
                 label =  paste0(c_cols[length(c_cols)]))
      
      out[["barplot"]][[paste0(c_cols,collapse = "",sep="_")]]=bar
      
      
      
      ggsave(paste0(final_path,name,"_MA",".pdf"),
             results[["plotMA"]],device = "pdf",width = 60,height = 60,units = "mm",useDingbats=FALSE)
      
      ggsave(paste0(final_path,name,"_bar",".pdf"),
             bar,device = "pdf",width = 60,height = 60,units = "mm",useDingbats=FALSE)
      
      # total_DRBs[[name]]=as.numeric(results[["total_DRBs"]])
      #  total_barcs[[name]]=sum(rowSums(c_counts[,c_cols]==0)<ncol(c_counts[,c_cols]))
    }
    
    
    n.row=2
    n.col=length(samples)
    print(n.col)
    print(length(c(out[["plotMA"]],out[["barplot"]])))
    #do.call(grid.arrange,out[["plotMA"]])
    
    all.res.plot=do.call(grid.arrange,list(grobs=c(out[["plotMA"]],out[["barplot"]]), nrow =n.row, ncol =n.col ))
    
    ggsave(paste0(final_path,name,"_all.res.plot",".pdf"),
           all.res.plot,device = "pdf",width = 46*n.col,height = 50*n.row,units = "mm",useDingbats=FALSE)
    
  }
  
  return(result)
  
}


cut_and_get_var=function(input,value_window,min_obs,cut_col,distr.cols,colname="groups") {
  require("RVAideMemoire")
  
  cv=2
  
  
  ### Select_data
  data=as.data.frame(input[complete.cases(input),])
  data=data[,unique(c(cut_col,distr.cols)),drop=F]
  
  ### Create_mean_col
  if (length(cut_col)>1) {
    data$mean=rowMeans(data[,cut_col])
    
  } else {data$mean=data[,cut_col]}
  
  ### melting
  data_melt=melt(data,id.vars = "mean",measure.vars=distr.cols)
  
  
  data_melt=cut_by_value(data_melt,value_window,min_obs,cut_col="mean",colname) 
  
  data_melt$variance=NA
  data_melt$mu=NA
  
  plot=list()
  
  
  groups=unique(data_melt[,colname])
  groups=groups[is.finite(groups)]
  
  for (i in groups){
    
    
    ind=which(data_melt[,colname]==i)
    
    c_mean=
      mean(
        unname(unlist(data_melt$mean[ind]))
      )
    
    data_melt$mu[ind]=c_mean
    
    c_fit_data=unname(unlist(data_melt$value[ind]))
    name=paste0(as.character(scaleFUN(c_mean)))
    
    
    data_melt$variance[ind]=var(c_fit_data)
    data_melt$mu[ind]=c_mean
    
  }
  
  
  return(data_melt)
  
}

get_density <- function(x, y, ...) {
  dens <- MASS::kde2d(x, y, ...)
  ix <- findInterval(x, dens$x)
  iy <- findInterval(y, dens$y)
  ii <- cbind(ix, iy)
  return(dens$z[ii])
}


#### Read normaliztion ####
norm_fun=function(data,type,multipl="no") {
  #counts_norm_type="min"
  colsums=colSums(data)
  if (is.numeric(multipl)==T) {
    print("cell-norm")
    fractions=t(t(data)/colsums)
    data=t(t(fractions)*multipl)
    return(data)
    
  }
  
  colsums=colSums(data)
  if (is.numeric(multipl)!=T) {
    
    if (type=="max")    {data=t(t(data)/colsums)*max(colsums)}
    if (type=="min")    {data=t(t(data)/colsums)*min(colsums)}
    if (type=="mean")    {data=t(t(data)/colsums)*mean(colsums)}
    if (type=="median") {
      require(DESeq2)
      size.fac<-DESeq2::estimateSizeFactorsForMatrix(data)
      data<-t(t(data)/size.fac)
    }
    return(data)
  }
  
  
}


cut_by_value=function(data,value_window,min_obs,cut_col,colname="groups") {
  #colname is a name of the column with group identifiers
  if (sum((colnames(data) %in% colname))>0) {print("colname is present in dataframe")
    stop()}
  data=data[order(-data[,cut_col]),]
  input=data
  input$diff=-c(0,diff(input[,cut_col]))
  input$cum_sum_diff=cumsum(input$diff)
  input[,colname]=NA
  #return(input)
  n=1
  g=1
  while (n<nrow(input)) {
    
    c_low=input$cum_sum_diff[n]
    c_high_poss=input$cum_sum_diff[n+min_obs]
    c_diff=abs((input$cum_sum_diff-c_low)-value_window)
    val_diff=c_high_poss-c_low
    
    n_next=which(c_diff==min(c_diff,na.rm=T))[length(which(c_diff==min(c_diff,na.rm=T)))]
    
    
    if (val_diff>=value_window | (n_next-n)<min_obs) {
      input[n,colname]=NA 
      n=n+1} else {
        input[,colname][n:n_next]=g
        n=n_next+1
        g=g+1
      }
    
  }
  data[,colname]=input[,colname]
  return(data)
}


FilterAddOverRepOVC5=function(c_res,add_gr_truth=T) {
  c_res$pass= ((c_res$P1+1)/(c_res$P2+1) > 10) | ((c_res$P2+1)/(c_res$P1+1) > 10)

  
  FC=(c_res$P1+1)/(c_res$P2+1)
  overrep=rep(1,nrow(c_res))
  overrep[FC<1]=-1
  c_res$over_represented=overrep
  return(c_res)
}


edger_custom_2=function(counts,cols,disp_cols,method,custom_disp,trend.method="locfit",mageck_disp=F) {
  #method "exact" "QLF" "LRT"
  #custom_disp TRUE : use dispersions from disp_cols
  gr=c(rep("A",length(cols)),rep("B",length(disp_cols)))
  
  c_counts_disp=counts[ ,disp_cols]
  c_counts_sel=counts[ ,c(cols,disp_cols)]
  
  design_matrix=model.matrix(~gr)
  
  if (method=="exact") {
    c_dge = DGEList(c_counts_sel,group=gr)
    c_dge=calcNormFactors(c_dge)
    c_dge = estimateDisp(c_dge,trend.method=trend.method)
    
    
    
    if (custom_disp==T) {
      temp_dge = DGEList(c_counts_disp)
      temp_dge[["samples"]][["norm.factors"]]=c_dge[["samples"]][["norm.factors"]][gr=="B"]
      temp_dge = estimateDisp(temp_dge,trend.method=trend.method)
      
      
      #temp_dge = estimateDisp(temp_dge,trend.method=trend.method)
      c_dge$trended.dispersion = temp_dge$trended.dispersion
      c_dge$tagwise.dispersion = temp_dge$tagwise.dispersion
      c_dge$common.dispersion = temp_dge$common.dispersion
      if (mageck_disp) {
        disp=disp_mageck(counts,disp_cols) 
        means= base_mean(counts,disp_cols)+0.15
        print(sum(!is.finite(disp(means))))
        c_dge$trended.dispersion = disp(means)
        c_dge$tagwise.dispersion = disp(means)
      }
    }
    
    et <- exactTest(c_dge,dispersion="tagwise")#pair=unique(gr))
    toptag <- topTags(et, n = nrow(c_counts_sel) , p.value = 1,sort.by="none")
    ex_t=toptag[["table"]]
  }
  
  if (method=="QLF") {
    c_dge = DGEList(c_counts_sel)
    c_dge=calcNormFactors(c_dge)
    c_dge = estimateDisp(c_dge,design_matrix,trend.method=trend.method)
    
    
    if (custom_disp==T) {
      temp_dge = DGEList(c_counts_disp)
      temp_dge[["samples"]][["norm.factors"]]=c_dge[["samples"]][["norm.factors"]][gr=="B"]
      temp_dge = estimateDisp(temp_dge,trend.method=trend.method)
      
      c_dge$trended.dispersion = temp_dge$trended.dispersion
      c_dge$tagwise.dispersion = temp_dge$tagwise.dispersion
      c_dge$common.dispersion = temp_dge$common.dispersion
      if (mageck_disp) {
        disp=disp_mageck(counts,disp_cols) 
        means= base_mean(counts,disp_cols)
        c_dge$tagwise.dispersion   = disp(means)
        c_dge$trended.dispersion = disp(means)
      }
    }
    
    edger_disp_fit <- glmQLFit(c_dge,design_matrix)#
    qlf <- glmQLFTest(edger_disp_fit,coef=2)
    
    toptag <- topTags(qlf, n = nrow(c_counts_sel), p.value = 1,sort.by="none")
    ex_t=toptag[["table"]]
    
  }
  
  if (method=="LRT") {
    c_dge = DGEList(c_counts_sel)
    c_dge=calcNormFactors(c_dge)
    c_dge = estimateDisp(c_dge,design_matrix)
    
    
    
    if (custom_disp==T) {
      
      temp_dge = DGEList(c_counts_disp)
      temp_dge[["samples"]][["norm.factors"]]=c_dge[["samples"]][["norm.factors"]][gr=="B"]
      temp_dge = estimateDisp(temp_dge,trend.method=trend.method, prior.n = 10)
      
      c_dge$trended.dispersion = temp_dge$trended.dispersion
      c_dge$tagwise.dispersion = temp_dge$tagwise.dispersion
      c_dge$common.dispersion = temp_dge$common.dispersion
      if (mageck_disp) {
        disp=disp_mageck(counts,disp_cols) 
        means= base_mean(counts,disp_cols)
        c_dge$trended.dispersion = disp(means)
        c_dge$tagwise.dispersion = disp(means)
      }
    }
    
    edger_disp_fit <- glmFit(c_dge,design_matrix)#,robust =TRUE
    qlf <- glmLRT(edger_disp_fit)
    
    toptag <- topTags(qlf, n = nrow(c_counts_sel) , p.value = 1,sort.by="none")
    ex_t=toptag[["table"]]
    
  }
  
  ex_t=merge(data.frame(baseMean=base_mean(c_counts_sel)),ex_t,by="row.names")
  rownames(ex_t)=ex_t$Row.names
  ex_t=ex_t[,-which(colnames(ex_t)=="Row.names")]
  return(ex_t)
}


base_mean= function(c_counts,disp_cols=colnames(c_counts)){
  x=rowMeans(t(t(c_counts[,disp_cols])/estimateSizeFactorsForMatrix(c_counts[,disp_cols])))
  return(x)
} 


pCountFilter=function(res,method,val.thr=0,FDR.thr=0.2) {
  
  if (method=="edger") {
    logFC="logFC"
    FDR="FDR"
    pval="PValue"
  }
  
  if (toupper(method)=="DESEQ2(WALD)") { 
    logFC="log2FoldChange"
    FDR="padj"
    pval="pvalue"
  }
  
  if (toupper(method)=="DESEQ2(LRT)") { 
    logFC="log2FoldChange"
    FDR="padj"
    pval="pvalue"
  }
  
  if (toupper(method)=="DESEQ") {
    logFC="log2FoldChange"
    FDR="padj"
    pval="pval"
  }
  
  
  theta=seq(0,1,0.01)
  
  temp_pval=res[,pval]
  temp_pval[res[,"baseMean"]<val.thr]=NA
  
  z=genefilter::filtered_p(res[,"baseMean"],temp_pval,theta=theta,method="BH")
  z1=z<FDR.thr
  x=colSums(z1,na.rm=T)
  
  df=data.frame(theta=theta,x=x)
  
  
  sm=smooth.spline(x=df$theta,y=df$x,df=10)
  
  
  quantile=df$theta[ which.max(sm$y) ]
  
  
  
  res[,FDR]=z[,which.max(sm$y)]
  
  return(res)
}


median_norm=function(data){
  
  size.fac<-DESeq2::estimateSizeFactorsForMatrix(data)
  data<-t(t(data)/size.fac)
  
}


logical_sample=function(data,sampling_col,n_obs=20,min_range=2,mean_to_range_ratio=T,W=0.1) #mean_to_range_ratio : max range value is linked to mean via ratio W=mean*W
{
  if (is.unsorted(data[,sampling_col])) { warning("Should sampling column be sorted?") }
  
  scale=  as.integer (1  :   (nrow(data)-n_obs-1) )
  
  if (mean_to_range_ratio)
  {
    max_ranges=sapply(scale, function(x)
      mean( data[ x : (x+n_obs) ,sampling_col] )*W )
    
    
  }
  else
  {max_ranges=W}
  
  
  ranges=c( sapply(scale, function(i)
    ifelse( (diff(range(  data[ i : (i+n_obs) ,sampling_col]  ))<= pmax(max_ranges[i],min_range) ),
            T,
            F ))
    , rep(F,nrow(data)-rev(scale)[1]))
  
  return(ranges)
}


shape_scale_estim_gamma=function(c_fit_data) {
  scale=var(c_fit_data)/mean(c_fit_data)
  shape=mean(c_fit_data)/scale
  return(c(scale=scale,shape=shape))
}


SS_for_results_prob=function(result,label,mean_thr=0,FDRs=c(0.1,0.25,0.5),FC_class) {
  
  
  
  
  SS=c()
  
  for (i in 1:length(result)) {
    
    print(i)
    
    if (as.character(result[[i]]$method)=="edger") {
      logFC="logFC"
      FDR="FDR"
      pval="PValue"
    }
    
    if ( sum(c("DESEQ2","DESEQ2(WALD)","DESEQ2(LRT)") %in% toupper(as.character(result[[i]]$method)))==1 ) {
      logFC="log2FoldChange"
      FDR="padj"
      pval="pvalue"
    }
    
    if (sum(c("DESEQ") %in% toupper(as.character(result[[i]]$method)))==1) {
      logFC="log2FoldChange"
      FDR="padj"
      pval="pval"
    }
    
    c_res=result[[i]]
    
    ### MEAN THR
    
    
    
    c_res=FilterAddOverRepOVC5(c_res,add_gr_truth=T) ### add binary overepresentation column
    c_res=c_res[c_res[,"baseMean"]>mean_thr,]
    
    
    c_res[which(is.na(c_res[,FDR])),FDR]=1
    c_res[is.na(c_res[,pval]),pval]=1
    c_res[is.na(c_res[,logFC]),logFC]=0
    
    
    #select only annotated
    
    c_res=c_res[c_res$pass==T,]
    total.barc=nrow(c_res)
    
    c_res$ground_truth=c_res$over_represented
    c_res$ground_truth[c_res$ground_truth==-1]=0
    
    c_res$model=sign(c_res[,logFC])
    c_res$model[c_res$model==-1]=0
    
    
    Enr_barc=c_res$Row.names[c_res$P1>c_res$P2]
    Depl_barc=c_res$Row.names[c_res$P2>c_res$P1]
    
    FDRs=FDRs
    
    #c_res=c_res[complete.cases(c_res),]
    
    for (c_FDR in FDRs) {
      
      #### Barcodes ##
      cur_enr=c_res$Row.names[c_res[,FDR]<c_FDR & c_res[,logFC]>0 ]
      cur_depl=c_res$Row.names[c_res[,FDR]<c_FDR & c_res[,logFC]<0]
      
      cur_enr_FC=c_res$Row.names[ c_res[,logFC]>FC_class ]
      cur_depl_FC=c_res$Row.names[ c_res[,logFC]<FC_class]
      
      
      cur_enr_wrong=sum(cur_enr %in% Depl_barc)
      cur_depl_wrong=sum(cur_depl %in% Enr_barc)
      
      cur_enr_wrong_FC=sum(cur_enr_FC %in% Depl_barc)
      cur_depl_wrong_FC=sum(cur_depl_FC %in% Enr_barc)
      
      SS_add=cbind( SS.v2(c_res$model[c_res[,FDR]<c_FDR],c_res$ground_truth[c_res[,FDR]<c_FDR]),
                    
                    data.frame(
                      
                      FDR.thr=as.numeric(c_FDR),
                      
                      samples_description=as.character(result[[i]]$samples_descr),
                      
                      
                      bootstrap=result[[i]]$bootstrap[1],
                      total_barc=total.barc,
                      
                      cur_enr=length(cur_enr),
                      cur_depl=length(cur_depl),
                      
                      cur_enr_wrong=cur_enr_wrong,
                      cur_depl_wrong=cur_depl_wrong,
                      
                      cur_enr_FC=length(cur_enr_FC),
                      cur_depl_FC=length(cur_depl_FC),
                      
                      cur_enr_wrong_FC = (cur_enr_wrong_FC),
                      cur_depl_wrong_FC = (cur_depl_wrong_FC),
                      
                      
                      prop=result[[i]]$prop[1],
                      fitted=as.character(result[[i]]$fitted[1]),
                      method=as.character(result[[i]]$method[1]),type=as.character(result[[i]]$type[1]),
                      modified=as.character(result[[i]]$modified[1]),
                      derived_thr=as.character(result[[i]]$derived_thr[1])))
      
      SS_add=SS_add[!duplicated(SS_add),]
      SS=rbind(SS,SS_add)#,AUC_D=pos_PR_D[[i]]$Auc,AUC_E=pos_PR_E[[i]]$Auc)
    }
  }
  return(SS)
}


PR_positives_only_DEBRA_xlim_FDR_3=function(result,type="FDR", ylim1 = c(0,1), interp.PR.points=300,FDR_lim,pos_only){
  # type FDR or pval
  pr.stats=c()
  
  out=c()
  for (i in 1:length(result)) {
    c_res=result[[i]]
    print(i)
    ### select
    
    if (as.character(result[[i]]$method)=="edger") {
      logFC="logFC"
      FDR="FDR"
      pval="PValue"
    }
    
    if ( sum(c("DESEQ2","DESEQ2(WALD)","DESEQ2(LRT)") %in% toupper(as.character(result[[i]]$method)))==1 ) {
      logFC="log2FoldChange"
      FDR="padj"
      pval="pvalue"
    }
    
    if (sum(c("DESEQ") %in% toupper(as.character(result[[i]]$method)))==1) {
      logFC="log2FoldChange"
      FDR="padj"
      pval="pval"
    }
    
    c_method=paste(c_res$method[1],c_res$type[1],c_res$modified[1],c_res$derived_thr[1],c_res$fitted[1], sep = ".",  collapse = NULL)
    
    
    c_res=c_res[sample(1:nrow(c_res)),]
    c_res=c_res[c_res[,logFC]!=0,]
    c_res=c_res[!is.na(c_res[,logFC]),]
    c_res[is.na(c_res[,pval]),pval]=1
    c_res[is.na(c_res[,FDR]),FDR]=1
    
    c_res=FilterAddOverRepOVC5(c_res,add_gr_truth=T)
    c_res=c_res[c_res$pass,]
    
    
    
    if (pos_only) {
      c_res$over_represented[c_res$over_represented==-1]=0
      c_res$correct=as.numeric((sign(c_res[,logFC])*c_res$over_represented)==1)
      c_res=c_res[sign(c_res[,logFC])>0,]
    } else
    {
      c_res$correct=as.numeric(((sign(c_res[,logFC])*c_res$over_represented)-1)*0.5)
      c_res$correct[which(c_res$correct==0)]=1
    }
    
    
    
    
    out=rbind(out,cbind.data.frame(method=c_method,
                                   samples_description=c_res$samples_description[1],
                                   prop=c_res$prop[1],
                                   fitted=c_res$fitted[1],
                                   derived_thr=c_res$derived_thr[1],
                                   recall=sum(c_res$correct[c_res[,FDR]<FDR_lim])/sum(c_res$correct)
                                   
    ))
    
  }
  
  
  x=out %>%
    group_by(samples_description)%>% 
    summarise(R = mean(recall, na.rm=TRUE))
  
  out=data.frame(inner_join(out,x,by="samples_description"))
  
  
  
  # ##################    2    ######################
  
  for (i in 1:length(result)) {
    c_res=result[[i]]
    print(i)
    ### select
    
    if (as.character(result[[i]]$method)=="edger") {
      logFC="logFC"
      FDR="FDR"
      pval="PValue"
    }
    
    if ( sum(c("DESEQ2","DESEQ2(WALD)","DESEQ2(LRT)") %in% toupper(as.character(result[[i]]$method)))==1 ) {
      logFC="log2FoldChange"
      FDR="padj"
      pval="pvalue"
    }
    
    if (sum(c("DESEQ") %in% toupper(as.character(result[[i]]$method)))==1) {
      logFC="log2FoldChange"
      FDR="padj"
      pval="pval"
    }
    
    c_method=paste(c_res$method[1],c_res$type[1],c_res$modified[1],c_res$derived_thr[1],c_res$fitted[1], sep = ".",  collapse = NULL)
    
    print(c_method==out$method[i])
    
    c_res=c_res[sample(1:nrow(c_res)),]
    c_res=c_res[c_res[,logFC]!=0,]
    c_res=c_res[!is.na(c_res[,logFC]),]
    c_res[is.na(c_res[,pval]),pval]=1
    c_res[is.na(c_res[,FDR]),FDR]=1
    
    c_res=FilterAddOverRepOVC5(c_res,add_gr_truth=T)
    c_res=c_res[c_res$pass,]
    
    
    
    if (pos_only) {
      c_res$over_represented[c_res$over_represented==-1]=0
      c_res$correct=as.numeric((sign(c_res[,logFC])*c_res$over_represented)==1)
      c_res=c_res[sign(c_res[,logFC])>0,]
    } else
    {
      c_res$correct=as.numeric(((sign(c_res[,logFC])*c_res$over_represented)-1)*0.5)
      c_res$correct[which(c_res$correct==0)]=1
    }
    
    
    if (type=="FDR") {
      c_res$log.pval=-log10(c_res[,FDR])
      c_res=c_res[order(-c_res$log.pval),]
    }
    if (type=="pval") {
      c_res$log.pval=-log10(c_res[,pval])
      c_res=c_res[order(-c_res$log.pval),]
    }
    
    
    mmpoins <- evalmod(scores=c_res$log.pval,labels=c_res$correct, na_worst = T, mode = "basic")
    pr_re <- auc(evalmod(scores=c_res$log.pval,labels=c_res$correct))
    
    
    part_auc=pauc(part(evalmod(scores=c_res$log.pval,labels=c_res$correct),  ylim = ylim1,  xlim = c(0,out$R[i])  )) # HERE partial
    
    aucs_prc <- subset(pr_re, curvetypes == "PRC")
    part_auc<- subset(part_auc, curvetypes == "PRC")
    
    mmpoins.df=as.data.frame(mmpoins)
    
    z=merge( mmpoins.df[mmpoins.df$type %in% c("sensitivity"),c("x","y")],  mmpoins.df[mmpoins.df$type %in% c("precision"),c("x","y")] , by="x" ) #,"precision"
    z=z[,c(2,3)]
    
    
    new.recall=seq(0,1,length.out=interp.PR.points)
    
    out1=cbind.data.frame(as.data.frame(approx(z,xout = new.recall ,rule=2)), out[i,] )
    colnames(out1)[1:2]=c("Recall","Precision")
    
    
    
    out1$auc=aucs_prc$aucs
    
    out1$part_auc=part_auc$spaucs
    
    pr.stats=rbind.data.frame(pr.stats,out1)
    
    
  }
  
  
  return(pr.stats)
  
  
  
}


SS.v2=function(model,truth) {
  TP=sum(model & truth)
  
  FP=sum(model & !truth)
  
  FN =sum(!model & truth)
  
  TN =sum(!model & !truth)
  
  ACC=(TP+TN)/(TP+TN+FP+FN)
  #MCC=(TP*TN-FP*FN)/sqrt((TP+FP)*(TP+FN)*(TN+FP)*(TN+FN))
  F1=2*TP/(2*TP+FP+FN)
  
  TPR=TP / (TP+FN)
  TNR=TN / (TN+FP)
  FNR=1-TPR
  FPR=1-TNR
  PPV=TP / (TP+FP)
  FDR=1-PPV
  FOR=FN / (FN+TN)
  return(cbind(TPR=TPR,TNR=TNR,FNR=FNR,FPR=FPR,PPV=PPV,FDR=FDR,FOR=FOR,ACC=ACC,F1=F1))
  
  
}
