# Supplementary material for: Improved detection of differentially represented DNA barcodes for high‐throughput clonal phenomics
Source: Mol Syst Biol. 2020 Mar 18;16(3):e9195. doi: 10.15252/msb.20199195 (PMC7080434; doi:10.15252/msb.20199195)
Supplement: Supplementary file 8 — Code EV1 [file MSB-16-e9195-s008.zip › codeEV1/Fig4.R]

rm(list = ls())
compSizes_polygon=function(data,size1,size2,color) {
  p=ggplot() + stat_density2d(geom="polygon",
                              data=as.data.frame(data),
                              aes_string(x=size1,y=size2, alpha = "..level.."  ),size=0.2 ,color=color,fill=color ) + # blue ,color="#005682",fill="#005682" # yellow  color="#a67c00",fill="#a67c00"
    #stat_density2d(geom="polygon",data=as.data.frame((res_df_melt)), aes(x=-log10(X15),y=-log10(X12),  color = as.factor(method)  ) ,alpha=0)+ 
    #scale_x_continuous(trans="log")+# 
    # geom_point(data=as.data.frame((res_df_melt[res_df_melt$method==c_method,])),
    #           aes_string(x="X15",y=c_size), alpha=0.1,size=0.25 ,color="#db930d") +
    #scale_y_continuous(trans="log")+
    scale_alpha_continuous( range = c(0.05, 0.1))+ 
    geom_hline(yintercept = 1, color="#414042",size=0.2) + #, linetype="dashed"
    geom_vline(xintercept = 1, color="#414042",size=0.2) +  #, linetype="dashed"
    #scale_fill_manual(values=c("DESeq_DESeq2(Wald)"="#18ADCD", "DEBRA_DESeq2(Wald)"="#CD9318")) + 
    #scale_color_manual(values=c("DESeq_DESeq2(Wald)"="#18ADCD", "DEBRA_DESeq2(Wald)"="#CD9318")) + 
    #theme_minimal() +
    geom_abline(slope=1, color="#545454", linetype="dashed",size=0.6)+
    scale_x_log10(
      
      breaks = scales::trans_breaks("log10", function(x) 10^x),
      labels = function(x) as.character(round(x,1))
      #labels = scales::trans_format("log10")
    ) +
    scale_y_log10(
      
      breaks = c(0,0.1,1,10,100),# scales::trans_breaks("log10", function(x) 10^x),
      labels = function(x) as.character(round(x,1))
      #labels = scales::trans_format("log10")
    ) +
    theme_bw()+
    coord_cartesian(xlim=c(0.01,100), ylim=c(0.01,25))+
    annotation_logticks(sides = "lbrt",
                        short = unit(.3,"mm"),
                        mid = unit(.6,"mm"),
                        long = unit(1.2,"mm")
    ) + theme(panel.grid.minor = element_blank(),axis.ticks.x=element_blank(),axis.ticks.y=element_blank())+labs(y=paste0(size2,"; -log10(FDR)"),x=paste0(size1,"-log10(FDR)")  )+
    ggtitle(paste0(c_method,size2) )
  #geom_abline(slope=1, intercept=0)
  
  return(p)
}

library(ggplot2)
library(dplyr)
library(tidyr)
library(reshape2)
library(ggthemes)
library(devtools)
library(matrixStats)

#detach("package:DEBRA", unload=TRUE)
#install_github("YevhenAkimov/DEBRA",force=T)
library(DEBRA)

######### path to the Dataset EV3
path_DatasetEV3="/Users/akimov/Dropbox/Akimov/paper1/data/DatasetEV3.csv"
counts=read.csv(path_DatasetEV3)

rownames(counts)=counts[,1]

counts=counts[,-1]


drb_M_1=list()
drb_nonM_1=list()
###################################### attaching  results

### Set params
method="DESeq2(Wald)"
size=c(15,10,6,12)
control_names  = c("growth_121119_1","growth_121119_2","growth_121119_3","growth_121119_4")
condition_names  = list(
  c("X15cm_1","X15cm_2","X15cm_3","X15cm_4"),
  c("X10cm_1","X10cm_2"),
  c("X6wp_1","X6wp_2"),
  c("X12wp_1","X12wp_2"))


for (i in 1:length(condition_names)) {
  
  ### First goes modified = T  ### DEBRA
  drb_M_1[[i]] = DEBRA(counts = as.data.frame(counts), control_names = control_names, 
                       condition_names = condition_names[[i]], beta = -Inf, method = method, 
                       trended = T, shrunkLFC = F, modified = T)
  
  
  
  ### Second goes (un) modified = F ### original algorithm
  drb_nonM_1[[i]] = DEBRA(counts = as.data.frame(counts), control_names = control_names, 
                          condition_names = condition_names[[i]], beta = -Inf, method = method, 
                          trended = T, shrunkLFC = F, modified = F)
  
  
  
}

#res_DESeq=c(list(drb_nonM_1),list(drb_M_1))
#res_DESeq2.Wald_shr=c(list(drb_nonM_1),list(drb_M_1))
res_DESeq2.Wald=c(list(drb_nonM_1),list(drb_M_1))
#res_DESeq2.LRT=c(list(drb_nonM_1),list(drb_M_1))


drb_non_Mod=res_DESeq2.Wald[[1]]
drb_Mod=res_DESeq2.Wald[[2]]


#Generate results table
res_df=data.frame()
for (i in 1:length(condition_names)) {
  
  res_df=rbind( res_df ,  
                
                rbind.data.frame(
                  # nonfiltered results; uncomment if original DESeq was used for analysis
                  
                  # cbind.data.frame(barcode=rownames(drb_non_Mod[[i]]@results),
                  #                  baseMean=drb_non_Mod[[i]]@results[,"baseMean"],
                  #                  FDR=drb_non_Mod[[i]]@results[,"padj"]+ 2.225074e-308 ,
                  #                  method=paste0("DESeq_",method),
                  #                  size=size[[i]],
                  #                  stringsAsFactors=F),
                  
                  #Filtered results uncomment if original DESeq2 methods were used for analysis
                  cbind.data.frame(barcode=rownames(drb_non_Mod[[i]]@results_filtered),
                                   baseMean=drb_non_Mod[[i]]@results_filtered[,"baseMean"],
                                   FDR=drb_non_Mod[[i]]@results_filtered[,"padj"]+ 2.225074e-308 ,
                                   method=paste0("DESeq_",method),
                                   size=size[[i]],
                                   stringsAsFactors=F),
                  #Filtered results; use for DEBRA
                  cbind.data.frame(barcode=rownames(drb_Mod[[i]]@results_filtered),
                                   baseMean=drb_Mod[[i]]@results_filtered[,"baseMean"],
                                   FDR=drb_Mod[[i]]@results_filtered[,"padj"]+ 2.225074e-308 ,
                                   method=paste0("DEBRA_",method),
                                   size=size[[i]],
                                   stringsAsFactors=F)
                )
  )
  
}

### copying results 
res_df_c=res_df

#### 
#select and reformat results for visualization
res_df=res_df_c
res_df=res_df[,c("barcode","FDR","method","size")]

res_df$FDR[is.na(res_df$FDR)==T]=1

res_df_log=res_df %>% mutate( FDR=-log10(res_df$FDR) )
res_df_melt=spread(res_df_log,key=size,value=FDR)
colnames(res_df_melt)=make.names(colnames(res_df_melt))                   


###  makeing polygon plot  ####### 
### choose size 
c_size="X12"

# choose algorithm whose results are to be plotted 

# for original
c_method=paste0("DESeq_",method) 

# OR #
# for DEBRA
#c_method=paste0("DEBRA_",method) 

#plot

p=compSizes_polygon(data=res_df_melt[res_df_melt$method==c_method,],size1="X15",size2=c_size,color="#a67c00")

p 


ggsave(paste0("/Users/akimov/Dropbox/Akimov/paper1/scripts/revision/rev_new/",c_method,c_size,".pdf"),
       p,device = "pdf",width = 105,height =85,units = "mm",useDingbats=FALSE)


###########


res_df_melt_2=spread(res_df_log,key=method,value=FDR)
res_df_melt_2=res_df_melt_2[-which(matrixStats::rowMins(data.matrix(res_df_melt_2[,c(3,4)]) )==0),]

res_df_melt_2$density=0

### add density ###
for (i in unique(res_df_melt_2$size)) {
  res_df_melt_2$density[res_df_melt_2$size==i] <-
    (get_density( log10(res_df_melt_2[res_df_melt_2$size==i,paste0("DESeq_",method)]), 
                  log10(res_df_melt_2[res_df_melt_2$size==i,paste0("DEBRA_",method)]),
                  n = 600))
}

#### Plot 

colnames(res_df_melt_2)=make.names(colnames(res_df_melt_2))

c_size=15

p=ggplot(res_df_melt_2[res_df_melt_2$size==c_size,], aes_string(x=make.names(paste0("DEBRA_",method)),y=make.names(paste0("DESeq_",method)),color="density")) + geom_point(size=0.2) +
  scale_x_log10(
    breaks = c(0.001,0.01,0.1,1,10,100),
    labels = function(x) as.character(x)) + 
  scale_y_log10(
    breaks = c(0.001,0.01,0.1,1,10,100),
    labels = function(x) as.character(x))+
  
  geom_hline(yintercept = 1, color="#666666", linetype="dashed") + 
  geom_vline(xintercept = 1, color="#666666", linetype="dashed") + 
  geom_abline(slope=1, color="#242424")+
  
  coord_cartesian(xlim=c(0.001,100), ylim=c(0.001,100))+
  theme_bw()+
  scale_color_gradientn(colors =rev(c('#67001f','#b2182b','#d6604d','#f4a582','#fddbc7','#f7f7f7','#d1e5f0','#92c5de','#4393c3','#2166ac','#053061')))+
  
  
  annotation_logticks(sides = "lbrt",
                      short = unit(.3,"mm"),
                      mid = unit(.6,"mm"),
                      long = unit(1.2,"mm") )+
  theme(panel.grid.minor = element_blank(),axis.ticks.x=element_blank(),axis.ticks.y=element_blank())+labs(x=paste0("DEBRA_",method,"; -log10(FDR)"),y=paste0(method,"; -log10(FDR)")  )

p


ggsave(paste0("/Users/akimov/Dropbox/Akimov/paper1/scripts/revision/rev_new/method_corrs",method,".pdf"),
       p,device = "pdf",width = 100,height =75,units = "mm",useDingbats=FALSE)


##### barplot


res_df=res_df_c
res_df=res_df[,c("barcode","FDR","method","size")]

#reformat data frame
res_df$FDR[is.na(res_df$FDR)==T]=1
#res_df_log=res_df %>% mutate( FDR=-log10(res_df$FDR) )

res_df_melt=spread(res_df,key=size,value=FDR)
colnames(res_df_melt)=make.names(colnames(res_df_melt))

FD_df=data.frame()
FDRs=c(0.01,0.05,0.1,0.15,0.2)
full_methods=unique(res_df_melt$method)
c_size="X10"

for (i in full_methods) {
  
  correct = sapply(FDRs, function(x) sum(res_df_melt[res_df_melt$method==i,c_size]<x &
                                           res_df_melt[res_df_melt$method==i,"X15"]<=x))
  
  wrong = sapply(FDRs, function(x) sum(res_df_melt[res_df_melt$method==i,"X15"]>=x &
                                         res_df_melt[res_df_melt$method==i,c_size]<=x ) )
  
  FD_df=rbind.data.frame(FD_df,
                         cbind.data.frame(N=correct,method=i, class="correct",FDR=FDRs, stringAsFactor = F),
                         cbind.data.frame(N=wrong,method=i, class="wrong",FDR=FDRs, stringAsFactor = F),
                         cbind.data.frame(N=FDRs*(correct+wrong),method=i, class="nominal",FDR=FDRs, stringAsFactor = F)
  )
}

p=ggplot(FD_df[FD_df$class != "nominal",], aes(x = as.factor(FDR), y = N,fill=class,group=class,color=class)) + 
  geom_bar(stat="identity",alpha=0.5,size=1) +
  facet_wrap(~method) + 
  geom_point(data=FD_df[FD_df$class == "nominal",], aes(x = as.factor(FDR), y = N), color="white")+ 
  theme_hc() + 
  scale_fill_manual(values=c("correct"="#1B75BC","wrong"="#BE1E2D","nominal"="#FFFFFF"))+
  scale_color_manual(values=c("correct"="#1B75BC","wrong"="#BE1E2D","nominal"="#FFFFFF"))+ 
  scale_y_continuous(breaks = seq(0, 6500, by = 500))

p

##


ggsave(paste0("/Users/akimov/Dropbox/Akimov/paper1/scripts/revision/rev_new/wrongCorr",full_methods,c_size,".pdf"),
       p,device = "pdf",width = 120,height =150,units = "mm",useDingbats=FALSE)


p=ggplot(FD_df[FD_df$class == "correct",], aes(x = as.factor(FDR), y = N,color=method,fill=method,group=method)) + 
  geom_bar(stat="identity",position = position_dodge(),alpha=0.5,size=0.8)+
  #geom_area(stat="identity",alpha=0.2, position = position_stack(reverse = T)) +
  #geom_line(alpha=0.5,size=1,position = position_dodge()) +
  #geom_point(alpha=0.5,size=2,position = position_dodge()) +
  # geom_point(alpha=1,size=1,color="white") +
  
  
  
  #facet_wrap(~method) + 
  # geom_point(data=FD_df[FD_df$class == "nominal",], aes(x = as.factor(FDR), y = N), color="white")+ 
  theme_hc() + 
  # scale_fill_manual(values=c("DESeq_Ind_DESeq2(Wald)"="#a67c00","DEBRA_DESeq2(Wald)"="#005682"))+
  #  scale_color_manual(values=c("DESeq_Ind_DESeq2(Wald)"="#a67c00","DEBRA_DESeq2(Wald)"="#005682"))+ 
  scale_y_continuous(breaks = seq(0, 3500, by = 500),limits = c(0,3600))

p
